# Supplementary material for: Developmental single-cell atlas of coronary vessel growth and cardiomyocyte interaction in zebrafish
Source: Development. 2026 Jan 22;153(2):dev205065. doi: 10.1242/dev.205065 (PMC12863305; doi:10.1242/dev.205065)
Supplement: Table S1. Summary of scRNA-seq QC Metrics [file develop-153-205065-TableS1.xlsx]

## Sheet: Sheet1
Summary of Single-Cell RNA-Seq Quality Control Metrics
Stage	Cells	Median Genes	Mean Genes	Median UMIs	Mean UMIs
Raw Cells
Initiation	8145	1181	1554.64	12054	11954.9
Establishment	12283	723	1177.52	4635	7946.14
Expansion	18856	1271.5	1290.67	4089.5	4886.6
Maturation	15426	616	950.313	3326	4422.85
Final Analysis
Initiation	3191	2106	2129	8254	9756
Establishment	7334	1359	1495	5081	7890
Expansion	15460	1389	1403	4388	5213
Maturation	11569	558	1009	3463	4679
