# Supplementary material for: Developmental single-cell atlas of coronary vessel growth and cardiomyocyte interaction in zebrafish
Source: Development. 2026 Jan 22;153(2):dev205065. doi: 10.1242/dev.205065 (PMC12863305; doi:10.1242/dev.205065)
Supplement: Table S2. Number of cells retained [file develop-153-205065-TableS2.xlsx]

## Sheet: Sheet1
Number of Cells Retained at Each Filtering Step
Step	Stages				Total
	Initiation	Establishment	Expansion	Maturation
Raw Cells	8145	12283	18856	15426	54710
After QC Filtering	8128	12119	18796	15363	54406
After RBC/Platelet Removal	3538	9322	18280	15091	46231
After Final Filtering (Final Analysis)	3191	7334	15460	11569	37554
