# Supplementary material for: Developmental single-cell atlas of coronary vessel growth and cardiomyocyte interaction in zebrafish
Source: Development. 2026 Jan 22;153(2):dev205065. doi: 10.1242/dev.205065 (PMC12863305; doi:10.1242/dev.205065)
Supplement: Table S3. All markers at each cluster [file develop-153-205065-TableS3.xlsx]

## Sheet: Supp Table 3_Markers at Each Cl
p_val	avg_log2FC	pct.1	pct.2	p_val_adj	cluster	gene
0	2.80115	0.986	0.519	0	ECs 1	spock3
0	1.40366	0.815	0.38	0	ECs 1	vwf
0	3.13152	0.988	0.559	0	ECs 1	epas1b
0	2.4738	0.957	0.538	0	ECs 1	cdh5
0	3.03042	0.974	0.556	0	ECs 1	doc2b
0	2.8101	0.725	0.315	0	ECs 1	kcnq5a
0	2.70506	0.898	0.491	0	ECs 1	marcksl1b
0	3.30206	0.986	0.591	0	ECs 1	slc6a4a
0	2.07738	0.671	0.277	0	ECs 1	ecscr
0	3.62972	0.978	0.59	0	ECs 1	si:ch211-160j14.3
0	1.9866	0.869	0.484	0	ECs 1	ebf1a
0	2.98653	0.992	0.624	0	ECs 1	fabp11a
0	2.57044	0.66	0.293	0	ECs 1	spns2
0	3.05721	0.526	0.159	0	ECs 1	rem2
0	1.8783	0.81	0.445	0	ECs 1	flt1
0	2.28603	0.85	0.485	0	ECs 1	dll4
0	2.34725	0.684	0.322	0	ECs 1	calcrlb
0	2.38582	0.836	0.484	0	ECs 1	esama
0	1.96459	0.571	0.221	0	ECs 1	CABZ01050944.1
0	2.58767	0.694	0.346	0	ECs 1	klf2b
0	2.43272	0.669	0.322	0	ECs 1	rapgef5b
0	2.55429	0.784	0.437	0	ECs 1	msi2a
0	2.35797	0.919	0.575	0	ECs 1	si:ch211-248e11.2
0	2.89635	0.834	0.493	0	ECs 1	si:dkeyp-23e4.3
0	2.88505	0.997	0.666	0	ECs 1	grb10a
0	1.77947	0.804	0.475	0	ECs 1	tfpia
0	2.93455	0.444	0.116	0	ECs 1	mllt3
0	1.85578	0.795	0.468	0	ECs 1	prex2
0	1.56352	0.732	0.406	0	ECs 1	fgl2a
0	1.89375	0.808	0.483	0	ECs 1	CR376783.1
0	2.15149	0.667	0.345	0	ECs 1	cemip
0	1.98026	0.907	0.585	0	ECs 1	sema4c
0	1.52958	0.902	0.581	0	ECs 1	cyp1b1
0	3.5687	0.991	0.67	0	ECs 1	aqp8a.1
0	2.0273	0.753	0.434	0	ECs 1	dchs1a
0	1.40519	0.831	0.513	0	ECs 1	sema3ab
0	2.62634	0.488	0.171	0	ECs 1	lypd6
0	1.76991	0.753	0.443	0	ECs 1	tie1
0	2.68325	0.924	0.615	0	ECs 1	hsp70l
0	1.77746	0.817	0.508	0	ECs 1	adam12
0	2.38479	0.766	0.462	0	ECs 1	sat1a.1
0	2.65285	1	0.697	0	ECs 1	f8
0	1.07031	0.828	0.528	0	ECs 1	fgd5a
0	0.543055	0.903	0.605	0	ECs 1	marcksl1a
0	3.40119	0.426	0.13	0	ECs 1	nxph4
0	2.75188	0.836	0.541	0	ECs 1	BX537310.1
0	2.39184	0.642	0.35	0	ECs 1	klf2a
0	1.45878	0.503	0.215	0	ECs 1	bcl6b
0	2.27838	0.988	0.7	0	ECs 1	XLOC-016094
0	1.36174	0.802	0.514	0	ECs 1	adarb1a
0	1.32758	0.738	0.451	0	ECs 1	nectin1b
0	2.34955	0.759	0.475	0	ECs 1	si:ch73-86n18.1
0	0.586745	0.461	0.177	0	ECs 1	edaradd
0	1.09644	0.519	0.236	0	ECs 1	chst15
0	2.21507	0.882	0.599	0	ECs 1	sdk1a
0	0.902421	0.925	0.645	0	ECs 1	tns1b
0	0.974983	0.55	0.273	0	ECs 1	rasa4
0	0.358159	0.505	0.229	0	ECs 1	znf385a
0	1.03135	0.989	0.716	0	ECs 1	krt8
0	0.9961	0.973	0.703	0	ECs 1	s100a10b
0	3.58746	0.598	0.328	0	ECs 1	id2b
0	2.12666	0.952	0.682	0	ECs 1	dnajb1b
0	1.89878	0.629	0.361	0	ECs 1	grid2
0	2.12432	0.429	0.161	0	ECs 1	jag2a
0	1.36663	0.51	0.242	0	ECs 1	TCERG1L
0	0.994573	0.483	0.219	0	ECs 1	vsir
0	1.64685	0.862	0.599	0	ECs 1	akap12b
0	1.23959	0.594	0.332	0	ECs 1	ebf3a
0	1.12826	0.5	0.243	0	ECs 1	dpp6a
0	2.37298	0.89	0.633	0	ECs 1	jun
0	1.29416	0.636	0.38	0	ECs 1	ntn1a
0	1.82327	0.718	0.463	0	ECs 1	pard6a
0	0.756804	0.832	0.58	0	ECs 1	crip1
0	0.70701	0.724	0.473	0	ECs 1	si:ch73-334d15.2
0	1.34572	0.847	0.599	0	ECs 1	tuba8l4
0	2.33186	0.51	0.263	0	ECs 1	sox11a
0	2.49835	0.465	0.22	0	ECs 1	trabd2b
0	0.868413	0.628	0.383	0	ECs 1	rgcc
0	0.585242	0.422	0.178	0	ECs 1	slc8a1b
0	2.66806	0.514	0.271	0	ECs 1	kirrel3a
0	0.84234	0.354	0.112	0	ECs 1	angpt2a
0	0.832687	0.926	0.687	0	ECs 1	icn
0	1.54603	0.788	0.55	0	ECs 1	LOC101887011
0	0.771353	0.598	0.361	0	ECs 1	f3a
0	2.13831	0.716	0.479	0	ECs 1	bcar3
0	0.792378	0.362	0.126	0	ECs 1	si:dkeyp-61b2.1
0	0.69409	0.272	0.037	0	ECs 1	si:ch211-113a14.24
0	2.11493	0.459	0.224	0	ECs 1	CU639468.1
0	1.23455	0.748	0.513	0	ECs 1	col6a2
0	2.00428	0.6	0.367	0	ECs 1	cdh4
0	2.3046	0.519	0.287	0	ECs 1	robo1
0	2.83061	0.523	0.293	0	ECs 1	ntn1b
0	1.03216	0.721	0.491	0	ECs 1	cfd
0	0.614096	0.73	0.507	0	ECs 1	lpp
0	1.00573	0.66	0.438	0	ECs 1	matn4
0	2.74997	0.952	0.731	0	ECs 1	hsp70.1
0	1.81503	0.516	0.296	0	ECs 1	chl1a
0	1.92304	0.594	0.375	0	ECs 1	foxo1b
0	0.621208	0.929	0.713	0	ECs 1	clic2
0	1.74942	0.5	0.286	0	ECs 1	si:ch211-79k12.1
0	1.43627	0.768	0.554	0	ECs 1	col6a4a
0	0.379669	0.914	0.701	0	ECs 1	krt18a.1
0	1.65699	0.751	0.538	0	ECs 1	c7a
0	0.593199	0.713	0.501	0	ECs 1	efna1a
0	2.06637	0.288	0.076	0	ECs 1	crygm2d20
0	2.42014	0.474	0.266	0	ECs 1	spint2
0	1.90087	0.972	0.764	0	ECs 1	si:dkey-261h17.1
0	0.752004	0.832	0.625	0	ECs 1	cyp1c1
0	1.95504	0.795	0.59	0	ECs 1	CR318588.3
0	1.63548	0.995	0.791	0	ECs 1	krt94
0	2.54488	0.935	0.74	0	ECs 1	hsp70.3
0	2.63162	0.957	0.762	0	ECs 1	hsp70.2
0	0.606392	0.731	0.537	0	ECs 1	si:dkey-91m11.5
0	1.04004	0.73	0.537	0	ECs 1	oaz2a
0	0.612871	0.338	0.146	0	ECs 1	XLOC-044323
0	2.81901	0.539	0.349	0	ECs 1	calcr
0	0.899477	0.645	0.456	0	ECs 1	col6a1
0	1.50561	0.564	0.376	0	ECs 1	soga3a
0	1.04068	0.281	0.097	0	ECs 1	tnks1bp1
0	1.47569	0.942	0.759	0	ECs 1	fosab
0	1.83515	0.511	0.33	0	ECs 1	tmem132e
0	2.09573	0.923	0.744	0	ECs 1	ubb
0	0.339019	0.352	0.175	0	ECs 1	stmn1a
0	1.42314	0.683	0.51	0	ECs 1	pear1
0	1.40117	0.626	0.455	0	ECs 1	arrb2b
0	1.17	0.658	0.488	0	ECs 1	serpinh1b
0	0.792543	0.544	0.374	0	ECs 1	dysf
0	0.367194	0.303	0.135	0	ECs 1	nos1
0	0.768231	0.923	0.759	0	ECs 1	krt15
0	0.444251	0.601	0.437	0	ECs 1	pde4bb
0	0.91426	0.225	0.064	0	ECs 1	zgc:110540
0	2.2856	0.57	0.409	0	ECs 1	LOC100535225
0	1.9101	0.956	0.803	0	ECs 1	hsp90aa1.2
0	1.41508	0.614	0.465	0	ECs 1	pcdh15a
0	1.36477	0.754	0.609	0	ECs 1	si:ch73-335l21.4
0	1.86171	0.496	0.351	0	ECs 1	grip1
0	0.914185	0.185	0.041	0	ECs 1	gpnmb
0	0.989089	0.779	0.655	0	ECs 1	her6
0	1.08679	0.817	0.693	0	ECs 1	bag3
0	0.375544	0.136	0.253	0	ECs 1	cplx2
0	1.19437	0.715	0.613	0	ECs 1	XLOC-044191
0	0.705792	0.702	0.631	0	ECs 1	ifitm1
0	1.30702	0.954	0.888	0	ECs 1	hspb1
0	0.702874	0.999	0.982	0	ECs 1	mb
6.81e-308	2.32534	0.455	0.235	1.36e-304	ECs 1	dhh
8e-307	2.13745	0.462	0.27	1.6e-303	ECs 1	ltb4r
1.04e-305	1.29638	0.277	0.092	2.07e-302	ECs 1	tk1
4.43e-302	1.86344	0.243	0.059	8.85e-299	ECs 1	kitlgb
2.53e-301	1.97535	0.475	0.246	5.05e-298	ECs 1	ntrk3a
4.69e-300	1.27369	0.581	0.389	9.38e-297	ECs 1	sox7
1.1e-299	1.15671	0.665	0.537	2.21e-296	ECs 1	rbpjb
3.02e-293	1.19018	0.494	0.261	6.05e-290	ECs 1	postna
9.94e-291	1.30569	0.655	0.499	1.99e-287	ECs 1	sqstm1
7.92e-288	2.07035	0.391	0.216	1.58e-284	ECs 1	mylk4a
6.3e-286	1.93346	0.5	0.308	1.26e-282	ECs 1	kcnc4
8.4e-285	0.604399	0.504	0.27	1.68e-281	ECs 1	unc5b
2.35e-282	1.90049	0.41	0.191	4.7e-279	ECs 1	gfra1a
3.72e-281	2.54629	0.468	0.284	7.43e-278	ECs 1	kcng1
4.56e-281	0.473716	0.737	0.602	9.12e-278	ECs 1	htra1b
1.01e-273	1.42085	0.535	0.342	2.02e-270	ECs 1	hs6st1a
6.58e-273	2.57288	0.413	0.191	1.32e-269	ECs 1	elfn2a
3.51e-272	0.418219	0.502	0.325	7.02e-269	ECs 1	MYO1G
4.42e-270	0.921795	0.427	0.234	8.85e-267	ECs 1	diaph3
1.19e-268	0.505187	0.72	0.612	2.38e-265	ECs 1	igf2b
9.95e-261	1.58488	0.538	0.346	1.99e-257	ECs 1	igfbp7
4.24e-260	2.4313	0.432	0.232	8.47e-257	ECs 1	asic4b
4.98e-257	0.652903	0.82	0.745	9.96e-254	ECs 1	fosb
4.91e-256	0.513278	0.438	0.214	9.81e-253	ECs 1	magi2a
1.72e-255	1.97297	0.543	0.41	3.43e-252	ECs 1	sult2st3
2.62e-252	0.776556	0.43	0.226	5.24e-249	ECs 1	ntm
1.87e-248	0.878611	0.246	0.089	3.73e-245	ECs 1	zgc:55461
2.1e-246	0.964293	0.505	0.319	4.2e-243	ECs 1	si:ch211-210g13.5
5.99e-237	1.18421	0.559	0.394	1.2e-233	ECs 1	nhsl2
6.42e-237	0.534622	0.639	0.479	1.28e-233	ECs 1	zgc:158689
2.63e-235	1.31057	0.6	0.458	5.26e-232	ECs 1	crip2
4e-235	0.590243	0.233	0.125	8e-232	ECs 1	armc1l
5.74e-234	0.985736	0.655	0.551	1.15e-230	ECs 1	hmgn2
8.35e-234	0.668235	0.453	0.244	1.67e-230	ECs 1	hs3st3b1b
1.6e-232	0.98015	0.497	0.294	3.2e-229	ECs 1	flnbl
1.33e-231	0.716782	0.577	0.413	2.66e-228	ECs 1	adcy2b
1.41e-229	0.552899	0.46	0.289	2.81e-226	ECs 1	prkg1a
6.41e-229	0.835735	0.4	0.175	1.28e-225	ECs 1	nrros
8.56e-227	0.821582	0.332	0.171	1.71e-223	ECs 1	efna2a
5.56e-224	1.55445	0.391	0.179	1.11e-220	ECs 1	cdk6
6.13e-224	2.83114	0.499	0.326	1.23e-220	ECs 1	atp2a1
1.28e-220	0.868083	0.327	0.143	2.57e-217	ECs 1	dlgap2a
2.24e-215	2.01131	0.442	0.25	4.48e-212	ECs 1	bmp6
7.61e-213	0.685733	0.398	0.171	1.52e-209	ECs 1	slc4a4b
7.96e-212	0.917626	0.553	0.4	1.59e-208	ECs 1	tspan18a
4.93e-208	3.54695	0.346	0.069	9.87e-205	ECs 1	BX294178.3
1.8e-206	1.64499	0.418	0.213	3.6e-203	ECs 1	itgb4
2.78e-205	1.64063	0.501	0.369	5.56e-202	ECs 1	BX901920.1
5.63e-205	0.480745	0.683	0.561	1.13e-201	ECs 1	egr1
1.71e-204	1.95498	0.232	0.087	3.41e-201	ECs 1	asf1ba
1.24e-201	0.424199	0.334	0.205	2.48e-198	ECs 1	chaf1a
2.1e-200	1.0849	0.539	0.36	4.2e-197	ECs 1	luzp1
3.11e-194	1.6362	0.237	0.075	6.22e-191	ECs 1	slc29a2
4.06e-194	1.11848	0.576	0.405	8.12e-191	ECs 1	im:7152348
4.82e-194	0.420549	0.701	0.554	9.63e-191	ECs 1	gab2
1.27e-191	2.55721	0.368	0.127	2.53e-188	ECs 1	neurod6a
9.25e-188	0.753764	0.755	0.661	1.85e-184	ECs 1	hsph1
8.99e-185	1.5864	0.229	0.127	1.8e-181	ECs 1	BX005396.3
2.84e-184	0.428745	0.115	0.181	5.67e-181	ECs 1	CABZ01079853.1
7.77e-174	1.67135	0.551	0.483	1.55e-170	ECs 1	si:ch211-194b1.1
1.04e-173	0.806061	0.53	0.383	2.08e-170	ECs 1	creb5b
2.88e-172	0.871323	0.501	0.374	5.76e-169	ECs 1	sult6b1
1.58e-169	1.96929	0.486	0.343	3.15e-166	ECs 1	cntfr
7.47e-169	0.839192	0.208	0.08	1.49e-165	ECs 1	smc2
1.1e-166	1.51962	0.256	0.138	2.21e-163	ECs 1	hist1h4l.3
1.63e-165	0.469803	0.262	0.157	3.25e-162	ECs 1	lrrc4c
2.58e-163	0.54532	0.218	0.069	5.17e-160	ECs 1	plekhf1
2.26e-162	2.03478	0.368	0.173	4.51e-159	ECs 1	CR354538.1
1.01e-158	2.22607	0.409	0.232	2.02e-155	ECs 1	BX511021.4
1.16e-158	0.943025	0.207	0.046	2.32e-155	ECs 1	ercc6l
1.51e-157	3.14556	0.31	0.12	3.02e-154	ECs 1	inhbab
2.53e-157	0.426503	0.167	0.119	5.05e-154	ECs 1	CT573383.1
4.37e-150	0.957136	0.311	0.216	8.74e-147	ECs 1	LOC101883600
4.56e-148	0.831986	0.213	0.105	9.12e-145	ECs 1	si:dkey-203a12.5
2.1e-142	1.4262	0.163	0.052	4.21e-139	ECs 1	hist1h2a11
5.93e-140	0.318698	0.346	0.122	1.19e-136	ECs 1	atp2b1b
3.18e-137	0.354405	0.397	0.292	6.37e-134	ECs 1	LOC108184001
3.98e-137	0.636415	0.529	0.426	7.97e-134	ECs 1	hand2
3.73e-136	1.39817	0.36	0.161	7.47e-133	ECs 1	grik5
8.07e-136	1.5414	0.403	0.195	1.61e-132	ECs 1	stac
1.32e-133	0.331164	0.585	0.443	2.63e-130	ECs 1	eml3
2.35e-133	0.662419	0.272	0.078	4.7e-130	ECs 1	rp1l1b
3.52e-132	1.06951	0.452	0.271	7.04e-129	ECs 1	tm4sf18
2.88e-130	1.12005	0.416	0.239	5.75e-127	ECs 1	celsr1a
1.89e-129	1.47176	0.301	0.154	3.79e-126	ECs 1	CR388421.1
4.51e-129	4.0182	0.18	0.124	9.02e-126	ECs 1	XLOC-020175
7.99e-128	0.637184	0.341	0.186	1.6e-124	ECs 1	ccl39.6
1.93e-127	0.809485	0.368	0.162	3.86e-124	ECs 1	CU862078.1
5.77e-125	1.80055	0.323	0.158	1.15e-121	ECs 1	BX936342.1
3.47e-123	1.09674	0.487	0.332	6.94e-120	ECs 1	bahcc1b
7.92e-122	0.691363	0.599	0.512	1.58e-118	ECs 1	gas2l1
3.02e-119	1.23772	0.282	0.173	6.04e-116	ECs 1	cldn19
4.29e-119	0.506401	0.145	0.132	8.58e-116	ECs 1	ccna2
1.14e-118	0.830376	0.606	0.552	2.28e-115	ECs 1	myh10
5.94e-118	0.750615	0.141	0.219	1.19e-114	ECs 1	selp
9.86e-117	2.71284	0.371	0.197	1.97e-113	ECs 1	smoc2
4.11e-115	0.588404	0.572	0.473	8.22e-112	ECs 1	slc24a3
5.04e-115	1.83179	0.329	0.163	1.01e-111	ECs 1	BX890624.2
3.52e-113	0.594138	0.597	0.524	7.03e-110	ECs 1	hmgb2a
7.91e-113	0.698965	0.27	0.149	1.58e-109	ECs 1	akap12a
1.31e-112	0.513447	0.337	0.145	2.62e-109	ECs 1	flt4
3.16e-112	2.70087	0.446	0.322	6.32e-109	ECs 1	b3gnt7
1.83e-110	1.54726	0.116	0.156	3.66e-107	ECs 1	zgc:174164
7.42e-110	0.261825	0.077	0.105	1.48e-106	ECs 1	kif20a
4.99e-107	1.31977	0.423	0.242	9.98e-104	ECs 1	shank3a
8.89e-106	0.792449	0.559	0.47	1.78e-102	ECs 1	shank2
1.48e-105	0.414617	0.448	0.304	2.96e-102	ECs 1	adgra1a.1
9.11e-105	0.372982	0.503	0.337	1.82e-101	ECs 1	tgfb1a
1.2e-104	1.7395	0.174	0.163	2.4e-101	ECs 1	si:ch73-215d9.1
1.35e-104	1.60396	0.268	0.145	2.69e-101	ECs 1	si:ch211-69g19.2
9.03e-104	0.961943	0.531	0.466	1.81e-100	ECs 1	CABZ01076275.1
1.44e-101	0.964904	0.449	0.302	2.88e-98	ECs 1	cx43
5.77e-101	1.04808	0.485	0.362	1.15e-97	ECs 1	ust
1.48e-99	1.56257	0.429	0.346	2.96e-96	ECs 1	immp2l
4.77e-97	0.874998	0.407	0.231	9.55e-94	ECs 1	sox18
3.18e-96	1.23111	0.447	0.308	6.36e-93	ECs 1	ldb2a
6.12e-94	1.35302	0.249	0.305	1.22e-90	ECs 1	ptgs2a
5.07e-92	0.840888	0.353	0.215	1.01e-88	ECs 1	cks2
1.84e-90	0.35858	0.293	0.135	3.69e-87	ECs 1	megf11
1.61e-89	1.29589	0.37	0.261	3.22e-86	ECs 1	ube2s
1.71e-89	1.28213	0.527	0.458	3.42e-86	ECs 1	jdp2b
3.01e-89	0.375814	0.519	0.4	6.03e-86	ECs 1	zgc:110716
7.91e-89	1.30166	0.429	0.296	1.58e-85	ECs 1	itprid2
2.03e-88	0.488636	0.294	0.16	4.06e-85	ECs 1	LRRTM4
9.12e-88	0.815081	0.467	0.363	1.82e-84	ECs 1	dnmbp
7.65e-87	1.8641	0.405	0.258	1.53e-83	ECs 1	hpgd
9.9e-87	0.65702	0.461	0.361	1.98e-83	ECs 1	ahr1b
1.08e-86	0.656806	0.382	0.269	2.16e-83	ECs 1	cxcl8a
1.02e-85	0.501557	0.42	0.334	2.04e-82	ECs 1	ca16b
7.44e-85	1.12747	0.265	0.133	1.49e-81	ECs 1	fam19a5l
1.05e-83	0.879069	0.485	0.342	2.11e-80	ECs 1	sema6bb
4.04e-83	0.423016	0.377	0.25	8.08e-80	ECs 1	irf4a
1.42e-82	1.05371	0.435	0.288	2.85e-79	ECs 1	CABZ01070631.1
4.8e-81	1.26837	0.339	0.147	9.6e-78	ECs 1	elavl4
9.34e-81	1.76158	0.368	0.185	1.87e-77	ECs 1	FP236822.1
1.96e-80	1.77513	0.377	0.263	3.92e-77	ECs 1	smyd3
3.89e-80	0.770494	0.539	0.477	7.79e-77	ECs 1	bnc2
4.09e-80	1.75447	0.35	0.144	8.17e-77	ECs 1	nol4lb
7.22e-80	1.17069	0.458	0.328	1.44e-76	ECs 1	sele
1.93e-79	0.521241	0.297	0.161	3.86e-76	ECs 1	hs3st1l2
2.15e-79	1.14885	0.273	0.109	4.3e-76	ECs 1	CR376857.1
1.18e-78	1.11394	0.168	0.084	2.36e-75	ECs 1	aspm
8.89e-76	1.6537	0.378	0.257	1.78e-72	ECs 1	atad5a
2.21e-75	1.12384	0.42	0.311	4.42e-72	ECs 1	tubb2b
2.48e-74	0.784353	0.446	0.323	4.96e-71	ECs 1	prss23
2.03e-73	3.41672	0.382	0.235	4.06e-70	ECs 1	fign
2.36e-69	1.46465	0.32	0.238	4.72e-66	ECs 1	BX000522.1
4.49e-66	0.413586	0.376	0.22	8.99e-63	ECs 1	trhra
4.55e-65	0.692595	0.455	0.364	9.1e-62	ECs 1	wnt4a
1.01e-64	0.435697	0.323	0.228	2.02e-61	ECs 1	h2afx
2e-63	0.467342	0.51	0.46	3.99e-60	ECs 1	pcna
1.62e-62	1.1006	0.145	0.02	3.25e-59	ECs 1	CU929150.1
1.51e-61	0.537762	0.435	0.33	3.02e-58	ECs 1	si:dkey-206d17.12
3.06e-61	2.36288	0.295	0.156	6.11e-58	ECs 1	pax7a
2.34e-60	0.744112	0.523	0.478	4.68e-57	ECs 1	usp43b
8.1e-60	0.8187	0.459	0.361	1.62e-56	ECs 1	CU467961.1
4.94e-59	0.560255	0.385	0.287	9.89e-56	ECs 1	sgpp1
7.21e-58	1.88379	0.408	0.277	1.44e-54	ECs 1	ace
8.9e-58	0.594117	0.355	0.215	1.78e-54	ECs 1	ppp1r1b
2.95e-54	2.21465	0.299	0.182	5.9e-51	ECs 1	wu:fc23c09
4.52e-54	0.884216	0.423	0.287	9.04e-51	ECs 1	adgrg6
4.58e-54	1.55595	0.18	0.116	9.16e-51	ECs 1	mpl
3.18e-53	2.15157	0.295	0.136	6.36e-50	ECs 1	LOC103910437
5.01e-53	2.62777	0.16	0.069	1e-49	ECs 1	shisa9b
2.18e-52	1.51634	0.198	0.206	4.36e-49	ECs 1	gldn
5.36e-51	1.33715	0.429	0.312	1.07e-47	ECs 1	cd81b
1.48e-50	0.277408	0.351	0.232	2.96e-47	ECs 1	cldn5b
1.88e-50	0.58646	0.353	0.244	3.75e-47	ECs 1	znf1104
7.41e-50	1.04956	0.323	0.187	1.48e-46	ECs 1	mgat3a
1.35e-49	0.423521	0.237	0.106	2.7e-46	ECs 1	nrn1la
1.35e-49	0.795692	0.278	0.326	2.7e-46	ECs 1	cpne5b
1.45e-48	1.19833	0.45	0.364	2.9e-45	ECs 1	wnt5b
1.93e-48	0.570221	0.404	0.257	3.86e-45	ECs 1	irak3
4.56e-48	2.18686	0.293	0.159	9.11e-45	ECs 1	fam189a1
4.86e-47	1.01929	0.285	0.215	9.72e-44	ECs 1	ncam2
5.82e-47	0.791959	0.569	0.583	1.16e-43	ECs 1	xirp2a
1.16e-46	1.52249	0.25	0.094	2.31e-43	ECs 1	hbae1.3
4.42e-46	1.84954	0.228	0.126	8.84e-43	ECs 1	mcm3
8.99e-46	0.387781	0.322	0.217	1.8e-42	ECs 1	pcxb
1.48e-45	0.871593	0.16	0.085	2.95e-42	ECs 1	mad2l1
1.75e-45	0.50625	0.419	0.331	3.5e-42	ECs 1	CABZ01040999.1
3.21e-45	0.534386	0.449	0.386	6.42e-42	ECs 1	mgat4b
1.62e-43	1.33698	0.25	0.292	3.23e-40	ECs 1	CT025745.1
7.98e-42	1.10973	0.241	0.239	1.6e-38	ECs 1	hmox1a
8.15e-39	0.522285	0.284	0.177	1.63e-35	ECs 1	SGCZ
1.82e-38	2.31115	0.238	0.201	3.64e-35	ECs 1	slc35f1
2.48e-38	0.415905	0.321	0.154	4.96e-35	ECs 1	kirrel1b
2.77e-37	0.93531	0.42	0.389	5.54e-34	ECs 1	hmgb2b
3.05e-37	1.01777	0.462	0.452	6.11e-34	ECs 1	adcy5
6.91e-37	1.64883	0.318	0.209	1.38e-33	ECs 1	agbl4
2.11e-36	1.4035	0.104	0.062	4.22e-33	ECs 1	XLOC-000490
1.29e-35	0.595167	0.229	0.18	2.59e-32	ECs 1	CR762483.1
1.4e-34	2.68717	0.233	0.125	2.79e-31	ECs 1	cyp2ad2
1.65e-34	0.744576	0.152	0.1	3.3e-31	ECs 1	kpna2
2.66e-33	1.34893	0.439	0.358	5.31e-30	ECs 1	znrf3
3.39e-33	0.283184	0.298	0.279	6.78e-30	ECs 1	stim2b
8.85e-33	1.32268	0.363	0.295	1.77e-29	ECs 1	jhy
2.22e-30	0.66511	0.389	0.354	4.44e-27	ECs 1	h2afvb
2.32e-30	2.31746	0.231	0.141	4.65e-27	ECs 1	LOC100148591
3.73e-30	1.38624	0.38	0.304	7.47e-27	ECs 1	si:dkey-44g17.6
5.01e-29	1.17506	0.473	0.451	1e-25	ECs 1	erbb4b
1.53e-28	0.560635	0.202	0.119	3.06e-25	ECs 1	BX276098.1
4.32e-28	0.843324	0.203	0.115	8.64e-25	ECs 1	mki67
5.81e-28	0.929325	0.25	0.186	1.16e-24	ECs 1	rrm1
6.34e-28	1.22622	0.423	0.366	1.27e-24	ECs 1	nfatc2a
7.15e-28	2.77409	0.245	0.165	1.43e-24	ECs 1	kcnb2
3.04e-26	2.17189	0.202	0.187	6.08e-23	ECs 1	ttc9b
3.77e-26	1.1865	0.362	0.312	7.55e-23	ECs 1	lig1
5.2e-24	0.289164	0.353	0.245	1.04e-20	ECs 1	llgl1
8.24e-24	0.479225	0.24	0.282	1.65e-20	ECs 1	blvrb
2.07e-23	1.49589	0.204	0.088	4.14e-20	ECs 1	cxcl11.1
2.61e-23	1.67068	0.323	0.283	5.22e-20	ECs 1	gpd1b
5.68e-23	0.946558	0.314	0.15	1.14e-19	ECs 1	met
6.98e-23	0.877747	0.329	0.227	1.4e-19	ECs 1	si:ch211-63i20.3
2.38e-22	0.521038	0.182	0.204	4.76e-19	ECs 1	nrxn2a
6.6e-22	0.479782	0.311	0.221	1.32e-18	ECs 1	cntn5
1.99e-21	0.292399	0.144	0.116	3.97e-18	ECs 1	birc5a
8.17e-21	1.03065	0.267	0.183	1.63e-17	ECs 1	CU929416.1
1.6e-20	0.25984	0.434	0.371	3.19e-17	ECs 1	pde4d
3.57e-20	0.490691	0.38	0.319	7.15e-17	ECs 1	zgc:165555.3
1.75e-19	3.07403	0.245	0.042	3.49e-16	ECs 1	si:dkey-188i13.6
7.58e-19	0.571604	0.281	0.219	1.52e-15	ECs 1	cald1b
1.29e-18	0.456141	0.301	0.199	2.59e-15	ECs 1	mrtfaa
1.34e-18	0.550382	0.222	0.125	2.69e-15	ECs 1	fgf13a
1.73e-18	0.858927	0.299	0.184	3.47e-15	ECs 1	si:dkey-56m19.5
3.42e-18	0.499735	0.285	0.291	6.85e-15	ECs 1	CR318588.1
9.11e-18	0.642982	0.343	0.251	1.82e-14	ECs 1	pbx1a
1.08e-17	0.755917	0.32	0.15	2.15e-14	ECs 1	zgc:193505
1.38e-17	1.62673	0.203	0.128	2.75e-14	ECs 1	dck
1.5e-17	0.32194	0.286	0.261	3.01e-14	ECs 1	tspan18b
5.67e-17	0.68387	0.116	0.091	1.13e-13	ECs 1	hist1h2a3
1.15e-16	0.507245	0.381	0.289	2.3e-13	ECs 1	zgc:153911
2.16e-16	2.05739	0.278	0.212	4.32e-13	ECs 1	scn1lab
2.54e-16	0.264715	0.31	0.3	5.08e-13	ECs 1	plce1
9.19e-16	0.395841	0.391	0.408	1.84e-12	ECs 1	ptprfb
1.71e-15	0.353371	0.153	0.164	3.42e-12	ECs 1	egr4
4.74e-15	1.77608	0.354	0.419	9.48e-12	ECs 1	ppp2r5cb
8.84e-15	0.610005	0.131	0.158	1.77e-11	ECs 1	g0s2
1.88e-14	2.62593	0.202	0.166	3.77e-11	ECs 1	es1
1.42e-13	1.13109	0.153	0.096	2.84e-10	ECs 1	uts2a
1.43e-13	0.294156	0.401	0.41	2.86e-10	ECs 1	si:ch73-281n10.2
3.52e-13	1.99951	0.151	0.103	7.04e-10	ECs 1	arf4b
2.05e-12	1.11927	0.201	0.137	4.1e-09	ECs 1	mcm5
3.26e-12	0.983169	0.175	0.141	6.53e-09	ECs 1	fbxo5
1.98e-11	0.49927	0.344	0.237	3.96e-08	ECs 1	nck2a
2.25e-11	1.23993	0.22	0.221	4.5e-08	ECs 1	CU062501.2
4.37e-11	1.64973	0.292	0.214	8.74e-08	ECs 1	si:rp71-1h3.1
6.4e-11	1.98854	0.205	0.17	1.28e-07	ECs 1	l1cama
1.16e-10	3.39279	0.202	0.156	2.33e-07	ECs 1	CABZ01087025.1
1.89e-10	0.69104	0.389	0.331	3.78e-07	ECs 1	adamts9
6.96e-10	0.592205	0.234	0.131	1.39e-06	ECs 1	mrc1a
8e-10	1.83117	0.187	0.075	1.6e-06	ECs 1	zgc:195023
1.3e-09	1.04656	0.198	0.138	2.61e-06	ECs 1	BX005003.1
1.57e-08	1.09606	0.366	0.32	3.15e-05	ECs 1	lrmda
1.88e-08	0.933213	0.25	0.207	3.77e-05	ECs 1	numa1
4.92e-08	0.373673	0.267	0.123	9.85e-05	ECs 1	notchl
6.66e-08	1.74908	0.107	0.059	0.000133207	ECs 1	hsf2bp
7.25e-08	0.506206	0.246	0.209	0.000144905	ECs 1	nrxn3a
5.31e-07	0.912649	0.309	0.219	0.00106213	ECs 1	tjp3
9.99e-07	1.4429	0.338	0.279	0.0019983	ECs 1	cdc42bpab
1.8e-06	0.902644	0.211	0.192	0.00360609	ECs 1	ccnb1
3.15e-06	0.327758	0.422	0.367	0.00630906	ECs 1	csgalnact1a
1.3e-05	2.23958	0.223	0.139	0.0259157	ECs 1	gabra6a
1.66e-05	0.76793	0.365	0.388	0.0331261	ECs 1	lgmn
2.18e-05	0.440139	0.183	0.141	0.0436996	ECs 1	cenpf
2.19e-05	0.541761	0.286	0.237	0.0438169	ECs 1	BX004996.1
3.22e-05	0.478823	0.316	0.258	0.064431	ECs 1	si:dkey-27i16.2
7.48e-05	0.412754	0.127	0.138	0.149552	ECs 1	rrm2
7.91e-05	0.302365	0.391	0.321	0.158202	ECs 1	marveld1
0.000176657	0.820039	0.204	0.14	0.353314	ECs 1	prc1a
0.000254363	0.969369	0.402	0.383	0.508726	ECs 1	nrp2b
0.000296233	0.429965	0.363	0.339	0.592466	ECs 1	slit3
0.000412269	1.12848	0.289	0.294	0.824537	ECs 1	histh1l
0.000624645	0.908823	0.21	0.178	1	ECs 1	CABZ01076968.1
0.000800947	0.370534	0.426	0.398	1	ECs 1	smad6b
0.00141809	1.22887	0.375	0.327	1	ECs 1	lbr
0.00184771	2.35909	0.311	0.209	1	ECs 1	igfbp6b
0.00205826	1.49677	0.237	0.172	1	ECs 1	jakmip2
0.00208332	1.30829	0.1	0.05	1	ECs 1	si:dkey-35i13.1
0.00256171	1.99852	0.303	0.23	1	ECs 1	LOC101886239
0.00878569	0.553014	0.173	0.136	1	ECs 1	cenpe
0	3.12859	0.924	0.491	0	ECs 2	ubash3ba
0	1.42464	0.976	0.552	0	ECs 2	spock3
0	3.19832	0.938	0.52	0	ECs 2	si:dkey-91m11.5
0	3.17767	0.859	0.456	0	ECs 2	zgc:158689
0	2.75469	0.891	0.489	0	ECs 2	efna1a
0	2.16456	0.806	0.411	0	ECs 2	vwf
0	3.40646	0.851	0.462	0	ECs 2	plxnb3
0	2.78656	0.918	0.535	0	ECs 2	fgd5a
0	2.58375	0.889	0.517	0	ECs 2	adam12
0	2.1797	0.837	0.466	0	ECs 2	flt1
0	3.27026	0.979	0.614	0	ECs 2	marcksl1a
0	2.71774	0.887	0.525	0	ECs 2	sema3ab
0	3.16734	0.935	0.577	0	ECs 2	zgc:158343
0	2.57407	0.879	0.522	0	ECs 2	adarb1a
0	3.38135	0.657	0.305	0	ECs 2	il11a
0	2.76042	0.771	0.428	0	ECs 2	zgc:174888
0	2.64194	0.824	0.484	0	ECs 2	gas2l1
0	3.04394	0.943	0.604	0	ECs 2	erfl3
0	2.05051	0.922	0.584	0	ECs 2	htra1b
0	1.291	0.928	0.591	0	ECs 2	doc2b
0	2.91055	0.78	0.446	0	ECs 2	tead1a
0	2.65481	0.76	0.426	0	ECs 2	eml3
0	1.01619	0.928	0.596	0	ECs 2	epas1b
0	1.02467	0.982	0.65	0	ECs 2	fabp11a
0	2.11952	0.806	0.477	0	ECs 2	pawr
0	3.05692	0.876	0.548	0	ECs 2	serpine1
0	3.46885	0.978	0.652	0	ECs 2	cyb5a
0	1.98029	0.863	0.539	0	ECs 2	gab2
0	1.73701	0.921	0.598	0	ECs 2	si:ch211-248e11.2
0	2.6908	0.874	0.554	0	ECs 2	si:dkey-253i9.4
0	2.8124	0.665	0.347	0	ECs 2	bcl3
0	1.03056	0.893	0.575	0	ECs 2	cdh5
0	2.5452	0.978	0.663	0	ECs 2	fthl27
0	0.858273	0.939	0.624	0	ECs 2	slc6a4a
0	1.34282	0.623	0.311	0	ECs 2	ecscr
0	2.6746	0.774	0.464	0	ECs 2	nectin1b
0	2.81793	0.901	0.592	0	ECs 2	igf2b
0	2.70922	0.779	0.481	0	ECs 2	si:ch73-334d15.2
0	2.52443	0.833	0.535	0	ECs 2	oaz2a
0	1.58103	0.814	0.518	0	ECs 2	ebf1a
0	1.30376	0.981	0.69	0	ECs 2	grb10a
0	2.10795	0.897	0.608	0	ECs 2	sema4c
0	2.58347	0.884	0.596	0	ECs 2	aff2
0	2.77836	0.779	0.491	0	ECs 2	CU464118.1
0	2.68529	0.991	0.704	0	ECs 2	krt18a.1
0	2.5788	0.889	0.604	0	ECs 2	cyp1b1
0	2.63706	0.815	0.53	0	ECs 2	ttyh3a
0	2.74638	0.658	0.375	0	ECs 2	soga3a
0	2.1949	0.741	0.46	0	ECs 2	aldh1a2
0	1.4255	0.998	0.718	0	ECs 2	f8
0	1.55143	0.785	0.508	0	ECs 2	CR376783.1
0	3.99909	0.745	0.469	0	ECs 2	nppc
0	0.623649	0.967	0.695	0	ECs 2	aqp8a.1
0	1.65614	0.889	0.617	0	ECs 2	sdk1a
0	1.94479	0.948	0.681	0	ECs 2	hspa5
0	3.30194	0.617	0.351	0	ECs 2	gtpbp1
0	2.05675	0.984	0.719	0	ECs 2	clic2
0	1.75742	0.984	0.72	0	ECs 2	XLOC-016094
0	0.455244	0.891	0.629	0	ECs 2	si:ch211-160j14.3
0	1.02383	0.982	0.72	0	ECs 2	s100a10b
0	1.90172	0.995	0.733	0	ECs 2	krt8
0	1.54561	0.748	0.486	0	ECs 2	sat1a.1
0	3.20342	0.619	0.363	0	ECs 2	CABZ01026153.1
0	1.57548	0.61	0.354	0	ECs 2	rapgef5b
0	1.45287	0.776	0.521	0	ECs 2	dll4
0	3.48521	0.687	0.435	0	ECs 2	pde4bb
0	1.92925	0.666	0.417	0	ECs 2	efna1b
0	2.25115	0.756	0.511	0	ECs 2	pear1
0	3.7264	0.631	0.389	0	ECs 2	LOC100535496
0	1.94797	0.859	0.617	0	ECs 2	akap12b
0	1.56094	0.709	0.47	0	ECs 2	tie1
0	2.8187	0.539	0.303	0	ECs 2	cd81b
0	1.46554	0.742	0.506	0	ECs 2	tfpia
0	1.3281	0.748	0.521	0	ECs 2	esama
0	2.04618	0.511	0.286	0	ECs 2	ndrg1a
0	0.589518	0.319	0.094	0	ECs 2	trim35-27
0	2.26981	0.597	0.373	0	ECs 2	hyou1
0	1.95335	0.499	0.28	0	ECs 2	slc41a1
0	1.68023	0.27	0.052	0	ECs 2	iqgap3
0	2.56448	0.675	0.459	0	ECs 2	shank2
0	2.61317	0.477	0.264	0	ECs 2	dpp6a
0	1.36321	0.651	0.44	0	ECs 2	fgl2a
0	0.737918	0.655	0.446	0	ECs 2	fhl3a
0	3.43082	0.562	0.354	0	ECs 2	wnt4a
0	1.97008	0.515	0.308	0	ECs 2	ldb2a
0	2.48653	0.692	0.485	0	ECs 2	zbtb46
0	1.14183	0.776	0.57	0	ECs 2	BX537310.1
0	2.53491	0.664	0.458	0	ECs 2	pcdh1b
0	1.76228	0.815	0.61	0	ECs 2	si:ch73-335l21.4
0	1.53012	0.963	0.758	0	ECs 2	zfp36l1b
0	1.46405	0.258	0.054	0	ECs 2	prc1b
0	1.32431	0.704	0.502	0	ECs 2	sqstm1
0	1.65797	0.602	0.403	0	ECs 2	rgcc
0	2.13849	0.55	0.354	0	ECs 2	CU467961.1
0	2.99877	0.83	0.639	0	ECs 2	cyp1c1
0	2.36785	0.794	0.604	0	ECs 2	CR318588.3
0	1.33546	0.994	0.805	0	ECs 2	krt94
0	0.8977	0.879	0.693	0	ECs 2	itga5
0	1.00908	0.965	0.779	0	ECs 2	si:dkey-261h17.1
0	1.20951	0.687	0.505	0	ECs 2	si:ch73-86n18.1
0	2.28598	0.582	0.406	0	ECs 2	tspan18a
0	1.95021	0.696	0.529	0	ECs 2	lamb1b
0	4.24019	0.5	0.335	0	ECs 2	CU638702.1
0	1.58763	0.656	0.504	0	ECs 2	bcar3
0	4.57323	0.547	0.412	0	ECs 2	cyp1a
0	0.500926	0.949	0.814	0	ECs 2	hsp90aa1.2
0	1.58705	0.986	0.887	0	ECs 2	hspb1
2.51e-306	0.684887	0.613	0.435	5.01e-303	ECs 2	MYO1D
6.48e-306	1.14544	0.588	0.422	1.3e-302	ECs 2	adcy2b
2.68e-305	0.997646	0.681	0.507	5.35e-302	ECs 2	prex2
1.98e-300	0.546005	0.842	0.688	3.95e-297	ECs 2	anxa2a
3.79e-300	2.32601	0.509	0.335	7.58e-297	ECs 2	ADAMTS7
5.75e-299	2.52189	0.47	0.297	1.15e-295	ECs 2	zmp:0000000634
1.01e-286	0.509971	0.721	0.545	2.02e-283	ECs 2	marcksl1b
3.42e-283	2.01232	0.433	0.288	6.84e-280	ECs 2	zgc:153911
5.21e-281	2.08788	0.654	0.643	1.04e-277	ECs 2	ifitm1
1.73e-278	1.46576	0.561	0.399	3.45e-275	ECs 2	nlrc3
3.98e-277	3.1196	0.479	0.34	7.97e-274	ECs 2	kif26ab
7.8e-276	1.37572	0.51	0.34	1.56e-272	ECs 2	arhgap42a
2.24e-274	1.17149	0.583	0.405	4.48e-271	ECs 2	ntn1a
1.92e-271	0.440334	0.183	0.03	3.84e-268	ECs 2	aanat1
7.05e-270	1.91976	0.449	0.262	1.41e-266	ECs 2	CABZ01050944.1
5.74e-267	1.96181	0.422	0.26	1.15e-263	ECs 2	ptpreb
7.69e-262	0.555954	0.715	0.524	1.54e-258	ECs 2	lpp
4.53e-258	2.95555	0.469	0.362	9.06e-255	ECs 2	dachc
3.48e-257	1.41833	0.414	0.272	6.97e-254	ECs 2	CR318588.1
1.91e-255	2.11066	0.478	0.289	3.82e-252	ECs 2	unc5b
4.47e-247	0.416204	0.697	0.602	8.93e-244	ECs 2	CR848833.1
3.76e-240	0.455544	0.622	0.464	7.53e-237	ECs 2	cxcl18b
3.5e-238	1.44431	0.552	0.412	7.01e-235	ECs 2	abcc4
5.11e-234	1.35902	0.386	0.212	1.02e-230	ECs 2	stac
1.57e-231	1.60484	0.558	0.405	3.15e-228	ECs 2	sox7
7.07e-229	0.609498	0.677	0.539	1.41e-225	ECs 2	col6a2
9.37e-227	0.486765	0.689	0.58	1.87e-223	ECs 2	LOC101887011
6.35e-222	0.76769	0.671	0.565	1.27e-218	ECs 2	c7a
8.33e-219	1.54272	0.516	0.423	1.67e-215	ECs 2	sult2st3
8.25e-215	1.6261	0.606	0.561	1.65e-211	ECs 2	rem1
6.18e-213	1.15022	0.278	0.123	1.24e-209	ECs 2	esco2
1.07e-210	1.5293	0.37	0.249	2.14e-207	ECs 2	zgc:152791
9.36e-208	2.34643	0.399	0.239	1.87e-204	ECs 2	vegfc
7.38e-201	1.37357	0.295	0.165	1.48e-197	ECs 2	pax7a
3.15e-200	3.30246	0.449	0.314	6.3e-197	ECs 2	adgra1a.1
1.05e-198	2.7044	0.494	0.383	2.1e-195	ECs 2	sult6b1
1.18e-198	1.04554	0.411	0.271	2.36e-195	ECs 2	ntrk3a
3.18e-196	1.92901	0.336	0.178	6.35e-193	ECs 2	grik5
9.84e-196	0.849552	0.555	0.435	1.97e-192	ECs 2	slc38a5a
2.63e-192	0.569659	0.3	0.159	5.26e-189	ECs 2	csf3b
6.8e-190	2.99126	0.409	0.292	1.36e-186	ECs 2	si:ch211-153b23.5
5.69e-187	0.888159	0.623	0.495	1.14e-183	ECs 2	pard6a
3.68e-186	1.73251	0.53	0.447	7.37e-183	ECs 2	kcne4
1.2e-179	3.57581	0.456	0.363	2.4e-176	ECs 2	ptgs2b
2.18e-179	1.76207	0.458	0.314	4.36e-176	ECs 2	flnbl
6.33e-179	1.33479	0.483	0.368	1.27e-175	ECs 2	pde4d
9.92e-178	1.08418	0.557	0.419	1.98e-174	ECs 2	im:7152348
2.52e-176	1.00641	0.339	0.192	5.04e-173	ECs 2	tcirg1b
1.85e-175	1.77373	0.528	0.461	3.69e-172	ECs 2	pcna
4.77e-174	0.610565	0.606	0.487	9.55e-171	ECs 2	msi2a
7.58e-174	1.38844	0.481	0.333	1.52e-170	ECs 2	sele
1.34e-170	1.20518	0.379	0.238	2.67e-167	ECs 2	snap91
9.63e-170	0.820374	0.467	0.303	1.93e-166	ECs 2	rasa4
5.64e-167	0.829505	0.578	0.482	1.13e-163	ECs 2	col12a1a
1.64e-166	1.17903	0.511	0.376	3.28e-163	ECs 2	luzp1
6.05e-164	2.07034	0.464	0.386	1.21e-160	ECs 2	fthl31
7.52e-164	1.88982	0.333	0.146	1.5e-160	ECs 2	si:dkeyp-61b2.1
1.28e-163	0.668046	0.225	0.066	2.55e-160	ECs 2	shisa9b
5.22e-160	1.20453	0.381	0.205	1.04e-156	ECs 2	rem2
7.71e-160	1.71184	0.376	0.209	1.54e-156	ECs 2	edaradd
1.21e-159	1.55518	0.431	0.286	2.42e-156	ECs 2	tm4sf18
6.83e-155	0.83808	0.522	0.395	1.37e-151	ECs 2	klf2b
1.28e-146	1.19409	0.151	0.056	2.56e-143	ECs 2	si:ch73-368j24.14
1.09e-143	0.644939	0.532	0.46	2.18e-140	ECs 2	wwp2
1.92e-141	1.4453	0.495	0.399	3.83e-138	ECs 2	grid2
3.69e-141	0.785502	0.382	0.252	7.39e-138	ECs 2	bcl6b
3.73e-141	1.46524	0.552	0.482	7.46e-138	ECs 2	slc24a3
1.3e-140	1.14389	0.326	0.197	2.61e-137	ECs 2	il34
1.36e-140	0.888898	0.376	0.232	2.73e-137	ECs 2	ogfrl1
9.59e-140	0.617953	0.629	0.584	1.92e-136	ECs 2	si:ch211-1a19.3
2.03e-139	0.917221	0.495	0.349	4.05e-136	ECs 2	tgfb1a
2.55e-139	2.04558	0.357	0.243	5.11e-136	ECs 2	pappab
8.08e-138	1.38971	0.455	0.406	1.62e-134	ECs 2	txn
5.95e-128	0.700629	0.396	0.258	1.19e-124	ECs 2	shank3a
7.34e-126	0.380127	0.493	0.406	1.47e-122	ECs 2	ccdc80
2.94e-122	2.02733	0.394	0.294	5.87e-119	ECs 2	slc2a3b
2.31e-121	1.21249	0.427	0.349	4.63e-118	ECs 2	MYO1G
2.9e-121	0.892893	0.304	0.179	5.79e-118	ECs 2	ccnb1
1.82e-119	0.499445	0.257	0.126	3.64e-116	ECs 2	cenpe
8.94e-118	0.794534	0.338	0.216	1.79e-114	ECs 2	greb1l
4.03e-117	0.256685	0.135	0.12	8.05e-114	ECs 2	si:ch211-147k10.5
1.07e-116	1.36886	0.324	0.21	2.13e-113	ECs 2	npb
1.13e-115	1.05553	0.291	0.149	2.25e-112	ECs 2	scg2a
3.53e-114	2.46372	0.422	0.33	7.06e-111	ECs 2	prdm1a
7.85e-113	0.458884	0.566	0.449	1.57e-109	ECs 2	mdka
2.57e-112	0.583808	0.529	0.481	5.15e-109	ECs 2	arrb2b
8.89e-111	0.736915	0.14	0.303	1.78e-107	ECs 2	tnnc1b
7.37e-106	1.39906	0.513	0.49	1.47e-102	ECs 2	pcdh15a
5.79e-105	0.309722	0.713	0.636	1.16e-101	ECs 2	tuba8l4
7.42e-103	0.310142	0.522	0.471	1.48e-99	ECs 2	CABZ01076275.1
1.03e-100	0.440019	0.121	0.158	2.06e-97	ECs 2	LOC100535208
3.3e-98	0.789486	0.293	0.191	6.6e-95	ECs 2	gldn
1.45e-97	0.799976	0.24	0.404	2.9e-94	ECs 2	myh6
4.36e-97	1.05083	0.375	0.262	8.72e-94	ECs 2	dhh
4.55e-93	0.584612	0.392	0.317	9.1e-90	ECs 2	si:ch211-79k12.1
5.41e-93	0.392486	0.597	0.546	1.08e-89	ECs 2	zfp36l1a
5.96e-91	1.1483	0.457	0.371	1.19e-87	ECs 2	igfbp7
2.58e-90	0.84402	0.311	0.205	5.15e-87	ECs 2	laptm5
2.96e-90	0.862871	0.406	0.32	5.93e-87	ECs 2	robo1
4.86e-90	2.94439	0.327	0.194	9.72e-87	ECs 2	ptgis
4e-88	1.67014	0.288	0.172	8e-85	ECs 2	nuf2
1.88e-86	0.604022	0.256	0.143	3.76e-83	ECs 2	fam19a5l
8.37e-85	0.586355	0.271	0.151	1.67e-81	ECs 2	LOC103910437
5.39e-83	0.788466	0.216	0.098	1.08e-79	ECs 2	CR377229.1
1.42e-82	1.00465	0.424	0.377	2.85e-79	ECs 2	lgmn
5.08e-82	0.719168	0.328	0.213	1.02e-78	ECs 2	XLOC-014477
5.06e-81	1.15695	0.487	0.427	1.01e-77	ECs 2	net1
2.72e-78	3.30397	0.274	0.166	5.44e-75	ECs 2	sema3fa
1.91e-74	0.413314	0.55	0.517	3.82e-71	ECs 2	hbegfa
2.23e-72	1.62884	0.309	0.191	4.47e-69	ECs 2	zgc:136870
4.52e-72	0.998845	0.402	0.314	9.04e-69	ECs 2	tlr5b
1.37e-70	2.1531	0.376	0.337	2.74e-67	ECs 2	fthl28
1.58e-70	0.399065	0.401	0.332	3.16e-67	ECs 2	MDFI
1.79e-70	0.618127	0.099	0.112	3.58e-67	ECs 2	ncapd2
3.42e-68	0.746522	0.474	0.407	6.84e-65	ECs 2	foxo1b
3.68e-68	1.03656	0.315	0.264	7.36e-65	ECs 2	diaph3
1e-67	0.386786	0.296	0.136	2.01e-64	ECs 2	angpt2a
2.09e-67	0.364814	0.433	0.346	4.19e-64	ECs 2	phldb2a
2.21e-66	1.82471	0.361	0.297	4.42e-63	ECs 2	spint2
1.62e-63	0.444742	0.275	0.223	3.23e-60	ECs 2	agbl4
2.03e-63	1.23598	0.277	0.187	4.06e-60	ECs 2	CU929416.1
3.71e-62	1.02949	0.216	0.177	7.42e-59	ECs 2	CR388421.1
4.22e-62	0.927368	0.347	0.252	8.44e-59	ECs 2	sox18
6e-62	0.63535	0.384	0.307	1.2e-58	ECs 2	kirrel3a
1.18e-61	0.793624	0.363	0.273	2.36e-58	ECs 2	irak3
1.41e-61	0.51901	0.161	0.215	2.81e-58	ECs 2	FO704661.1
2.43e-57	0.423449	0.184	0.061	4.87e-54	ECs 2	cdc20
1.85e-55	0.96079	0.285	0.172	3.69e-52	ECs 2	hs3st1l2
2.4e-54	1.33828	0.332	0.266	4.8e-51	ECs 2	itpk1a
3.69e-54	0.716797	0.296	0.239	7.38e-51	ECs 2	BX004996.1
5.16e-53	1.86587	0.301	0.165	1.03e-49	ECs 2	zgc:193505
5.1e-52	0.335066	0.458	0.454	1.02e-48	ECs 2	erbb4b
5.12e-52	0.480579	0.482	0.459	1.02e-48	ECs 2	rasal2
9.36e-51	0.335795	0.235	0.138	1.87e-47	ECs 2	ccl19a.1
3.55e-49	0.609959	0.342	0.27	7.09e-46	ECs 2	arhgap33
5.42e-49	0.827009	0.343	0.316	1.08e-45	ECs 2	cadm1b
1.45e-48	0.674973	0.454	0.398	2.89e-45	ECs 2	cemip
8.74e-48	0.261731	0.42	0.353	1.75e-44	ECs 2	spns2
9.8e-48	0.643766	0.132	0.105	1.96e-44	ECs 2	wu:fb97g03
1.31e-47	2.07155	0.195	0.066	2.62e-44	ECs 2	si:dkey-88e18.2
2.62e-47	1.46455	0.391	0.29	5.24e-44	ECs 2	RTKN
5.66e-47	2.27001	0.165	0.098	1.13e-43	ECs 2	uts2a
1.06e-46	0.54552	0.428	0.371	2.13e-43	ECs 2	hs6st1a
3.34e-46	0.290959	0.24	0.173	6.67e-43	ECs 2	XLOC-044323
3.28e-45	0.434679	0.285	0.291	6.56e-42	ECs 2	gpd1b
4.9e-45	0.687097	0.175	0.251	9.8e-42	ECs 2	cks2
9.9e-45	0.293459	0.552	0.563	1.98e-41	ECs 2	myh10
5.71e-44	1.04448	0.344	0.304	1.14e-40	ECs 2	nhsl1b
1.08e-43	0.693561	0.445	0.481	2.17e-40	ECs 2	prkg1b
1.11e-42	0.579161	0.29	0.202	2.23e-39	ECs 2	mpp2b
2.7e-41	0.586045	0.096	0.114	5.39e-38	ECs 2	isg15
6.34e-41	1.24302	0.295	0.158	1.27e-37	ECs 2	vgf
2.3e-40	1.40156	0.365	0.345	4.6e-37	ECs 2	runx2a
1.23e-39	0.629136	0.256	0.164	2.46e-36	ECs 2	l1cama
1.64e-39	0.79696	0.297	0.201	3.28e-36	ECs 2	slc4a4b
2.11e-39	0.559316	0.489	0.489	4.22e-36	ECs 2	bnc2
8.98e-39	0.847319	0.263	0.169	1.8e-35	ECs 2	flt4
1.23e-38	0.341955	0.511	0.481	2.47e-35	ECs 2	crip2
6.93e-38	0.710532	0.215	0.28	1.39e-34	ECs 2	SAMD5
7.6e-38	1.1337	0.136	0.154	1.52e-34	ECs 2	prc1a
7.96e-37	1.84062	0.395	0.377	1.59e-33	ECs 2	ahr1b
2.26e-36	1.19142	0.456	0.444	4.51e-33	ECs 2	NAV1 (1 of many)
4.82e-36	0.921644	0.392	0.328	9.63e-33	ECs 2	ntn1b
4.1e-35	1.20471	0.204	0.255	8.2e-32	ECs 2	edn1
3.61e-33	0.507449	0.358	0.282	7.21e-30	ECs 2	TCERG1L
4.42e-33	1.08055	0.225	0.156	8.85e-30	ECs 2	megf11
9.84e-33	0.567448	0.366	0.305	1.97e-29	ECs 2	adgrg6
1.19e-32	0.292679	0.125	0.188	2.39e-29	ECs 2	TMEM8B
1.58e-32	2.16895	0.191	0.05	3.16e-29	ECs 2	lepb
2.15e-32	0.684304	0.407	0.382	4.29e-29	ECs 2	ust
3.2e-32	0.423816	0.249	0.194	6.4e-29	ECs 2	pcdh15b
4.64e-32	0.868955	0.28	0.225	9.28e-29	ECs 2	gfra1a
5.77e-32	0.710424	0.367	0.295	1.15e-28	ECs 2	postna
9.47e-32	0.819596	0.355	0.376	1.89e-28	ECs 2	rps27l
8.5e-31	0.434299	0.328	0.304	1.7e-27	ECs 2	sept9b
2.22e-30	1.58807	0.325	0.276	4.45e-27	ECs 2	stim2b
6.62e-29	0.681706	0.272	0.274	1.32e-25	ECs 2	blvrb
1.5e-28	1.03207	0.336	0.259	2.99e-25	ECs 2	vsir
3.25e-28	0.755067	0.22	0.137	6.51e-25	ECs 2	si:dkey-52j6.3
4.01e-28	0.929756	0.279	0.23	8.02e-25	ECs 2	pcxb
5.43e-28	0.944249	0.227	0.281	1.09e-24	ECs 2	irf4a
9.04e-28	0.371928	0.12	0.147	1.81e-24	ECs 2	fgf13a
2.68e-27	1.06375	0.247	0.226	5.35e-24	ECs 2	chaf1a
3.28e-27	0.459937	0.248	0.246	6.56e-24	ECs 2	h2afx
1.47e-26	0.918848	0.373	0.351	2.94e-23	ECs 2	si:ch211-210g13.5
5.39e-26	1.15331	0.376	0.362	1.08e-22	ECs 2	tmem132e
7.99e-25	0.878975	0.155	0.116	1.6e-21	ECs 2	BX294178.3
1.12e-24	0.646197	0.257	0.344	2.23e-21	ECs 2	slco5a1a
5.9e-24	1.22744	0.273	0.237	1.18e-20	ECs 2	alkal2a
6.5e-24	0.415694	0.34	0.315	1.3e-20	ECs 2	kcng1
2.13e-23	0.721651	0.383	0.374	4.26e-20	ECs 2	prcp
2.27e-23	0.394791	0.363	0.336	4.54e-20	ECs 2	pvrl2l
2.86e-23	0.323748	0.241	0.225	5.71e-20	ECs 2	kcnma1a
3.77e-23	1.77176	0.386	0.395	7.55e-20	ECs 2	BX901920.1
3.92e-23	1.28865	0.294	0.24	7.84e-20	ECs 2	slc4a2b
7.64e-23	0.544771	0.334	0.328	1.53e-19	ECs 2	lrmda
1.84e-21	0.925811	0.283	0.21	3.68e-18	ECs 2	FP236822.1
3.02e-21	0.329673	0.41	0.612	6.05e-18	ECs 2	XLOC-041870
6.25e-20	0.30013	0.255	0.235	1.25e-16	ECs 2	cntn5
1.41e-19	0.472214	0.384	0.4	2.83e-16	ECs 2	mgat4b
2.59e-19	2.4862	0.234	0.097	5.18e-16	ECs 2	rp1l1b
8.1e-19	1.22906	0.233	0.128	1.62e-15	ECs 2	lepa
3.21e-18	0.713133	0.159	0.224	6.42e-15	ECs 2	nrxn3a
3.25e-18	0.907871	0.247	0.292	6.5e-15	ECs 2	hpgd
1.22e-17	1.06651	0.306	0.319	2.43e-14	ECs 2	cpne5b
1.96e-17	1.6865	0.232	0.258	3.91e-14	ECs 2	cldn5b
6.49e-17	0.479755	0.214	0.259	1.3e-13	ECs 2	BX000522.1
2.36e-15	1.63558	0.204	0.136	4.72e-12	ECs 2	znf385c
3.42e-15	0.752233	0.23	0.304	6.84e-12	ECs 2	ptgs2a
1.51e-14	0.565259	0.275	0.226	3.02e-11	ECs 2	si:ch211-152p11.4
5.01e-14	0.775861	0.385	0.385	1e-10	ECs 2	calcr
5.07e-14	0.404697	0.513	0.59	1.01e-10	ECs 2	xirp2a
5.89e-13	0.385101	0.254	0.298	1.18e-09	ECs 2	s1pr3a
6.27e-13	0.747012	0.119	0.079	1.25e-09	ECs 2	hist1h2a5
6.46e-13	0.510179	0.398	0.385	1.29e-09	ECs 2	myo10l3
2.04e-12	0.379519	0.226	0.247	4.07e-09	ECs 2	LOC101885935
1.65e-11	0.410838	0.133	0.038	3.31e-08	ECs 2	irg1l
3.73e-11	0.567451	0.228	0.269	7.47e-08	ECs 2	ntm
4.47e-11	0.483455	0.202	0.101	8.95e-08	ECs 2	tmem173
7.52e-11	0.957409	0.287	0.241	1.5e-07	ECs 2	rdh10a
8.83e-11	0.892029	0.225	0.271	1.77e-07	ECs 2	znf1104
1.13e-10	1.93406	0.249	0.206	2.25e-07	ECs 2	rims1b
2.05e-10	0.841692	0.277	0.216	4.1e-07	ECs 2	zbtb7c
3e-10	2.54662	0.208	0.195	6.01e-07	ECs 2	crlf1a
1.19e-09	0.268359	0.357	0.342	2.38e-06	ECs 2	nfil3-5
1.77e-09	1.36846	0.323	0.299	3.54e-06	ECs 2	ace
3.12e-09	0.543288	0.247	0.18	6.23e-06	ECs 2	cyp1c2
3.53e-09	0.531209	0.272	0.268	7.07e-06	ECs 2	pbx1a
2.68e-08	0.285041	0.24	0.229	5.36e-05	ECs 2	cplx2
3.72e-08	0.576317	0.367	0.382	7.45e-05	ECs 2	wnt5b
4.02e-08	0.682594	0.281	0.23	8.05e-05	ECs 2	adam19a
4.33e-08	2.01076	0.208	0.189	8.66e-05	ECs 2	ahrrb
1.21e-07	1.56487	0.21	0.149	0.000241944	ECs 2	brsk2b
1.36e-07	1.3463	0.214	0.166	0.000272335	ECs 2	neurod6a
4.44e-07	0.811169	0.264	0.202	0.00088743	ECs 2	CR354538.1
3.46e-06	0.511949	0.143	0.099	0.00692092	ECs 2	smc2
5.03e-06	0.632734	0.297	0.31	0.0100596	ECs 2	slc25a37
7.33e-06	0.567883	0.199	0.183	0.0146622	ECs 2	LRRTM4
1.28e-05	0.387329	0.378	0.513	0.0256291	ECs 2	si:ch211-194b1.1
1.67e-05	0.364575	0.241	0.169	0.0334198	ECs 2	cers3b
1.91e-05	1.29925	0.253	0.277	0.0381938	ECs 2	s1pr1
2.67e-05	0.506588	0.268	0.266	0.0534272	ECs 2	tspan18b
2.97e-05	0.939394	0.362	0.39	0.0593413	ECs 2	inpp5f
4.01e-05	1.41586	0.344	0.328	0.0801489	ECs 2	cx43
4.04e-05	0.379506	0.226	0.228	0.08088	ECs 2	gpr156
5.92e-05	0.856919	0.365	0.383	0.118461	ECs 2	CABZ01029822.1
0.000104378	1.36226	0.24	0.312	0.208756	ECs 2	pir
0.000165666	0.812812	0.257	0.246	0.331332	ECs 2	bicc1a
0.000196558	0.738403	0.358	0.405	0.393115	ECs 2	nupr1b
0.00103773	0.764109	0.186	0.14	1	ECs 2	cyp2ad2
0.00159919	1.1617	0.175	0.149	1	ECs 2	si:dkey-73n8.3
0.00184318	1.76595	0.201	0.147	1	ECs 2	tnfaip2b
0.0018468	1.42353	0.213	0.191	1	ECs 2	BX890624.2
0.00216159	0.528141	0.263	0.295	1	ECs 2	cxcl8a
0.0026809	1.39424	0.192	0.182	1	ECs 2	igfbp1a
0.00339895	0.411269	0.256	0.289	1	ECs 2	CT025745.1
0.00353291	1.23679	0.18	0.115	1	ECs 2	hbae1.3
0.00379092	3.19194	0.276	0.295	1	ECs 2	kcnab1b
0.00467712	2.00056	0.232	0.196	1	ECs 2	CU862078.1
0.0077061	0.437207	0.375	0.411	1	ECs 2	dysf
0.00987589	0.454746	0.375	0.368	1	ECs 2	sema6bb
0	5.36086	0.941	0.318	0	ECs 3	frzb
0	6.68613	0.774	0.18	0	ECs 3	ptn
0	6.1519	0.684	0.112	0	ECs 3	bmp3
0	7.0654	0.716	0.187	0	ECs 3	celf5a
0	5.82157	0.675	0.156	0	ECs 3	wnt9a
0	3.42606	0.808	0.292	0	ECs 3	postna
0	4.19681	0.88	0.399	0	ECs 3	cdh4
0	3.41598	0.907	0.432	0	ECs 3	adcy2b
0	2.82066	0.924	0.451	0	ECs 3	vwf
0	0.898853	0.483	0.038	0	ECs 3	top2a
0	3.21144	0.856	0.424	0	ECs 3	net1
0	2.31025	0.997	0.607	0	ECs 3	cdh5
0	0.256637	0.429	0.051	0	ECs 3	NPC2 (1 of many)
0	2.11975	0.99	0.691	0	ECs 3	tns1b
0	2.08817	0.984	0.701	0	ECs 3	anxa2a
0	4.11224	0.284	0.018	0	ECs 3	hoxd9a
0	2.51471	0.97	0.754	0	ECs 3	fosb
1.3e-304	4.38246	0.713	0.242	2.59e-301	ECs 3	cpamd8
7.56e-296	4.00349	0.744	0.26	1.51e-292	ECs 3	celsr1a
3.35e-294	0.537734	0.49	0.085	6.71e-291	ECs 3	zgc:110540
8.45e-289	2.62505	0.846	0.42	1.69e-285	ECs 3	abcc4
1.63e-283	5.57881	0.621	0.121	3.25e-280	ECs 3	tgfbi
9.85e-281	3.78556	0.745	0.267	1.97e-277	ECs 3	dapk1
1.08e-280	3.08687	0.8	0.366	2.16e-277	ECs 3	nfatc2a
7.94e-278	2.53526	0.851	0.406	1.59e-274	ECs 3	ccdc80
6.88e-275	1.73985	0.983	0.726	1.38e-271	ECs 3	icn
7.77e-274	5.0246	0.711	0.235	1.55e-270	ECs 3	c2cd4a
1.97e-272	3.49559	0.78	0.335	3.95e-269	ECs 3	rhpn2
2.98e-267	0.337365	0.554	0.126	5.96e-264	ECs 3	csf1rb
2.23e-265	2.60261	0.533	0.138	4.46e-262	ECs 3	fbxo5
1.1e-264	3.83583	0.68	0.214	2.19e-261	ECs 3	LOC100537342
2e-264	2.35124	0.85	0.339	4e-261	ECs 3	ecscr
4.35e-262	2.2384	0.833	0.422	8.7e-259	ECs 3	cavin1b
2.07e-261	4.85651	0.649	0.206	4.15e-258	ECs 3	usp54b
1.05e-259	2.82177	0.804	0.401	2.09e-256	ECs 3	grid2
6.2e-256	0.509036	0.503	0.105	1.24e-252	ECs 3	asf1ba
1.59e-255	3.87021	0.69	0.282	3.18e-252	ECs 3	TCERG1L
1.93e-253	3.5173	0.675	0.22	3.86e-250	ECs 3	nkd1
1.12e-251	2.80014	0.773	0.315	2.24e-248	ECs 3	ehd2b
4.82e-251	2.45156	0.84	0.394	9.65e-248	ECs 3	klf2a
7.36e-251	2.18784	0.892	0.582	1.47e-247	ECs 3	si:ch211-1a19.3
2.15e-250	2.14528	0.89	0.491	4.3e-247	ECs 3	tie1
1.42e-244	1.74543	0.988	0.748	2.84e-241	ECs 3	s100a10b
1.8e-239	4.34586	0.72	0.339	3.6e-236	ECs 3	CABZ01040999.1
1.54e-237	1.64501	0.968	0.748	3.09e-234	ECs 3	clic2
2.89e-237	1.67877	0.973	0.735	5.77e-234	ECs 3	krt18a.1
1.99e-236	5.6095	0.568	0.147	3.98e-233	ECs 3	zgc:171704
2.94e-236	1.81036	0.91	0.535	5.89e-233	ECs 3	CR376783.1
2.03e-234	2.52325	0.835	0.471	4.05e-231	ECs 3	matn4
2.45e-234	4.06357	0.738	0.327	4.89e-231	ECs 3	chl1a
1.33e-233	2.8614	0.848	0.497	2.65e-230	ECs 3	dcn
1.64e-232	1.46884	0.911	0.592	3.29e-229	ECs 3	cyr61
4.61e-232	2.08069	0.824	0.441	9.21e-229	ECs 3	slc38a5a
3.25e-231	2.70547	0.624	0.214	6.5e-228	ECs 3	slc8a1b
1.46e-230	1.49032	0.931	0.594	2.92e-227	ECs 3	col5a1
3.44e-230	4.59566	0.647	0.205	6.87e-227	ECs 3	nrg1
1.04e-225	2.44137	0.731	0.299	2.08e-222	ECs 3	slc41a1
1.63e-223	12.0762	0.443	0.018	3.26e-220	ECs 3	dio3b
4.24e-221	5.01033	0.631	0.201	8.48e-218	ECs 3	rbfox3a
8.75e-221	3.85737	0.707	0.276	1.75e-217	ECs 3	bmp6
1.41e-215	1.93236	0.8	0.395	2.81e-212	ECs 3	ptprfb
1.29e-214	5.7548	0.579	0.172	2.58e-211	ECs 3	syt7b
3.67e-213	2.77731	0.622	0.236	7.35e-210	ECs 3	rhoub
9.37e-212	1.28031	0.993	0.762	1.87e-208	ECs 3	krt8
1.76e-210	1.76606	0.88	0.521	3.52e-207	ECs 3	prex2
7.94e-209	2.01579	0.815	0.463	1.59e-205	ECs 3	unc5c
7.36e-208	1.57999	0.819	0.433	1.47e-204	ECs 3	thbs1a
1.2e-207	1.92022	0.885	0.51	2.41e-204	ECs 3	pawr
4.11e-207	1.47831	0.981	0.828	8.22e-204	ECs 3	hsp90aa1.2
2.23e-205	2.32125	0.905	0.621	4.45e-202	ECs 3	crip1
8.16e-205	2.0997	0.792	0.407	1.63e-201	ECs 3	foxo1b
1.06e-204	1.6661	0.904	0.528	2.11e-201	ECs 3	tfpia
7.25e-204	3.73276	0.705	0.265	1.45e-200	ECs 3	shank3a
2.51e-203	5.26712	0.603	0.181	5.02e-200	ECs 3	ctnnd2a
5.59e-203	2.18378	0.816	0.44	1.12e-199	ECs 3	efna1b
8.02e-203	3.65949	0.643	0.259	1.6e-199	ECs 3	ppfia2
8.99e-203	6.17918	0.523	0.086	1.8e-199	ECs 3	mfsd6b
2.12e-202	2.33695	0.795	0.416	4.24e-199	ECs 3	sox7
2.44e-202	2.53138	0.749	0.379	4.89e-199	ECs 3	efnb2a
1.24e-200	3.91204	0.593	0.195	2.48e-197	ECs 3	CR384075.1
1.78e-199	2.79419	0.735	0.362	3.55e-196	ECs 3	prkcz
2.75e-199	2.9502	0.692	0.242	5.49e-196	ECs 3	tgm2b
7.68e-199	2.61893	0.757	0.378	1.54e-195	ECs 3	myo10l3
1.15e-198	3.52451	0.696	0.315	2.3e-195	ECs 3	lef1
2.63e-198	1.46213	0.837	0.465	5.25e-195	ECs 3	fhl3a
2.12e-196	1.4182	0.942	0.639	4.25e-193	ECs 3	tuba8l4
1.68e-195	1.4424	0.754	0.357	3.35e-192	ECs 3	trps1
3.02e-195	2.4915	0.68	0.298	6.04e-192	ECs 3	sept9b
1.49e-194	4.88817	0.671	0.254	2.97e-191	ECs 3	edn2
2.4e-194	1.74208	0.836	0.481	4.79e-191	ECs 3	tead1a
8.75e-194	3.90985	0.63	0.242	1.75e-190	ECs 3	itgb4
4.03e-192	1.60618	0.85	0.505	8.05e-189	ECs 3	plxnb3
1.93e-191	3.48066	0.619	0.227	3.86e-188	ECs 3	CR381618.1
1.62e-190	2.54454	0.686	0.337	3.24e-187	ECs 3	b3gnt7
6.98e-190	1.34049	0.867	0.512	1.4e-186	ECs 3	col1a1b
6.2e-189	1.83226	0.844	0.512	1.24e-185	ECs 3	serpinh1b
4.02e-188	1.99236	0.79	0.432	8.03e-185	ECs 3	itga9
2.22e-187	2.24008	0.761	0.394	4.44e-184	ECs 3	phldb1b
6.02e-187	1.31608	0.831	0.449	1.2e-183	ECs 3	MYO1D
5.08e-186	2.23061	0.772	0.384	1.02e-182	ECs 3	luzp1
1.99e-184	1.74225	0.876	0.599	3.98e-181	ECs 3	anxa1a
8.85e-184	1.8641	0.839	0.52	1.77e-180	ECs 3	gas2l1
1.08e-183	1.18027	0.999	0.748	2.17e-180	ECs 3	f8
5.25e-183	1.66657	0.734	0.383	1.05e-179	ECs 3	chst11
9.42e-183	1.43332	0.878	0.542	1.88e-179	ECs 3	esama
3.24e-182	1.93369	0.649	0.251	6.48e-179	ECs 3	tagapa
2.57e-180	2.05792	0.78	0.45	5.15e-177	ECs 3	krt4
4.13e-180	2.89676	0.711	0.379	8.26e-177	ECs 3	nrp2b
1.91e-178	3.36986	0.731	0.431	3.82e-175	ECs 3	fryb
2.07e-178	4.80356	0.439	0.038	4.14e-175	ECs 3	fgf21
3.31e-177	4.71548	0.548	0.122	6.63e-174	ECs 3	CABZ01030107.1
2.78e-176	3.23201	0.666	0.342	5.55e-173	ECs 3	ca16b
6.43e-176	3.371	0.625	0.218	1.29e-172	ECs 3	igfbp6b
6.49e-175	5.57566	0.542	0.169	1.3e-171	ECs 3	cers3b
1.21e-174	0.814306	0.422	0.055	2.43e-171	ECs 3	bglapl
1.93e-174	1.75747	0.644	0.225	3.85e-171	ECs 3	abi3bpb
2.93e-174	2.08749	0.793	0.473	5.87e-171	ECs 3	lmna
7.46e-174	2.81944	0.684	0.324	1.49e-170	ECs 3	flnbl
6.61e-173	2.16064	0.488	0.088	1.32e-169	ECs 3	ltk
6.37e-172	1.72042	0.906	0.673	1.27e-168	ECs 3	hsph1
2.79e-169	3.67405	0.611	0.26	5.57e-166	ECs 3	tppp3
3.7e-169	0.556665	0.408	0.056	7.4e-166	ECs 3	dlgap5
1.54e-168	1.83946	0.72	0.325	3.08e-165	ECs 3	BX663503.3
4.21e-168	0.966616	0.882	0.57	8.42e-165	ECs 3	col1a2
1.76e-167	3.07372	0.616	0.236	3.53e-164	ECs 3	kcnk4a
2.82e-166	3.71362	0.63	0.221	5.64e-163	ECs 3	lypd6
5.26e-166	1.23775	0.894	0.577	1.05e-162	ECs 3	fgd5a
1.98e-164	5.32798	0.524	0.162	3.96e-161	ECs 3	si:dkey-30j16.3
8.62e-164	9.36099	0.456	0.087	1.72e-160	ECs 3	INSM2
9.21e-163	1.9547	0.716	0.343	1.84e-159	ECs 3	sele
5.94e-161	2.05473	0.805	0.477	1.19e-157	ECs 3	crip2
6.27e-161	1.06045	0.979	0.772	1.25e-157	ECs 3	ubb
7.39e-161	3.69806	0.571	0.183	1.48e-157	ECs 3	ptx3a
1.31e-160	2.74316	0.687	0.317	2.63e-157	ECs 3	tlr5b
5.69e-160	1.29047	0.541	0.197	1.14e-156	ECs 3	pdgfd
5.73e-160	1.75089	0.873	0.577	1.15e-156	ECs 3	egr1
8.6e-160	2.28069	0.672	0.338	1.72e-156	ECs 3	uchl1
1.14e-159	2.73758	0.65	0.323	2.27e-156	ECs 3	tnika
1.23e-159	3.40537	0.57	0.174	2.47e-156	ECs 3	elavl4
4.31e-159	1.30804	0.51	0.144	8.62e-156	ECs 3	si:dkey-73n8.3
9.24e-159	1.58145	0.532	0.144	1.85e-155	ECs 3	ctgfb
3.93e-158	0.394699	0.388	0.072	7.87e-155	ECs 3	pcdh7a
5.28e-157	2.00527	0.713	0.413	1.06e-153	ECs 3	LOC100535496
1.08e-155	1.62557	0.907	0.676	2.15e-152	ECs 3	jun
2.15e-155	1.8685	0.755	0.403	4.3e-152	ECs 3	klf2b
7.64e-154	3.03486	0.61	0.241	1.53e-150	ECs 3	pdgfba
9.74e-154	5.83716	0.509	0.099	1.95e-150	ECs 3	chrng
6.03e-153	4.01611	0.518	0.137	1.21e-149	ECs 3	clstn2
1.35e-151	1.30844	0.841	0.519	2.7e-148	ECs 3	flna
1.11e-150	2.19463	0.574	0.169	2.21e-147	ECs 3	si:ch211-241f5.3
3.87e-150	0.724432	0.523	0.169	7.74e-147	ECs 3	lrrc4c
1.27e-149	1.35703	0.933	0.728	2.54e-146	ECs 3	dnajb1b
5.25e-149	1.53775	0.555	0.205	1.05e-145	ECs 3	scara3
7.36e-147	2.45558	0.703	0.365	1.47e-143	ECs 3	znrf3
1.17e-146	1.73597	0.682	0.316	2.33e-143	ECs 3	rasa4
5.21e-146	0.803269	0.547	0.215	1.04e-142	ECs 3	meox2a
6.08e-146	2.16014	0.755	0.437	1.22e-142	ECs 3	her9
1.31e-145	1.02674	0.96	0.786	2.62e-142	ECs 3	krt15
4.6e-145	0.853819	0.904	0.554	9.2e-142	ECs 3	sparc
4.54e-144	1.27977	0.732	0.445	9.09e-141	ECs 3	cnn1b
2.71e-143	0.475229	0.521	0.168	5.41e-140	ECs 3	col18a1a
5.19e-143	1.02153	0.953	0.768	1.04e-139	ECs 3	hsp70.1
9.4e-143	1.85876	0.751	0.454	1.88e-139	ECs 3	rasal2
1.88e-142	0.91835	0.659	0.305	3.75e-139	ECs 3	CABZ01064941.1
2.5e-142	1.42916	0.969	0.789	5e-139	ECs 3	fosab
6.66e-142	0.920072	0.953	0.781	1.33e-138	ECs 3	zfp36l1b
7.58e-142	1.47637	0.726	0.353	1.52e-138	ECs 3	spns2
1.95e-141	2.59737	0.582	0.256	3.91e-138	ECs 3	ntm
8.79e-140	2.92974	0.581	0.222	1.76e-136	ECs 3	cald1b
9.16e-140	3.42854	0.611	0.29	1.83e-136	ECs 3	znf385b
2.38e-139	2.0991	0.414	0.067	4.75e-136	ECs 3	fsta
1.54e-138	3.44156	0.555	0.177	3.08e-135	ECs 3	col15a1a
2.01e-138	1.3046	0.775	0.468	4.02e-135	ECs 3	lhfpl6
2.9e-138	2.35021	0.586	0.226	5.8e-135	ECs 3	stac
1.57e-137	2.05698	0.581	0.208	3.15e-134	ECs 3	CR848683.2
6.19e-137	1.4404	0.711	0.395	1.24e-133	ECs 3	dusp2
6.35e-137	3.83596	0.518	0.159	1.27e-133	ECs 3	si:dkey-22o22.2
1.9e-136	1.36604	0.824	0.504	3.81e-133	ECs 3	pard6a
3.65e-136	0.458019	0.569	0.248	7.29e-133	ECs 3	igsf21a
3.86e-136	2.87741	0.551	0.174	7.72e-133	ECs 3	nol4lb
4.62e-136	2.78059	0.588	0.219	9.23e-133	ECs 3	gpr156
1.18e-135	1.57961	0.806	0.487	2.36e-132	ECs 3	dchs1a
7.62e-135	0.950974	0.972	0.794	1.52e-131	ECs 3	hsp70.2
4.63e-134	1.18376	0.807	0.501	9.26e-131	ECs 3	col1a1a
8.74e-133	4.75146	0.518	0.156	1.75e-129	ECs 3	col19a1
2.65e-130	1.6371	0.681	0.391	5.31e-127	ECs 3	LOC101885062
1.06e-129	1.44579	0.605	0.251	2.12e-126	ECs 3	sox9a
3.79e-129	4.02292	0.53	0.157	7.57e-126	ECs 3	scinla
4.14e-129	1.94397	0.828	0.627	8.27e-126	ECs 3	XLOC-044191
5.72e-129	4.53253	0.54	0.184	1.14e-125	ECs 3	si:ch211-198m17.1
1.14e-128	1.33786	0.727	0.383	2.27e-125	ECs 3	ptprub
1.2e-128	1.80178	0.785	0.515	2.41e-125	ECs 3	hbegfa
2.95e-128	1.66426	0.527	0.184	5.91e-125	ECs 3	s100a11
1.11e-127	2.6012	0.636	0.281	2.22e-124	ECs 3	ntrk3a
1.57e-127	2.29644	0.471	0.113	3.15e-124	ECs 3	pi15a
4.58e-127	1.03279	0.943	0.667	9.17e-124	ECs 3	hsp70l
4.98e-127	2.72229	0.661	0.39	9.96e-124	ECs 3	slco3a1
7.83e-127	4.36787	0.487	0.13	1.57e-123	ECs 3	FP236476.1
3.63e-126	0.934012	0.882	0.642	7.26e-123	ECs 3	erfl3
6.52e-126	1.21654	0.805	0.502	1.3e-122	ECs 3	zgc:158689
7.32e-126	1.05564	0.844	0.561	1.46e-122	ECs 3	adarb1a
1.52e-124	1.31297	0.665	0.342	3.05e-121	ECs 3	si:dkey-206d17.12
2.54e-124	0.954153	0.956	0.772	5.09e-121	ECs 3	hsp70.3
3.03e-124	4.06076	0.537	0.178	6.06e-121	ECs 3	hs3st1l2
7.91e-123	2.8329	0.604	0.313	1.58e-119	ECs 3	celf4
5.58e-120	3.45906	0.555	0.211	1.12e-116	ECs 3	FP236822.1
9.96e-120	2.39278	0.53	0.197	1.99e-116	ECs 3	adamts1
1.18e-119	4.31617	0.124	0.049	2.35e-116	ECs 3	aanat1
2.79e-119	0.6939	0.911	0.633	5.58e-116	ECs 3	si:ch211-248e11.2
2.83e-119	0.517514	0.436	0.115	5.66e-116	ECs 3	si:ch211-139l2.1
4.59e-119	1.09303	0.579	0.233	9.18e-116	ECs 3	itga4
1.5e-118	2.93104	0.48	0.095	3.01e-115	ECs 3	pdgfaa
2.69e-118	1.68939	0.674	0.387	5.37e-115	ECs 3	plcl1
1.17e-117	1.62947	0.694	0.361	2.35e-114	ECs 3	sema6bb
2.55e-117	0.924789	0.834	0.54	5.1e-114	ECs 3	ubash3ba
4.13e-117	0.278876	0.391	0.113	8.26e-114	ECs 3	plekho1a
4.53e-117	3.62513	0.56	0.219	9.05e-114	ECs 3	XLOC-014477
1.23e-116	1.22654	0.774	0.5	2.47e-113	ECs 3	tnfaip3
2.04e-116	1.60955	0.567	0.268	4.08e-113	ECs 3	lrp2a
2.25e-116	1.19344	0.725	0.451	4.5e-113	ECs 3	loxl2a
3.17e-116	3.41264	0.654	0.363	6.34e-113	ECs 3	cntfr
3.81e-116	1.43443	0.787	0.545	7.61e-113	ECs 3	lamb1b
6.42e-116	1.32838	0.795	0.536	1.28e-112	ECs 3	pear1
7.73e-116	1.99713	0.697	0.371	1.55e-112	ECs 3	id2b
1.8e-115	3.79128	0.559	0.234	3.61e-112	ECs 3	vwa1
2.06e-114	4.01892	0.504	0.178	4.13e-111	ECs 3	nptx1l
2.6e-113	0.967649	0.861	0.575	5.21e-110	ECs 3	gab2
2.79e-113	0.885966	0.918	0.711	5.58e-110	ECs 3	hspa5
3.41e-111	0.418924	0.82	0.575	6.82e-108	ECs 3	col6a3
1.75e-110	4.45892	0.551	0.216	3.5e-107	ECs 3	zbtb7c
6.06e-110	2.3981	0.579	0.247	1.21e-106	ECs 3	BX640522.2
3.28e-107	1.44585	0.65	0.403	6.55e-104	ECs 3	rasgrp3
3.77e-107	2.44443	0.49	0.165	7.54e-104	ECs 3	slc4a11
3.16e-106	1.72091	0.613	0.355	6.32e-103	ECs 3	immp2l
1.78e-105	0.605768	0.525	0.227	3.55e-102	ECs 3	grid1b
4.62e-105	0.491009	0.633	0.337	9.24e-102	ECs 3	rarab
7e-105	0.67724	0.861	0.541	1.4e-101	ECs 3	lpp
9.17e-105	0.842609	0.633	0.308	1.83e-101	ECs 3	CABZ01070631.1
1.04e-104	1.93889	0.547	0.238	2.09e-101	ECs 3	b3galt1b
1.52e-104	0.835098	0.459	0.164	3.04e-101	ECs 3	akap12a
1.62e-104	1.28135	0.593	0.273	3.24e-101	ECs 3	znf385a
2.47e-104	2.84625	0.535	0.195	4.95e-101	ECs 3	bcam
4.38e-104	0.810161	0.822	0.534	8.76e-101	ECs 3	efna1a
5.51e-104	4.02358	0.532	0.174	1.1e-100	ECs 3	zgc:193505
1.06e-103	2.02276	0.498	0.18	2.12e-100	ECs 3	sema3ga
1.46e-103	1.01011	0.794	0.507	2.92e-100	ECs 3	flt1
1.5e-103	0.516021	0.467	0.165	2.99e-100	ECs 3	ascc1
3.46e-103	2.64716	0.66	0.4	6.93e-100	ECs 3	dysf
4.66e-103	4.50251	0.36	0.043	9.32e-100	ECs 3	irg1l
1.8e-102	2.42094	0.611	0.305	3.6e-99	ECs 3	adgrg6
2.33e-102	1.63114	0.574	0.258	4.66e-99	ECs 3	tspan18b
3.8e-102	2.14963	0.586	0.342	7.61e-99	ECs 3	igsf9bb
9.95e-102	1.93994	0.619	0.3	1.99e-98	ECs 3	si:dkey-19b23.8
1.16e-101	1.22814	0.603	0.335	2.32e-98	ECs 3	thbs1b
2.8e-101	1.97285	0.595	0.284	5.6e-98	ECs 3	dpp6a
1.33e-100	2.46913	0.402	0.104	2.67e-97	ECs 3	znfl1l
4.47e-100	2.99202	0.489	0.148	8.94e-97	ECs 3	inhbab
6.86e-99	0.955433	0.802	0.548	1.37e-95	ECs 3	dll4
9.8e-99	0.311676	0.705	0.456	1.96e-95	ECs 3	gfpt2
3.53e-98	1.11545	0.83	0.628	7.06e-95	ECs 3	igf2b
1.01e-97	3.31048	0.531	0.241	2.01e-94	ECs 3	tbx2a
2.78e-97	2.98092	0.567	0.265	5.56e-94	ECs 3	si:ch211-214p16.2
4.47e-97	2.35512	0.431	0.133	8.95e-94	ECs 3	cntn3b
5.79e-97	2.32114	0.623	0.357	1.16e-93	ECs 3	tmem132e
9.84e-97	3.26941	0.618	0.401	1.97e-93	ECs 3	pdlim3b
1.1e-96	1.59004	0.711	0.421	2.2e-93	ECs 3	ntn1a
3.91e-96	1.87868	0.642	0.38	7.82e-93	ECs 3	inpp5f
4.3e-96	1.40271	0.685	0.443	8.6e-93	ECs 3	lama5
1.05e-95	2.07643	0.472	0.222	2.1e-92	ECs 3	rtn4rl1a
1.43e-95	2.66357	0.509	0.173	2.86e-92	ECs 3	met
2.34e-95	2.12873	0.525	0.222	4.67e-92	ECs 3	smoc2
3.17e-95	1.20532	0.833	0.632	6.34e-92	ECs 3	si:ch73-335l21.4
5.21e-95	0.550663	0.674	0.417	1.04e-91	ECs 3	znf385d
1.12e-94	0.866096	0.516	0.192	2.25e-91	ECs 3	irf8
2.02e-94	1.10805	0.798	0.553	4.04e-91	ECs 3	zgc:162939
2.82e-94	1.77108	0.341	0.054	5.63e-91	ECs 3	gig2j
3.47e-94	1.32353	0.599	0.323	6.95e-91	ECs 3	cx43
9.52e-94	1.90259	0.55	0.256	1.9e-90	ECs 3	fign
1.96e-93	4.67722	0.512	0.181	3.91e-90	ECs 3	cilp
2.41e-93	1.1229	0.838	0.644	4.81e-90	ECs 3	akap12b
5.31e-93	0.74547	0.429	0.151	1.06e-89	ECs 3	angpt2a
2.17e-92	4.75306	0.392	0.054	4.34e-89	ECs 3	snx10a
3.23e-92	1.47362	0.651	0.397	6.46e-89	ECs 3	fhl3b
9.39e-92	0.477029	0.478	0.172	1.88e-88	ECs 3	rap1gap2b
1.26e-91	1.24365	0.625	0.325	2.51e-88	ECs 3	si:ch211-165e15.1
3.1e-91	3.2595	0.539	0.293	6.19e-88	ECs 3	nlgn1
3.2e-91	0.314402	0.268	0.076	6.4e-88	ECs 3	zgc:194627
1.48e-90	0.351011	0.593	0.306	2.95e-87	ECs 3	colec12
2.77e-90	2.06471	0.517	0.209	5.55e-87	ECs 3	pcdh11
4.78e-90	1.36653	0.613	0.342	9.55e-87	ECs 3	mylka
8.61e-90	1.82811	0.644	0.405	1.72e-86	ECs 3	adamts3
1.09e-88	0.803232	0.686	0.415	2.19e-85	ECs 3	egfra
2.23e-88	1.35412	0.727	0.491	4.46e-85	ECs 3	aldh1a2
3.16e-88	2.21054	0.548	0.24	6.31e-85	ECs 3	enpp1
7.1e-88	0.907539	0.783	0.547	1.42e-84	ECs 3	zfp36l1a
8.33e-88	1.02893	0.741	0.458	1.67e-84	ECs 3	mdka
1.19e-87	1.59934	0.543	0.227	2.39e-84	ECs 3	limch1a
4.09e-87	1.29897	0.612	0.352	8.18e-84	ECs 3	MYO1G
7.26e-87	1.03836	0.549	0.298	1.45e-83	ECs 3	vmp1
2.98e-86	2.82716	0.653	0.431	5.95e-83	ECs 3	clu
1.96e-85	0.291731	0.833	0.568	3.92e-82	ECs 3	si:dkey-91m11.5
2.34e-85	1.11073	0.375	0.057	4.67e-82	ECs 3	CT033796.1
3.72e-85	1.38252	0.394	0.088	7.44e-82	ECs 3	cdk1
1.41e-84	1.14415	0.747	0.562	2.82e-81	ECs 3	rem1
3.4e-84	3.57798	0.543	0.252	6.8e-81	ECs 3	cldn5a
6.69e-84	1.3969	0.431	0.136	1.34e-80	ECs 3	neurl1aa
2.78e-83	0.648437	0.624	0.333	5.57e-80	ECs 3	pvrl2l
2.8e-83	1.21647	0.836	0.674	5.61e-80	ECs 3	her6
4.81e-83	2.8338	0.461	0.166	9.61e-80	ECs 3	whrna
5.96e-83	1.52904	0.407	0.096	1.19e-79	ECs 3	slc43a2b
7.96e-83	0.813616	0.519	0.234	1.59e-79	ECs 3	nrg3b
2.31e-82	2.33172	0.381	0.103	4.62e-79	ECs 3	ncapd2
2.69e-82	0.803404	0.777	0.523	5.38e-79	ECs 3	sqstm1
3.03e-82	1.09048	0.539	0.278	6.05e-79	ECs 3	smyd3
9.27e-82	1.79479	0.472	0.183	1.85e-78	ECs 3	CR762483.1
1.12e-81	2.15612	0.565	0.289	2.25e-78	ECs 3	ptprua
1.46e-81	1.09075	0.666	0.383	2.92e-78	ECs 3	calcrlb
6.43e-81	1.05173	0.812	0.637	1.29e-77	ECs 3	cyp1b1
1.01e-80	5.51108	0.441	0.138	2.02e-77	ECs 3	cd9b
1.14e-80	1.011	0.708	0.486	2.29e-77	ECs 3	slc24a3
1.84e-80	0.531734	0.865	0.647	3.68e-77	ECs 3	sdk1a
1.73e-79	3.42691	0.221	0.065	3.46e-76	ECs 3	gpnmb
2.12e-79	0.758247	0.427	0.143	4.23e-76	ECs 3	notchl
2.55e-79	6.21521	0.456	0.153	5.1e-76	ECs 3	rspo2
2.73e-79	2.75946	0.549	0.273	5.46e-76	ECs 3	ncam1a
4.31e-79	1.51065	0.708	0.465	8.61e-76	ECs 3	jdp2b
6.49e-79	0.88635	0.404	0.147	1.3e-75	ECs 3	nr5a2
1.65e-78	1.04574	0.592	0.289	3.29e-75	ECs 3	id2a
1.73e-78	0.683194	0.996	0.936	3.46e-75	ECs 3	zgc:158463
3.76e-78	0.494136	0.5	0.211	7.52e-75	ECs 3	adamtsl2
8.34e-78	4.03611	0.465	0.17	1.67e-74	ECs 3	chrm3a
1.29e-77	0.627548	0.772	0.556	2.57e-74	ECs 3	rbpjb
1.52e-77	0.556581	0.753	0.496	3.03e-74	ECs 3	msi2a
4.24e-77	0.95618	0.602	0.328	8.48e-74	ECs 3	ldb2a
9.74e-77	2.58303	0.619	0.369	1.95e-73	ECs 3	prcp
4.65e-76	0.578052	0.613	0.35	9.3e-73	ECs 3	phc2b
1.74e-75	1.09154	0.461	0.146	3.47e-72	ECs 3	ms4a17a.9
2.49e-75	0.686853	0.807	0.55	4.97e-72	ECs 3	ebf1a
2.83e-75	0.597624	0.807	0.59	5.66e-72	ECs 3	si:dkey-253i9.4
1.14e-74	3.01624	0.238	0.014	2.28e-71	ECs 3	knl1
1.39e-74	2.49026	0.512	0.196	2.79e-71	ECs 3	zeb2b
1.49e-74	3.33601	0.564	0.327	2.99e-71	ECs 3	slco5a1a
1.95e-74	0.600886	0.885	0.713	3.91e-71	ECs 3	itga5
2.8e-74	2.88962	0.532	0.27	5.6e-71	ECs 3	dhh
2.8e-74	1.02699	0.431	0.119	5.61e-71	ECs 3	cyth4a
3.22e-74	1.21266	0.654	0.405	6.44e-71	ECs 3	creb5b
1.17e-73	0.768507	0.88	0.712	2.33e-70	ECs 3	bag3
1.43e-73	2.79739	0.44	0.155	2.87e-70	ECs 3	egr4
3.25e-73	0.509254	0.808	0.591	6.49e-70	ECs 3	BX537310.1
3.62e-72	0.855155	0.631	0.399	7.24e-69	ECs 3	nfkbiaa
4.17e-72	1.18872	0.507	0.225	8.35e-69	ECs 3	si:ch211-152p11.4
8.39e-72	3.46484	0.486	0.2	1.68e-68	ECs 3	epha4b
3.15e-71	2.25487	0.392	0.106	6.29e-68	ECs 3	f5
4.49e-71	1.19239	0.406	0.158	8.98e-68	ECs 3	zgc:114181
8.22e-71	1.18318	0.417	0.115	1.64e-67	ECs 3	nusap1
8.56e-71	2.13075	0.581	0.315	1.71e-67	ECs 3	itprid2
4.99e-70	1.45285	0.547	0.265	9.99e-67	ECs 3	epha7
5.4e-70	0.734746	0.676	0.463	1.08e-66	ECs 3	pde4bb
7.27e-70	2.0889	0.564	0.324	1.45e-66	ECs 3	adam8a
1.36e-69	0.660139	0.552	0.321	2.72e-66	ECs 3	si:ch211-79k12.1
3.04e-69	3.89769	0.476	0.154	6.07e-66	ECs 3	hapln3
5.8e-69	0.974998	0.519	0.266	1.16e-65	ECs 3	vcana
6.9e-69	4.1967	0.302	0.05	1.38e-65	ECs 3	gem
1.23e-68	2.75353	0.278	0.075	2.46e-65	ECs 3	si:dkey-25o16.4
2.58e-68	1.20124	0.488	0.21	5.15e-65	ECs 3	adamts17
2.85e-68	4.23618	0.461	0.119	5.71e-65	ECs 3	CT573383.1
9.61e-68	1.11084	0.476	0.179	1.92e-64	ECs 3	nxph4
1.19e-67	1.52467	0.528	0.262	2.39e-64	ECs 3	bcl6b
1.41e-67	1.74066	0.549	0.315	2.83e-64	ECs 3	prkg1a
1.66e-67	1.02212	0.768	0.587	3.32e-64	ECs 3	serpine1
3.62e-67	1.06345	0.64	0.372	7.23e-64	ECs 3	hs6st1a
5.56e-67	2.23581	0.647	0.452	1.11e-63	ECs 3	alcama
2.52e-66	2.00025	0.512	0.263	5.04e-63	ECs 3	asic4b
4.73e-66	1.51895	0.571	0.347	9.47e-63	ECs 3	itgb3b
5.03e-66	1.38021	0.594	0.33	1.01e-62	ECs 3	ntn1b
6.85e-66	0.569236	0.575	0.311	1.37e-62	ECs 3	kirrel3a
1.55e-64	2.83955	0.537	0.285	3.09e-61	ECs 3	si:ch211-214p16.1
2.49e-64	0.871497	0.703	0.467	4.98e-61	ECs 3	zgc:174888
3.68e-64	1.57822	0.366	0.087	7.37e-61	ECs 3	lhfpl3
4.1e-64	0.896748	0.666	0.505	8.2e-61	ECs 3	phldb1a
5.3e-64	2.23836	0.535	0.284	1.06e-60	ECs 3	slc7a5
1.21e-63	0.748684	0.655	0.361	2.43e-60	ECs 3	tgfb1a
2.53e-63	1.34878	0.399	0.137	5.06e-60	ECs 3	fgf13a
6.36e-63	2.05485	0.462	0.198	1.27e-59	ECs 3	sema3d
1.37e-62	1.66321	0.404	0.171	2.75e-59	ECs 3	zgc:64065
3.5e-62	1.29496	0.506	0.224	7e-59	ECs 3	edaradd
4.91e-61	6.09994	0.438	0.107	9.82e-58	ECs 3	ccl38.1
4.93e-61	0.865759	0.312	0.101	9.86e-58	ECs 3	uts2a
4.95e-61	1.19742	0.391	0.133	9.89e-58	ECs 3	CR376857.1
6.27e-61	0.275307	0.387	0.165	1.25e-57	ECs 3	mpz
7.65e-61	0.474157	0.604	0.377	1.53e-57	ECs 3	dnmbp
1.8e-60	0.45676	0.634	0.382	3.6e-57	ECs 3	bcl3
5.18e-60	0.403472	0.519	0.283	1.04e-56	ECs 3	efna3b
2.32e-59	1.27248	0.755	0.619	4.64e-56	ECs 3	phlda2
8.5e-59	0.766232	0.52	0.284	1.7e-55	ECs 3	slc12a2
1.93e-58	0.699924	0.105	0.073	3.86e-55	ECs 3	kifc1
3.47e-58	0.73058	0.706	0.524	6.93e-55	ECs 3	CU464118.1
3.76e-58	1.14962	0.492	0.249	7.52e-55	ECs 3	rca2.2
4.15e-58	0.637962	0.718	0.519	8.31e-55	ECs 3	bcar3
1.83e-57	1.5235	0.355	0.115	3.65e-54	ECs 3	birc5a
2.45e-57	0.653186	0.529	0.273	4.91e-54	ECs 3	arhgap33
4.04e-57	1.32126	0.572	0.357	8.07e-54	ECs 3	zgc:153409
8.29e-57	0.25267	0.614	0.425	1.66e-53	ECs 3	angpt1
8.98e-57	2.01721	0.407	0.105	1.8e-53	ECs 3	fstl1a
9.74e-57	0.926577	0.57	0.335	1.95e-53	ECs 3	MDFI
1.07e-56	2.30165	0.45	0.191	2.15e-53	ECs 3	crlf1a
1.38e-56	0.293718	0.166	0.046	2.76e-53	ECs 3	zgc:113984.1
1.52e-56	1.76058	0.452	0.147	3.03e-53	ECs 3	si:ch211-191c10.1
2.82e-56	2.56422	0.482	0.224	5.64e-53	ECs 3	agbl4
3.82e-56	2.82003	0.507	0.285	7.65e-53	ECs 3	cdc42bpab
9.83e-56	0.385707	0.745	0.514	1.97e-52	ECs 3	si:ch73-334d15.2
1.32e-55	1.25331	0.467	0.251	2.63e-52	ECs 3	mthfd1a
1.89e-55	1.74855	0.437	0.195	3.79e-52	ECs 3	ppp2r2bb
3.54e-55	0.266135	0.615	0.355	7.09e-52	ECs 3	bahcc1b
6.84e-55	2.54393	0.482	0.264	1.37e-51	ECs 3	asic2
6.88e-55	1.67716	0.527	0.304	1.38e-51	ECs 3	nhsl1b
7.82e-55	1.58723	0.489	0.224	1.56e-51	ECs 3	fn1a
4.22e-54	1.29901	0.429	0.12	8.44e-51	ECs 3	zgc:64051
4.46e-54	0.334374	0.92	0.699	8.91e-51	ECs 3	fthl27
4.68e-54	2.32756	0.513	0.294	9.36e-51	ECs 3	si:dkey-112m2.1
1.22e-53	2.49831	0.446	0.193	2.44e-50	ECs 3	CU929416.1
1.3e-53	1.30464	0.279	0.089	2.6e-50	ECs 3	kitlgb
1.36e-53	0.550161	0.572	0.346	2.71e-50	ECs 3	id1
3.34e-53	1.27239	0.608	0.399	6.68e-50	ECs 3	smad6b
4.8e-53	1.71914	0.442	0.2	9.59e-50	ECs 3	si:dkey-56m19.5
8.91e-53	0.566269	0.455	0.201	1.78e-49	ECs 3	stim2a
1.09e-52	1.64129	0.55	0.297	2.19e-49	ECs 3	RTKN
1.96e-52	2.81099	0.419	0.157	3.93e-49	ECs 3	adam19b
2.54e-52	1.90436	0.297	0.138	5.08e-49	ECs 3	itga2b
3.42e-52	0.412951	0.484	0.244	6.84e-49	ECs 3	trhra
3.76e-52	0.332152	0.378	0.109	7.52e-49	ECs 3	crygm2d20
1.69e-51	0.534447	0.768	0.532	3.37e-48	ECs 3	hmgb2a
3.86e-51	1.95264	0.394	0.128	7.72e-48	ECs 3	ccna2
1.07e-50	1.25065	0.457	0.222	2.15e-47	ECs 3	rtn4rl2a
6.75e-50	1.82027	0.522	0.273	1.35e-46	ECs 3	im:7151449
9.74e-50	1.2475	0.512	0.348	1.95e-46	ECs 3	TENM2
2.92e-49	0.410846	0.445	0.212	5.84e-46	ECs 3	mrtfaa
7.23e-49	3.14382	0.461	0.203	1.45e-45	ECs 3	dlgap3
7.98e-49	0.320227	0.694	0.507	1.6e-45	ECs 3	zbtb46
1.43e-48	4.67616	0.483	0.282	2.86e-45	ECs 3	pex5la
2.02e-48	2.56964	0.43	0.171	4.04e-45	ECs 3	fam184a
2.46e-48	1.48676	0.482	0.261	4.92e-45	ECs 3	egr2a
3.54e-48	2.47425	0.523	0.324	7.09e-45	ECs 3	igfbp5b
6.16e-48	2.84533	0.344	0.081	1.23e-44	ECs 3	nog1
8.76e-48	0.536626	0.576	0.388	1.75e-44	ECs 3	runx2b
1.12e-47	0.663055	0.646	0.44	2.23e-44	ECs 3	hand2
1.14e-47	3.17794	0.511	0.302	2.27e-44	ECs 3	si:ch211-153b23.5
1.23e-47	0.80086	0.225	0.047	2.47e-44	ECs 3	spp1
1.41e-47	0.938164	0.351	0.1	2.81e-44	ECs 3	slc29a2
3.37e-47	1.63156	0.509	0.253	6.75e-44	ECs 3	vegfc
6.92e-47	0.540592	0.477	0.226	1.38e-43	ECs 3	gfra1a
7.55e-46	0.9379	0.478	0.287	1.51e-42	ECs 3	pcdh9
9.4e-46	0.821061	0.606	0.441	1.88e-42	ECs 3	NAV1 (1 of many)
9.81e-46	1.0497	0.608	0.405	1.96e-42	ECs 3	nab1b
2.32e-45	0.471483	0.555	0.282	4.64e-42	ECs 3	chst15
3.67e-45	0.907162	0.575	0.345	7.33e-42	ECs 3	il11a
5.64e-45	0.454022	0.391	0.144	1.13e-41	ECs 3	BX005003.1
1.29e-44	1.82707	0.354	0.113	2.57e-41	ECs 3	CU075735.2
1.46e-44	1.4183	0.465	0.207	2.93e-41	ECs 3	slc4a4b
2.65e-44	1.52434	0.561	0.38	5.3e-41	ECs 3	stard13b
3.28e-44	0.995587	0.498	0.307	6.56e-41	ECs 3	FP017215.1
5.32e-44	0.501057	0.411	0.199	1.06e-40	ECs 3	wu:fc23c09
8.99e-44	0.55802	0.446	0.194	1.8e-40	ECs 3	CR626874.1
4.42e-43	0.364769	0.382	0.136	8.84e-40	ECs 3	dck
1.07e-42	0.387179	0.806	0.692	2.13e-39	ECs 3	cyb5a
1.84e-42	5.5875	0.432	0.212	3.68e-39	ECs 3	prp
2.51e-42	0.414979	0.411	0.123	5.03e-39	ECs 3	lum
9.22e-42	0.59302	0.411	0.161	1.84e-38	ECs 3	mcf2la
1.22e-41	0.795142	0.516	0.279	2.44e-38	ECs 3	irak3
1.48e-41	1.6847	0.483	0.293	2.95e-38	ECs 3	cxcl14
2.41e-41	1.96082	0.46	0.219	4.82e-38	ECs 3	cbarpb
2.44e-41	2.75176	0.428	0.163	4.89e-38	ECs 3	pde4cb
2.67e-41	1.85656	0.437	0.204	5.34e-38	ECs 3	CR354538.1
2.85e-41	0.435267	0.581	0.409	5.69e-38	ECs 3	si:ch1073-459j12.1
2.95e-41	1.13073	0.518	0.305	5.9e-38	ECs 3	sox11a
4.4e-41	1.24495	0.688	0.53	8.81e-38	ECs 3	cfd
2.62e-40	1.17862	0.547	0.329	5.24e-37	ECs 3	marveld1
3.83e-40	1.0129	0.578	0.356	7.65e-37	ECs 3	arhgap42a
4.04e-40	2.89815	0.289	0.063	8.09e-37	ECs 3	lepb
5.54e-40	1.44207	0.363	0.113	1.11e-36	ECs 3	esm1
7.61e-40	1.19389	0.496	0.263	1.52e-36	ECs 3	pbx1a
1.86e-39	1.02573	0.171	0.149	3.72e-36	ECs 3	cenpf
3.67e-39	0.340682	0.478	0.275	7.34e-36	ECs 3	atad5a
9.27e-39	1.25941	0.45	0.229	1.85e-35	ECs 3	CR788236.1
1.02e-38	1.72813	0.453	0.231	2.03e-35	ECs 3	pcxb
1.56e-38	1.79269	0.545	0.308	3.13e-35	ECs 3	unc5b
2.79e-38	5.14933	0.378	0.107	5.59e-35	ECs 3	tmem173
4.14e-38	1.00751	0.491	0.312	8.29e-35	ECs 3	gpc6a
1e-37	1.18805	0.527	0.331	2e-34	ECs 3	lbr
1.29e-37	1.5919	0.532	0.354	2.59e-34	ECs 3	ripor2
2.28e-37	1.09898	0.417	0.184	4.56e-34	ECs 3	si:ch211-266i6.3
4.56e-37	3.0722	0.419	0.18	9.13e-34	ECs 3	BX571942.1
9.49e-37	1.014	0.519	0.341	1.9e-33	ECs 3	rdh10b
1.71e-36	0.960884	0.105	0.133	3.42e-33	ECs 3	CU302321.2
1.87e-36	2.23159	0.519	0.339	3.75e-33	ECs 3	slit3
2.3e-36	1.56252	0.511	0.284	4.61e-33	ECs 3	anxa5b
2.34e-36	1.10302	0.426	0.202	4.67e-33	ECs 3	slc35f1
6.03e-36	2.66128	0.455	0.208	1.21e-32	ECs 3	mpp2b
8.1e-36	2.37476	0.308	0.101	1.62e-32	ECs 3	zgc:110216
1.18e-35	1.19062	0.43	0.193	2.37e-32	ECs 3	grik5
1.41e-35	0.551221	0.952	0.899	2.83e-32	ECs 3	hspb1
2.89e-35	0.317387	0.432	0.217	5.78e-32	ECs 3	si:ch1073-345a8.1
4.36e-35	0.263731	0.436	0.215	8.71e-32	ECs 3	si:ch1073-303k11.2
4.38e-35	1.8603	0.412	0.14	8.75e-32	ECs 3	mecom
4.79e-35	1.40225	0.462	0.274	9.59e-32	ECs 3	nr4a2b
5.64e-35	0.638898	0.562	0.373	1.13e-31	ECs 3	pmp22a
1.02e-34	1.41105	0.385	0.142	2.04e-31	ECs 3	meox1
1.24e-34	0.454924	0.483	0.286	2.48e-31	ECs 3	cxcl8a
1.62e-34	1.57691	0.4	0.178	3.24e-31	ECs 3	pde4a
1.63e-34	2.43265	0.462	0.243	3.25e-31	ECs 3	edn1
4.77e-34	0.39244	0.568	0.379	9.54e-31	ECs 3	pde4d
6.07e-34	0.622286	0.411	0.172	1.21e-30	ECs 3	dlgap2a
8.24e-34	1.40804	0.568	0.474	1.65e-30	ECs 3	prkg1b
8.3e-34	0.842001	0.37	0.181	1.66e-30	ECs 3	shisal1a
1.05e-33	0.747399	0.664	0.578	2.09e-30	ECs 3	xirp2a
1.22e-33	1.31194	0.438	0.195	2.44e-30	ECs 3	CU862078.1
3.06e-33	0.697942	0.533	0.376	6.11e-30	ECs 3	LOC100334706
6.65e-33	1.82263	0.476	0.273	1.33e-29	ECs 3	FO704610.1
2.12e-32	5.7363	0.432	0.24	4.24e-29	ECs 3	wnt7aa
3.39e-32	1.2072	0.441	0.244	6.77e-29	ECs 3	nlgn4xa
3.86e-32	1.62561	0.324	0.073	7.72e-29	ECs 3	hpn
4.26e-32	1.1756	0.163	0.175	8.51e-29	ECs 3	si:ch211-195b11.3
5.11e-32	1.34826	0.39	0.137	1.02e-28	ECs 3	XLOC-039757
1.04e-31	2.26635	0.463	0.283	2.09e-28	ECs 3	sytl3
1.05e-31	0.401915	0.565	0.431	2.11e-28	ECs 3	tcima
1.48e-31	2.09581	0.327	0.093	2.95e-28	ECs 3	cdh6
1.79e-31	2.49689	0.43	0.193	3.58e-28	ECs 3	si:dkey-237h12.3
4.09e-31	1.17644	0.336	0.125	8.17e-28	ECs 3	e2f7
5.02e-31	1.33818	0.461	0.249	1e-27	ECs 3	cldn5b
9.28e-31	0.348436	0.341	0.116	1.86e-27	ECs 3	im:7142702
3.06e-30	1.06256	0.307	0.093	6.11e-27	ECs 3	alox5b.3
3.37e-30	0.389202	0.433	0.27	6.75e-27	ECs 3	blvrb
7.82e-30	0.493722	0.572	0.398	1.56e-26	ECs 3	hyou1
3.6e-29	0.490747	0.457	0.261	7.21e-26	ECs 3	trabd2b
8.52e-29	3.54935	0.344	0.072	1.7e-25	ECs 3	stmn4l
1.12e-28	1.4981	0.469	0.29	2.24e-25	ECs 3	ptgs2a
1.37e-28	0.374674	0.695	0.568	2.75e-25	ECs 3	hmgn2
1.47e-28	2.92523	0.461	0.291	2.95e-25	ECs 3	pdgfab
2.99e-28	1.80631	0.33	0.115	5.98e-25	ECs 3	her2
3.36e-28	0.985386	0.367	0.163	6.72e-25	ECs 3	scg2a
1.09e-27	0.856435	0.588	0.454	2.18e-24	ECs 3	kcne4
1.54e-27	0.42891	0.584	0.494	3.08e-24	ECs 3	si:ch211-194b1.1
2.16e-27	0.774906	0.482	0.324	4.31e-24	ECs 3	taok3a
3.35e-27	1.32081	0.356	0.172	6.71e-24	ECs 3	irf4b
6.87e-27	0.809399	0.487	0.314	1.37e-23	ECs 3	kcng1
7.58e-27	0.725962	0.455	0.261	1.52e-23	ECs 3	BX511021.4
1.2e-26	2.37936	0.46	0.235	2.39e-23	ECs 3	egr3
4.61e-26	0.739431	0.538	0.391	9.23e-23	ECs 3	hmgb2b
7.77e-26	2.07587	0.376	0.164	1.55e-22	ECs 3	thbs2b
1.88e-25	0.610083	0.52	0.404	3.77e-22	ECs 3	ppp2r5cb
1.92e-25	1.12869	0.337	0.135	3.84e-22	ECs 3	znfl2a
7.9e-25	0.350936	0.18	0.164	1.58e-21	ECs 3	nsmfa
9.29e-25	0.30096	0.509	0.357	1.86e-21	ECs 3	h2afvb
1.05e-24	1.09427	0.422	0.209	2.09e-21	ECs 3	il34
1.59e-24	0.882462	0.497	0.354	3.18e-21	ECs 3	kif26ab
1.68e-24	1.32755	0.448	0.252	3.35e-21	ECs 3	nck2a
1.68e-24	2.82211	0.222	0.068	3.36e-21	ECs 3	syngr3b
2.21e-24	0.742185	0.371	0.172	4.41e-21	ECs 3	XLOC-013106
2.23e-24	0.403105	0.412	0.226	4.46e-21	ECs 3	pgpep1l
2.33e-24	2.2268	0.191	0.069	4.67e-21	ECs 3	LOC110439832
2.48e-24	0.552076	0.435	0.266	4.97e-21	ECs 3	diaph3
3.06e-24	1.15721	0.43	0.222	6.12e-21	ECs 3	odc1
5.6e-24	1.04954	0.388	0.167	1.12e-20	ECs 3	neurod6a
4.06e-23	1.03375	0.398	0.22	8.12e-20	ECs 3	scn1lab
8.16e-23	0.355528	0.396	0.207	1.63e-19	ECs 3	rims1b
1.31e-22	0.715667	0.337	0.135	2.62e-19	ECs 3	plk1
4.46e-22	2.26431	0.112	0.043	8.92e-19	ECs 3	rab38b
1.78e-21	0.282231	0.535	0.392	3.56e-18	ECs 3	CABZ01026153.1
2.07e-21	1.79655	0.442	0.242	4.13e-18	ECs 3	FO744854.1
3.68e-21	2.18967	0.108	0.034	7.36e-18	ECs 3	asb11
3.88e-21	0.406565	0.525	0.393	7.75e-18	ECs 3	fthl31
9.62e-21	0.302485	0.427	0.235	1.92e-17	ECs 3	klhdc8b
1.09e-20	1.29971	0.157	0.072	2.17e-17	ECs 3	bsnd
2.27e-20	1.01643	0.471	0.298	4.53e-17	ECs 3	ace
2.81e-20	0.338032	0.315	0.162	5.62e-17	ECs 3	susd1
3.85e-20	0.543237	0.328	0.201	7.71e-17	ECs 3	selp
4.48e-20	2.4768	0.42	0.261	8.96e-17	ECs 3	znf1104
5.38e-20	1.85142	0.349	0.193	1.08e-16	ECs 3	SGCZ
2.71e-19	0.372062	0.561	0.417	5.42e-16	ECs 3	nlrc3
2.84e-19	0.696284	0.387	0.161	5.69e-16	ECs 3	LOC103910437
5.68e-19	0.347355	0.402	0.207	1.14e-15	ECs 3	pag1
5.84e-19	0.729643	0.414	0.245	1.17e-15	ECs 3	si:dkey-215k6.1
6.41e-19	1.30071	0.422	0.207	1.28e-15	ECs 3	jag2a
1.54e-18	0.356312	0.268	0.109	3.09e-15	ECs 3	gfi1ab
4.52e-18	0.392685	0.381	0.21	9.04e-15	ECs 3	BX897691.1
5.19e-18	1.3553	0.482	0.3	1.04e-14	ECs 3	tm4sf18
8.8e-18	0.854287	0.46	0.324	1.76e-14	ECs 3	col12a1b
1.06e-17	0.722332	0.447	0.26	2.13e-14	ECs 3	sox18
2.2e-17	0.817298	0.278	0.14	4.4e-14	ECs 3	cenpe
3.33e-17	0.773488	0.582	0.484	6.65e-14	ECs 3	usp43b
6.43e-17	0.697781	0.562	0.467	1.29e-13	ECs 3	pcna
6.54e-17	0.702854	0.268	0.086	1.31e-13	ECs 3	igf2a
9.03e-17	1.52763	0.494	0.373	1.81e-13	ECs 3	ptgs2b
9.96e-17	0.921577	0.405	0.212	1.99e-13	ECs 3	cadm1a
2.41e-16	2.53364	0.374	0.241	4.83e-13	ECs 3	rgs2
3.14e-16	2.25766	0.408	0.276	6.29e-13	ECs 3	dab1a
3.23e-16	0.518149	0.51	0.354	6.45e-13	ECs 3	ADAMTS7
3.59e-16	1.52205	0.35	0.168	7.17e-13	ECs 3	es1
6.33e-16	0.268759	0.312	0.169	1.27e-12	ECs 3	crispld2
8.23e-16	1.79433	0.416	0.256	1.65e-12	ECs 3	pdgfbb
8.86e-16	0.271168	0.586	0.487	1.77e-12	ECs 3	bnc2
1.3e-15	0.547951	0.558	0.504	2.6e-12	ECs 3	nppc
7.77e-15	0.771622	0.513	0.396	1.55e-11	ECs 3	nupr1b
1.26e-14	0.2826	0.157	0.163	2.53e-11	ECs 3	adamts6
1.56e-14	0.70954	0.395	0.242	3.13e-11	ECs 3	si:dkey-4p15.3
2.28e-14	0.655685	0.487	0.377	4.56e-11	ECs 3	ahr1b
2.93e-14	1.00382	0.322	0.117	5.86e-11	ECs 3	mafbb
3.04e-14	1.67552	0.412	0.229	6.08e-11	ECs 3	elfn2a
3.95e-14	0.664586	0.309	0.144	7.9e-11	ECs 3	kcnj19a
4.78e-14	0.439135	0.337	0.16	9.56e-11	ECs 3	si:ch73-215d9.1
5.32e-14	0.668936	0.481	0.376	1.06e-10	ECs 3	ctgfa
5.85e-14	0.714948	0.537	0.472	1.17e-10	ECs 3	sgsm2
5.91e-14	1.05465	0.465	0.328	1.18e-10	ECs 3	tubb2b
6.24e-14	0.726665	0.512	0.44	1.25e-10	ECs 3	cbfb
7.48e-14	0.350934	0.191	0.116	1.5e-10	ECs 3	adamtsl7
7.59e-14	0.569113	0.497	0.411	1.52e-10	ECs 3	txn
9.2e-14	0.491449	0.389	0.172	1.84e-10	ECs 3	has1
9.68e-14	2.23222	0.328	0.163	1.94e-10	ECs 3	nos1
1.17e-13	0.745509	0.473	0.339	2.35e-10	ECs 3	ltbp1
1.38e-13	1.78056	0.345	0.193	2.77e-10	ECs 3	adgrl1a
1.42e-13	0.919238	0.43	0.252	2.84e-10	ECs 3	magi2a
1.78e-13	2.05201	0.376	0.174	3.56e-10	ECs 3	CR936540.1
5.67e-13	0.574304	0.385	0.155	1.13e-09	ECs 3	myofl
8.65e-13	3.08879	0.373	0.116	1.73e-09	ECs 3	has2
1.28e-12	1.83394	0.367	0.191	2.57e-09	ECs 3	ccnb1
1.34e-12	2.35471	0.431	0.321	2.68e-09	ECs 3	plppr2b
3.77e-12	0.886979	0.382	0.212	7.55e-09	ECs 3	si:dkey-261m9.17
4.31e-12	0.97947	0.319	0.149	8.62e-09	ECs 3	LOC100535208
6.99e-12	0.26279	0.259	0.108	1.4e-08	ECs 3	arf4b
7.27e-12	1.0523	0.157	0.138	1.45e-08	ECs 3	pax7b
1.2e-11	0.812343	0.411	0.239	2.39e-08	ECs 3	LOC101886239
1.66e-11	2.60791	0.185	0.092	3.31e-08	ECs 3	LOC108183423
1.72e-11	2.78948	0.354	0.123	3.43e-08	ECs 3	mpl
4.66e-11	0.731842	0.39	0.215	9.31e-08	ECs 3	cdk6
5.32e-11	4.64322	0.318	0.13	1.06e-07	ECs 3	si:dkey-220k22.3
7.14e-11	0.411075	0.41	0.232	1.43e-07	ECs 3	adam19a
7.54e-11	1.00114	0.32	0.13	1.51e-07	ECs 3	BX276098.1
1.35e-10	0.405292	0.512	0.444	2.7e-07	ECs 3	cmya5
1.39e-10	1.03833	0.473	0.406	2.77e-07	ECs 3	dnajb4
2.48e-10	0.675776	0.121	0.13	4.95e-07	ECs 3	slc4a1a
5.52e-10	0.482296	0.539	0.472	1.1e-06	ECs 3	rn7sk
1.51e-09	1.74771	0.264	0.096	3.01e-06	ECs 3	aspm
2.57e-09	0.596876	0.333	0.169	5.14e-06	ECs 3	pcdh17
2.75e-09	1.7093	0.387	0.233	5.5e-06	ECs 3	tjp3
2.77e-09	0.582394	0.388	0.235	5.54e-06	ECs 3	hmox1a
2.97e-09	0.320926	0.365	0.18	5.94e-06	ECs 3	CABZ01078737.1
3.07e-09	0.426851	0.465	0.422	6.14e-06	ECs 3	tox2
4.11e-09	0.601579	0.299	0.225	8.22e-06	ECs 3	kcnma1a
7.73e-09	0.664627	0.35	0.153	1.55e-05	ECs 3	fam19a5l
7.74e-09	0.399461	0.431	0.316	1.55e-05	ECs 3	si:dkey-44g17.6
8.78e-09	2.26434	0.426	0.278	1.76e-05	ECs 3	ptpreb
1.06e-08	1.8367	0.335	0.109	2.12e-05	ECs 3	rp1l1b
1.4e-08	0.548982	0.298	0.17	2.8e-05	ECs 3	hemgn
1.54e-08	0.360075	0.431	0.339	3.08e-05	ECs 3	fthl28
4.08e-08	1.29944	0.258	0.136	8.16e-05	ECs 3	CR848841.1
4.3e-08	0.432047	0.512	0.447	8.6e-05	ECs 3	si:ch211-253b8.5
5.31e-08	5.34263	0.298	0.053	0.000106237	ECs 3	si:dkey-35i13.1
1.28e-07	0.485956	0.431	0.354	0.000256739	ECs 3	rnf220a
1.3e-07	0.280136	0.154	0.101	0.000260714	ECs 3	hif1al2
1.46e-07	0.325377	0.295	0.153	0.000292634	ECs 3	brsk2b
2.3e-07	0.409669	0.39	0.291	0.000459738	ECs 3	histh1l
2.56e-07	2.00667	0.278	0.116	0.00051258	ECs 3	kif20ba
3.15e-07	1.42531	0.214	0.157	0.000630907	ECs 3	LOC100148591
4.86e-07	1.73145	0.405	0.271	0.000972628	ECs 3	nanos1
5.4e-07	0.895243	0.196	0.033	0.00107913	ECs 3	zgc:86764
6.75e-07	1.13583	0.316	0.226	0.00135079	ECs 3	BX908782.2
9.55e-07	0.511278	0.207	0.175	0.00190922	ECs 3	epb41b
1.17e-06	0.297671	0.35	0.233	0.0023325	ECs 3	cfap57
1.58e-06	1.02352	0.402	0.28	0.00316784	ECs 3	stim2b
1.98e-06	0.542552	0.166	0.015	0.00396255	ECs 3	apoc1
2.49e-06	1.61332	0.241	0.017	0.00497741	ECs 3	ret
2.9e-06	1.48769	0.368	0.246	0.00579276	ECs 3	mylk4a
3.25e-06	0.459649	0.279	0.162	0.00649577	ECs 3	megf11
3.69e-06	1.18801	0.329	0.181	0.0073828	ECs 3	fam189a1
3.95e-06	1.1321	0.408	0.281	0.00789282	ECs 3	cremb
5.38e-06	1.60953	0.371	0.178	0.010757	ECs 3	shroom2a
6.12e-06	1.44826	0.261	0.11	0.0122427	ECs 3	scn1ba
7.75e-06	1.40547	0.33	0.15	0.015492	ECs 3	tnfaip2b
1.29e-05	1.12007	0.39	0.228	0.0257565	ECs 3	greb1l
1.56e-05	1.04446	0.178	0.127	0.0312207	ECs 3	alas2
1.57e-05	5.49746	0.261	0.086	0.031315	ECs 3	zgc:92380
2.13e-05	0.778019	0.234	0.197	0.042605	ECs 3	rrm1
2.35e-05	1.88199	0.15	0.032	0.0470003	ECs 3	LOC103911722
4.79e-05	0.778825	0.358	0.297	0.0957715	ECs 3	capgb
4.82e-05	1.21605	0.244	0.105	0.0964288	ECs 3	myoz1a
4.95e-05	0.615802	0.237	0.041	0.099004	ECs 3	si:dkey-242g16.2
6.67e-05	0.921858	0.272	0.182	0.133327	ECs 3	jakmip2
0.000101762	2.09349	0.35	0.206	0.203524	ECs 3	LOC110439414
0.000118297	1.40584	0.313	0.161	0.236595	ECs 3	znf804a
0.000131101	0.503411	0.255	0.254	0.262203	ECs 3	si:ch211-250g4.3
0.000146134	0.328306	0.308	0.301	0.292268	ECs 3	si:busm1-57f23.1
0.000209539	1.83799	0.382	0.272	0.419079	ECs 3	s1pr1
0.000256654	0.713956	0.44	0.326	0.513308	ECs 3	kcnn4
0.000435929	0.795262	0.265	0.082	0.871858	ECs 3	shisa9b
0.000499567	0.544509	0.399	0.306	0.999133	ECs 3	slc25a37
0.000599044	0.665074	0.313	0.271	1	ECs 3	col8a2
0.000792046	1.44633	0.339	0.238	1	ECs 3	cks2
0.000854371	0.549497	0.17	0.117	1	ECs 3	zgc:55461
0.00114073	0.98404	0.336	0.198	1	ECs 3	rln3a
0.0011975	1.97929	0.13	0.105	1	ECs 3	LOC108182776
0.00127391	0.428719	0.285	0.149	1	ECs 3	prc1a
0.00139596	1.66865	0.153	0.085	1	ECs 3	cacng7b
0.0015167	0.585463	0.276	0.175	1	ECs 3	csf3b
0.00152508	0.352872	0.304	0.281	1	ECs 3	ube2s
0.00192205	3.60456	0.225	0.111	1	ECs 3	CR377229.1
0.00201907	0.552036	0.373	0.272	1	ECs 3	cebpa
0.00237996	0.361556	0.225	0.148	1	ECs 3	ccl19a.1
0.0024894	1.87487	0.343	0.19	1	ECs 3	BX890624.2
0.00278155	0.542495	0.35	0.244	1	ECs 3	si:ch211-63i20.3
0.00303494	1.77167	0.191	0.109	1	ECs 3	hbbe1.1
0.00347762	0.272995	0.236	0.044	1	ECs 3	grem1a
0.00442968	1.6639	0.275	0.214	1	ECs 3	nrxn3a
0.0053139	0.532357	0.396	0.265	1	ECs 3	CU639468.1
0.00642001	0.708543	0.318	0.141	1	ECs 3	scg3
0.00649283	0.773775	0.416	0.346	1	ECs 3	runx2a
0.00791846	1.70671	0.316	0.278	1	ECs 3	CT573139.2
0.00985326	1.36725	0.387	0.253	1	ECs 3	snap91
5.09e-308	4.04705	0.599	0.064	1.02e-304	Coronary ECs	BX649485.1
2.32e-304	8.15069	0.823	0.165	4.65e-301	Coronary ECs	LOC101884756
4.45e-298	7.55863	0.875	0.165	8.89e-295	Coronary ECs	abcg2a
9.18e-266	5.45906	0.906	0.256	1.84e-262	Coronary ECs	sox18
6.7e-256	3.50788	0.812	0.168	1.34e-252	Coronary ECs	cpn1
2.63e-249	5.60859	0.72	0.125	5.27e-246	Coronary ECs	CABZ01030107.1
9.99e-249	4.26999	0.699	0.15	2e-245	Coronary ECs	zgc:171704
1.71e-246	4.72156	0.691	0.136	3.42e-243	Coronary ECs	XLOC-039757
2.34e-240	6.72171	0.783	0.198	4.68e-237	Coronary ECs	pdgfd
1.15e-235	3.7255	0.656	0.118	2.3e-232	Coronary ECs	XLOC-014079
1.71e-234	5.83224	0.77	0.135	3.43e-231	Coronary ECs	neurl1aa
5.62e-234	5.29242	0.825	0.223	1.12e-230	Coronary ECs	nkd1
6.79e-232	8.1904	0.781	0.145	1.36e-228	Coronary ECs	plvapb
1.49e-231	6.4121	0.681	0.124	2.98e-228	Coronary ECs	cxcr4a
2.15e-228	5.64552	0.253	0.021	4.29e-225	Coronary ECs	hoxd9a
3.01e-226	2.56348	0.651	0.102	6.03e-223	Coronary ECs	chrng
1.1e-225	0.485271	0.428	0.024	2.2e-222	Coronary ECs	LOC100150882
3.95e-225	4.93839	0.831	0.261	7.9e-222	Coronary ECs	bcl6b
2.29e-224	5.21866	0.898	0.344	4.59e-221	Coronary ECs	id1
9.78e-222	3.52524	0.929	0.425	1.96e-218	Coronary ECs	cavin1b
2.3e-218	5.89096	0.712	0.15	4.61e-215	Coronary ECs	angpt2a
5.47e-218	1.91982	0.543	0.097	1.09e-214	Coronary ECs	csf2rb
6.34e-214	3.44593	0.904	0.38	1.27e-210	Coronary ECs	myo10l3
2.71e-213	4.48504	0.891	0.381	5.42e-210	Coronary ECs	efnb2a
7.96e-210	4.16896	0.862	0.3	1.59e-206	Coronary ECs	sept9b
1.95e-204	2.77666	0.962	0.536	3.91e-201	Coronary ECs	efna1a
1.02e-201	3.14876	0.91	0.418	2.04e-198	Coronary ECs	sox7
1.91e-199	2.29584	0.656	0.146	3.83e-196	Coronary ECs	LOC100535208
2.15e-199	3.60958	0.914	0.423	4.31e-196	Coronary ECs	rgcc
2.83e-199	2.67563	0.63	0.149	5.66e-196	Coronary ECs	si:dkey-108k21.10
6.96e-199	6.93869	0.787	0.253	1.39e-195	Coronary ECs	pdgfbb
1.22e-197	1.23891	0.547	0.071	2.44e-194	Coronary ECs	nr0b2a
3.38e-195	3.17311	0.854	0.302	6.76e-192	Coronary ECs	slc41a1
4.79e-195	5.08164	0.706	0.147	9.58e-192	Coronary ECs	tnfaip2b
3.99e-191	3.3206	0.735	0.174	7.98e-188	Coronary ECs	met
3.2e-188	4.10566	0.877	0.4	6.39e-185	Coronary ECs	dysf
3.28e-186	4.44426	0.795	0.268	6.57e-183	Coronary ECs	s1pr1
2.7e-183	3.61981	0.639	0.105	5.4e-180	Coronary ECs	isg15
9.32e-183	4.02699	0.877	0.39	1.86e-179	Coronary ECs	CABZ01026153.1
1.22e-182	3.66874	0.689	0.166	2.44e-179	Coronary ECs	slc4a11
2.38e-181	2.04783	0.985	0.58	4.76e-178	Coronary ECs	fgd5a
3.68e-179	6.54872	0.731	0.14	7.35e-176	Coronary ECs	meox1
4.58e-178	2.7188	0.641	0.167	9.15e-175	Coronary ECs	mbpa
2.29e-177	2.83571	0.712	0.205	4.58e-174	Coronary ECs	emid1
1.68e-176	2.44155	0.942	0.549	3.37e-173	Coronary ECs	dll4
8.46e-175	6.6257	0.718	0.185	1.69e-171	Coronary ECs	gpm6aa
1.16e-174	3.05789	0.921	0.523	2.33e-171	Coronary ECs	CU464118.1
1.15e-173	7.53428	0.635	0.112	2.31e-170	Coronary ECs	esm1
1.85e-171	2.57832	0.637	0.161	3.7e-168	Coronary ECs	nos1
1.84e-170	3.42637	0.864	0.376	3.68e-167	Coronary ECs	igfbp7
3.17e-170	1.2482	0.685	0.18	6.33e-167	Coronary ECs	rin1a
8.99e-170	4.1002	0.856	0.403	1.8e-166	Coronary ECs	rasgrp3
3.02e-167	0.548233	0.672	0.194	6.04e-164	Coronary ECs	celf5a
2.36e-166	1.67857	0.981	0.694	4.71e-163	Coronary ECs	tns1b
3.01e-166	4.48857	0.848	0.346	6.01e-163	Coronary ECs	sele
1.73e-165	1.63604	0.63	0.133	3.47e-162	Coronary ECs	FP236476.1
8.54e-164	3.89834	0.572	0.073	1.71e-160	Coronary ECs	pcdh7a
1.86e-163	4.06179	0.148	0.05	3.72e-160	Coronary ECs	rbp7b
4.54e-163	2.49275	0.52	0.088	9.07e-160	Coronary ECs	kitlgb
1.32e-162	3.30484	0.864	0.355	2.64e-159	Coronary ECs	spns2
1.37e-162	2.33346	0.823	0.296	2.73e-159	Coronary ECs	RTKN
3.16e-162	0.855664	0.635	0.174	6.32e-159	Coronary ECs	rap1gap2b
4.6e-161	1.88102	0.685	0.211	9.2e-158	Coronary ECs	snorc
4.03e-160	2.72419	0.61	0.133	8.06e-157	Coronary ECs	aadacl4
3.03e-159	6.25423	0.76	0.249	6.05e-156	Coronary ECs	rca2.2
3.3e-159	2.93194	0.856	0.384	6.6e-156	Coronary ECs	calcrlb
4.06e-159	1.79127	0.825	0.298	8.13e-156	Coronary ECs	postna
8.82e-158	2.29815	0.749	0.258	1.76e-154	Coronary ECs	edn2
1.86e-156	3.54863	0.85	0.425	3.73e-153	Coronary ECs	abcc4
2.64e-156	2.2138	0.616	0.133	5.28e-153	Coronary ECs	CR376857.1
4.38e-156	2.80232	0.641	0.176	8.77e-153	Coronary ECs	XLOC-044323
1.15e-155	3.03098	0.672	0.121	2.31e-152	Coronary ECs	CT573383.1
1.4e-155	2.73768	0.889	0.496	2.81e-152	Coronary ECs	tie1
1.27e-154	2.79171	0.875	0.44	2.54e-151	Coronary ECs	NAV1 (1 of many)
7.74e-154	2.38265	0.866	0.399	1.55e-150	Coronary ECs	nfkbiaa
1.05e-153	2.80796	0.8	0.328	2.1e-150	Coronary ECs	atoh8
6.59e-153	1.03765	0.603	0.106	1.32e-149	Coronary ECs	RASGRF1
1.11e-152	5.21249	0.651	0.14	2.22e-149	Coronary ECs	mecom
2.57e-152	1.0668	0.67	0.182	5.14e-149	Coronary ECs	cilp
9.88e-151	0.808265	0.582	0.145	1.98e-147	Coronary ECs	mcoln3a
1.49e-150	2.33866	0.71	0.201	2.98e-147	Coronary ECs	stim2a
1.7e-148	2.62359	0.837	0.407	3.39e-145	Coronary ECs	txn
6.97e-148	3.12762	0.737	0.234	1.39e-144	Coronary ECs	itga4
1.29e-147	3.10499	0.804	0.374	2.58e-144	Coronary ECs	ahr1b
2.78e-147	1.98151	0.952	0.569	5.55e-144	Coronary ECs	oaz2a
4.8e-147	3.69044	0.831	0.328	9.61e-144	Coronary ECs	ldb2a
1.68e-146	7.21859	0.735	0.217	3.37e-143	Coronary ECs	meox2a
6.26e-146	1.25166	0.685	0.202	1.25e-142	Coronary ECs	FO704661.1
2.38e-145	5.11644	0.683	0.183	4.75e-142	Coronary ECs	CR762483.1
6.53e-145	5.71106	0.787	0.345	1.31e-141	Coronary ECs	ca16b
9.99e-145	3.32156	0.754	0.283	2e-141	Coronary ECs	slc12a2
4.56e-144	0.280191	0.676	0.179	9.12e-141	Coronary ECs	sulf1
8.3e-144	1.22681	0.697	0.19	1.66e-140	Coronary ECs	crlf1a
9.87e-144	3.51931	0.754	0.278	1.97e-140	Coronary ECs	tbx2b
2.27e-143	1.43143	0.699	0.226	4.53e-140	Coronary ECs	si:ch211-152p11.4
1.28e-140	2.79259	0.727	0.277	2.55e-137	Coronary ECs	stim2b
3.03e-140	1.53749	0.987	0.738	6.07e-137	Coronary ECs	krt18a.1
3.27e-140	1.84271	0.737	0.253	6.54e-137	Coronary ECs	vegfc
5.15e-140	1.46304	0.835	0.36	1.03e-136	Coronary ECs	trps1
2e-139	3.54436	0.651	0.192	3.99e-136	Coronary ECs	snap25b
4.97e-139	5.21621	0.764	0.248	9.94e-136	Coronary ECs	cldn5b
8.12e-139	1.24119	0.566	0.119	1.62e-135	Coronary ECs	CR847887.1
1.43e-138	2.55164	0.503	0.103	2.85e-135	Coronary ECs	scd
1.33e-137	2.50929	0.871	0.456	2.65e-134	Coronary ECs	rasal2
6.85e-137	2.60063	0.691	0.228	1.37e-133	Coronary ECs	CR788236.1
8.01e-136	2.24377	0.612	0.167	1.6e-132	Coronary ECs	ascc1
8.55e-136	3.28011	0.839	0.473	1.71e-132	Coronary ECs	CABZ01076275.1
2.49e-135	4.76105	0.63	0.173	4.97e-132	Coronary ECs	CR936540.1
7.82e-135	2.06748	0.678	0.234	1.56e-131	Coronary ECs	prdx1
3.59e-134	1.82215	0.969	0.644	7.18e-131	Coronary ECs	erfl3
2.77e-133	4.00055	0.693	0.219	5.54e-130	Coronary ECs	hey1
4.1e-133	0.362527	0.641	0.17	8.21e-130	Coronary ECs	CABZ01049847.1
1.89e-132	1.46816	0.718	0.229	3.78e-129	Coronary ECs	limch1a
7.36e-132	2.62485	0.547	0.138	1.47e-128	Coronary ECs	cenpe
4.26e-131	3.70683	0.701	0.228	8.52e-128	Coronary ECs	inhbaa
8.43e-130	3.47407	0.772	0.259	1.69e-126	Coronary ECs	tspan18b
7.75e-129	2.1639	0.848	0.376	1.55e-125	Coronary ECs	id3
1.4e-127	2.52852	0.568	0.147	2.8e-124	Coronary ECs	g0s2
1.8e-125	1.54157	0.923	0.509	3.6e-122	Coronary ECs	flt1
2.11e-125	2.56318	0.599	0.116	4.22e-122	Coronary ECs	si:ch211-147k10.5
3.16e-125	2.1809	0.889	0.548	6.33e-122	Coronary ECs	zfp36l1a
2.56e-124	3.23268	0.756	0.311	5.12e-121	Coronary ECs	CABZ01027646.1
1.77e-123	0.277938	0.645	0.2	3.54e-120	Coronary ECs	unc5da
2.45e-123	1.56921	0.768	0.371	4.9e-120	Coronary ECs	dachc
4.14e-123	1.25031	0.549	0.156	8.29e-120	Coronary ECs	ca2
2.34e-122	2.41971	0.875	0.517	4.68e-119	Coronary ECs	hbegfa
2.73e-122	1.15646	0.633	0.186	5.45e-119	Coronary ECs	cxcr4b
5.7e-122	2.34131	0.752	0.289	1.14e-118	Coronary ECs	sox4a
8.62e-120	2.10995	0.67	0.231	1.72e-116	Coronary ECs	tjp3
1.37e-119	3.10701	0.737	0.304	2.74e-116	Coronary ECs	nhsl1b
1.77e-119	1.39123	0.695	0.289	3.53e-116	Coronary ECs	CR936462.1
5.82e-119	3.32035	0.687	0.241	1.16e-115	Coronary ECs	si:ch211-136m16.8
6.77e-119	1.16948	0.668	0.231	1.35e-115	Coronary ECs	slc6a9
3.2e-118	2.32955	0.829	0.345	6.4e-115	Coronary ECs	ecscr
2.12e-117	4.80135	0.668	0.307	4.24e-114	Coronary ECs	LOC108184001
5.39e-117	0.659772	0.576	0.105	1.08e-113	Coronary ECs	pde5ab
7.57e-117	9.36928	0.637	0.154	1.51e-113	Coronary ECs	plvapa
2.88e-116	4.37905	0.676	0.222	5.75e-113	Coronary ECs	XLOC-014477
1.72e-115	2.16922	0.856	0.502	3.44e-112	Coronary ECs	tnfaip3
2.75e-114	0.614846	0.952	0.594	5.49e-111	Coronary ECs	si:ch211-204c21.1
1.44e-113	3.28397	0.795	0.374	2.89e-110	Coronary ECs	CU467961.1
2.4e-113	1.86517	0.067	0.16	4.81e-110	Coronary ECs	admb
4.6e-112	1.35527	0.931	0.514	9.21e-109	Coronary ECs	pawr
8.41e-112	2.10197	0.668	0.246	1.68e-108	Coronary ECs	itgb4
1.05e-111	1.96856	0.877	0.525	2.1e-108	Coronary ECs	prex2
3.57e-111	2.14229	0.764	0.29	7.13e-108	Coronary ECs	id2a
1.45e-110	0.766576	0.115	0.115	2.9e-107	Coronary ECs	ccl38.1
4.26e-110	2.44482	0.76	0.337	8.52e-107	Coronary ECs	prdm1a
7.28e-110	4.5122	0.618	0.199	1.46e-106	Coronary ECs	selp
4.73e-109	2.89519	0.666	0.206	9.46e-106	Coronary ECs	pag1
6.67e-109	1.22237	0.829	0.382	1.33e-105	Coronary ECs	bcl3
1.01e-108	2.801	0.691	0.222	2.01e-105	Coronary ECs	gpr156
1.85e-108	1.54859	0.837	0.406	3.69e-105	Coronary ECs	klf2b
1.01e-107	1.49172	0.827	0.453	2.03e-104	Coronary ECs	krt4
2.28e-107	0.964141	0.699	0.245	4.55e-104	Coronary ECs	ogfrl1
5.05e-106	1.30217	0.775	0.391	1.01e-102	Coronary ECs	fthl31
6.13e-106	2.75878	0.271	0.041	1.23e-102	Coronary ECs	krt5
1.61e-105	2.97872	0.789	0.43	3.22e-102	Coronary ECs	tcima
1.64e-105	8.99218	0.547	0.097	3.28e-102	Coronary ECs	ncam3
5.96e-105	1.69067	0.881	0.586	1.19e-101	Coronary ECs	si:ch211-1a19.3
9.64e-105	6.03691	0.668	0.182	1.93e-101	Coronary ECs	sema3ga
9.68e-105	3.834	0.737	0.325	1.94e-101	Coronary ECs	cx43
1.49e-104	3.00377	0.589	0.194	2.98e-101	Coronary ECs	CU929416.1
2.37e-104	4.3555	0.645	0.198	4.74e-101	Coronary ECs	tp53i11b
2.42e-104	1.39003	0.777	0.331	4.85e-101	Coronary ECs	ckba
8.53e-104	1.32362	0.925	0.591	1.71e-100	Coronary ECs	si:dkey-253i9.4
2.43e-103	3.79877	0.672	0.274	4.86e-100	Coronary ECs	CT573139.2
3.18e-103	1.05644	0.706	0.291	6.36e-100	Coronary ECs	ptprua
4.46e-103	0.799432	0.718	0.293	8.92e-100	Coronary ECs	timp2b
1.53e-102	2.0072	0.823	0.48	3.06e-99	Coronary ECs	pcdh1b
2.07e-102	1.12736	0.835	0.439	4.14e-99	Coronary ECs	adcy2b
2.31e-101	1.34904	0.889	0.508	4.63e-98	Coronary ECs	plxnb3
3.04e-101	1.47572	0.95	0.691	6.09e-98	Coronary ECs	cyb5a
3.1e-101	0.905039	0.564	0.223	6.21e-98	Coronary ECs	cygb2
4.68e-101	3.15661	0.772	0.334	9.36e-98	Coronary ECs	pvrl2l
1.28e-100	1.80798	0.745	0.349	2.56e-97	Coronary ECs	si:ch211-210g13.5
1.41e-100	1.69009	0.833	0.476	2.82e-97	Coronary ECs	lmna
1.63e-100	1.95021	0.754	0.357	3.26e-97	Coronary ECs	zgc:153409
2.47e-100	2.71036	0.626	0.206	4.93e-97	Coronary ECs	rbfox3a
1.07e-99	1.55059	0.733	0.302	2.13e-96	Coronary ECs	si:dkey-19b23.8
2.37e-99	4.85746	0.656	0.178	4.74e-96	Coronary ECs	igfbp1a
5.38e-99	4.66368	0.668	0.237	1.08e-95	Coronary ECs	vwa1
5.7e-98	4.38905	0.699	0.244	1.14e-94	Coronary ECs	pdgfba
1.01e-97	1.90973	0.754	0.382	2.02e-94	Coronary ECs	inpp5f
1.54e-97	0.377132	0.589	0.153	3.08e-94	Coronary ECs	eda
2.54e-96	1.1543	0.643	0.244	5.08e-93	Coronary ECs	trhra
1.32e-95	3.77517	0.578	0.123	2.64e-92	Coronary ECs	mpl
1.38e-95	1.10177	0.846	0.469	2.77e-92	Coronary ECs	fhl3a
2.11e-95	1.35903	0.816	0.415	4.22e-92	Coronary ECs	nlrc3
2.39e-95	1.22345	0.912	0.568	4.78e-92	Coronary ECs	sema3ab
2.6e-95	2.70362	0.549	0.109	5.21e-92	Coronary ECs	rp1l1b
6.93e-95	1.40786	0.823	0.388	1.39e-91	Coronary ECs	luzp1
3.14e-94	2.477	0.509	0.2	6.28e-91	Coronary ECs	LOC100330864
1.6e-93	3.30129	0.587	0.235	3.21e-90	Coronary ECs	sash1b
3.36e-93	2.96268	0.075	0.218	6.72e-90	Coronary ECs	nrxn3a
3.41e-93	1.19907	0.971	0.782	6.83e-90	Coronary ECs	zfp36l1b
3.72e-93	3.73985	0.662	0.206	7.44e-90	Coronary ECs	jag2a
5.59e-93	0.733168	0.622	0.212	1.12e-89	Coronary ECs	nrros
6.62e-93	3.00953	0.662	0.229	1.32e-89	Coronary ECs	slco2a1
4.3e-92	7.34028	0.585	0.113	8.61e-89	Coronary ECs	plekho1a
5.5e-92	1.16881	0.923	0.569	1.1e-88	Coronary ECs	si:dkey-91m11.5
7.42e-92	1.05146	0.747	0.347	1.48e-88	Coronary ECs	si:dkey-246i14.3
1.76e-91	1.45856	0.735	0.371	3.52e-88	Coronary ECs	mt2
2.04e-91	2.49802	0.658	0.254	4.08e-88	Coronary ECs	cldn5a
3.5e-91	0.478312	0.612	0.172	7e-88	Coronary ECs	mllt3
7.67e-91	1.41472	0.877	0.524	1.53e-87	Coronary ECs	sqstm1
9.27e-91	2.26385	0.781	0.541	1.85e-87	Coronary ECs	epas1a
1.35e-90	1.45235	0.9	0.613	2.69e-87	Coronary ECs	cdh5
1.66e-90	3.38506	0.031	0.135	3.32e-87	Coronary ECs	si:ch211-269c21.2
2.43e-90	1.49191	0.82	0.425	4.86e-87	Coronary ECs	tshz2
6.43e-90	0.90207	0.708	0.337	1.29e-86	Coronary ECs	fthl28
2.12e-89	1.72172	0.735	0.392	4.24e-86	Coronary ECs	slco3a1
6.06e-89	2.91182	0.23	0.035	1.21e-85	Coronary ECs	cd59
6.1e-89	1.49053	0.05	0.136	1.22e-85	Coronary ECs	ccna2
1.09e-88	0.595356	0.758	0.425	2.17e-85	Coronary ECs	cyp1a
2.69e-88	1.32461	0.499	0.154	5.38e-85	Coronary ECs	hist1h4l
6.09e-88	3.266	0.697	0.319	1.22e-84	Coronary ECs	acvrl1
7.95e-88	1.0561	0.641	0.235	1.59e-84	Coronary ECs	nrg3b
2.2e-87	2.59249	0.541	0.227	4.41e-84	Coronary ECs	ghrhrb
8.42e-87	1.73159	0.8	0.44	1.68e-83	Coronary ECs	her9
1.05e-86	1.29657	0.875	0.563	2.1e-83	Coronary ECs	ttyh3a
1.34e-86	3.12069	0.747	0.426	2.68e-83	Coronary ECs	aoc2
1.83e-86	0.552168	0.647	0.231	3.65e-83	Coronary ECs	grna
4.79e-86	1.42222	0.601	0.216	9.57e-83	Coronary ECs	CU062501.2
5.04e-86	3.71411	0.747	0.419	1.01e-82	Coronary ECs	tox2
6.83e-86	1.48443	0.415	0.085	1.37e-82	Coronary ECs	lcp1
8.35e-86	1.58933	0.85	0.546	1.67e-82	Coronary ECs	esama
3.54e-85	0.440023	0.595	0.179	7.09e-82	Coronary ECs	CABZ01078737.1
7.06e-85	0.615587	0.503	0.163	1.41e-81	Coronary ECs	osmr
7.08e-85	1.30611	0.808	0.471	1.42e-81	Coronary ECs	lhfpl6
7.54e-84	2.16222	0.687	0.341	1.51e-80	Coronary ECs	b3gnt7
1.28e-83	4.61822	0.539	0.129	2.57e-80	Coronary ECs	BX276098.1
3.24e-83	3.47878	0.656	0.211	6.48e-80	Coronary ECs	CR848683.2
8.76e-83	2.18152	0.593	0.185	1.75e-79	Coronary ECs	ttc9b
2.35e-82	0.530081	0.643	0.268	4.7e-79	Coronary ECs	rbfox3b
3.32e-82	0.611126	0.756	0.381	6.65e-79	Coronary ECs	gtpbp1
3.61e-82	1.68959	0.173	0.132	7.23e-79	Coronary ECs	tgfbi
3.67e-82	0.989249	0.946	0.636	7.34e-79	Coronary ECs	epas1b
1.97e-81	3.65462	0.574	0.184	3.94e-78	Coronary ECs	BX936342.1
4.66e-81	1.00373	0.973	0.83	9.32e-78	Coronary ECs	hsp90aa1.2
7.43e-81	3.02204	0.672	0.307	1.49e-77	Coronary ECs	rgs5b
1.05e-80	1.00756	0.63	0.195	2.11e-77	Coronary ECs	CR626874.1
2.22e-80	0.426913	0.159	0.277	4.43e-77	Coronary ECs	CABZ01074363.1
3.97e-80	0.888667	0.152	0.234	7.94e-77	Coronary ECs	elfn2a
5.63e-80	1.51567	0.793	0.411	1.13e-76	Coronary ECs	foxo1b
3.7e-79	1.54325	0.833	0.516	7.39e-76	Coronary ECs	si:ch73-334d15.2
3.73e-79	2.08761	0.624	0.236	7.46e-76	Coronary ECs	btbd11a
9.37e-79	0.683899	0.737	0.447	1.87e-75	Coronary ECs	CR855337.1
1.15e-78	1.37599	0.251	0.036	2.29e-75	Coronary ECs	cyt1
3.4e-78	4.5095	0.678	0.262	6.8e-75	Coronary ECs	hpca
1.27e-77	1.08652	0.741	0.441	2.53e-74	Coronary ECs	cmya5
2.16e-77	3.35998	0.58	0.197	4.31e-74	Coronary ECs	LOC101885478
3.61e-77	0.277632	0.48	0.172	7.23e-74	Coronary ECs	zgc:64065
7.74e-77	9.06255	0.555	0.058	1.55e-73	Coronary ECs	CT033796.1
9.85e-77	2.29514	0.737	0.372	1.97e-73	Coronary ECs	nfatc2a
9.61e-76	1.32664	0.714	0.326	1.92e-72	Coronary ECs	tubb2b
4.03e-75	0.593003	0.758	0.364	8.06e-72	Coronary ECs	sema6bb
4.79e-75	2.10307	0.547	0.14	9.58e-72	Coronary ECs	trim16
8.36e-75	1.42816	0.445	0.132	1.67e-71	Coronary ECs	rrm2
3.4e-74	0.935025	0.839	0.468	6.79e-71	Coronary ECs	zgc:174888
1.73e-73	2.04758	0.676	0.28	3.47e-70	Coronary ECs	irak3
4.92e-73	1.37856	0.864	0.646	9.83e-70	Coronary ECs	akap12b
6.41e-73	2.59471	0.737	0.399	1.28e-69	Coronary ECs	smad6b
8.9e-73	1.79614	0.689	0.33	1.78e-69	Coronary ECs	hdac9b
1.13e-72	0.606122	0.614	0.21	2.26e-69	Coronary ECs	nrg1
2.09e-72	0.789901	0.138	0.146	4.19e-69	Coronary ECs	scg3
5.94e-72	0.61301	0.495	0.173	1.19e-68	Coronary ECs	lrrc4c
1.21e-71	2.0192	0.672	0.353	2.41e-68	Coronary ECs	fam69c
1.74e-71	1.4763	0.902	0.675	3.48e-68	Coronary ECs	her6
4.11e-71	0.730866	0.81	0.445	8.21e-68	Coronary ECs	efna1b
7.22e-71	5.09461	0.603	0.199	1.44e-67	Coronary ECs	galnt18b
8.97e-71	0.425471	0.754	0.44	1.79e-67	Coronary ECs	gadd45ga
2.98e-70	0.970699	0.887	0.629	5.96e-67	Coronary ECs	XLOC-044191
2.21e-69	1.18096	0.601	0.201	4.43e-66	Coronary ECs	si:dkey-56m19.5
3.65e-69	0.700809	0.806	0.49	7.3e-66	Coronary ECs	col12a1a
4.09e-69	0.632852	0.666	0.269	8.17e-66	Coronary ECs	blvrb
4.1e-69	0.288751	0.683	0.322	8.19e-66	Coronary ECs	col12a1b
8.49e-69	0.75501	0.745	0.398	1.7e-65	Coronary ECs	dusp2
1.95e-68	0.829289	0.681	0.326	3.91e-65	Coronary ECs	zgc:165555.3
5.4e-68	1.13612	0.933	0.757	1.08e-64	Coronary ECs	fosb
8.21e-68	0.937303	0.933	0.73	1.64e-64	Coronary ECs	dnajb1b
1.55e-67	0.50537	0.282	0.071	3.09e-64	Coronary ECs	hist1h2a11
2.8e-67	0.537486	0.791	0.446	5.6e-64	Coronary ECs	slc38a5a
4.85e-67	0.583902	0.578	0.195	9.69e-64	Coronary ECs	irf8
7.13e-67	0.822279	0.777	0.453	1.43e-63	Coronary ECs	loxl2a
7.67e-67	1.1838	0.543	0.155	1.53e-63	Coronary ECs	rspo2
1.41e-66	0.471331	0.566	0.255	2.81e-63	Coronary ECs	il1b
1.49e-66	0.93299	0.793	0.465	2.98e-63	Coronary ECs	pcna
3.71e-66	2.9102	0.708	0.313	7.43e-63	Coronary ECs	dbn1
2.25e-65	1.58875	0.582	0.197	4.5e-62	Coronary ECs	rln3a
2.61e-65	0.75822	0.969	0.69	5.22e-62	Coronary ECs	fabp11a
3.44e-65	7.23982	0.599	0.158	6.87e-62	Coronary ECs	wu:fj16a03
5.88e-65	2.33282	0.545	0.223	1.18e-61	Coronary ECs	kcnma1a
2.41e-64	0.49304	0.585	0.243	4.82e-61	Coronary ECs	tbx2a
4.19e-64	0.568793	0.848	0.642	8.37e-61	Coronary ECs	ifitm1
5e-64	0.735924	0.881	0.552	1e-60	Coronary ECs	ebf1a
6.55e-64	1.00631	0.605	0.223	1.31e-60	Coronary ECs	igfbp6b
1.33e-63	1.19473	0.816	0.53	2.67e-60	Coronary ECs	cfd
1.83e-63	1.4269	0.672	0.32	3.66e-60	Coronary ECs	lef1
2.05e-63	1.55482	0.8	0.577	4.09e-60	Coronary ECs	xirp2a
2.35e-63	0.960554	0.885	0.637	4.7e-60	Coronary ECs	si:ch211-248e11.2
1.06e-62	2.24415	0.146	0.127	2.12e-59	Coronary ECs	pik3r5
1.27e-62	1.74082	0.457	0.146	2.55e-59	Coronary ECs	BX005003.1
1.61e-62	1.08644	0.714	0.398	3.22e-59	Coronary ECs	plat
3.09e-62	0.419635	0.537	0.197	6.18e-59	Coronary ECs	socs7
3.38e-62	0.590125	0.194	0.401	6.76e-59	Coronary ECs	mgat4b
3.05e-61	1.59101	0.071	0.137	6.09e-58	Coronary ECs	si:dkey-90l8.3
3.21e-61	1.63599	0.624	0.304	6.43e-58	Coronary ECs	jhy
7.52e-61	0.533071	0.674	0.263	1.5e-57	Coronary ECs	si:dkey-27i16.2
1.92e-60	0.610889	0.96	0.775	3.84e-57	Coronary ECs	ubb
2.37e-60	1.65431	0.605	0.256	4.74e-57	Coronary ECs	adma
2.68e-60	1.13018	0.701	0.381	5.35e-57	Coronary ECs	calcr
6.83e-60	0.410352	0.712	0.32	1.37e-56	Coronary ECs	rasa4
1.52e-59	1.8451	0.39	0.115	3.04e-56	Coronary ECs	il12a
1.72e-59	1.41954	0.457	0.173	3.45e-56	Coronary ECs	csf3b
2.57e-59	4.50757	0.597	0.262	5.14e-56	Coronary ECs	cxcl12b
3.05e-59	0.511738	0.674	0.368	6.09e-56	Coronary ECs	npr1a
4.73e-59	0.254252	0.752	0.405	9.47e-56	Coronary ECs	nab1b
6.15e-59	1.48078	0.092	0.187	1.23e-55	Coronary ECs	BX649276.1
1.01e-58	0.523078	0.614	0.263	2.01e-55	Coronary ECs	nfkbie
1.03e-58	0.250105	0.722	0.353	2.07e-55	Coronary ECs	ADAMTS7
2.4e-58	0.483182	0.883	0.543	4.79e-55	Coronary ECs	ubash3ba
3.83e-58	1.8435	0.545	0.182	7.65e-55	Coronary ECs	nuf2
5.13e-58	0.835198	0.599	0.265	1.03e-54	Coronary ECs	arpc1b
6.78e-58	1.10433	0.789	0.481	1.36e-54	Coronary ECs	crip2
8.82e-58	6.58739	0.589	0.144	1.76e-54	Coronary ECs	notchl
1.44e-57	0.776925	0.881	0.618	2.88e-54	Coronary ECs	phlda2
1.57e-57	0.836333	0.497	0.177	3.15e-54	Coronary ECs	rorc
2.12e-57	0.433521	0.008	0.119	4.24e-54	Coronary ECs	moxd1
2.7e-57	0.607803	0.2	0.179	5.39e-54	Coronary ECs	plp1b
2.91e-57	0.984058	0.146	0.216	5.81e-54	Coronary ECs	numa1
3.15e-57	1.67058	0.532	0.2	6.3e-54	Coronary ECs	wu:fc23c09
4.16e-57	0.626066	0.91	0.658	8.31e-54	Coronary ECs	marcksl1a
5.12e-57	3.13175	0.612	0.306	1.02e-53	Coronary ECs	cxcl12a
7.02e-57	0.579697	0.61	0.237	1.4e-53	Coronary ECs	sema3e
1.82e-56	0.463692	0.885	0.564	3.63e-53	Coronary ECs	marcksl1b
3.43e-56	1.05221	0.165	0.22	6.86e-53	Coronary ECs	cdk6
4.56e-56	1.45318	0.505	0.181	9.12e-53	Coronary ECs	LRRTM4
1.01e-55	0.735479	0.914	0.714	2.02e-52	Coronary ECs	itga5
1.11e-55	1.608	0.716	0.357	2.22e-52	Coronary ECs	bahcc1b
1.29e-55	0.802247	0.693	0.339	2.58e-52	Coronary ECs	nfil3-5
1.3e-55	2.18038	0.213	0.153	2.6e-52	Coronary ECs	si:ch211-241b2.5
2.72e-55	1.29703	0.409	0.064	5.43e-52	Coronary ECs	si:dkey-21e2.8
5.03e-55	0.452602	0.608	0.234	1.01e-51	Coronary ECs	hmox1a
1.58e-54	0.488765	0.937	0.728	3.16e-51	Coronary ECs	aqp8a.1
2.43e-54	0.954316	0.891	0.643	4.87e-51	Coronary ECs	tuba8l4
5.64e-54	0.543607	0.518	0.22	1.13e-50	Coronary ECs	XLOC-024826
5.65e-54	1.10466	0.557	0.24	1.13e-50	Coronary ECs	cyp26b1
5.95e-54	0.424178	0.194	0.292	1.19e-50	Coronary ECs	cdc42bpab
4.83e-53	0.617856	0.507	0.195	9.65e-50	Coronary ECs	vav3b
1.3e-52	1.22968	0.649	0.329	2.6e-49	Coronary ECs	slco5a1a
2.68e-52	1.365	0.568	0.245	5.36e-49	Coronary ECs	si:dkey-215k6.1
3.01e-52	0.574644	0.618	0.286	6.02e-49	Coronary ECs	cxcl8a
3.93e-52	1.35652	0.198	0.101	7.86e-49	Coronary ECs	lcp2a
4.67e-52	0.94	0.426	0.147	9.35e-49	Coronary ECs	ccl19a.1
4.97e-52	1.79179	0.526	0.136	9.94e-49	Coronary ECs	cntn3b
8.93e-52	1.604	0.065	0.174	1.79e-48	Coronary ECs	es1
1.08e-51	0.670436	0.027	0.13	2.17e-48	Coronary ECs	dapp1
1.44e-51	4.40983	0.593	0.217	2.89e-48	Coronary ECs	si:ch1073-345a8.1
1.66e-51	0.799646	0.63	0.275	3.33e-48	Coronary ECs	arhgap33
2.52e-51	0.531543	0.042	0.288	5.03e-48	Coronary ECs	clec19a
4.61e-51	1.67494	0.553	0.196	9.22e-48	Coronary ECs	CU862078.1
2.55e-50	0.588721	0.952	0.701	5.09e-47	Coronary ECs	fthl27
4.24e-50	0.913368	0.704	0.379	8.48e-47	Coronary ECs	lgmn
4.37e-50	0.663604	0.23	0.343	8.73e-47	Coronary ECs	parp8
1.13e-49	1.12766	0.733	0.383	2.26e-46	Coronary ECs	rapgef5b
1.81e-49	0.644232	0.987	0.764	3.63e-46	Coronary ECs	krt8
1.96e-49	0.381708	0.578	0.196	3.93e-46	Coronary ECs	LO016987.2
2.22e-49	3.62743	0.344	0.129	4.43e-46	Coronary ECs	apoeb
2.34e-49	0.412438	0.666	0.38	4.68e-46	Coronary ECs	psd3l
2.49e-49	1.34623	0.273	0.08	4.97e-46	Coronary ECs	si:dkey-88e18.2
3.11e-49	2.39834	0.386	0.112	6.22e-46	Coronary ECs	si:ch211-152c2.3
3.48e-49	0.999695	0.096	0.182	6.96e-46	Coronary ECs	kcnb2
3.81e-49	0.899633	0.58	0.244	7.61e-46	Coronary ECs	edn1
4.07e-49	2.28591	0.451	0.218	8.14e-46	Coronary ECs	tnfrsf11b
5.41e-49	1.70892	0.125	0.009	1.08e-45	Coronary ECs	si:ch1073-110a20.3
1.63e-48	0.598719	0.835	0.507	3.26e-45	Coronary ECs	pard6a
1.78e-48	3.93464	0.566	0.205	3.57e-45	Coronary ECs	dlgap3
1.84e-48	0.604847	0.864	0.642	3.67e-45	Coronary ECs	sema4c
2.9e-48	1.21268	0.739	0.501	5.81e-45	Coronary ECs	apln
2.91e-48	0.901153	0.608	0.231	5.82e-45	Coronary ECs	syt1a
6.87e-48	2.81544	0.645	0.352	1.37e-44	Coronary ECs	rnf220a
9.7e-48	3.74858	0.549	0.224	1.94e-44	Coronary ECs	BX908782.2
1.61e-47	1.88225	0.43	0.18	3.23e-44	Coronary ECs	tmem163a
5.73e-47	7.46377	0.591	0.207	1.15e-43	Coronary ECs	igsf5b
6.05e-47	2.00037	0.18	0.197	1.21e-43	Coronary ECs	adgrl1a
6.99e-47	0.70316	0.653	0.33	1.4e-43	Coronary ECs	marveld1
1.22e-46	0.540448	0.916	0.713	2.43e-43	Coronary ECs	hspa5
1.41e-46	0.514783	0.409	0.101	2.83e-43	Coronary ECs	pstpip2
2.41e-46	1.19498	0.57	0.223	4.83e-43	Coronary ECs	odc1
3.24e-46	1.38563	0.559	0.173	6.49e-43	Coronary ECs	si:ch211-241f5.3
3.29e-46	1.31383	0.572	0.283	6.58e-43	Coronary ECs	her4.2
6.13e-46	1.44666	0.626	0.299	1.23e-42	Coronary ECs	XLOC-006268
1.42e-45	0.627157	0.674	0.362	2.83e-42	Coronary ECs	si:ch211-105c13.3
6.59e-45	5.84694	0.576	0.186	1.32e-41	Coronary ECs	ebf1b
1.03e-44	0.698055	0.616	0.273	2.05e-41	Coronary ECs	tnfsf10l
1.85e-44	0.540416	0.812	0.558	3.7e-41	Coronary ECs	rbpjb
3.15e-44	0.585882	0.399	0.12	6.29e-41	Coronary ECs	LOC110437886
5.44e-44	0.58694	0.217	0.323	1.09e-40	Coronary ECs	fam20cb
2.52e-43	0.348765	0.203	0.331	5.04e-40	Coronary ECs	lrmda
2.93e-43	1.68073	0.246	0.236	5.87e-40	Coronary ECs	LOC110438004
3.52e-43	0.740695	0.676	0.388	7.05e-40	Coronary ECs	chst11
1.9e-42	1.17221	0.639	0.358	3.8e-39	Coronary ECs	immp2l
2.98e-42	2.39433	0.522	0.15	5.96e-39	Coronary ECs	gabra6a
1.13e-41	1.4363	0.117	0.217	2.27e-38	Coronary ECs	ano1
2.76e-41	1.04296	0.749	0.526	5.53e-38	Coronary ECs	osbpl3b
3.39e-41	1.16314	0.144	0.238	6.77e-38	Coronary ECs	mmp17a
3.69e-41	0.472014	0.207	0.286	7.38e-38	Coronary ECs	smyd3
4.98e-41	0.566124	0.992	0.828	9.96e-38	Coronary ECs	krt94
7.16e-41	1.75355	0.532	0.225	1.43e-37	Coronary ECs	si:rp71-1h3.1
1.06e-40	0.517113	0.516	0.172	2.13e-37	Coronary ECs	l1cama
1.07e-40	0.543712	0.537	0.19	2.14e-37	Coronary ECs	fes
1.34e-40	1.46777	0.455	0.141	2.67e-37	Coronary ECs	znf385c
1.34e-40	0.577873	0.775	0.466	2.68e-37	Coronary ECs	eml3
2.49e-40	1.05989	0.645	0.325	4.99e-37	Coronary ECs	kcnn4
5.45e-40	1.12837	0.207	0.247	1.09e-36	Coronary ECs	BX004996.1
8.42e-40	0.743406	0.816	0.634	1.68e-36	Coronary ECs	si:ch73-335l21.4
1.23e-39	0.857243	0.553	0.207	2.47e-36	Coronary ECs	tcirg1b
1.44e-39	0.513416	0.914	0.705	2.88e-36	Coronary ECs	anxa2a
1.54e-38	1.1973	0.678	0.399	3.07e-35	Coronary ECs	phldb1b
1.67e-38	0.953476	0.727	0.468	3.35e-35	Coronary ECs	unc5c
2.44e-38	0.660953	0.194	0.187	4.87e-35	Coronary ECs	gpr184
3.48e-38	0.397007	0.793	0.523	6.97e-35	Coronary ECs	flna
1.78e-37	0.736767	0.574	0.278	3.56e-34	Coronary ECs	ube2s
2.82e-37	1.47383	0.267	0.107	5.65e-34	Coronary ECs	si:ch211-264f5.6
6.3e-37	2.9592	0.031	0.136	1.26e-33	Coronary ECs	mrc1b
2.39e-36	0.255597	0.188	0.277	4.77e-33	Coronary ECs	lrp1bb
2.82e-36	0.776213	0.633	0.313	5.64e-33	Coronary ECs	cpne5b
7.77e-36	1.60522	0.497	0.186	1.55e-32	Coronary ECs	smc4
1.01e-35	0.315787	0.937	0.788	2.02e-32	Coronary ECs	krt15
1.04e-35	1.25271	0.228	0.216	2.09e-32	Coronary ECs	si:dkey-261m9.17
1.34e-35	1.96139	0.278	0.11	2.68e-32	Coronary ECs	f5
1.96e-35	3.14358	0.58	0.326	3.92e-32	Coronary ECs	pgfb
2.5e-35	0.660175	0.846	0.68	5.01e-32	Coronary ECs	jun
9.97e-35	2.88141	0.269	0.121	1.99e-31	Coronary ECs	wu:fb18f06
1.57e-34	0.540154	0.021	0.147	3.14e-31	Coronary ECs	armc1l
1.96e-34	0.262372	0.641	0.344	3.93e-31	Coronary ECs	runx2a
1.97e-34	0.701147	0.601	0.265	3.93e-31	Coronary ECs	vsir
2.61e-34	0.744341	0.305	0.125	5.22e-31	Coronary ECs	spaca4l
8.1e-34	0.848306	0.777	0.581	1.62e-30	Coronary ECs	egr1
9.99e-34	2.27582	0.643	0.38	2e-30	Coronary ECs	pde4d
1.29e-33	0.25604	0.912	0.775	2.58e-30	Coronary ECs	hsp70.3
1.53e-33	2.39108	0.616	0.323	3.06e-30	Coronary ECs	ehd2b
1.96e-33	0.278076	0.969	0.899	3.92e-30	Coronary ECs	hspb1
5.54e-33	0.291137	0.998	0.937	1.11e-29	Coronary ECs	zgc:158463
2.18e-32	1.31018	0.593	0.332	4.36e-29	Coronary ECs	lbr
2.63e-32	0.514753	0.278	0.207	5.26e-29	Coronary ECs	snai2
2.77e-32	2.06623	0.182	0.164	5.53e-29	Coronary ECs	si:ch73-215d9.1
2.9e-32	0.696011	0.215	0.27	5.8e-29	Coronary ECs	asic2
1.06e-31	0.583607	0.48	0.211	2.11e-28	Coronary ECs	ccl39.6
4.59e-31	0.392481	0.745	0.481	9.17e-28	Coronary ECs	cxcl18b
8.23e-31	1.60236	0.353	0.15	1.65e-27	Coronary ECs	slc16a9a
2.38e-30	0.4639	0.261	0.165	4.76e-27	Coronary ECs	XLOC-042595
2.81e-30	3.97898	0.522	0.245	5.63e-27	Coronary ECs	pik3c2b
3.21e-30	0.927317	0.484	0.204	6.42e-27	Coronary ECs	slc35f1
5.1e-30	2.91024	0.117	0.163	1.02e-26	Coronary ECs	hapln3
8.2e-30	1.23879	0.52	0.179	1.64e-26	Coronary ECs	shroom2a
1.54e-29	1.21301	0.501	0.198	3.07e-26	Coronary ECs	efna2a
2.17e-29	1.44365	0.685	0.487	4.34e-26	Coronary ECs	tead1a
2.27e-29	0.448397	0.564	0.252	4.53e-26	Coronary ECs	snap91
3.18e-29	1.79431	0.215	0.186	6.37e-26	Coronary ECs	col15a1a
8.89e-29	0.401669	0.217	0.075	1.78e-25	Coronary ECs	cdc20
1.17e-28	0.560129	0.77	0.542	2.34e-25	Coronary ECs	CR376783.1
1.28e-28	1.12248	0.232	0.18	2.55e-25	Coronary ECs	si:ch73-380l3.2
1.41e-28	0.922649	0.633	0.353	2.81e-25	Coronary ECs	phc2b
9.66e-28	0.518205	0.564	0.24	1.93e-24	Coronary ECs	LOC101885935
1.33e-27	0.459156	0.303	0.133	2.67e-24	Coronary ECs	brinp2
1.81e-27	0.323151	0.929	0.792	3.61e-24	Coronary ECs	fosab
3.51e-27	2.09533	0.499	0.187	7.02e-24	Coronary ECs	adra1d
4.86e-27	1.56205	0.269	0.095	9.72e-24	Coronary ECs	cfl1l
6.46e-27	1.85745	0.267	0.126	1.29e-23	Coronary ECs	adrb3a
1e-26	4.19762	0.276	0.145	2e-23	Coronary ECs	cldni
1.22e-26	0.42555	0.743	0.56	2.44e-23	Coronary ECs	myh10
2.28e-26	5.26423	0.503	0.231	4.56e-23	Coronary ECs	ch25h
2.59e-26	1.03754	0.622	0.322	5.18e-23	Coronary ECs	tlr5b
5.31e-26	5.30969	0.534	0.169	1.06e-22	Coronary ECs	pcdh17
6.69e-26	7.26396	0.472	0.056	1.34e-22	Coronary ECs	gig2j
1.23e-25	1.59619	0.633	0.359	2.47e-22	Coronary ECs	bcl2a
3e-25	0.776122	0.595	0.357	5.99e-22	Coronary ECs	spag1a
4.09e-25	0.250288	0.334	0.155	8.18e-22	Coronary ECs	tacr1a
8.07e-25	0.908523	0.507	0.201	1.61e-21	Coronary ECs	tnip2
8.22e-25	0.952938	0.52	0.239	1.64e-21	Coronary ECs	spire1a
2.8e-24	2.90888	0.605	0.437	5.6e-21	Coronary ECs	LOC100535225
4.74e-24	1.47318	0.127	0.117	9.48e-21	Coronary ECs	rbp2a
4.9e-24	1.44393	0.048	0.156	9.8e-21	Coronary ECs	aurka
5.42e-24	0.875815	0.649	0.432	1.08e-20	Coronary ECs	sult2st3
1.04e-23	0.766997	0.557	0.287	2.08e-20	Coronary ECs	cobll1b
1.13e-23	1.96513	0.276	0.144	2.27e-20	Coronary ECs	cd9b
6.36e-23	0.652418	0.215	0.255	1.27e-19	Coronary ECs	p2rx5
[truncated: 6,486 more rows]
