# Supplementary material for: Developmental single-cell atlas of coronary vessel growth and cardiomyocyte interaction in zebrafish
Source: Development. 2026 Jan 22;153(2):dev205065. doi: 10.1242/dev.205065 (PMC12863305; doi:10.1242/dev.205065)
Supplement: Table S4. Initiation all interactions [file develop-153-205065-TableS4.xlsx]

## Sheet: Sheet 1
source	target	ligand	receptor	prob	pval	interaction_name	interaction_name_2	pathway_name	annotation	evidence
ECs 1	ECs 2	wnt5b	fzd1	0.000471509	0	WNT5B_FZD1	wnt5b - fzd1	ncWNT	Secreted Signaling	KEGG: mmu04310
ECs 2	ECs 2	wnt5b	fzd1	0.0008575	0	WNT5B_FZD1	wnt5b - fzd1	ncWNT	Secreted Signaling	KEGG: mmu04310
EPDCs 2	ECs 2	wnt5b	fzd1	0.00232548	0	WNT5B_FZD1	wnt5b - fzd1	ncWNT	Secreted Signaling	KEGG: mmu04310
Mesenchymal	ECs 2	wnt5b	fzd1	0.00117016	0	WNT5B_FZD1	wnt5b - fzd1	ncWNT	Secreted Signaling	KEGG: mmu04310
ECs 1	ECs 1	wnt5b	fzd4	0.00371019	0	WNT5B_FZD4	wnt5b - fzd4	ncWNT	Secreted Signaling	KEGG: mmu04310
ECs 2	ECs 1	wnt5b	fzd4	0.00672961	0	WNT5B_FZD4	wnt5b - fzd4	ncWNT	Secreted Signaling	KEGG: mmu04310
EPDCs 2	ECs 1	wnt5b	fzd4	0.0180684	0	WNT5B_FZD4	wnt5b - fzd4	ncWNT	Secreted Signaling	KEGG: mmu04310
Mesenchymal	ECs 1	wnt5b	fzd4	0.00916374	0	WNT5B_FZD4	wnt5b - fzd4	ncWNT	Secreted Signaling	KEGG: mmu04310
ECs 1	ECs 2	wnt5b	fzd4	0.00117179	0	WNT5B_FZD4	wnt5b - fzd4	ncWNT	Secreted Signaling	KEGG: mmu04310
ECs 2	ECs 2	wnt5b	fzd4	0.00212982	0	WNT5B_FZD4	wnt5b - fzd4	ncWNT	Secreted Signaling	KEGG: mmu04310
EPDCs 2	ECs 2	wnt5b	fzd4	0.00576336	0	WNT5B_FZD4	wnt5b - fzd4	ncWNT	Secreted Signaling	KEGG: mmu04310
Mesenchymal	ECs 2	wnt5b	fzd4	0.00290506	0	WNT5B_FZD4	wnt5b - fzd4	ncWNT	Secreted Signaling	KEGG: mmu04310
ECs 1	ECs 3	wnt5b	fzd4	0.00258662	0	WNT5B_FZD4	wnt5b - fzd4	ncWNT	Secreted Signaling	KEGG: mmu04310
ECs 2	ECs 3	wnt5b	fzd4	0.00469596	0	WNT5B_FZD4	wnt5b - fzd4	ncWNT	Secreted Signaling	KEGG: mmu04310
EPDCs 2	ECs 3	wnt5b	fzd4	0.0126519	0	WNT5B_FZD4	wnt5b - fzd4	ncWNT	Secreted Signaling	KEGG: mmu04310
Mesenchymal	ECs 3	wnt5b	fzd4	0.00639925	0	WNT5B_FZD4	wnt5b - fzd4	ncWNT	Secreted Signaling	KEGG: mmu04310
ECs 1	Coronary ECs	wnt5b	fzd4	0.00857166	0	WNT5B_FZD4	wnt5b - fzd4	ncWNT	Secreted Signaling	KEGG: mmu04310
ECs 2	Coronary ECs	wnt5b	fzd4	0.0154859	0	WNT5B_FZD4	wnt5b - fzd4	ncWNT	Secreted Signaling	KEGG: mmu04310
EPDCs 2	Coronary ECs	wnt5b	fzd4	0.0409699	0	WNT5B_FZD4	wnt5b - fzd4	ncWNT	Secreted Signaling	KEGG: mmu04310
Mesenchymal	Coronary ECs	wnt5b	fzd4	0.0210203	0	WNT5B_FZD4	wnt5b - fzd4	ncWNT	Secreted Signaling	KEGG: mmu04310
ECs 1	EPDCs 1	wnt5b	fzd4	0.00091731	0	WNT5B_FZD4	wnt5b - fzd4	ncWNT	Secreted Signaling	KEGG: mmu04310
ECs 2	EPDCs 1	wnt5b	fzd4	0.00166764	0	WNT5B_FZD4	wnt5b - fzd4	ncWNT	Secreted Signaling	KEGG: mmu04310
EPDCs 2	EPDCs 1	wnt5b	fzd4	0.00451624	0	WNT5B_FZD4	wnt5b - fzd4	ncWNT	Secreted Signaling	KEGG: mmu04310
Mesenchymal	EPDCs 1	wnt5b	fzd4	0.00227503	0	WNT5B_FZD4	wnt5b - fzd4	ncWNT	Secreted Signaling	KEGG: mmu04310
ECs 1	EPDCs 2	wnt5b	fzd4	0.000915601	0	WNT5B_FZD4	wnt5b - fzd4	ncWNT	Secreted Signaling	KEGG: mmu04310
ECs 2	EPDCs 2	wnt5b	fzd4	0.00166453	0	WNT5B_FZD4	wnt5b - fzd4	ncWNT	Secreted Signaling	KEGG: mmu04310
EPDCs 2	EPDCs 2	wnt5b	fzd4	0.00450786	0	WNT5B_FZD4	wnt5b - fzd4	ncWNT	Secreted Signaling	KEGG: mmu04310
Mesenchymal	EPDCs 2	wnt5b	fzd4	0.00227079	0	WNT5B_FZD4	wnt5b - fzd4	ncWNT	Secreted Signaling	KEGG: mmu04310
ECs 1	Mural Cells 1	wnt5b	fzd4	0.00114634	0	WNT5B_FZD4	wnt5b - fzd4	ncWNT	Secreted Signaling	KEGG: mmu04310
ECs 2	Mural Cells 1	wnt5b	fzd4	0.00208362	0	WNT5B_FZD4	wnt5b - fzd4	ncWNT	Secreted Signaling	KEGG: mmu04310
EPDCs 2	Mural Cells 1	wnt5b	fzd4	0.00563879	0	WNT5B_FZD4	wnt5b - fzd4	ncWNT	Secreted Signaling	KEGG: mmu04310
Mesenchymal	Mural Cells 1	wnt5b	fzd4	0.00284209	0	WNT5B_FZD4	wnt5b - fzd4	ncWNT	Secreted Signaling	KEGG: mmu04310
ECs 1	ECs 3	wnt5b	fzd5	0.000902214	0	WNT5B_FZD5	wnt5b - fzd5	ncWNT	Secreted Signaling	KEGG: mmu04310
ECs 2	ECs 3	wnt5b	fzd5	0.00164021	0	WNT5B_FZD5	wnt5b - fzd5	ncWNT	Secreted Signaling	KEGG: mmu04310
EPDCs 2	ECs 3	wnt5b	fzd5	0.00444218	0	WNT5B_FZD5	wnt5b - fzd5	ncWNT	Secreted Signaling	KEGG: mmu04310
Mesenchymal	ECs 3	wnt5b	fzd5	0.00223764	0	WNT5B_FZD5	wnt5b - fzd5	ncWNT	Secreted Signaling	KEGG: mmu04310
ECs 1	pCMs	wnt5b	fzd5	0.000923406	0	WNT5B_FZD5	wnt5b - fzd5	ncWNT	Secreted Signaling	KEGG: mmu04310
ECs 2	pCMs	wnt5b	fzd5	0.00167871	0	WNT5B_FZD5	wnt5b - fzd5	ncWNT	Secreted Signaling	KEGG: mmu04310
EPDCs 2	pCMs	wnt5b	fzd5	0.00454614	0	WNT5B_FZD5	wnt5b - fzd5	ncWNT	Secreted Signaling	KEGG: mmu04310
Mesenchymal	pCMs	wnt5b	fzd5	0.00229012	0	WNT5B_FZD5	wnt5b - fzd5	ncWNT	Secreted Signaling	KEGG: mmu04310
ECs 1	p-tCMs	wnt5b	fzd5	0.000967812	0	WNT5B_FZD5	wnt5b - fzd5	ncWNT	Secreted Signaling	KEGG: mmu04310
ECs 2	p-tCMs	wnt5b	fzd5	0.00175938	0	WNT5B_FZD5	wnt5b - fzd5	ncWNT	Secreted Signaling	KEGG: mmu04310
EPDCs 2	p-tCMs	wnt5b	fzd5	0.00476394	0	WNT5B_FZD5	wnt5b - fzd5	ncWNT	Secreted Signaling	KEGG: mmu04310
Mesenchymal	p-tCMs	wnt5b	fzd5	0.0024001	0	WNT5B_FZD5	wnt5b - fzd5	ncWNT	Secreted Signaling	KEGG: mmu04310
ECs 1	ECs 2	wnt5b	fzd6	0.000402987	0	WNT5B_FZD6	wnt5b - fzd6	ncWNT	Secreted Signaling	KEGG: mmu04310
ECs 2	ECs 2	wnt5b	fzd6	0.000732926	0	WNT5B_FZD6	wnt5b - fzd6	ncWNT	Secreted Signaling	KEGG: mmu04310
EPDCs 2	ECs 2	wnt5b	fzd6	0.00198806	0	WNT5B_FZD6	wnt5b - fzd6	ncWNT	Secreted Signaling	KEGG: mmu04310
Mesenchymal	ECs 2	wnt5b	fzd6	0.00100021	0	WNT5B_FZD6	wnt5b - fzd6	ncWNT	Secreted Signaling	KEGG: mmu04310
ECs 1	pCMs	wnt5b	fzd6	0.000202836	0	WNT5B_FZD6	wnt5b - fzd6	ncWNT	Secreted Signaling	KEGG: mmu04310
ECs 2	pCMs	wnt5b	fzd6	0.000368965	0	WNT5B_FZD6	wnt5b - fzd6	ncWNT	Secreted Signaling	KEGG: mmu04310
EPDCs 2	pCMs	wnt5b	fzd6	0.00100145	0	WNT5B_FZD6	wnt5b - fzd6	ncWNT	Secreted Signaling	KEGG: mmu04310
Mesenchymal	pCMs	wnt5b	fzd6	0.000503589	0	WNT5B_FZD6	wnt5b - fzd6	ncWNT	Secreted Signaling	KEGG: mmu04310
ECs 1	EPDCs 2	wnt5b	fzd6	0.000486621	0	WNT5B_FZD6	wnt5b - fzd6	ncWNT	Secreted Signaling	KEGG: mmu04310
ECs 2	EPDCs 2	wnt5b	fzd6	0.000884972	0	WNT5B_FZD6	wnt5b - fzd6	ncWNT	Secreted Signaling	KEGG: mmu04310
EPDCs 2	EPDCs 2	wnt5b	fzd6	0.00239987	0	WNT5B_FZD6	wnt5b - fzd6	ncWNT	Secreted Signaling	KEGG: mmu04310
Mesenchymal	EPDCs 2	wnt5b	fzd6	0.00120764	0	WNT5B_FZD6	wnt5b - fzd6	ncWNT	Secreted Signaling	KEGG: mmu04310
ECs 1	EPDCs 2	wnt5b	fzd7a	0.000803183	0	WNT5B_FZD7_2	wnt5b - fzd7a	ncWNT	Secreted Signaling	KEGG: mmu04310
ECs 2	EPDCs 2	wnt5b	fzd7a	0.0014603	0	WNT5B_FZD7_2	wnt5b - fzd7a	ncWNT	Secreted Signaling	KEGG: mmu04310
EPDCs 2	EPDCs 2	wnt5b	fzd7a	0.00395613	0	WNT5B_FZD7_2	wnt5b - fzd7a	ncWNT	Secreted Signaling	KEGG: mmu04310
Mesenchymal	EPDCs 2	wnt5b	fzd7a	0.00199232	0	WNT5B_FZD7_2	wnt5b - fzd7a	ncWNT	Secreted Signaling	KEGG: mmu04310
ECs 1	Coronary ECs	wnt5b	fzd8a	0.000712497	0	WNT5B_FZD8_1	wnt5b - fzd8a	ncWNT	Secreted Signaling	KEGG: mmu04310
ECs 2	Coronary ECs	wnt5b	fzd8a	0.00129551	0	WNT5B_FZD8_1	wnt5b - fzd8a	ncWNT	Secreted Signaling	KEGG: mmu04310
EPDCs 2	Coronary ECs	wnt5b	fzd8a	0.0035107	0	WNT5B_FZD8_1	wnt5b - fzd8a	ncWNT	Secreted Signaling	KEGG: mmu04310
Mesenchymal	Coronary ECs	wnt5b	fzd8a	0.0017676	0	WNT5B_FZD8_1	wnt5b - fzd8a	ncWNT	Secreted Signaling	KEGG: mmu04310
ECs 1	Mural Cells 1	wnt5b	fzd8a	0.000926943	0	WNT5B_FZD8_1	wnt5b - fzd8a	ncWNT	Secreted Signaling	KEGG: mmu04310
ECs 2	Mural Cells 1	wnt5b	fzd8a	0.00168514	0	WNT5B_FZD8_1	wnt5b - fzd8a	ncWNT	Secreted Signaling	KEGG: mmu04310
EPDCs 2	Mural Cells 1	wnt5b	fzd8a	0.0045635	0	WNT5B_FZD8_1	wnt5b - fzd8a	ncWNT	Secreted Signaling	KEGG: mmu04310
Mesenchymal	Mural Cells 1	wnt5b	fzd8a	0.00229888	0	WNT5B_FZD8_1	wnt5b - fzd8a	ncWNT	Secreted Signaling	KEGG: mmu04310
ECs 1	ECs 3	hbegfa	egfra	0.0126263	0	HBEGF_EGFR_2	hbegfa - egfra	EGF	Secreted Signaling	KEGG: mmu04012
ECs 2	ECs 3	hbegfa	egfra	0.0214685	0	HBEGF_EGFR_2	hbegfa - egfra	EGF	Secreted Signaling	KEGG: mmu04012
ECs 3	ECs 3	hbegfa	egfra	0.0194687	0	HBEGF_EGFR_2	hbegfa - egfra	EGF	Secreted Signaling	KEGG: mmu04012
pCMs	ECs 3	hbegfa	egfra	0.0146755	0	HBEGF_EGFR_2	hbegfa - egfra	EGF	Secreted Signaling	KEGG: mmu04012
EPDCs 1	ECs 3	hbegfa	egfra	0.0106932	0.04	HBEGF_EGFR_2	hbegfa - egfra	EGF	Secreted Signaling	KEGG: mmu04012
Mesenchymal	ECs 3	hbegfa	egfra	0.0281597	0	HBEGF_EGFR_2	hbegfa - egfra	EGF	Secreted Signaling	KEGG: mmu04012
Mural Cells 1	ECs 3	hbegfa	egfra	0.0211131	0	HBEGF_EGFR_2	hbegfa - egfra	EGF	Secreted Signaling	KEGG: mmu04012
ECs 2	pCMs	hbegfa	egfra	0.0145351	0.02	HBEGF_EGFR_2	hbegfa - egfra	EGF	Secreted Signaling	KEGG: mmu04012
ECs 3	pCMs	hbegfa	egfra	0.0131724	0.03	HBEGF_EGFR_2	hbegfa - egfra	EGF	Secreted Signaling	KEGG: mmu04012
Mesenchymal	pCMs	hbegfa	egfra	0.0191075	0	HBEGF_EGFR_2	hbegfa - egfra	EGF	Secreted Signaling	KEGG: mmu04012
Mural Cells 1	pCMs	hbegfa	egfra	0.0142928	0.01	HBEGF_EGFR_2	hbegfa - egfra	EGF	Secreted Signaling	KEGG: mmu04012
ECs 1	EPDCs 1	hbegfa	egfra	0.0419977	0	HBEGF_EGFR_2	hbegfa - egfra	EGF	Secreted Signaling	KEGG: mmu04012
ECs 2	EPDCs 1	hbegfa	egfra	0.0699515	0	HBEGF_EGFR_2	hbegfa - egfra	EGF	Secreted Signaling	KEGG: mmu04012
ECs 3	EPDCs 1	hbegfa	egfra	0.0637293	0	HBEGF_EGFR_2	hbegfa - egfra	EGF	Secreted Signaling	KEGG: mmu04012
Coronary ECs	EPDCs 1	hbegfa	egfra	0.0197128	0	HBEGF_EGFR_2	hbegfa - egfra	EGF	Secreted Signaling	KEGG: mmu04012
pCMs	EPDCs 1	hbegfa	egfra	0.0485791	0	HBEGF_EGFR_2	hbegfa - egfra	EGF	Secreted Signaling	KEGG: mmu04012
p-tCMs	EPDCs 1	hbegfa	egfra	0.0251305	0	HBEGF_EGFR_2	hbegfa - egfra	EGF	Secreted Signaling	KEGG: mmu04012
EPDCs 1	EPDCs 1	hbegfa	egfra	0.0357305	0	HBEGF_EGFR_2	hbegfa - egfra	EGF	Secreted Signaling	KEGG: mmu04012
EPDCs 2	EPDCs 1	hbegfa	egfra	0.0268831	0	HBEGF_EGFR_2	hbegfa - egfra	EGF	Secreted Signaling	KEGG: mmu04012
Mesenchymal	EPDCs 1	hbegfa	egfra	0.0903582	0	HBEGF_EGFR_2	hbegfa - egfra	EGF	Secreted Signaling	KEGG: mmu04012
Mural Cells 1	EPDCs 1	hbegfa	egfra	0.0688499	0	HBEGF_EGFR_2	hbegfa - egfra	EGF	Secreted Signaling	KEGG: mmu04012
ECs 1	EPDCs 2	hbegfa	egfra	0.0619971	0	HBEGF_EGFR_2	hbegfa - egfra	EGF	Secreted Signaling	KEGG: mmu04012
ECs 2	EPDCs 2	hbegfa	egfra	0.101847	0	HBEGF_EGFR_2	hbegfa - egfra	EGF	Secreted Signaling	KEGG: mmu04012
ECs 3	EPDCs 2	hbegfa	egfra	0.093072	0	HBEGF_EGFR_2	hbegfa - egfra	EGF	Secreted Signaling	KEGG: mmu04012
Coronary ECs	EPDCs 2	hbegfa	egfra	0.0294261	0	HBEGF_EGFR_2	hbegfa - egfra	EGF	Secreted Signaling	KEGG: mmu04012
pCMs	EPDCs 2	hbegfa	egfra	0.0714787	0	HBEGF_EGFR_2	hbegfa - egfra	EGF	Secreted Signaling	KEGG: mmu04012
p-tCMs	EPDCs 2	hbegfa	egfra	0.0374114	0	HBEGF_EGFR_2	hbegfa - egfra	EGF	Secreted Signaling	KEGG: mmu04012
EPDCs 1	EPDCs 2	hbegfa	egfra	0.0529103	0	HBEGF_EGFR_2	hbegfa - egfra	EGF	Secreted Signaling	KEGG: mmu04012
EPDCs 2	EPDCs 2	hbegfa	egfra	0.0399854	0	HBEGF_EGFR_2	hbegfa - egfra	EGF	Secreted Signaling	KEGG: mmu04012
Mesenchymal	EPDCs 2	hbegfa	egfra	0.130256	0	HBEGF_EGFR_2	hbegfa - egfra	EGF	Secreted Signaling	KEGG: mmu04012
Mural Cells 1	EPDCs 2	hbegfa	egfra	0.100298	0	HBEGF_EGFR_2	hbegfa - egfra	EGF	Secreted Signaling	KEGG: mmu04012
ECs 1	Mesenchymal	hbegfa	egfra	0.0677624	0	HBEGF_EGFR_2	hbegfa - egfra	EGF	Secreted Signaling	KEGG: mmu04012
ECs 2	Mesenchymal	hbegfa	egfra	0.11088	0	HBEGF_EGFR_2	hbegfa - egfra	EGF	Secreted Signaling	KEGG: mmu04012
ECs 3	Mesenchymal	hbegfa	egfra	0.101415	0	HBEGF_EGFR_2	hbegfa - egfra	EGF	Secreted Signaling	KEGG: mmu04012
Coronary ECs	Mesenchymal	hbegfa	egfra	0.0322667	0	HBEGF_EGFR_2	hbegfa - egfra	EGF	Secreted Signaling	KEGG: mmu04012
pCMs	Mesenchymal	hbegfa	egfra	0.0780523	0	HBEGF_EGFR_2	hbegfa - egfra	EGF	Secreted Signaling	KEGG: mmu04012
p-tCMs	Mesenchymal	hbegfa	egfra	0.0409903	0	HBEGF_EGFR_2	hbegfa - egfra	EGF	Secreted Signaling	KEGG: mmu04012
EPDCs 1	Mesenchymal	hbegfa	egfra	0.0578827	0	HBEGF_EGFR_2	hbegfa - egfra	EGF	Secreted Signaling	KEGG: mmu04012
EPDCs 2	Mesenchymal	hbegfa	egfra	0.0437993	0	HBEGF_EGFR_2	hbegfa - egfra	EGF	Secreted Signaling	KEGG: mmu04012
Mesenchymal	Mesenchymal	hbegfa	egfra	0.141412	0	HBEGF_EGFR_2	hbegfa - egfra	EGF	Secreted Signaling	KEGG: mmu04012
Mural Cells 1	Mesenchymal	hbegfa	egfra	0.10921	0	HBEGF_EGFR_2	hbegfa - egfra	EGF	Secreted Signaling	KEGG: mmu04012
ECs 1	Mural Cells 1	hbegfa	egfra	0.036898	0	HBEGF_EGFR_2	hbegfa - egfra	EGF	Secreted Signaling	KEGG: mmu04012
ECs 2	Mural Cells 1	hbegfa	egfra	0.0616758	0	HBEGF_EGFR_2	hbegfa - egfra	EGF	Secreted Signaling	KEGG: mmu04012
ECs 3	Mural Cells 1	hbegfa	egfra	0.0561454	0	HBEGF_EGFR_2	hbegfa - egfra	EGF	Secreted Signaling	KEGG: mmu04012
Coronary ECs	Mural Cells 1	hbegfa	egfra	0.0172703	0.01	HBEGF_EGFR_2	hbegfa - egfra	EGF	Secreted Signaling	KEGG: mmu04012
pCMs	Mural Cells 1	hbegfa	egfra	0.0427158	0	HBEGF_EGFR_2	hbegfa - egfra	EGF	Secreted Signaling	KEGG: mmu04012
p-tCMs	Mural Cells 1	hbegfa	egfra	0.0220318	0	HBEGF_EGFR_2	hbegfa - egfra	EGF	Secreted Signaling	KEGG: mmu04012
EPDCs 1	Mural Cells 1	hbegfa	egfra	0.0313669	0	HBEGF_EGFR_2	hbegfa - egfra	EGF	Secreted Signaling	KEGG: mmu04012
EPDCs 2	Mural Cells 1	hbegfa	egfra	0.0235736	0	HBEGF_EGFR_2	hbegfa - egfra	EGF	Secreted Signaling	KEGG: mmu04012
Mesenchymal	Mural Cells 1	hbegfa	egfra	0.0798757	0	HBEGF_EGFR_2	hbegfa - egfra	EGF	Secreted Signaling	KEGG: mmu04012
Mural Cells 1	Mural Cells 1	hbegfa	egfra	0.0606961	0	HBEGF_EGFR_2	hbegfa - egfra	EGF	Secreted Signaling	KEGG: mmu04012
ECs 1	pCMs	hbegfa	erbb4b	0.045898	0	HBEGF_ERBB4_6	hbegfa - erbb4b	EGF	Secreted Signaling	KEGG: mmu04012
ECs 2	pCMs	hbegfa	erbb4b	0.0762412	0	HBEGF_ERBB4_6	hbegfa - erbb4b	EGF	Secreted Signaling	KEGG: mmu04012
ECs 3	pCMs	hbegfa	erbb4b	0.0695014	0	HBEGF_ERBB4_6	hbegfa - erbb4b	EGF	Secreted Signaling	KEGG: mmu04012
Coronary ECs	pCMs	hbegfa	erbb4b	0.0215902	0.01	HBEGF_ERBB4_6	hbegfa - erbb4b	EGF	Secreted Signaling	KEGG: mmu04012
pCMs	pCMs	hbegfa	erbb4b	0.0530567	0	HBEGF_ERBB4_6	hbegfa - erbb4b	EGF	Secreted Signaling	KEGG: mmu04012
p-tCMs	pCMs	hbegfa	erbb4b	0.0275093	0	HBEGF_ERBB4_6	hbegfa - erbb4b	EGF	Secreted Signaling	KEGG: mmu04012
EPDCs 1	pCMs	hbegfa	erbb4b	0.0390725	0	HBEGF_ERBB4_6	hbegfa - erbb4b	EGF	Secreted Signaling	KEGG: mmu04012
EPDCs 2	pCMs	hbegfa	erbb4b	0.0294229	0	HBEGF_ERBB4_6	hbegfa - erbb4b	EGF	Secreted Signaling	KEGG: mmu04012
Mesenchymal	pCMs	hbegfa	erbb4b	0.0982888	0	HBEGF_ERBB4_6	hbegfa - erbb4b	EGF	Secreted Signaling	KEGG: mmu04012
Mural Cells 1	pCMs	hbegfa	erbb4b	0.0750485	0	HBEGF_ERBB4_6	hbegfa - erbb4b	EGF	Secreted Signaling	KEGG: mmu04012
ECs 1	p-tCMs	hbegfa	erbb4b	0.0126861	0	HBEGF_ERBB4_6	hbegfa - erbb4b	EGF	Secreted Signaling	KEGG: mmu04012
ECs 2	p-tCMs	hbegfa	erbb4b	0.0215692	0	HBEGF_ERBB4_6	hbegfa - erbb4b	EGF	Secreted Signaling	KEGG: mmu04012
ECs 3	p-tCMs	hbegfa	erbb4b	0.0195602	0	HBEGF_ERBB4_6	hbegfa - erbb4b	EGF	Secreted Signaling	KEGG: mmu04012
Coronary ECs	p-tCMs	hbegfa	erbb4b	0.00585945	0.02	HBEGF_ERBB4_6	hbegfa - erbb4b	EGF	Secreted Signaling	KEGG: mmu04012
pCMs	p-tCMs	hbegfa	erbb4b	0.0147448	0	HBEGF_ERBB4_6	hbegfa - erbb4b	EGF	Secreted Signaling	KEGG: mmu04012
p-tCMs	p-tCMs	hbegfa	erbb4b	0.00749893	0	HBEGF_ERBB4_6	hbegfa - erbb4b	EGF	Secreted Signaling	KEGG: mmu04012
EPDCs 1	p-tCMs	hbegfa	erbb4b	0.0107439	0	HBEGF_ERBB4_6	hbegfa - erbb4b	EGF	Secreted Signaling	KEGG: mmu04012
EPDCs 2	p-tCMs	hbegfa	erbb4b	0.00803204	0	HBEGF_ERBB4_6	hbegfa - erbb4b	EGF	Secreted Signaling	KEGG: mmu04012
Mesenchymal	p-tCMs	hbegfa	erbb4b	0.0282909	0	HBEGF_ERBB4_6	hbegfa - erbb4b	EGF	Secreted Signaling	KEGG: mmu04012
Mural Cells 1	p-tCMs	hbegfa	erbb4b	0.0212122	0	HBEGF_ERBB4_6	hbegfa - erbb4b	EGF	Secreted Signaling	KEGG: mmu04012
ECs 1	Mural Cells 1	hbegfa	erbb4b	0.0922668	0	HBEGF_ERBB4_6	hbegfa - erbb4b	EGF	Secreted Signaling	KEGG: mmu04012
ECs 2	Mural Cells 1	hbegfa	erbb4b	0.148493	0	HBEGF_ERBB4_6	hbegfa - erbb4b	EGF	Secreted Signaling	KEGG: mmu04012
ECs 3	Mural Cells 1	hbegfa	erbb4b	0.136309	0	HBEGF_ERBB4_6	hbegfa - erbb4b	EGF	Secreted Signaling	KEGG: mmu04012
Coronary ECs	Mural Cells 1	hbegfa	erbb4b	0.0445484	0	HBEGF_ERBB4_6	hbegfa - erbb4b	EGF	Secreted Signaling	KEGG: mmu04012
pCMs	Mural Cells 1	hbegfa	erbb4b	0.105855	0	HBEGF_ERBB4_6	hbegfa - erbb4b	EGF	Secreted Signaling	KEGG: mmu04012
p-tCMs	Mural Cells 1	hbegfa	erbb4b	0.056399	0	HBEGF_ERBB4_6	hbegfa - erbb4b	EGF	Secreted Signaling	KEGG: mmu04012
EPDCs 1	Mural Cells 1	hbegfa	erbb4b	0.0791176	0	HBEGF_ERBB4_6	hbegfa - erbb4b	EGF	Secreted Signaling	KEGG: mmu04012
EPDCs 2	Mural Cells 1	hbegfa	erbb4b	0.0601976	0	HBEGF_ERBB4_6	hbegfa - erbb4b	EGF	Secreted Signaling	KEGG: mmu04012
Mesenchymal	Mural Cells 1	hbegfa	erbb4b	0.187201	0	HBEGF_ERBB4_6	hbegfa - erbb4b	EGF	Secreted Signaling	KEGG: mmu04012
Mural Cells 1	Mural Cells 1	hbegfa	erbb4b	0.14635	0	HBEGF_ERBB4_6	hbegfa - erbb4b	EGF	Secreted Signaling	KEGG: mmu04012
ECs 1	Mesenchymal	nrg2a	erbb3a	0.0135679	0	NRG2_ERBB3_1	nrg2a - erbb3a	NRG	Secreted Signaling	KEGG: mmu04012
ECs 2	Mesenchymal	nrg2a	erbb3a	0.0108065	0	NRG2_ERBB3_1	nrg2a - erbb3a	NRG	Secreted Signaling	KEGG: mmu04012
ECs 3	Mesenchymal	nrg2a	erbb3a	0.00845719	0	NRG2_ERBB3_1	nrg2a - erbb3a	NRG	Secreted Signaling	KEGG: mmu04012
EPDCs 2	Mesenchymal	nrg2a	erbb3a	0.00218642	0	NRG2_ERBB3_1	nrg2a - erbb3a	NRG	Secreted Signaling	KEGG: mmu04012
ECs 1	pCMs	nrg2a	erbb4b	0.0429959	0	NRG2_ERBB4_3	nrg2a - erbb4b	NRG	Secreted Signaling	KEGG: mmu04012
ECs 2	pCMs	nrg2a	erbb4b	0.0344545	0	NRG2_ERBB4_3	nrg2a - erbb4b	NRG	Secreted Signaling	KEGG: mmu04012
ECs 3	pCMs	nrg2a	erbb4b	0.027105	0	NRG2_ERBB4_3	nrg2a - erbb4b	NRG	Secreted Signaling	KEGG: mmu04012
EPDCs 2	pCMs	nrg2a	erbb4b	0.00710648	0	NRG2_ERBB4_3	nrg2a - erbb4b	NRG	Secreted Signaling	KEGG: mmu04012
ECs 1	p-tCMs	nrg2a	erbb4b	0.0118579	0	NRG2_ERBB4_3	nrg2a - erbb4b	NRG	Secreted Signaling	KEGG: mmu04012
ECs 2	p-tCMs	nrg2a	erbb4b	0.00944119	0	NRG2_ERBB4_3	nrg2a - erbb4b	NRG	Secreted Signaling	KEGG: mmu04012
ECs 3	p-tCMs	nrg2a	erbb4b	0.00738647	0	NRG2_ERBB4_3	nrg2a - erbb4b	NRG	Secreted Signaling	KEGG: mmu04012
EPDCs 2	p-tCMs	nrg2a	erbb4b	0.00190808	0	NRG2_ERBB4_3	nrg2a - erbb4b	NRG	Secreted Signaling	KEGG: mmu04012
ECs 1	Mural Cells 1	nrg2a	erbb4b	0.0866992	0	NRG2_ERBB4_3	nrg2a - erbb4b	NRG	Secreted Signaling	KEGG: mmu04012
ECs 2	Mural Cells 1	nrg2a	erbb4b	0.0701119	0	NRG2_ERBB4_3	nrg2a - erbb4b	NRG	Secreted Signaling	KEGG: mmu04012
ECs 3	Mural Cells 1	nrg2a	erbb4b	0.0555942	0	NRG2_ERBB4_3	nrg2a - erbb4b	NRG	Secreted Signaling	KEGG: mmu04012
EPDCs 2	Mural Cells 1	nrg2a	erbb4b	0.0148978	0	NRG2_ERBB4_3	nrg2a - erbb4b	NRG	Secreted Signaling	KEGG: mmu04012
pCMs	pCMs	nrg3b	erbb4b	0.0341252	0	NRG3_ERBB4_3	nrg3b - erbb4b	NRG	Secreted Signaling	KEGG: mmu04012
pCMs	p-tCMs	nrg3b	erbb4b	0.00934866	0	NRG3_ERBB4_3	nrg3b - erbb4b	NRG	Secreted Signaling	KEGG: mmu04012
pCMs	Mural Cells 1	nrg3b	erbb4b	0.0694664	0	NRG3_ERBB4_3	nrg3b - erbb4b	NRG	Secreted Signaling	KEGG: mmu04012
Coronary ECs	Coronary ECs	fgf6a	fgfr1a	0.00102943	0	FGF6_FGFR1_1	fgf6a - fgfr1a	FGF	Secreted Signaling	PMC: 4393358
Coronary ECs	EPDCs 1	fgf6a	fgfr1a	0.000814398	0	FGF6_FGFR1_1	fgf6a - fgfr1a	FGF	Secreted Signaling	PMC: 4393358
Coronary ECs	EPDCs 2	fgf6a	fgfr1a	0.000859474	0	FGF6_FGFR1_1	fgf6a - fgfr1a	FGF	Secreted Signaling	PMC: 4393358
Coronary ECs	Mesenchymal	fgf6a	fgfr1a	0.00454	0	FGF6_FGFR1_1	fgf6a - fgfr1a	FGF	Secreted Signaling	PMC: 4393358
Coronary ECs	Mural Cells 1	fgf6a	fgfr1a	0.00729471	0	FGF6_FGFR1_1	fgf6a - fgfr1a	FGF	Secreted Signaling	PMC: 4393358
Coronary ECs	ECs 1	fgf6a	fgfr1b	0.00196659	0	FGF6_FGFR1_3	fgf6a - fgfr1b	FGF	Secreted Signaling	PMC: 4393358
Coronary ECs	ECs 2	fgf6a	fgfr1b	0.00166631	0	FGF6_FGFR1_3	fgf6a - fgfr1b	FGF	Secreted Signaling	PMC: 4393358
Coronary ECs	EPDCs 1	fgf6a	fgfr1b	0.00268371	0	FGF6_FGFR1_3	fgf6a - fgfr1b	FGF	Secreted Signaling	PMC: 4393358
Coronary ECs	EPDCs 2	fgf6a	fgfr1b	0.00501383	0	FGF6_FGFR1_3	fgf6a - fgfr1b	FGF	Secreted Signaling	PMC: 4393358
Coronary ECs	Mesenchymal	fgf6a	fgfr1b	0.00227519	0	FGF6_FGFR1_3	fgf6a - fgfr1b	FGF	Secreted Signaling	PMC: 4393358
Coronary ECs	Mural Cells 1	fgf6a	fgfr1b	0.00156357	0	FGF6_FGFR1_3	fgf6a - fgfr1b	FGF	Secreted Signaling	PMC: 4393358
Coronary ECs	ECs 1	fgf6a	fgfr2	0.00612117	0	FGF6_FGFR2_1	fgf6a - fgfr2	FGF	Secreted Signaling	PMC: 4393358
Coronary ECs	ECs 2	fgf6a	fgfr2	0.00581109	0	FGF6_FGFR2_1	fgf6a - fgfr2	FGF	Secreted Signaling	PMC: 4393358
Coronary ECs	ECs 3	fgf6a	fgfr2	0.00578897	0	FGF6_FGFR2_1	fgf6a - fgfr2	FGF	Secreted Signaling	PMC: 4393358
Coronary ECs	EPDCs 1	fgf6a	fgfr2	0.00614165	0	FGF6_FGFR2_1	fgf6a - fgfr2	FGF	Secreted Signaling	PMC: 4393358
Coronary ECs	EPDCs 2	fgf6a	fgfr2	0.00476439	0	FGF6_FGFR2_1	fgf6a - fgfr2	FGF	Secreted Signaling	PMC: 4393358
Coronary ECs	Mesenchymal	fgf6a	fgfr2	0.00500409	0	FGF6_FGFR2_1	fgf6a - fgfr2	FGF	Secreted Signaling	PMC: 4393358
Coronary ECs	Mural Cells 1	fgf6a	fgfr2	0.00629726	0	FGF6_FGFR2_1	fgf6a - fgfr2	FGF	Secreted Signaling	PMC: 4393358
Coronary ECs	ECs 3	fgf6a	fgfr3	0.00163967	0	FGF6_FGFR3_1	fgf6a - fgfr3	FGF	Secreted Signaling	PMC: 4393358
Coronary ECs	EPDCs 1	fgf6a	fgfr3	0.00117587	0	FGF6_FGFR3_1	fgf6a - fgfr3	FGF	Secreted Signaling	PMC: 4393358
Coronary ECs	EPDCs 2	fgf6a	fgfr3	0.00109259	0	FGF6_FGFR3_1	fgf6a - fgfr3	FGF	Secreted Signaling	PMC: 4393358
Coronary ECs	Mural Cells 1	fgf6a	fgfr3	0.00602796	0	FGF6_FGFR3_1	fgf6a - fgfr3	FGF	Secreted Signaling	PMC: 4393358
pCMs	Coronary ECs	fgf3	fgfr1a	0.00085501	0	FGF3_FGFR1_1	fgf3 - fgfr1a	FGF	Secreted Signaling	PMC: 4393358
pCMs	EPDCs 1	fgf3	fgfr1a	0.000676384	0	FGF3_FGFR1_1	fgf3 - fgfr1a	FGF	Secreted Signaling	PMC: 4393358
pCMs	EPDCs 2	fgf3	fgfr1a	0.000713826	0	FGF3_FGFR1_1	fgf3 - fgfr1a	FGF	Secreted Signaling	PMC: 4393358
pCMs	Mesenchymal	fgf3	fgfr1a	0.003773	0	FGF3_FGFR1_1	fgf3 - fgfr1a	FGF	Secreted Signaling	PMC: 4393358
pCMs	Mural Cells 1	fgf3	fgfr1a	0.00606516	0	FGF3_FGFR1_1	fgf3 - fgfr1a	FGF	Secreted Signaling	PMC: 4393358
pCMs	ECs 1	fgf3	fgfr1b	0.00163364	0	FGF3_FGFR1_3	fgf3 - fgfr1b	FGF	Secreted Signaling	PMC: 4393358
pCMs	ECs 2	fgf3	fgfr1b	0.00138412	0	FGF3_FGFR1_3	fgf3 - fgfr1b	FGF	Secreted Signaling	PMC: 4393358
pCMs	EPDCs 1	fgf3	fgfr1b	0.00222961	0	FGF3_FGFR1_3	fgf3 - fgfr1b	FGF	Secreted Signaling	PMC: 4393358
pCMs	EPDCs 2	fgf3	fgfr1b	0.00416712	0	FGF3_FGFR1_3	fgf3 - fgfr1b	FGF	Secreted Signaling	PMC: 4393358
pCMs	Mesenchymal	fgf3	fgfr1b	0.00189008	0	FGF3_FGFR1_3	fgf3 - fgfr1b	FGF	Secreted Signaling	PMC: 4393358
pCMs	Mural Cells 1	fgf3	fgfr1b	0.00129876	0	FGF3_FGFR1_3	fgf3 - fgfr1b	FGF	Secreted Signaling	PMC: 4393358
pCMs	ECs 1	fgf3	fgfr2	0.00508841	0	FGF3_FGFR2	fgf3 - fgfr2	FGF	Secreted Signaling	PMC: 4393358
pCMs	ECs 2	fgf3	fgfr2	0.00483039	0	FGF3_FGFR2	fgf3 - fgfr2	FGF	Secreted Signaling	PMC: 4393358
pCMs	ECs 3	fgf3	fgfr2	0.00481198	0	FGF3_FGFR2	fgf3 - fgfr2	FGF	Secreted Signaling	PMC: 4393358
pCMs	EPDCs 1	fgf3	fgfr2	0.00510545	0	FGF3_FGFR2	fgf3 - fgfr2	FGF	Secreted Signaling	PMC: 4393358
pCMs	EPDCs 2	fgf3	fgfr2	0.00395963	0	FGF3_FGFR2	fgf3 - fgfr2	FGF	Secreted Signaling	PMC: 4393358
pCMs	Mesenchymal	fgf3	fgfr2	0.00415901	0	FGF3_FGFR2	fgf3 - fgfr2	FGF	Secreted Signaling	PMC: 4393358
pCMs	Mural Cells 1	fgf3	fgfr2	0.00523495	0	FGF3_FGFR2	fgf3 - fgfr2	FGF	Secreted Signaling	PMC: 4393358
EPDCs 2	ECs 1	pdgfab	pdgfra	0.000381446	0	PDGFA_PDGFRA_1	pdgfab - pdgfra	PDGF	Secreted Signaling	PMID: 15207812
EPDCs 2	ECs 3	pdgfab	pdgfra	0.000213245	0	PDGFA_PDGFRA_1	pdgfab - pdgfra	PDGF	Secreted Signaling	PMID: 15207812
EPDCs 2	EPDCs 1	pdgfab	pdgfra	0.000686156	0	PDGFA_PDGFRA_1	pdgfab - pdgfra	PDGF	Secreted Signaling	PMID: 15207812
EPDCs 2	Mesenchymal	pdgfab	pdgfra	0.000718215	0	PDGFA_PDGFRA_1	pdgfab - pdgfra	PDGF	Secreted Signaling	PMID: 15207812
Mesenchymal	ECs 1	pdgfaa	pdgfra	0.000390808	0	PDGFA_PDGFRA_2	pdgfaa - pdgfra	PDGF	Secreted Signaling	PMID: 15207812
Mesenchymal	ECs 3	pdgfaa	pdgfra	0.000218468	0	PDGFA_PDGFRA_2	pdgfaa - pdgfra	PDGF	Secreted Signaling	PMID: 15207812
Mesenchymal	EPDCs 1	pdgfaa	pdgfra	0.00070312	0	PDGFA_PDGFRA_2	pdgfaa - pdgfra	PDGF	Secreted Signaling	PMID: 15207812
Mesenchymal	Mesenchymal	pdgfaa	pdgfra	0.000735957	0	PDGFA_PDGFRA_2	pdgfaa - pdgfra	PDGF	Secreted Signaling	PMID: 15207812
EPDCs 2	Coronary ECs	pdgfab	pdgfrb	0.000947612	0	PDGFA_PDGFRB_1	pdgfab - pdgfrb	PDGF	Secreted Signaling	PMID: 15207812
EPDCs 2	EPDCs 1	pdgfab	pdgfrb	0.00268777	0	PDGFA_PDGFRB_1	pdgfab - pdgfrb	PDGF	Secreted Signaling	PMID: 15207812
EPDCs 2	EPDCs 2	pdgfab	pdgfrb	0.00267432	0	PDGFA_PDGFRB_1	pdgfab - pdgfrb	PDGF	Secreted Signaling	PMID: 15207812
EPDCs 2	Mesenchymal	pdgfab	pdgfrb	0.00313617	0	PDGFA_PDGFRB_1	pdgfab - pdgfrb	PDGF	Secreted Signaling	PMID: 15207812
EPDCs 2	Mural Cells 1	pdgfab	pdgfrb	0.00353951	0	PDGFA_PDGFRB_1	pdgfab - pdgfrb	PDGF	Secreted Signaling	PMID: 15207812
Mesenchymal	Coronary ECs	pdgfaa	pdgfrb	0.000970994	0	PDGFA_PDGFRB_2	pdgfaa - pdgfrb	PDGF	Secreted Signaling	PMID: 15207812
Mesenchymal	EPDCs 1	pdgfaa	pdgfrb	0.00275659	0	PDGFA_PDGFRB_2	pdgfaa - pdgfrb	PDGF	Secreted Signaling	PMID: 15207812
Mesenchymal	EPDCs 2	pdgfaa	pdgfrb	0.00274294	0	PDGFA_PDGFRB_2	pdgfaa - pdgfrb	PDGF	Secreted Signaling	PMID: 15207812
Mesenchymal	Mesenchymal	pdgfaa	pdgfrb	0.0032166	0	PDGFA_PDGFRB_2	pdgfaa - pdgfrb	PDGF	Secreted Signaling	PMID: 15207812
Mesenchymal	Mural Cells 1	pdgfaa	pdgfrb	0.00363125	0	PDGFA_PDGFRB_2	pdgfaa - pdgfrb	PDGF	Secreted Signaling	PMID: 15207812
ECs 3	ECs 1	pdgfba	pdgfra	0.000566478	0	PDGFB_PDGFRA_2	pdgfba - pdgfra	PDGF	Secreted Signaling	PMID: 15207812
Coronary ECs	ECs 1	pdgfba	pdgfra	0.00267833	0	PDGFB_PDGFRA_2	pdgfba - pdgfra	PDGF	Secreted Signaling	PMID: 15207812
Macrophages	ECs 1	pdgfba	pdgfra	0.000524087	0	PDGFB_PDGFRA_2	pdgfba - pdgfra	PDGF	Secreted Signaling	PMID: 15207812
ECs 3	ECs 3	pdgfba	pdgfra	0.000316697	0	PDGFB_PDGFRA_2	pdgfba - pdgfra	PDGF	Secreted Signaling	PMID: 15207812
Coronary ECs	ECs 3	pdgfba	pdgfra	0.00149884	0	PDGFB_PDGFRA_2	pdgfba - pdgfra	PDGF	Secreted Signaling	PMID: 15207812
Macrophages	ECs 3	pdgfba	pdgfra	0.000292964	0	PDGFB_PDGFRA_2	pdgfba - pdgfra	PDGF	Secreted Signaling	PMID: 15207812
ECs 3	EPDCs 1	pdgfba	pdgfra	0.00101886	0	PDGFB_PDGFRA_2	pdgfba - pdgfra	PDGF	Secreted Signaling	PMID: 15207812
Coronary ECs	EPDCs 1	pdgfba	pdgfra	0.00479909	0	PDGFB_PDGFRA_2	pdgfba - pdgfra	PDGF	Secreted Signaling	PMID: 15207812
Macrophages	EPDCs 1	pdgfba	pdgfra	0.000943037	0	PDGFB_PDGFRA_2	pdgfba - pdgfra	PDGF	Secreted Signaling	PMID: 15207812
ECs 3	Mesenchymal	pdgfba	pdgfra	0.00106648	0	PDGFB_PDGFRA_2	pdgfba - pdgfra	PDGF	Secreted Signaling	PMID: 15207812
Coronary ECs	Mesenchymal	pdgfba	pdgfra	0.00502565	0	PDGFB_PDGFRA_2	pdgfba - pdgfra	PDGF	Secreted Signaling	PMID: 15207812
Macrophages	Mesenchymal	pdgfba	pdgfra	0.000987062	0	PDGFB_PDGFRA_2	pdgfba - pdgfra	PDGF	Secreted Signaling	PMID: 15207812
ECs 3	Coronary ECs	pdgfba	pdgfrb	0.00140714	0	PDGFB_PDGFRB_2	pdgfba - pdgfrb	PDGF	Secreted Signaling	PMID: 15207812
Coronary ECs	Coronary ECs	pdgfba	pdgfrb	0.00663472	0	PDGFB_PDGFRB_2	pdgfba - pdgfrb	PDGF	Secreted Signaling	PMID: 15207812
Macrophages	Coronary ECs	pdgfba	pdgfrb	0.00130227	0	PDGFB_PDGFRB_2	pdgfba - pdgfrb	PDGF	Secreted Signaling	PMID: 15207812
ECs 3	EPDCs 1	pdgfba	pdgfrb	0.00398828	0	PDGFB_PDGFRB_2	pdgfba - pdgfrb	PDGF	Secreted Signaling	PMID: 15207812
Coronary ECs	EPDCs 1	pdgfba	pdgfrb	0.0184485	0	PDGFB_PDGFRB_2	pdgfba - pdgfrb	PDGF	Secreted Signaling	PMID: 15207812
Macrophages	EPDCs 1	pdgfba	pdgfrb	0.00369962	0	PDGFB_PDGFRB_2	pdgfba - pdgfrb	PDGF	Secreted Signaling	PMID: 15207812
ECs 3	EPDCs 2	pdgfba	pdgfrb	0.00396815	0	PDGFB_PDGFRB_2	pdgfba - pdgfrb	PDGF	Secreted Signaling	PMID: 15207812
Coronary ECs	EPDCs 2	pdgfba	pdgfrb	0.018334	0	PDGFB_PDGFRB_2	pdgfba - pdgfrb	PDGF	Secreted Signaling	PMID: 15207812
Macrophages	EPDCs 2	pdgfba	pdgfrb	0.00368147	0	PDGFB_PDGFRB_2	pdgfba - pdgfrb	PDGF	Secreted Signaling	PMID: 15207812
ECs 3	Mesenchymal	pdgfba	pdgfrb	0.0046535	0	PDGFB_PDGFRB_2	pdgfba - pdgfrb	PDGF	Secreted Signaling	PMID: 15207812
Coronary ECs	Mesenchymal	pdgfba	pdgfrb	0.0215071	0	PDGFB_PDGFRB_2	pdgfba - pdgfrb	PDGF	Secreted Signaling	PMID: 15207812
Macrophages	Mesenchymal	pdgfba	pdgfrb	0.00431714	0	PDGFB_PDGFRB_2	pdgfba - pdgfrb	PDGF	Secreted Signaling	PMID: 15207812
ECs 3	Mural Cells 1	pdgfba	pdgfrb	0.00525084	0	PDGFB_PDGFRB_2	pdgfba - pdgfrb	PDGF	Secreted Signaling	PMID: 15207812
Coronary ECs	Mural Cells 1	pdgfba	pdgfrb	0.0241321	0	PDGFB_PDGFRB_2	pdgfba - pdgfrb	PDGF	Secreted Signaling	PMID: 15207812
Macrophages	Mural Cells 1	pdgfba	pdgfrb	0.00487468	0	PDGFB_PDGFRB_2	pdgfba - pdgfrb	PDGF	Secreted Signaling	PMID: 15207812
Coronary ECs	Coronary ECs	pdgfd	pdgfrb	0.0134661	0	PDGFD_PDGFRB	pdgfd - pdgfrb	PDGF	Secreted Signaling	PMID: 15207812
Coronary ECs	EPDCs 1	pdgfd	pdgfrb	0.0364624	0	PDGFD_PDGFRB	pdgfd - pdgfrb	PDGF	Secreted Signaling	PMID: 15207812
Coronary ECs	EPDCs 2	pdgfd	pdgfrb	0.0361792	0	PDGFD_PDGFRB	pdgfd - pdgfrb	PDGF	Secreted Signaling	PMID: 15207812
Coronary ECs	Mesenchymal	pdgfd	pdgfrb	0.0424585	0	PDGFD_PDGFRB	pdgfd - pdgfrb	PDGF	Secreted Signaling	PMID: 15207812
Coronary ECs	Mural Cells 1	pdgfd	pdgfrb	0.0472822	0	PDGFD_PDGFRB	pdgfd - pdgfrb	PDGF	Secreted Signaling	PMID: 15207812
pCMs	ECs 1	vegfaa	flt1	0.00277706	0	VEGFA_VEGFR1_1	vegfaa - flt1	VEGF	Secreted Signaling	KEGG: mmu04370; PMID: 16633338
p-tCMs	ECs 1	vegfaa	flt1	0.0161225	0	VEGFA_VEGFR1_1	vegfaa - flt1	VEGF	Secreted Signaling	KEGG: mmu04370; PMID: 16633338
cCMs-1	ECs 1	vegfaa	flt1	0.004224	0	VEGFA_VEGFR1_1	vegfaa - flt1	VEGF	Secreted Signaling	KEGG: mmu04370; PMID: 16633338
EPDCs 1	ECs 1	vegfaa	flt1	0.0152989	0	VEGFA_VEGFR1_1	vegfaa - flt1	VEGF	Secreted Signaling	KEGG: mmu04370; PMID: 16633338
EPDCs 2	ECs 1	vegfaa	flt1	0.017052	0	VEGFA_VEGFR1_1	vegfaa - flt1	VEGF	Secreted Signaling	KEGG: mmu04370; PMID: 16633338
Mesenchymal	ECs 1	vegfaa	flt1	0.00484034	0	VEGFA_VEGFR1_1	vegfaa - flt1	VEGF	Secreted Signaling	KEGG: mmu04370; PMID: 16633338
pCMs	ECs 2	vegfaa	flt1	0.0040776	0	VEGFA_VEGFR1_1	vegfaa - flt1	VEGF	Secreted Signaling	KEGG: mmu04370; PMID: 16633338
p-tCMs	ECs 2	vegfaa	flt1	0.0235254	0	VEGFA_VEGFR1_1	vegfaa - flt1	VEGF	Secreted Signaling	KEGG: mmu04370; PMID: 16633338
cCMs-1	ECs 2	vegfaa	flt1	0.00619795	0	VEGFA_VEGFR1_1	vegfaa - flt1	VEGF	Secreted Signaling	KEGG: mmu04370; PMID: 16633338
EPDCs 1	ECs 2	vegfaa	flt1	0.0223323	0	VEGFA_VEGFR1_1	vegfaa - flt1	VEGF	Secreted Signaling	KEGG: mmu04370; PMID: 16633338
EPDCs 2	ECs 2	vegfaa	flt1	0.024871	0	VEGFA_VEGFR1_1	vegfaa - flt1	VEGF	Secreted Signaling	KEGG: mmu04370; PMID: 16633338
Mesenchymal	ECs 2	vegfaa	flt1	0.00710026	0	VEGFA_VEGFR1_1	vegfaa - flt1	VEGF	Secreted Signaling	KEGG: mmu04370; PMID: 16633338
pCMs	ECs 3	vegfaa	flt1	0.00891472	0	VEGFA_VEGFR1_1	vegfaa - flt1	VEGF	Secreted Signaling	KEGG: mmu04370; PMID: 16633338
p-tCMs	ECs 3	vegfaa	flt1	0.0502685	0	VEGFA_VEGFR1_1	vegfaa - flt1	VEGF	Secreted Signaling	KEGG: mmu04370; PMID: 16633338
cCMs-1	ECs 3	vegfaa	flt1	0.0135163	0	VEGFA_VEGFR1_1	vegfaa - flt1	VEGF	Secreted Signaling	KEGG: mmu04370; PMID: 16633338
EPDCs 1	ECs 3	vegfaa	flt1	0.0477854	0	VEGFA_VEGFR1_1	vegfaa - flt1	VEGF	Secreted Signaling	KEGG: mmu04370; PMID: 16633338
EPDCs 2	ECs 3	vegfaa	flt1	0.0530605	0	VEGFA_VEGFR1_1	vegfaa - flt1	VEGF	Secreted Signaling	KEGG: mmu04370; PMID: 16633338
Mesenchymal	ECs 3	vegfaa	flt1	0.0154674	0	VEGFA_VEGFR1_1	vegfaa - flt1	VEGF	Secreted Signaling	KEGG: mmu04370; PMID: 16633338
p-tCMs	Coronary ECs	vegfaa	flt1	0.0391944	0	VEGFA_VEGFR1_1	vegfaa - flt1	VEGF	Secreted Signaling	KEGG: mmu04370; PMID: 16633338
cCMs-1	Coronary ECs	vegfaa	flt1	0.0104496	0.01	VEGFA_VEGFR1_1	vegfaa - flt1	VEGF	Secreted Signaling	KEGG: mmu04370; PMID: 16633338
EPDCs 1	Coronary ECs	vegfaa	flt1	0.0372369	0	VEGFA_VEGFR1_1	vegfaa - flt1	VEGF	Secreted Signaling	KEGG: mmu04370; PMID: 16633338
EPDCs 2	Coronary ECs	vegfaa	flt1	0.0413982	0	VEGFA_VEGFR1_1	vegfaa - flt1	VEGF	Secreted Signaling	KEGG: mmu04370; PMID: 16633338
Mesenchymal	Coronary ECs	vegfaa	flt1	0.0119634	0	VEGFA_VEGFR1_1	vegfaa - flt1	VEGF	Secreted Signaling	KEGG: mmu04370; PMID: 16633338
pCMs	ECs 1	vegfab	flt1	0.00325344	0	VEGFA_VEGFR1_2	vegfab - flt1	VEGF	Secreted Signaling	KEGG: mmu04370; PMID: 16633338
p-tCMs	ECs 1	vegfab	flt1	0.00326274	0	VEGFA_VEGFR1_2	vegfab - flt1	VEGF	Secreted Signaling	KEGG: mmu04370; PMID: 16633338
pCMs	ECs 2	vegfab	flt1	0.00477601	0	VEGFA_VEGFR1_2	vegfab - flt1	VEGF	Secreted Signaling	KEGG: mmu04370; PMID: 16633338
p-tCMs	ECs 2	vegfab	flt1	0.00478963	0	VEGFA_VEGFR1_2	vegfab - flt1	VEGF	Secreted Signaling	KEGG: mmu04370; PMID: 16633338
pCMs	ECs 3	vegfab	flt1	0.010433	0	VEGFA_VEGFR1_2	vegfab - flt1	VEGF	Secreted Signaling	KEGG: mmu04370; PMID: 16633338
p-tCMs	ECs 3	vegfab	flt1	0.0104625	0	VEGFA_VEGFR1_2	vegfab - flt1	VEGF	Secreted Signaling	KEGG: mmu04370; PMID: 16633338
pCMs	Coronary ECs	vegfab	flt1	0.00806012	0	VEGFA_VEGFR1_2	vegfab - flt1	VEGF	Secreted Signaling	KEGG: mmu04370; PMID: 16633338
p-tCMs	Coronary ECs	vegfab	flt1	0.00808303	0	VEGFA_VEGFR1_2	vegfab - flt1	VEGF	Secreted Signaling	KEGG: mmu04370; PMID: 16633338
pCMs	ECs 1	vegfaa	kdr	0.0122627	0	VEGFA_VEGFR2_1	vegfaa - kdr	VEGF	Secreted Signaling	KEGG: mmu04370; PMID: 16633338
p-tCMs	ECs 1	vegfaa	kdr	0.0680804	0	VEGFA_VEGFR2_1	vegfaa - kdr	VEGF	Secreted Signaling	KEGG: mmu04370; PMID: 16633338
cCMs-1	ECs 1	vegfaa	kdr	0.01856	0	VEGFA_VEGFR2_1	vegfaa - kdr	VEGF	Secreted Signaling	KEGG: mmu04370; PMID: 16633338
EPDCs 1	ECs 1	vegfaa	kdr	0.0647774	0	VEGFA_VEGFR2_1	vegfaa - kdr	VEGF	Secreted Signaling	KEGG: mmu04370; PMID: 16633338
EPDCs 2	ECs 1	vegfaa	kdr	0.071787	0	VEGFA_VEGFR2_1	vegfaa - kdr	VEGF	Secreted Signaling	KEGG: mmu04370; PMID: 16633338
Mesenchymal	ECs 1	vegfaa	kdr	0.0212236	0	VEGFA_VEGFR2_1	vegfaa - kdr	VEGF	Secreted Signaling	KEGG: mmu04370; PMID: 16633338
pCMs	ECs 2	vegfaa	kdr	0.00958415	0	VEGFA_VEGFR2_1	vegfaa - kdr	VEGF	Secreted Signaling	KEGG: mmu04370; PMID: 16633338
p-tCMs	ECs 2	vegfaa	kdr	0.0538744	0	VEGFA_VEGFR2_1	vegfaa - kdr	VEGF	Secreted Signaling	KEGG: mmu04370; PMID: 16633338
cCMs-1	ECs 2	vegfaa	kdr	0.0145262	0	VEGFA_VEGFR2_1	vegfaa - kdr	VEGF	Secreted Signaling	KEGG: mmu04370; PMID: 16633338
EPDCs 1	ECs 2	vegfaa	kdr	0.0512228	0	VEGFA_VEGFR2_1	vegfaa - kdr	VEGF	Secreted Signaling	KEGG: mmu04370; PMID: 16633338
EPDCs 2	ECs 2	vegfaa	kdr	0.0568548	0	VEGFA_VEGFR2_1	vegfaa - kdr	VEGF	Secreted Signaling	KEGG: mmu04370; PMID: 16633338
Mesenchymal	ECs 2	vegfaa	kdr	0.0166206	0	VEGFA_VEGFR2_1	vegfaa - kdr	VEGF	Secreted Signaling	KEGG: mmu04370; PMID: 16633338
pCMs	ECs 3	vegfaa	kdr	0.00931513	0	VEGFA_VEGFR2_1	vegfaa - kdr	VEGF	Secreted Signaling	KEGG: mmu04370; PMID: 16633338
p-tCMs	ECs 3	vegfaa	kdr	0.052428	0	VEGFA_VEGFR2_1	vegfaa - kdr	VEGF	Secreted Signaling	KEGG: mmu04370; PMID: 16633338
cCMs-1	ECs 3	vegfaa	kdr	0.0141204	0	VEGFA_VEGFR2_1	vegfaa - kdr	VEGF	Secreted Signaling	KEGG: mmu04370; PMID: 16633338
EPDCs 1	ECs 3	vegfaa	kdr	0.0498438	0	VEGFA_VEGFR2_1	vegfaa - kdr	VEGF	Secreted Signaling	KEGG: mmu04370; PMID: 16633338
EPDCs 2	ECs 3	vegfaa	kdr	0.055333	0	VEGFA_VEGFR2_1	vegfaa - kdr	VEGF	Secreted Signaling	KEGG: mmu04370; PMID: 16633338
Mesenchymal	ECs 3	vegfaa	kdr	0.0161573	0	VEGFA_VEGFR2_1	vegfaa - kdr	VEGF	Secreted Signaling	KEGG: mmu04370; PMID: 16633338
pCMs	Coronary ECs	vegfaa	kdr	0.0126883	0.04	VEGFA_VEGFR2_1	vegfaa - kdr	VEGF	Secreted Signaling	KEGG: mmu04370; PMID: 16633338
p-tCMs	Coronary ECs	vegfaa	kdr	0.0703051	0	VEGFA_VEGFR2_1	vegfaa - kdr	VEGF	Secreted Signaling	KEGG: mmu04370; PMID: 16633338
cCMs-1	Coronary ECs	vegfaa	kdr	0.0191999	0	VEGFA_VEGFR2_1	vegfaa - kdr	VEGF	Secreted Signaling	KEGG: mmu04370; PMID: 16633338
EPDCs 1	Coronary ECs	vegfaa	kdr	0.066902	0	VEGFA_VEGFR2_1	vegfaa - kdr	VEGF	Secreted Signaling	KEGG: mmu04370; PMID: 16633338
EPDCs 2	Coronary ECs	vegfaa	kdr	0.0741232	0	VEGFA_VEGFR2_1	vegfaa - kdr	VEGF	Secreted Signaling	KEGG: mmu04370; PMID: 16633338
Mesenchymal	Coronary ECs	vegfaa	kdr	0.0219532	0	VEGFA_VEGFR2_1	vegfaa - kdr	VEGF	Secreted Signaling	KEGG: mmu04370; PMID: 16633338
p-tCMs	Mesenchymal	vegfaa	kdr	0.00657684	0	VEGFA_VEGFR2_1	vegfaa - kdr	VEGF	Secreted Signaling	KEGG: mmu04370; PMID: 16633338
EPDCs 1	Mesenchymal	vegfaa	kdr	0.00623779	0	VEGFA_VEGFR2_1	vegfaa - kdr	VEGF	Secreted Signaling	KEGG: mmu04370; PMID: 16633338
EPDCs 2	Mesenchymal	vegfaa	kdr	0.00695992	0	VEGFA_VEGFR2_1	vegfaa - kdr	VEGF	Secreted Signaling	KEGG: mmu04370; PMID: 16633338
pCMs	ECs 1	vegfab	kdr	0.0143429	0	VEGFA_VEGFR2_2	vegfab - kdr	VEGF	Secreted Signaling	KEGG: mmu04370; PMID: 16633338
p-tCMs	ECs 1	vegfab	kdr	0.0143834	0	VEGFA_VEGFR2_2	vegfab - kdr	VEGF	Secreted Signaling	KEGG: mmu04370; PMID: 16633338
pCMs	ECs 2	vegfab	kdr	0.0112151	0	VEGFA_VEGFR2_2	vegfab - kdr	VEGF	Secreted Signaling	KEGG: mmu04370; PMID: 16633338
p-tCMs	ECs 2	vegfab	kdr	0.0112469	0	VEGFA_VEGFR2_2	vegfab - kdr	VEGF	Secreted Signaling	KEGG: mmu04370; PMID: 16633338
pCMs	ECs 3	vegfab	kdr	0.0109008	0	VEGFA_VEGFR2_2	vegfab - kdr	VEGF	Secreted Signaling	KEGG: mmu04370; PMID: 16633338
p-tCMs	ECs 3	vegfab	kdr	0.0109317	0	VEGFA_VEGFR2_2	vegfab - kdr	VEGF	Secreted Signaling	KEGG: mmu04370; PMID: 16633338
pCMs	Coronary ECs	vegfab	kdr	0.0148396	0	VEGFA_VEGFR2_2	vegfab - kdr	VEGF	Secreted Signaling	KEGG: mmu04370; PMID: 16633338
p-tCMs	Coronary ECs	vegfab	kdr	0.0148815	0	VEGFA_VEGFR2_2	vegfab - kdr	VEGF	Secreted Signaling	KEGG: mmu04370; PMID: 16633338
pCMs	Mesenchymal	vegfab	kdr	0.00131698	0	VEGFA_VEGFR2_2	vegfab - kdr	VEGF	Secreted Signaling	KEGG: mmu04370; PMID: 16633338
p-tCMs	Mesenchymal	vegfab	kdr	0.00132075	0	VEGFA_VEGFR2_2	vegfab - kdr	VEGF	Secreted Signaling	KEGG: mmu04370; PMID: 16633338
ECs 3	Coronary ECs	vegfc	flt4	0.0057867	0	VEGFC_VEGFR3	vegfc - flt4	VEGF	Secreted Signaling	KEGG: mmu04370; PMID: 16633338
Coronary ECs	Coronary ECs	vegfc	flt4	0.0289323	0	VEGFC_VEGFR3	vegfc - flt4	VEGF	Secreted Signaling	KEGG: mmu04370; PMID: 16633338
Mural Cells 1	Coronary ECs	vegfc	flt4	0.0063429	0	VEGFC_VEGFR3	vegfc - flt4	VEGF	Secreted Signaling	KEGG: mmu04370; PMID: 16633338
ECs 3	ECs 1	vegfc	kdr	0.0127191	0	VEGFC_VEGFR2	vegfc - kdr	VEGF	Secreted Signaling	KEGG: mmu04370; PMID: 16633338
Coronary ECs	ECs 1	vegfc	kdr	0.0618674	0	VEGFC_VEGFR2	vegfc - kdr	VEGF	Secreted Signaling	KEGG: mmu04370; PMID: 16633338
Mural Cells 1	ECs 1	vegfc	kdr	0.0139323	0	VEGFC_VEGFR2	vegfc - kdr	VEGF	Secreted Signaling	KEGG: mmu04370; PMID: 16633338
ECs 3	ECs 2	vegfc	kdr	0.00994184	0	VEGFC_VEGFR2	vegfc - kdr	VEGF	Secreted Signaling	KEGG: mmu04370; PMID: 16633338
Coronary ECs	ECs 2	vegfc	kdr	0.0488899	0	VEGFC_VEGFR2	vegfc - kdr	VEGF	Secreted Signaling	KEGG: mmu04370; PMID: 16633338
Mural Cells 1	ECs 2	vegfc	kdr	0.010893	0	VEGFC_VEGFR2	vegfc - kdr	VEGF	Secreted Signaling	KEGG: mmu04370; PMID: 16633338
ECs 3	ECs 3	vegfc	kdr	0.00966287	0	VEGFC_VEGFR2	vegfc - kdr	VEGF	Secreted Signaling	KEGG: mmu04370; PMID: 16633338
Coronary ECs	ECs 3	vegfc	kdr	0.0475705	0	VEGFC_VEGFR2	vegfc - kdr	VEGF	Secreted Signaling	KEGG: mmu04370; PMID: 16633338
Mural Cells 1	ECs 3	vegfc	kdr	0.0105877	0	VEGFC_VEGFR2	vegfc - kdr	VEGF	Secreted Signaling	KEGG: mmu04370; PMID: 16633338
ECs 3	Coronary ECs	vegfc	kdr	0.0131603	0	VEGFC_VEGFR2	vegfc - kdr	VEGF	Secreted Signaling	KEGG: mmu04370; PMID: 16633338
Coronary ECs	Coronary ECs	vegfc	kdr	0.063903	0	VEGFC_VEGFR2	vegfc - kdr	VEGF	Secreted Signaling	KEGG: mmu04370; PMID: 16633338
Mural Cells 1	Coronary ECs	vegfc	kdr	0.0144149	0	VEGFC_VEGFR2	vegfc - kdr	VEGF	Secreted Signaling	KEGG: mmu04370; PMID: 16633338
ECs 3	Mesenchymal	vegfc	kdr	0.00116613	0	VEGFC_VEGFR2	vegfc - kdr	VEGF	Secreted Signaling	KEGG: mmu04370; PMID: 16633338
Coronary ECs	Mesenchymal	vegfc	kdr	0.00594086	0	VEGFC_VEGFR2	vegfc - kdr	VEGF	Secreted Signaling	KEGG: mmu04370; PMID: 16633338
Mural Cells 1	Mesenchymal	vegfc	kdr	0.00127879	0	VEGFC_VEGFR2	vegfc - kdr	VEGF	Secreted Signaling	KEGG: mmu04370; PMID: 16633338
EPDCs 1	Coronary ECs	vegfd	flt4	0.00936353	0	VEGFD_VEGFR3	vegfd - flt4	VEGF	Secreted Signaling	KEGG: mmu04370; PMID: 16633338
EPDCs 2	Coronary ECs	vegfd	flt4	0.0250452	0	VEGFD_VEGFR3	vegfd - flt4	VEGF	Secreted Signaling	KEGG: mmu04370; PMID: 16633338
Mural Cells 1	Coronary ECs	vegfd	flt4	0.00809616	0	VEGFD_VEGFR3	vegfd - flt4	VEGF	Secreted Signaling	KEGG: mmu04370; PMID: 16633338
EPDCs 1	ECs 1	vegfd	kdr	0.0204926	0	VEGFD_VEGFR2	vegfd - kdr	VEGF	Secreted Signaling	KEGG: mmu04370; PMID: 16633338
EPDCs 2	ECs 1	vegfd	kdr	0.0538005	0	VEGFD_VEGFR2	vegfd - kdr	VEGF	Secreted Signaling	KEGG: mmu04370; PMID: 16633338
Mural Cells 1	ECs 1	vegfd	kdr	0.0177458	0	VEGFD_VEGFR2	vegfd - kdr	VEGF	Secreted Signaling	KEGG: mmu04370; PMID: 16633338
EPDCs 1	ECs 2	vegfd	kdr	0.0160455	0	VEGFD_VEGFR2	vegfd - kdr	VEGF	Secreted Signaling	KEGG: mmu04370; PMID: 16633338
EPDCs 2	ECs 2	vegfd	kdr	0.0424386	0	VEGFD_VEGFR2	vegfd - kdr	VEGF	Secreted Signaling	KEGG: mmu04370; PMID: 16633338
Mural Cells 1	ECs 2	vegfd	kdr	0.0138864	0	VEGFD_VEGFR2	vegfd - kdr	VEGF	Secreted Signaling	KEGG: mmu04370; PMID: 16633338
EPDCs 1	ECs 3	vegfd	kdr	0.015598	0	VEGFD_VEGFR2	vegfd - kdr	VEGF	Secreted Signaling	KEGG: mmu04370; PMID: 16633338
EPDCs 2	ECs 3	vegfd	kdr	0.0412858	0	VEGFD_VEGFR2	vegfd - kdr	VEGF	Secreted Signaling	KEGG: mmu04370; PMID: 16633338
Mural Cells 1	ECs 3	vegfd	kdr	0.0134983	0	VEGFD_VEGFR2	vegfd - kdr	VEGF	Secreted Signaling	KEGG: mmu04370; PMID: 16633338
EPDCs 1	Coronary ECs	vegfd	kdr	0.0211976	0	VEGFD_VEGFR2	vegfd - kdr	VEGF	Secreted Signaling	KEGG: mmu04370; PMID: 16633338
EPDCs 2	Coronary ECs	vegfd	kdr	0.0555864	0	VEGFD_VEGFR2	vegfd - kdr	VEGF	Secreted Signaling	KEGG: mmu04370; PMID: 16633338
Mural Cells 1	Coronary ECs	vegfd	kdr	0.0183582	0	VEGFD_VEGFR2	vegfd - kdr	VEGF	Secreted Signaling	KEGG: mmu04370; PMID: 16633338
EPDCs 1	Mesenchymal	vegfd	kdr	0.00189237	0	VEGFD_VEGFR2	vegfd - kdr	VEGF	Secreted Signaling	KEGG: mmu04370; PMID: 16633338
EPDCs 2	Mesenchymal	vegfd	kdr	0.00512638	0	VEGFD_VEGFR2	vegfd - kdr	VEGF	Secreted Signaling	KEGG: mmu04370; PMID: 16633338
Mural Cells 1	Mesenchymal	vegfd	kdr	0.00163456	0	VEGFD_VEGFR2	vegfd - kdr	VEGF	Secreted Signaling	KEGG: mmu04370; PMID: 16633338
ECs 1	ECs 2	igf2b	igf1ra	0.042385	0	IGF2_IGF1R_3	igf2b - igf1ra	IGF	Secreted Signaling	PMID: 14604834
ECs 2	ECs 2	igf2b	igf1ra	0.0551316	0	IGF2_IGF1R_3	igf2b - igf1ra	IGF	Secreted Signaling	PMID: 14604834
ECs 3	ECs 2	igf2b	igf1ra	0.0334261	0	IGF2_IGF1R_3	igf2b - igf1ra	IGF	Secreted Signaling	PMID: 14604834
EPDCs 2	ECs 2	igf2b	igf1ra	0.024129	0.04	IGF2_IGF1R_3	igf2b - igf1ra	IGF	Secreted Signaling	PMID: 14604834
Mesenchymal	ECs 2	igf2b	igf1ra	0.0259985	0.03	IGF2_IGF1R_3	igf2b - igf1ra	IGF	Secreted Signaling	PMID: 14604834
ECs 1	pCMs	igf2b	igf1ra	0.16759	0	IGF2_IGF1R_3	igf2b - igf1ra	IGF	Secreted Signaling	PMID: 14604834
ECs 2	pCMs	igf2b	igf1ra	0.209743	0	IGF2_IGF1R_3	igf2b - igf1ra	IGF	Secreted Signaling	PMID: 14604834
ECs 3	pCMs	igf2b	igf1ra	0.135923	0	IGF2_IGF1R_3	igf2b - igf1ra	IGF	Secreted Signaling	PMID: 14604834
EPDCs 2	pCMs	igf2b	igf1ra	0.101099	0	IGF2_IGF1R_3	igf2b - igf1ra	IGF	Secreted Signaling	PMID: 14604834
Mesenchymal	pCMs	igf2b	igf1ra	0.108271	0	IGF2_IGF1R_3	igf2b - igf1ra	IGF	Secreted Signaling	PMID: 14604834
Mural Cells 1	pCMs	igf2b	igf1ra	0.0511822	0	IGF2_IGF1R_3	igf2b - igf1ra	IGF	Secreted Signaling	PMID: 14604834
ECs 1	p-tCMs	igf2b	igf1ra	0.11228	0	IGF2_IGF1R_3	igf2b - igf1ra	IGF	Secreted Signaling	PMID: 14604834
ECs 2	p-tCMs	igf2b	igf1ra	0.142909	0	IGF2_IGF1R_3	igf2b - igf1ra	IGF	Secreted Signaling	PMID: 14604834
ECs 3	p-tCMs	igf2b	igf1ra	0.0899347	0	IGF2_IGF1R_3	igf2b - igf1ra	IGF	Secreted Signaling	PMID: 14604834
EPDCs 2	p-tCMs	igf2b	igf1ra	0.0659934	0	IGF2_IGF1R_3	igf2b - igf1ra	IGF	Secreted Signaling	PMID: 14604834
Mesenchymal	p-tCMs	igf2b	igf1ra	0.070871	0	IGF2_IGF1R_3	igf2b - igf1ra	IGF	Secreted Signaling	PMID: 14604834
Mural Cells 1	p-tCMs	igf2b	igf1ra	0.0327777	0	IGF2_IGF1R_3	igf2b - igf1ra	IGF	Secreted Signaling	PMID: 14604834
ECs 1	cCMs-1	igf2b	igf1ra	0.0425364	0.03	IGF2_IGF1R_3	igf2b - igf1ra	IGF	Secreted Signaling	PMID: 14604834
ECs 2	cCMs-1	igf2b	igf1ra	0.055326	0	IGF2_IGF1R_3	igf2b - igf1ra	IGF	Secreted Signaling	PMID: 14604834
ECs 1	EPDCs 1	igf2b	igf1ra	0.0363954	0	IGF2_IGF1R_3	igf2b - igf1ra	IGF	Secreted Signaling	PMID: 14604834
ECs 2	EPDCs 1	igf2b	igf1ra	0.04743	0	IGF2_IGF1R_3	igf2b - igf1ra	IGF	Secreted Signaling	PMID: 14604834
ECs 3	EPDCs 1	igf2b	igf1ra	0.0286646	0.03	IGF2_IGF1R_3	igf2b - igf1ra	IGF	Secreted Signaling	PMID: 14604834
ECs 1	EPDCs 2	igf2b	igf1ra	0.0668519	0	IGF2_IGF1R_3	igf2b - igf1ra	IGF	Secreted Signaling	PMID: 14604834
ECs 2	EPDCs 2	igf2b	igf1ra	0.0862935	0	IGF2_IGF1R_3	igf2b - igf1ra	IGF	Secreted Signaling	PMID: 14604834
ECs 3	EPDCs 2	igf2b	igf1ra	0.0530077	0	IGF2_IGF1R_3	igf2b - igf1ra	IGF	Secreted Signaling	PMID: 14604834
EPDCs 2	EPDCs 2	igf2b	igf1ra	0.038481	0	IGF2_IGF1R_3	igf2b - igf1ra	IGF	Secreted Signaling	PMID: 14604834
Mesenchymal	EPDCs 2	igf2b	igf1ra	0.0414153	0	IGF2_IGF1R_3	igf2b - igf1ra	IGF	Secreted Signaling	PMID: 14604834
ECs 1	Mesenchymal	igf2b	igf1ra	0.11919	0	IGF2_IGF1R_3	igf2b - igf1ra	IGF	Secreted Signaling	PMID: 14604834
ECs 2	Mesenchymal	igf2b	igf1ra	0.151384	0	IGF2_IGF1R_3	igf2b - igf1ra	IGF	Secreted Signaling	PMID: 14604834
ECs 3	Mesenchymal	igf2b	igf1ra	0.0956182	0	IGF2_IGF1R_3	igf2b - igf1ra	IGF	Secreted Signaling	PMID: 14604834
EPDCs 2	Mesenchymal	igf2b	igf1ra	0.0702808	0	IGF2_IGF1R_3	igf2b - igf1ra	IGF	Secreted Signaling	PMID: 14604834
Mesenchymal	Mesenchymal	igf2b	igf1ra	0.0754496	0	IGF2_IGF1R_3	igf2b - igf1ra	IGF	Secreted Signaling	PMID: 14604834
Mural Cells 1	Mesenchymal	igf2b	igf1ra	0.034988	0.03	IGF2_IGF1R_3	igf2b - igf1ra	IGF	Secreted Signaling	PMID: 14604834
ECs 1	Mural Cells 1	igf2b	igf1ra	0.112273	0	IGF2_IGF1R_3	igf2b - igf1ra	IGF	Secreted Signaling	PMID: 14604834
ECs 2	Mural Cells 1	igf2b	igf1ra	0.142901	0	IGF2_IGF1R_3	igf2b - igf1ra	IGF	Secreted Signaling	PMID: 14604834
ECs 3	Mural Cells 1	igf2b	igf1ra	0.089929	0	IGF2_IGF1R_3	igf2b - igf1ra	IGF	Secreted Signaling	PMID: 14604834
EPDCs 2	Mural Cells 1	igf2b	igf1ra	0.0659891	0	IGF2_IGF1R_3	igf2b - igf1ra	IGF	Secreted Signaling	PMID: 14604834
Mesenchymal	Mural Cells 1	igf2b	igf1ra	0.0708664	0	IGF2_IGF1R_3	igf2b - igf1ra	IGF	Secreted Signaling	PMID: 14604834
Mural Cells 1	Mural Cells 1	igf2b	igf1ra	0.0327755	0.02	IGF2_IGF1R_3	igf2b - igf1ra	IGF	Secreted Signaling	PMID: 14604834
ECs 1	ECs 3	igf2b	igf1rb	0.0245805	0	IGF2_IGF1R_4	igf2b - igf1rb	IGF	Secreted Signaling	PMID: 14604834
ECs 2	ECs 3	igf2b	igf1rb	0.0321524	0	IGF2_IGF1R_4	igf2b - igf1rb	IGF	Secreted Signaling	PMID: 14604834
ECs 3	ECs 3	igf2b	igf1rb	0.019309	0	IGF2_IGF1R_4	igf2b - igf1rb	IGF	Secreted Signaling	PMID: 14604834
Mesenchymal	ECs 3	igf2b	igf1rb	0.0149698	0.04	IGF2_IGF1R_4	igf2b - igf1rb	IGF	Secreted Signaling	PMID: 14604834
ECs 1	p-tCMs	igf2b	igf1rb	0.0851102	0	IGF2_IGF1R_4	igf2b - igf1rb	IGF	Secreted Signaling	PMID: 14604834
ECs 2	p-tCMs	igf2b	igf1rb	0.10924	0	IGF2_IGF1R_4	igf2b - igf1rb	IGF	Secreted Signaling	PMID: 14604834
ECs 3	p-tCMs	igf2b	igf1rb	0.0677595	0	IGF2_IGF1R_4	igf2b - igf1rb	IGF	Secreted Signaling	PMID: 14604834
EPDCs 1	p-tCMs	igf2b	igf1rb	0.0135006	0.03	IGF2_IGF1R_4	igf2b - igf1rb	IGF	Secreted Signaling	PMID: 14604834
EPDCs 2	p-tCMs	igf2b	igf1rb	0.0494009	0	IGF2_IGF1R_4	igf2b - igf1rb	IGF	Secreted Signaling	PMID: 14604834
Mesenchymal	p-tCMs	igf2b	igf1rb	0.0531219	0	IGF2_IGF1R_4	igf2b - igf1rb	IGF	Secreted Signaling	PMID: 14604834
Mural Cells 1	p-tCMs	igf2b	igf1rb	0.0243191	0	IGF2_IGF1R_4	igf2b - igf1rb	IGF	Secreted Signaling	PMID: 14604834
ECs 1	cCMs-1	igf2b	igf1rb	0.0271833	0	IGF2_IGF1R_4	igf2b - igf1rb	IGF	Secreted Signaling	PMID: 14604834
ECs 2	cCMs-1	igf2b	igf1rb	0.0355279	0	IGF2_IGF1R_4	igf2b - igf1rb	IGF	Secreted Signaling	PMID: 14604834
ECs 3	cCMs-1	igf2b	igf1rb	0.0213659	0	IGF2_IGF1R_4	igf2b - igf1rb	IGF	Secreted Signaling	PMID: 14604834
EPDCs 2	cCMs-1	igf2b	igf1rb	0.0153699	0.02	IGF2_IGF1R_4	igf2b - igf1rb	IGF	Secreted Signaling	PMID: 14604834
Mesenchymal	cCMs-1	igf2b	igf1rb	0.0165722	0.02	IGF2_IGF1R_4	igf2b - igf1rb	IGF	Secreted Signaling	PMID: 14604834
ECs 1	EPDCs 1	igf2b	igf1rb	0.0133998	0.02	IGF2_IGF1R_4	igf2b - igf1rb	IGF	Secreted Signaling	PMID: 14604834
ECs 2	EPDCs 1	igf2b	igf1rb	0.0175897	0	IGF2_IGF1R_4	igf2b - igf1rb	IGF	Secreted Signaling	PMID: 14604834
ECs 1	EPDCs 2	igf2b	igf1rb	0.0270815	0	IGF2_IGF1R_4	igf2b - igf1rb	IGF	Secreted Signaling	PMID: 14604834
ECs 2	EPDCs 2	igf2b	igf1rb	0.0353959	0	IGF2_IGF1R_4	igf2b - igf1rb	IGF	Secreted Signaling	PMID: 14604834
ECs 3	EPDCs 2	igf2b	igf1rb	0.0212854	0	IGF2_IGF1R_4	igf2b - igf1rb	IGF	Secreted Signaling	PMID: 14604834
EPDCs 2	EPDCs 2	igf2b	igf1rb	0.0153116	0	IGF2_IGF1R_4	igf2b - igf1rb	IGF	Secreted Signaling	PMID: 14604834
Mesenchymal	EPDCs 2	igf2b	igf1rb	0.0165095	0.03	IGF2_IGF1R_4	igf2b - igf1rb	IGF	Secreted Signaling	PMID: 14604834
ECs 1	Mesenchymal	igf2b	igf1rb	0.127431	0	IGF2_IGF1R_4	igf2b - igf1rb	IGF	Secreted Signaling	PMID: 14604834
ECs 2	Mesenchymal	igf2b	igf1rb	0.161442	0	IGF2_IGF1R_4	igf2b - igf1rb	IGF	Secreted Signaling	PMID: 14604834
ECs 3	Mesenchymal	igf2b	igf1rb	0.102419	0	IGF2_IGF1R_4	igf2b - igf1rb	IGF	Secreted Signaling	PMID: 14604834
EPDCs 1	Mesenchymal	igf2b	igf1rb	0.0210323	0	IGF2_IGF1R_4	igf2b - igf1rb	IGF	Secreted Signaling	PMID: 14604834
EPDCs 2	Mesenchymal	igf2b	igf1rb	0.0754296	0	IGF2_IGF1R_4	igf2b - igf1rb	IGF	Secreted Signaling	PMID: 14604834
Mesenchymal	Mesenchymal	igf2b	igf1rb	0.0809441	0	IGF2_IGF1R_4	igf2b - igf1rb	IGF	Secreted Signaling	PMID: 14604834
Mural Cells 1	Mesenchymal	igf2b	igf1rb	0.0376559	0	IGF2_IGF1R_4	igf2b - igf1rb	IGF	Secreted Signaling	PMID: 14604834
ECs 1	Mural Cells 1	igf2b	igf1rb	0.0634068	0	IGF2_IGF1R_4	igf2b - igf1rb	IGF	Secreted Signaling	PMID: 14604834
ECs 2	Mural Cells 1	igf2b	igf1rb	0.0819346	0	IGF2_IGF1R_4	igf2b - igf1rb	IGF	Secreted Signaling	PMID: 14604834
ECs 3	Mural Cells 1	igf2b	igf1rb	0.0502377	0	IGF2_IGF1R_4	igf2b - igf1rb	IGF	Secreted Signaling	PMID: 14604834
EPDCs 2	Mural Cells 1	igf2b	igf1rb	0.0364409	0	IGF2_IGF1R_4	igf2b - igf1rb	IGF	Secreted Signaling	PMID: 14604834
Mesenchymal	Mural Cells 1	igf2b	igf1rb	0.0392259	0	IGF2_IGF1R_4	igf2b - igf1rb	IGF	Secreted Signaling	PMID: 14604834
Mural Cells 1	Mural Cells 1	igf2b	igf1rb	0.0178158	0	IGF2_IGF1R_4	igf2b - igf1rb	IGF	Secreted Signaling	PMID: 14604834
ECs 1	Coronary ECs	igf2b	igf2r	0.0481631	0.01	IGF2_IGF2R_1	igf2b - igf2r	IGF	Secreted Signaling	PMID: 14604834
ECs 2	Coronary ECs	igf2b	igf2r	0.0625339	0	IGF2_IGF2R_1	igf2b - igf2r	IGF	Secreted Signaling	PMID: 14604834
ECs 3	Coronary ECs	igf2b	igf2r	0.0380314	0.01	IGF2_IGF2R_1	igf2b - igf2r	IGF	Secreted Signaling	PMID: 14604834
EPDCs 2	Coronary ECs	igf2b	igf2r	0.0274898	0.02	IGF2_IGF2R_1	igf2b - igf2r	IGF	Secreted Signaling	PMID: 14604834
Mesenchymal	Coronary ECs	igf2b	igf2r	0.0296118	0.02	IGF2_IGF2R_1	igf2b - igf2r	IGF	Secreted Signaling	PMID: 14604834
Mural Cells 1	Coronary ECs	igf2b	igf2r	0.0133761	0.04	IGF2_IGF2R_1	igf2b - igf2r	IGF	Secreted Signaling	PMID: 14604834
ECs 1	p-tCMs	igf2b	igf2r	0.0205784	0	IGF2_IGF2R_1	igf2b - igf2r	IGF	Secreted Signaling	PMID: 14604834
ECs 2	p-tCMs	igf2b	igf2r	0.0269516	0	IGF2_IGF2R_1	igf2b - igf2r	IGF	Secreted Signaling	PMID: 14604834
ECs 3	p-tCMs	igf2b	igf2r	0.016151	0	IGF2_IGF2R_1	igf2b - igf2r	IGF	Secreted Signaling	PMID: 14604834
EPDCs 1	p-tCMs	igf2b	igf2r	0.00308137	0	IGF2_IGF2R_1	igf2b - igf2r	IGF	Secreted Signaling	PMID: 14604834
EPDCs 2	p-tCMs	igf2b	igf2r	0.0116011	0	IGF2_IGF2R_1	igf2b - igf2r	IGF	Secreted Signaling	PMID: 14604834
Mesenchymal	p-tCMs	igf2b	igf2r	0.0125124	0	IGF2_IGF2R_1	igf2b - igf2r	IGF	Secreted Signaling	PMID: 14604834
Mural Cells 1	p-tCMs	igf2b	igf2r	0.00559796	0	IGF2_IGF2R_1	igf2b - igf2r	IGF	Secreted Signaling	PMID: 14604834
ECs 1	EPDCs 2	igf2b	igf2r	0.0128969	0	IGF2_IGF2R_1	igf2b - igf2r	IGF	Secreted Signaling	PMID: 14604834
ECs 2	EPDCs 2	igf2b	igf2r	0.0169323	0	IGF2_IGF2R_1	igf2b - igf2r	IGF	Secreted Signaling	PMID: 14604834
ECs 3	EPDCs 2	igf2b	igf2r	0.0101051	0	IGF2_IGF2R_1	igf2b - igf2r	IGF	Secreted Signaling	PMID: 14604834
EPDCs 1	EPDCs 2	igf2b	igf2r	0.00191837	0	IGF2_IGF2R_1	igf2b - igf2r	IGF	Secreted Signaling	PMID: 14604834
EPDCs 2	EPDCs 2	igf2b	igf2r	0.00724585	0	IGF2_IGF2R_1	igf2b - igf2r	IGF	Secreted Signaling	PMID: 14604834
Mesenchymal	EPDCs 2	igf2b	igf2r	0.00781774	0	IGF2_IGF2R_1	igf2b - igf2r	IGF	Secreted Signaling	PMID: 14604834
Mural Cells 1	EPDCs 2	igf2b	igf2r	0.00348844	0	IGF2_IGF2R_1	igf2b - igf2r	IGF	Secreted Signaling	PMID: 14604834
ECs 1	Macrophages	igf2b	igf2r	0.0462434	0	IGF2_IGF2R_1	igf2b - igf2r	IGF	Secreted Signaling	PMID: 14604834
ECs 2	Macrophages	igf2b	igf2r	0.0600776	0	IGF2_IGF2R_1	igf2b - igf2r	IGF	Secreted Signaling	PMID: 14604834
ECs 3	Macrophages	igf2b	igf2r	0.0365	0	IGF2_IGF2R_1	igf2b - igf2r	IGF	Secreted Signaling	PMID: 14604834
EPDCs 1	Macrophages	igf2b	igf2r	0.0070822	0.02	IGF2_IGF2R_1	igf2b - igf2r	IGF	Secreted Signaling	PMID: 14604834
EPDCs 2	Macrophages	igf2b	igf2r	0.0263712	0	IGF2_IGF2R_1	igf2b - igf2r	IGF	Secreted Signaling	PMID: 14604834
Mesenchymal	Macrophages	igf2b	igf2r	0.0284094	0	IGF2_IGF2R_1	igf2b - igf2r	IGF	Secreted Signaling	PMID: 14604834
Mural Cells 1	Macrophages	igf2b	igf2r	0.0128243	0	IGF2_IGF2R_1	igf2b - igf2r	IGF	Secreted Signaling	PMID: 14604834
ECs 1	T/NK/B	igf2b	igf2r	0.0195159	0	IGF2_IGF2R_1	igf2b - igf2r	IGF	Secreted Signaling	PMID: 14604834
ECs 2	T/NK/B	igf2b	igf2r	0.0255686	0	IGF2_IGF2R_1	igf2b - igf2r	IGF	Secreted Signaling	PMID: 14604834
ECs 3	T/NK/B	igf2b	igf2r	0.0153135	0	IGF2_IGF2R_1	igf2b - igf2r	IGF	Secreted Signaling	PMID: 14604834
EPDCs 2	T/NK/B	igf2b	igf2r	0.0109969	0	IGF2_IGF2R_1	igf2b - igf2r	IGF	Secreted Signaling	PMID: 14604834
Mesenchymal	T/NK/B	igf2b	igf2r	0.0118613	0	IGF2_IGF2R_1	igf2b - igf2r	IGF	Secreted Signaling	PMID: 14604834
Mural Cells 1	T/NK/B	igf2b	igf2r	0.00530474	0.04	IGF2_IGF2R_1	igf2b - igf2r	IGF	Secreted Signaling	PMID: 14604834
Coronary ECs	Coronary ECs	cxcl12a	cxcr4b	0.0152069	0	CXCL12_CXCR4_4	cxcl12a - cxcr4b	CXCL	Secreted Signaling	KEGG: mmu04060
Coronary ECs	Macrophages	cxcl12a	cxcr4b	0.0426811	0	CXCL12_CXCR4_4	cxcl12a - cxcr4b	CXCL	Secreted Signaling	KEGG: mmu04060
Coronary ECs	T/NK/B	cxcl12a	cxcr4b	0.0534638	0	CXCL12_CXCR4_4	cxcl12a - cxcr4b	CXCL	Secreted Signaling	KEGG: mmu04060
Coronary ECs	ECs 1	cxcl12a	ackr3b	0.00298531	0	CXCL12_ACKR3_3	cxcl12a - ackr3b	CXCL	Secreted Signaling	KEGG: mmu04060
Coronary ECs	ECs 2	cxcl12a	ackr3b	0.00762366	0	CXCL12_ACKR3_3	cxcl12a - ackr3b	CXCL	Secreted Signaling	KEGG: mmu04060
Coronary ECs	ECs 3	cxcl12a	ackr3b	0.0176289	0	CXCL12_ACKR3_3	cxcl12a - ackr3b	CXCL	Secreted Signaling	KEGG: mmu04060
Coronary ECs	Coronary ECs	cxcl12a	ackr3b	0.00688033	0	CXCL12_ACKR3_3	cxcl12a - ackr3b	CXCL	Secreted Signaling	KEGG: mmu04060
Coronary ECs	Mesenchymal	cxcl12a	ackr3b	0.00621032	0	CXCL12_ACKR3_3	cxcl12a - ackr3b	CXCL	Secreted Signaling	KEGG: mmu04060
EPDCs 2	ECs 1	mif	ackr3b	0.000944114	0	MIF_ACKR3_1	mif - ackr3b	MIF	Secreted Signaling	PMID: 26175090
Mural Cells 1	ECs 1	mif	ackr3b	0.000637057	0	MIF_ACKR3_1	mif - ackr3b	MIF	Secreted Signaling	PMID: 26175090
EPDCs 2	ECs 2	mif	ackr3b	0.0024187	0	MIF_ACKR3_1	mif - ackr3b	MIF	Secreted Signaling	PMID: 26175090
Mural Cells 1	ECs 2	mif	ackr3b	0.00163284	0	MIF_ACKR3_1	mif - ackr3b	MIF	Secreted Signaling	PMID: 26175090
EPDCs 2	ECs 3	mif	ackr3b	0.00563174	0	MIF_ACKR3_1	mif - ackr3b	MIF	Secreted Signaling	PMID: 26175090
Mural Cells 1	ECs 3	mif	ackr3b	0.00380592	0	MIF_ACKR3_1	mif - ackr3b	MIF	Secreted Signaling	PMID: 26175090
EPDCs 2	Coronary ECs	mif	ackr3b	0.00218175	0	MIF_ACKR3_1	mif - ackr3b	MIF	Secreted Signaling	PMID: 26175090
Mural Cells 1	Coronary ECs	mif	ackr3b	0.00147277	0	MIF_ACKR3_1	mif - ackr3b	MIF	Secreted Signaling	PMID: 26175090
EPDCs 2	Mesenchymal	mif	ackr3b	0.00196839	0	MIF_ACKR3_1	mif - ackr3b	MIF	Secreted Signaling	PMID: 26175090
Mural Cells 1	Mesenchymal	mif	ackr3b	0.00132865	0	MIF_ACKR3_1	mif - ackr3b	MIF	Secreted Signaling	PMID: 26175090
Mesenchymal	Macrophages	il16	dicp3.3	0.00117102	0	IL16_CD4_2	il16 - dicp3.3	IL16	Secreted Signaling	KEGG: mmu04060
Mural Cells 1	Macrophages	il16	dicp3.3	0.00070668	0	IL16_CD4_2	il16 - dicp3.3	IL16	Secreted Signaling	KEGG: mmu04060
T/NK/B	Macrophages	il16	dicp3.3	0.000747908	0	IL16_CD4_2	il16 - dicp3.3	IL16	Secreted Signaling	KEGG: mmu04060
Mesenchymal	Macrophages	il16	dicp3.1	0.000951121	0	IL16_CD4_7	il16 - dicp3.1	IL16	Secreted Signaling	KEGG: mmu04060
Mural Cells 1	Macrophages	il16	dicp3.1	0.000573928	0	IL16_CD4_7	il16 - dicp3.1	IL16	Secreted Signaling	KEGG: mmu04060
T/NK/B	Macrophages	il16	dicp3.1	0.000607415	0	IL16_CD4_7	il16 - dicp3.1	IL16	Secreted Signaling	KEGG: mmu04060
ECs 1	ECs 1	epoa	il4r.1	0.0220183	0	EPO_EPOR_1	epoa - il4r.1	EPO	Secreted Signaling	KEGG: mmu04060
ECs 2	ECs 1	epoa	il4r.1	0.0691809	0	EPO_EPOR_1	epoa - il4r.1	EPO	Secreted Signaling	KEGG: mmu04060
p-tCMs	ECs 1	epoa	il4r.1	0.0133501	0	EPO_EPOR_1	epoa - il4r.1	EPO	Secreted Signaling	KEGG: mmu04060
ECs 1	ECs 2	epoa	il4r.1	0.0228273	0	EPO_EPOR_1	epoa - il4r.1	EPO	Secreted Signaling	KEGG: mmu04060
ECs 2	ECs 2	epoa	il4r.1	0.071596	0	EPO_EPOR_1	epoa - il4r.1	EPO	Secreted Signaling	KEGG: mmu04060
p-tCMs	ECs 2	epoa	il4r.1	0.0138451	0	EPO_EPOR_1	epoa - il4r.1	EPO	Secreted Signaling	KEGG: mmu04060
ECs 1	ECs 3	epoa	il4r.1	0.0246872	0	EPO_EPOR_1	epoa - il4r.1	EPO	Secreted Signaling	KEGG: mmu04060
ECs 2	ECs 3	epoa	il4r.1	0.077116	0	EPO_EPOR_1	epoa - il4r.1	EPO	Secreted Signaling	KEGG: mmu04060
p-tCMs	ECs 3	epoa	il4r.1	0.0149844	0	EPO_EPOR_1	epoa - il4r.1	EPO	Secreted Signaling	KEGG: mmu04060
ECs 2	Coronary ECs	epoa	il4r.1	0.0461661	0	EPO_EPOR_1	epoa - il4r.1	EPO	Secreted Signaling	KEGG: mmu04060
ECs 2	pCMs	epoa	il4r.1	0.0192508	0	EPO_EPOR_1	epoa - il4r.1	EPO	Secreted Signaling	KEGG: mmu04060
ECs 2	p-tCMs	epoa	il4r.1	0.00951285	0.04	EPO_EPOR_1	epoa - il4r.1	EPO	Secreted Signaling	KEGG: mmu04060
ECs 1	EPDCs 1	epoa	il4r.1	0.0115768	0	EPO_EPOR_1	epoa - il4r.1	EPO	Secreted Signaling	KEGG: mmu04060
ECs 2	EPDCs 1	epoa	il4r.1	0.0372254	0	EPO_EPOR_1	epoa - il4r.1	EPO	Secreted Signaling	KEGG: mmu04060
ECs 1	EPDCs 2	epoa	il4r.1	0.0150047	0	EPO_EPOR_1	epoa - il4r.1	EPO	Secreted Signaling	KEGG: mmu04060
ECs 2	EPDCs 2	epoa	il4r.1	0.0478799	0	EPO_EPOR_1	epoa - il4r.1	EPO	Secreted Signaling	KEGG: mmu04060
ECs 1	Mesenchymal	epoa	il4r.1	0.0151449	0	EPO_EPOR_1	epoa - il4r.1	EPO	Secreted Signaling	KEGG: mmu04060
ECs 2	Mesenchymal	epoa	il4r.1	0.0483123	0	EPO_EPOR_1	epoa - il4r.1	EPO	Secreted Signaling	KEGG: mmu04060
ECs 1	Mural Cells 1	epoa	il4r.1	0.0190269	0	EPO_EPOR_1	epoa - il4r.1	EPO	Secreted Signaling	KEGG: mmu04060
ECs 2	Mural Cells 1	epoa	il4r.1	0.0601763	0	EPO_EPOR_1	epoa - il4r.1	EPO	Secreted Signaling	KEGG: mmu04060
p-tCMs	Mural Cells 1	epoa	il4r.1	0.0115225	0	EPO_EPOR_1	epoa - il4r.1	EPO	Secreted Signaling	KEGG: mmu04060
ECs 1	ECs 1	epoa	il4r.2	0.0035281	0	EPO_EPOR_3	epoa - il4r.2	EPO	Secreted Signaling	KEGG: mmu04060
ECs 2	ECs 1	epoa	il4r.2	0.0115531	0	EPO_EPOR_3	epoa - il4r.2	EPO	Secreted Signaling	KEGG: mmu04060
p-tCMs	ECs 1	epoa	il4r.2	0.00212335	0	EPO_EPOR_3	epoa - il4r.2	EPO	Secreted Signaling	KEGG: mmu04060
ECs 1	ECs 2	epoa	il4r.2	0.00350995	0	EPO_EPOR_3	epoa - il4r.2	EPO	Secreted Signaling	KEGG: mmu04060
ECs 2	ECs 2	epoa	il4r.2	0.0114941	0	EPO_EPOR_3	epoa - il4r.2	EPO	Secreted Signaling	KEGG: mmu04060
p-tCMs	ECs 2	epoa	il4r.2	0.00211241	0	EPO_EPOR_3	epoa - il4r.2	EPO	Secreted Signaling	KEGG: mmu04060
ECs 1	ECs 3	epoa	il4r.2	0.00285234	0	EPO_EPOR_3	epoa - il4r.2	EPO	Secreted Signaling	KEGG: mmu04060
ECs 2	ECs 3	epoa	il4r.2	0.00935468	0	EPO_EPOR_3	epoa - il4r.2	EPO	Secreted Signaling	KEGG: mmu04060
ECs 2	Coronary ECs	epoa	il4r.2	0.00646282	0.03	EPO_EPOR_3	epoa - il4r.2	EPO	Secreted Signaling	KEGG: mmu04060
ECs 2	EPDCs 1	epoa	il4r.2	0.0054491	0	EPO_EPOR_3	epoa - il4r.2	EPO	Secreted Signaling	KEGG: mmu04060
ECs 1	EPDCs 2	epoa	il4r.2	0.00238314	0	EPO_EPOR_3	epoa - il4r.2	EPO	Secreted Signaling	KEGG: mmu04060
ECs 2	EPDCs 2	epoa	il4r.2	0.00782427	0	EPO_EPOR_3	epoa - il4r.2	EPO	Secreted Signaling	KEGG: mmu04060
ECs 1	Mesenchymal	epoa	il4r.2	0.00339635	0	EPO_EPOR_3	epoa - il4r.2	EPO	Secreted Signaling	KEGG: mmu04060
ECs 2	Mesenchymal	epoa	il4r.2	0.011125	0	EPO_EPOR_3	epoa - il4r.2	EPO	Secreted Signaling	KEGG: mmu04060
p-tCMs	Mesenchymal	epoa	il4r.2	0.00204395	0.01	EPO_EPOR_3	epoa - il4r.2	EPO	Secreted Signaling	KEGG: mmu04060
ECs 2	Mural Cells 1	epoa	il4r.2	0.00460876	0	EPO_EPOR_3	epoa - il4r.2	EPO	Secreted Signaling	KEGG: mmu04060
Macrophages	ECs 1	tnfb	cd40	0.00536194	0	TNF_TNFRSF1B_1	tnfb - cd40	TNF	Secreted Signaling	KEGG: mmu04060
Macrophages	ECs 2	tnfb	cd40	0.00420091	0	TNF_TNFRSF1B_1	tnfb - cd40	TNF	Secreted Signaling	KEGG: mmu04060
Macrophages	ECs 3	tnfb	cd40	0.00455703	0	TNF_TNFRSF1B_1	tnfb - cd40	TNF	Secreted Signaling	KEGG: mmu04060
Macrophages	Coronary ECs	tnfb	cd40	0.0074613	0	TNF_TNFRSF1B_1	tnfb - cd40	TNF	Secreted Signaling	KEGG: mmu04060
Macrophages	pCMs	tnfb	cd40	0.00559947	0	TNF_TNFRSF1B_1	tnfb - cd40	TNF	Secreted Signaling	KEGG: mmu04060
Macrophages	p-tCMs	tnfb	cd40	0.0023746	0	TNF_TNFRSF1B_1	tnfb - cd40	TNF	Secreted Signaling	KEGG: mmu04060
Macrophages	EPDCs 1	tnfb	cd40	0.00617779	0	TNF_TNFRSF1B_1	tnfb - cd40	TNF	Secreted Signaling	KEGG: mmu04060
Macrophages	EPDCs 2	tnfb	cd40	0.0146804	0	TNF_TNFRSF1B_1	tnfb - cd40	TNF	Secreted Signaling	KEGG: mmu04060
Macrophages	Mesenchymal	tnfb	cd40	0.00343703	0	TNF_TNFRSF1B_1	tnfb - cd40	TNF	Secreted Signaling	KEGG: mmu04060
Macrophages	Mural Cells 1	tnfb	cd40	0.00426594	0	TNF_TNFRSF1B_1	tnfb - cd40	TNF	Secreted Signaling	KEGG: mmu04060
Macrophages	Macrophages	tnfb	cd40	0.0201126	0	TNF_TNFRSF1B_1	tnfb - cd40	TNF	Secreted Signaling	KEGG: mmu04060
Macrophages	T/NK/B	tnfb	cd40	0.00512754	0	TNF_TNFRSF1B_1	tnfb - cd40	TNF	Secreted Signaling	KEGG: mmu04060
Macrophages	pCMs	tnfb	tnfrsf11a	0.00824897	0	TNF_TNFRSF1B_2	tnfb - tnfrsf11a	TNF	Secreted Signaling	KEGG: mmu04060
Macrophages	p-tCMs	tnfb	tnfrsf11a	0.00249047	0	TNF_TNFRSF1B_2	tnfb - tnfrsf11a	TNF	Secreted Signaling	KEGG: mmu04060
Macrophages	EPDCs 1	tnfb	tnfrsf11a	0.00194776	0	TNF_TNFRSF1B_2	tnfb - tnfrsf11a	TNF	Secreted Signaling	KEGG: mmu04060
Macrophages	EPDCs 2	tnfb	tnfrsf11a	0.0055309	0	TNF_TNFRSF1B_2	tnfb - tnfrsf11a	TNF	Secreted Signaling	KEGG: mmu04060
Macrophages	Mesenchymal	tnfb	tnfrsf11a	0.000888384	0	TNF_TNFRSF1B_2	tnfb - tnfrsf11a	TNF	Secreted Signaling	KEGG: mmu04060
Macrophages	Mural Cells 1	tnfb	tnfrsf11a	0.0030653	0	TNF_TNFRSF1B_2	tnfb - tnfrsf11a	TNF	Secreted Signaling	KEGG: mmu04060
Macrophages	Macrophages	tnfb	tnfrsf11a	0.00393187	0	TNF_TNFRSF1B_2	tnfb - tnfrsf11a	TNF	Secreted Signaling	KEGG: mmu04060
Macrophages	ECs 2	tnfb	tnfrsf1b	0.00251205	0	TNF_TNFRSF1B_3	tnfb - tnfrsf1b	TNF	Secreted Signaling	KEGG: mmu04060
Macrophages	ECs 3	tnfb	tnfrsf1b	0.00242744	0	TNF_TNFRSF1B_3	tnfb - tnfrsf1b	TNF	Secreted Signaling	KEGG: mmu04060
Macrophages	Coronary ECs	tnfb	tnfrsf1b	0.00732701	0	TNF_TNFRSF1B_3	tnfb - tnfrsf1b	TNF	Secreted Signaling	KEGG: mmu04060
Macrophages	EPDCs 1	tnfb	tnfrsf1b	0.00308896	0	TNF_TNFRSF1B_3	tnfb - tnfrsf1b	TNF	Secreted Signaling	KEGG: mmu04060
Macrophages	EPDCs 2	tnfb	tnfrsf1b	0.00249662	0	TNF_TNFRSF1B_3	tnfb - tnfrsf1b	TNF	Secreted Signaling	KEGG: mmu04060
Macrophages	Mesenchymal	tnfb	tnfrsf1b	0.00944671	0	TNF_TNFRSF1B_3	tnfb - tnfrsf1b	TNF	Secreted Signaling	KEGG: mmu04060
Macrophages	Mural Cells 1	tnfb	tnfrsf1b	0.00301442	0	TNF_TNFRSF1B_3	tnfb - tnfrsf1b	TNF	Secreted Signaling	KEGG: mmu04060
Macrophages	Macrophages	tnfb	tnfrsf1b	0.015846	0	TNF_TNFRSF1B_3	tnfb - tnfrsf1b	TNF	Secreted Signaling	KEGG: mmu04060
Macrophages	ECs 1	tnfa	cd40	0.00218361	0	TNF_TNFRSF1B_4	tnfa - cd40	TNF	Secreted Signaling	KEGG: mmu04060
Macrophages	ECs 2	tnfa	cd40	0.00170961	0	TNF_TNFRSF1B_4	tnfa - cd40	TNF	Secreted Signaling	KEGG: mmu04060
Macrophages	ECs 3	tnfa	cd40	0.00185493	0	TNF_TNFRSF1B_4	tnfa - cd40	TNF	Secreted Signaling	KEGG: mmu04060
Macrophages	Coronary ECs	tnfa	cd40	0.00304237	0	TNF_TNFRSF1B_4	tnfa - cd40	TNF	Secreted Signaling	KEGG: mmu04060
Macrophages	pCMs	tnfa	cd40	0.00228067	0	TNF_TNFRSF1B_4	tnfa - cd40	TNF	Secreted Signaling	KEGG: mmu04060
Macrophages	p-tCMs	tnfa	cd40	0.000965321	0	TNF_TNFRSF1B_4	tnfa - cd40	TNF	Secreted Signaling	KEGG: mmu04060
Macrophages	EPDCs 1	tnfa	cd40	0.00251709	0	TNF_TNFRSF1B_4	tnfa - cd40	TNF	Secreted Signaling	KEGG: mmu04060
Macrophages	EPDCs 2	tnfa	cd40	0.0060119	0	TNF_TNFRSF1B_4	tnfa - cd40	TNF	Secreted Signaling	KEGG: mmu04060
Macrophages	Mesenchymal	tnfa	cd40	0.0013981	0	TNF_TNFRSF1B_4	tnfa - cd40	TNF	Secreted Signaling	KEGG: mmu04060
Macrophages	Mural Cells 1	tnfa	cd40	0.00173614	0	TNF_TNFRSF1B_4	tnfa - cd40	TNF	Secreted Signaling	KEGG: mmu04060
Macrophages	Macrophages	tnfa	cd40	0.00826336	0	TNF_TNFRSF1B_4	tnfa - cd40	TNF	Secreted Signaling	KEGG: mmu04060
Macrophages	T/NK/B	tnfa	cd40	0.00208786	0	TNF_TNFRSF1B_4	tnfa - cd40	TNF	Secreted Signaling	KEGG: mmu04060
Macrophages	pCMs	tnfa	tnfrsf11a	0.00336513	0	TNF_TNFRSF1B_5	tnfa - tnfrsf11a	TNF	Secreted Signaling	KEGG: mmu04060
Macrophages	p-tCMs	tnfa	tnfrsf11a	0.00101249	0	TNF_TNFRSF1B_5	tnfa - tnfrsf11a	TNF	Secreted Signaling	KEGG: mmu04060
Macrophages	EPDCs 1	tnfa	tnfrsf11a	0.0007916	0	TNF_TNFRSF1B_5	tnfa - tnfrsf11a	TNF	Secreted Signaling	KEGG: mmu04060
Macrophages	EPDCs 2	tnfa	tnfrsf11a	0.00225265	0	TNF_TNFRSF1B_5	tnfa - tnfrsf11a	TNF	Secreted Signaling	KEGG: mmu04060
Macrophages	Mesenchymal	tnfa	tnfrsf11a	0.000360826	0	TNF_TNFRSF1B_5	tnfa - tnfrsf11a	TNF	Secreted Signaling	KEGG: mmu04060
Macrophages	Mural Cells 1	tnfa	tnfrsf11a	0.00124662	0	TNF_TNFRSF1B_5	tnfa - tnfrsf11a	TNF	Secreted Signaling	KEGG: mmu04060
Macrophages	Macrophages	tnfa	tnfrsf11a	0.00159987	0	TNF_TNFRSF1B_5	tnfa - tnfrsf11a	TNF	Secreted Signaling	KEGG: mmu04060
Macrophages	ECs 2	tnfa	tnfrsf1b	0.00102128	0	TNF_TNFRSF1B_6	tnfa - tnfrsf1b	TNF	Secreted Signaling	KEGG: mmu04060
Macrophages	ECs 3	tnfa	tnfrsf1b	0.000986833	0	TNF_TNFRSF1B_6	tnfa - tnfrsf1b	TNF	Secreted Signaling	KEGG: mmu04060
Macrophages	Coronary ECs	tnfa	tnfrsf1b	0.00298737	0	TNF_TNFRSF1B_6	tnfa - tnfrsf1b	TNF	Secreted Signaling	KEGG: mmu04060
Macrophages	EPDCs 1	tnfa	tnfrsf1b	0.00125626	0	TNF_TNFRSF1B_6	tnfa - tnfrsf1b	TNF	Secreted Signaling	KEGG: mmu04060
Macrophages	EPDCs 2	tnfa	tnfrsf1b	0.001015	0	TNF_TNFRSF1B_6	tnfa - tnfrsf1b	TNF	Secreted Signaling	KEGG: mmu04060
Macrophages	Mesenchymal	tnfa	tnfrsf1b	0.0038565	0	TNF_TNFRSF1B_6	tnfa - tnfrsf1b	TNF	Secreted Signaling	KEGG: mmu04060
Macrophages	Mural Cells 1	tnfa	tnfrsf1b	0.00122589	0	TNF_TNFRSF1B_6	tnfa - tnfrsf1b	TNF	Secreted Signaling	KEGG: mmu04060
Macrophages	Macrophages	tnfa	tnfrsf1b	0.00649373	0	TNF_TNFRSF1B_6	tnfa - tnfrsf1b	TNF	Secreted Signaling	KEGG: mmu04060
Macrophages	ECs 1	tnfb	cd40	0.00536194	0	LTA_TNFRSF1B_1	tnfb - cd40	LT	Secreted Signaling	KEGG: mmu04060
Macrophages	ECs 2	tnfb	cd40	0.00420091	0	LTA_TNFRSF1B_1	tnfb - cd40	LT	Secreted Signaling	KEGG: mmu04060
Macrophages	ECs 3	tnfb	cd40	0.00455703	0	LTA_TNFRSF1B_1	tnfb - cd40	LT	Secreted Signaling	KEGG: mmu04060
Macrophages	Coronary ECs	tnfb	cd40	0.0074613	0	LTA_TNFRSF1B_1	tnfb - cd40	LT	Secreted Signaling	KEGG: mmu04060
Macrophages	pCMs	tnfb	cd40	0.00559947	0	LTA_TNFRSF1B_1	tnfb - cd40	LT	Secreted Signaling	KEGG: mmu04060
Macrophages	p-tCMs	tnfb	cd40	0.0023746	0	LTA_TNFRSF1B_1	tnfb - cd40	LT	Secreted Signaling	KEGG: mmu04060
Macrophages	EPDCs 1	tnfb	cd40	0.00617779	0	LTA_TNFRSF1B_1	tnfb - cd40	LT	Secreted Signaling	KEGG: mmu04060
Macrophages	EPDCs 2	tnfb	cd40	0.0146804	0	LTA_TNFRSF1B_1	tnfb - cd40	LT	Secreted Signaling	KEGG: mmu04060
Macrophages	Mesenchymal	tnfb	cd40	0.00343703	0	LTA_TNFRSF1B_1	tnfb - cd40	LT	Secreted Signaling	KEGG: mmu04060
Macrophages	Mural Cells 1	tnfb	cd40	0.00426594	0	LTA_TNFRSF1B_1	tnfb - cd40	LT	Secreted Signaling	KEGG: mmu04060
Macrophages	Macrophages	tnfb	cd40	0.0201126	0	LTA_TNFRSF1B_1	tnfb - cd40	LT	Secreted Signaling	KEGG: mmu04060
Macrophages	T/NK/B	tnfb	cd40	0.00512754	0	LTA_TNFRSF1B_1	tnfb - cd40	LT	Secreted Signaling	KEGG: mmu04060
Macrophages	pCMs	tnfb	tnfrsf11a	0.00824897	0	LTA_TNFRSF1B_2	tnfb - tnfrsf11a	LT	Secreted Signaling	KEGG: mmu04060
Macrophages	p-tCMs	tnfb	tnfrsf11a	0.00249047	0	LTA_TNFRSF1B_2	tnfb - tnfrsf11a	LT	Secreted Signaling	KEGG: mmu04060
Macrophages	EPDCs 1	tnfb	tnfrsf11a	0.00194776	0	LTA_TNFRSF1B_2	tnfb - tnfrsf11a	LT	Secreted Signaling	KEGG: mmu04060
Macrophages	EPDCs 2	tnfb	tnfrsf11a	0.0055309	0	LTA_TNFRSF1B_2	tnfb - tnfrsf11a	LT	Secreted Signaling	KEGG: mmu04060
Macrophages	Mesenchymal	tnfb	tnfrsf11a	0.000888384	0	LTA_TNFRSF1B_2	tnfb - tnfrsf11a	LT	Secreted Signaling	KEGG: mmu04060
Macrophages	Mural Cells 1	tnfb	tnfrsf11a	0.0030653	0	LTA_TNFRSF1B_2	tnfb - tnfrsf11a	LT	Secreted Signaling	KEGG: mmu04060
Macrophages	Macrophages	tnfb	tnfrsf11a	0.00393187	0	LTA_TNFRSF1B_2	tnfb - tnfrsf11a	LT	Secreted Signaling	KEGG: mmu04060
Macrophages	ECs 2	tnfb	tnfrsf1b	0.00251205	0	LTA_TNFRSF1B_3	tnfb - tnfrsf1b	LT	Secreted Signaling	KEGG: mmu04060
Macrophages	ECs 3	tnfb	tnfrsf1b	0.00242744	0	LTA_TNFRSF1B_3	tnfb - tnfrsf1b	LT	Secreted Signaling	KEGG: mmu04060
Macrophages	Coronary ECs	tnfb	tnfrsf1b	0.00732701	0	LTA_TNFRSF1B_3	tnfb - tnfrsf1b	LT	Secreted Signaling	KEGG: mmu04060
Macrophages	EPDCs 1	tnfb	tnfrsf1b	0.00308896	0	LTA_TNFRSF1B_3	tnfb - tnfrsf1b	LT	Secreted Signaling	KEGG: mmu04060
Macrophages	EPDCs 2	tnfb	tnfrsf1b	0.00249662	0	LTA_TNFRSF1B_3	tnfb - tnfrsf1b	LT	Secreted Signaling	KEGG: mmu04060
Macrophages	Mesenchymal	tnfb	tnfrsf1b	0.00944671	0	LTA_TNFRSF1B_3	tnfb - tnfrsf1b	LT	Secreted Signaling	KEGG: mmu04060
Macrophages	Mural Cells 1	tnfb	tnfrsf1b	0.00301442	0	LTA_TNFRSF1B_3	tnfb - tnfrsf1b	LT	Secreted Signaling	KEGG: mmu04060
Macrophages	Macrophages	tnfb	tnfrsf1b	0.015846	0	LTA_TNFRSF1B_3	tnfb - tnfrsf1b	LT	Secreted Signaling	KEGG: mmu04060
Macrophages	ECs 1	tnfa	cd40	0.00218361	0	LTA_TNFRSF1B_4	tnfa - cd40	LT	Secreted Signaling	KEGG: mmu04060
Macrophages	ECs 2	tnfa	cd40	0.00170961	0	LTA_TNFRSF1B_4	tnfa - cd40	LT	Secreted Signaling	KEGG: mmu04060
Macrophages	ECs 3	tnfa	cd40	0.00185493	0	LTA_TNFRSF1B_4	tnfa - cd40	LT	Secreted Signaling	KEGG: mmu04060
Macrophages	Coronary ECs	tnfa	cd40	0.00304237	0	LTA_TNFRSF1B_4	tnfa - cd40	LT	Secreted Signaling	KEGG: mmu04060
Macrophages	pCMs	tnfa	cd40	0.00228067	0	LTA_TNFRSF1B_4	tnfa - cd40	LT	Secreted Signaling	KEGG: mmu04060
Macrophages	p-tCMs	tnfa	cd40	0.000965321	0	LTA_TNFRSF1B_4	tnfa - cd40	LT	Secreted Signaling	KEGG: mmu04060
Macrophages	EPDCs 1	tnfa	cd40	0.00251709	0	LTA_TNFRSF1B_4	tnfa - cd40	LT	Secreted Signaling	KEGG: mmu04060
Macrophages	EPDCs 2	tnfa	cd40	0.0060119	0	LTA_TNFRSF1B_4	tnfa - cd40	LT	Secreted Signaling	KEGG: mmu04060
Macrophages	Mesenchymal	tnfa	cd40	0.0013981	0	LTA_TNFRSF1B_4	tnfa - cd40	LT	Secreted Signaling	KEGG: mmu04060
Macrophages	Mural Cells 1	tnfa	cd40	0.00173614	0	LTA_TNFRSF1B_4	tnfa - cd40	LT	Secreted Signaling	KEGG: mmu04060
Macrophages	Macrophages	tnfa	cd40	0.00826336	0	LTA_TNFRSF1B_4	tnfa - cd40	LT	Secreted Signaling	KEGG: mmu04060
Macrophages	T/NK/B	tnfa	cd40	0.00208786	0	LTA_TNFRSF1B_4	tnfa - cd40	LT	Secreted Signaling	KEGG: mmu04060
Macrophages	pCMs	tnfa	tnfrsf11a	0.00336513	0	LTA_TNFRSF1B_5	tnfa - tnfrsf11a	LT	Secreted Signaling	KEGG: mmu04060
Macrophages	p-tCMs	tnfa	tnfrsf11a	0.00101249	0	LTA_TNFRSF1B_5	tnfa - tnfrsf11a	LT	Secreted Signaling	KEGG: mmu04060
Macrophages	EPDCs 1	tnfa	tnfrsf11a	0.0007916	0	LTA_TNFRSF1B_5	tnfa - tnfrsf11a	LT	Secreted Signaling	KEGG: mmu04060
Macrophages	EPDCs 2	tnfa	tnfrsf11a	0.00225265	0	LTA_TNFRSF1B_5	tnfa - tnfrsf11a	LT	Secreted Signaling	KEGG: mmu04060
Macrophages	Mesenchymal	tnfa	tnfrsf11a	0.000360826	0	LTA_TNFRSF1B_5	tnfa - tnfrsf11a	LT	Secreted Signaling	KEGG: mmu04060
Macrophages	Mural Cells 1	tnfa	tnfrsf11a	0.00124662	0	LTA_TNFRSF1B_5	tnfa - tnfrsf11a	LT	Secreted Signaling	KEGG: mmu04060
Macrophages	Macrophages	tnfa	tnfrsf11a	0.00159987	0	LTA_TNFRSF1B_5	tnfa - tnfrsf11a	LT	Secreted Signaling	KEGG: mmu04060
Macrophages	ECs 2	tnfa	tnfrsf1b	0.00102128	0	LTA_TNFRSF1B_6	tnfa - tnfrsf1b	LT	Secreted Signaling	KEGG: mmu04060
Macrophages	ECs 3	tnfa	tnfrsf1b	0.000986833	0	LTA_TNFRSF1B_6	tnfa - tnfrsf1b	LT	Secreted Signaling	KEGG: mmu04060
Macrophages	Coronary ECs	tnfa	tnfrsf1b	0.00298737	0	LTA_TNFRSF1B_6	tnfa - tnfrsf1b	LT	Secreted Signaling	KEGG: mmu04060
Macrophages	EPDCs 1	tnfa	tnfrsf1b	0.00125626	0	LTA_TNFRSF1B_6	tnfa - tnfrsf1b	LT	Secreted Signaling	KEGG: mmu04060
Macrophages	EPDCs 2	tnfa	tnfrsf1b	0.001015	0	LTA_TNFRSF1B_6	tnfa - tnfrsf1b	LT	Secreted Signaling	KEGG: mmu04060
Macrophages	Mesenchymal	tnfa	tnfrsf1b	0.0038565	0	LTA_TNFRSF1B_6	tnfa - tnfrsf1b	LT	Secreted Signaling	KEGG: mmu04060
Macrophages	Mural Cells 1	tnfa	tnfrsf1b	0.00122589	0	LTA_TNFRSF1B_6	tnfa - tnfrsf1b	LT	Secreted Signaling	KEGG: mmu04060
Macrophages	Macrophages	tnfa	tnfrsf1b	0.00649373	0	LTA_TNFRSF1B_6	tnfa - tnfrsf1b	LT	Secreted Signaling	KEGG: mmu04060
Macrophages	ECs 1	tnfb	cd40	0.00536194	0	LTA_TNFRSF14_1	tnfb - cd40	LT	Secreted Signaling	KEGG: mmu04060
Macrophages	ECs 2	tnfb	cd40	0.00420091	0	LTA_TNFRSF14_1	tnfb - cd40	LT	Secreted Signaling	KEGG: mmu04060
Macrophages	ECs 3	tnfb	cd40	0.00455703	0	LTA_TNFRSF14_1	tnfb - cd40	LT	Secreted Signaling	KEGG: mmu04060
Macrophages	Coronary ECs	tnfb	cd40	0.0074613	0	LTA_TNFRSF14_1	tnfb - cd40	LT	Secreted Signaling	KEGG: mmu04060
Macrophages	pCMs	tnfb	cd40	0.00559947	0	LTA_TNFRSF14_1	tnfb - cd40	LT	Secreted Signaling	KEGG: mmu04060
Macrophages	p-tCMs	tnfb	cd40	0.0023746	0	LTA_TNFRSF14_1	tnfb - cd40	LT	Secreted Signaling	KEGG: mmu04060
Macrophages	EPDCs 1	tnfb	cd40	0.00617779	0	LTA_TNFRSF14_1	tnfb - cd40	LT	Secreted Signaling	KEGG: mmu04060
Macrophages	EPDCs 2	tnfb	cd40	0.0146804	0	LTA_TNFRSF14_1	tnfb - cd40	LT	Secreted Signaling	KEGG: mmu04060
Macrophages	Mesenchymal	tnfb	cd40	0.00343703	0	LTA_TNFRSF14_1	tnfb - cd40	LT	Secreted Signaling	KEGG: mmu04060
Macrophages	Mural Cells 1	tnfb	cd40	0.00426594	0	LTA_TNFRSF14_1	tnfb - cd40	LT	Secreted Signaling	KEGG: mmu04060
Macrophages	Macrophages	tnfb	cd40	0.0201126	0	LTA_TNFRSF14_1	tnfb - cd40	LT	Secreted Signaling	KEGG: mmu04060
Macrophages	T/NK/B	tnfb	cd40	0.00512754	0	LTA_TNFRSF14_1	tnfb - cd40	LT	Secreted Signaling	KEGG: mmu04060
Macrophages	ECs 1	tnfb	tnfrsfa	0.0327476	0	LTA_TNFRSF14_2	tnfb - tnfrsfa	LT	Secreted Signaling	KEGG: mmu04060
Macrophages	ECs 2	tnfb	tnfrsfa	0.0272784	0	LTA_TNFRSF14_2	tnfb - tnfrsfa	LT	Secreted Signaling	KEGG: mmu04060
Macrophages	ECs 3	tnfb	tnfrsfa	0.0314001	0	LTA_TNFRSF14_2	tnfb - tnfrsfa	LT	Secreted Signaling	KEGG: mmu04060
Macrophages	Coronary ECs	tnfb	tnfrsfa	0.0182887	0	LTA_TNFRSF14_2	tnfb - tnfrsfa	LT	Secreted Signaling	KEGG: mmu04060
Macrophages	pCMs	tnfb	tnfrsfa	0.0169739	0	LTA_TNFRSF14_2	tnfb - tnfrsfa	LT	Secreted Signaling	KEGG: mmu04060
Macrophages	p-tCMs	tnfb	tnfrsfa	0.0174521	0	LTA_TNFRSF14_2	tnfb - tnfrsfa	LT	Secreted Signaling	KEGG: mmu04060
Macrophages	cCMs-1	tnfb	tnfrsfa	0.00341587	0	LTA_TNFRSF14_2	tnfb - tnfrsfa	LT	Secreted Signaling	KEGG: mmu04060
Macrophages	EPDCs 1	tnfb	tnfrsfa	0.0136545	0	LTA_TNFRSF14_2	tnfb - tnfrsfa	LT	Secreted Signaling	KEGG: mmu04060
Macrophages	EPDCs 2	tnfb	tnfrsfa	0.017984	0	LTA_TNFRSF14_2	tnfb - tnfrsfa	LT	Secreted Signaling	KEGG: mmu04060
Macrophages	Mesenchymal	tnfb	tnfrsfa	0.0292791	0	LTA_TNFRSF14_2	tnfb - tnfrsfa	LT	Secreted Signaling	KEGG: mmu04060
Macrophages	Mural Cells 1	tnfb	tnfrsfa	0.0302668	0	LTA_TNFRSF14_2	tnfb - tnfrsfa	LT	Secreted Signaling	KEGG: mmu04060
Macrophages	Macrophages	tnfb	tnfrsfa	0.00772984	0	LTA_TNFRSF14_2	tnfb - tnfrsfa	LT	Secreted Signaling	KEGG: mmu04060
Macrophages	T/NK/B	tnfb	tnfrsfa	0.00460194	0	LTA_TNFRSF14_2	tnfb - tnfrsfa	LT	Secreted Signaling	KEGG: mmu04060
Macrophages	pCMs	tnfb	tnfrsf11a	0.00824897	0	LTA_TNFRSF14_4	tnfb - tnfrsf11a	LT	Secreted Signaling	KEGG: mmu04060
Macrophages	p-tCMs	tnfb	tnfrsf11a	0.00249047	0	LTA_TNFRSF14_4	tnfb - tnfrsf11a	LT	Secreted Signaling	KEGG: mmu04060
Macrophages	EPDCs 1	tnfb	tnfrsf11a	0.00194776	0	LTA_TNFRSF14_4	tnfb - tnfrsf11a	LT	Secreted Signaling	KEGG: mmu04060
Macrophages	EPDCs 2	tnfb	tnfrsf11a	0.0055309	0	LTA_TNFRSF14_4	tnfb - tnfrsf11a	LT	Secreted Signaling	KEGG: mmu04060
Macrophages	Mesenchymal	tnfb	tnfrsf11a	0.000888384	0	LTA_TNFRSF14_4	tnfb - tnfrsf11a	LT	Secreted Signaling	KEGG: mmu04060
Macrophages	Mural Cells 1	tnfb	tnfrsf11a	0.0030653	0	LTA_TNFRSF14_4	tnfb - tnfrsf11a	LT	Secreted Signaling	KEGG: mmu04060
Macrophages	Macrophages	tnfb	tnfrsf11a	0.00393187	0	LTA_TNFRSF14_4	tnfb - tnfrsf11a	LT	Secreted Signaling	KEGG: mmu04060
Macrophages	ECs 2	tnfb	tnfrsf1b	0.00251205	0	LTA_TNFRSF14_6	tnfb - tnfrsf1b	LT	Secreted Signaling	KEGG: mmu04060
Macrophages	ECs 3	tnfb	tnfrsf1b	0.00242744	0	LTA_TNFRSF14_6	tnfb - tnfrsf1b	LT	Secreted Signaling	KEGG: mmu04060
Macrophages	Coronary ECs	tnfb	tnfrsf1b	0.00732701	0	LTA_TNFRSF14_6	tnfb - tnfrsf1b	LT	Secreted Signaling	KEGG: mmu04060
Macrophages	EPDCs 1	tnfb	tnfrsf1b	0.00308896	0	LTA_TNFRSF14_6	tnfb - tnfrsf1b	LT	Secreted Signaling	KEGG: mmu04060
Macrophages	EPDCs 2	tnfb	tnfrsf1b	0.00249662	0	LTA_TNFRSF14_6	tnfb - tnfrsf1b	LT	Secreted Signaling	KEGG: mmu04060
Macrophages	Mesenchymal	tnfb	tnfrsf1b	0.00944671	0	LTA_TNFRSF14_6	tnfb - tnfrsf1b	LT	Secreted Signaling	KEGG: mmu04060
Macrophages	Mural Cells 1	tnfb	tnfrsf1b	0.00301442	0	LTA_TNFRSF14_6	tnfb - tnfrsf1b	LT	Secreted Signaling	KEGG: mmu04060
Macrophages	Macrophages	tnfb	tnfrsf1b	0.015846	0	LTA_TNFRSF14_6	tnfb - tnfrsf1b	LT	Secreted Signaling	KEGG: mmu04060
Macrophages	ECs 1	tnfa	cd40	0.00218361	0	LTA_TNFRSF14_7	tnfa - cd40	LT	Secreted Signaling	KEGG: mmu04060
Macrophages	ECs 2	tnfa	cd40	0.00170961	0	LTA_TNFRSF14_7	tnfa - cd40	LT	Secreted Signaling	KEGG: mmu04060
Macrophages	ECs 3	tnfa	cd40	0.00185493	0	LTA_TNFRSF14_7	tnfa - cd40	LT	Secreted Signaling	KEGG: mmu04060
Macrophages	Coronary ECs	tnfa	cd40	0.00304237	0	LTA_TNFRSF14_7	tnfa - cd40	LT	Secreted Signaling	KEGG: mmu04060
Macrophages	pCMs	tnfa	cd40	0.00228067	0	LTA_TNFRSF14_7	tnfa - cd40	LT	Secreted Signaling	KEGG: mmu04060
Macrophages	p-tCMs	tnfa	cd40	0.000965321	0	LTA_TNFRSF14_7	tnfa - cd40	LT	Secreted Signaling	KEGG: mmu04060
Macrophages	EPDCs 1	tnfa	cd40	0.00251709	0	LTA_TNFRSF14_7	tnfa - cd40	LT	Secreted Signaling	KEGG: mmu04060
Macrophages	EPDCs 2	tnfa	cd40	0.0060119	0	LTA_TNFRSF14_7	tnfa - cd40	LT	Secreted Signaling	KEGG: mmu04060
Macrophages	Mesenchymal	tnfa	cd40	0.0013981	0	LTA_TNFRSF14_7	tnfa - cd40	LT	Secreted Signaling	KEGG: mmu04060
Macrophages	Mural Cells 1	tnfa	cd40	0.00173614	0	LTA_TNFRSF14_7	tnfa - cd40	LT	Secreted Signaling	KEGG: mmu04060
Macrophages	Macrophages	tnfa	cd40	0.00826336	0	LTA_TNFRSF14_7	tnfa - cd40	LT	Secreted Signaling	KEGG: mmu04060
Macrophages	T/NK/B	tnfa	cd40	0.00208786	0	LTA_TNFRSF14_7	tnfa - cd40	LT	Secreted Signaling	KEGG: mmu04060
Macrophages	ECs 1	tnfa	tnfrsfa	0.0135575	0	LTA_TNFRSF14_8	tnfa - tnfrsfa	LT	Secreted Signaling	KEGG: mmu04060
Macrophages	ECs 2	tnfa	tnfrsfa	0.011256	0	LTA_TNFRSF14_8	tnfa - tnfrsfa	LT	Secreted Signaling	KEGG: mmu04060
Macrophages	ECs 3	tnfa	tnfrsfa	0.012989	0	LTA_TNFRSF14_8	tnfa - tnfrsfa	LT	Secreted Signaling	KEGG: mmu04060
Macrophages	Coronary ECs	tnfa	tnfrsfa	0.00750578	0	LTA_TNFRSF14_8	tnfa - tnfrsfa	LT	Secreted Signaling	KEGG: mmu04060
Macrophages	pCMs	tnfa	tnfrsfa	0.00696067	0	LTA_TNFRSF14_8	tnfa - tnfrsfa	LT	Secreted Signaling	KEGG: mmu04060
Macrophages	p-tCMs	tnfa	tnfrsfa	0.00715883	0	LTA_TNFRSF14_8	tnfa - tnfrsfa	LT	Secreted Signaling	KEGG: mmu04060
Macrophages	cCMs-1	tnfa	tnfrsfa	0.00138948	0	LTA_TNFRSF14_8	tnfa - tnfrsfa	LT	Secreted Signaling	KEGG: mmu04060
Macrophages	EPDCs 1	tnfa	tnfrsfa	0.00558834	0	LTA_TNFRSF14_8	tnfa - tnfrsfa	LT	Secreted Signaling	KEGG: mmu04060
Macrophages	EPDCs 2	tnfa	tnfrsfa	0.00737936	0	LTA_TNFRSF14_8	tnfa - tnfrsfa	LT	Secreted Signaling	KEGG: mmu04060
Macrophages	Mesenchymal	tnfa	tnfrsfa	0.0120961	0	LTA_TNFRSF14_8	tnfa - tnfrsfa	LT	Secreted Signaling	KEGG: mmu04060
Macrophages	Mural Cells 1	tnfa	tnfrsfa	0.0125117	0	LTA_TNFRSF14_8	tnfa - tnfrsfa	LT	Secreted Signaling	KEGG: mmu04060
Macrophages	Macrophages	tnfa	tnfrsfa	0.00315238	0	LTA_TNFRSF14_8	tnfa - tnfrsfa	LT	Secreted Signaling	KEGG: mmu04060
Macrophages	T/NK/B	tnfa	tnfrsfa	0.00187326	0	LTA_TNFRSF14_8	tnfa - tnfrsfa	LT	Secreted Signaling	KEGG: mmu04060
Macrophages	pCMs	tnfa	tnfrsf11a	0.00336513	0	LTA_TNFRSF14_10	tnfa - tnfrsf11a	LT	Secreted Signaling	KEGG: mmu04060
Macrophages	p-tCMs	tnfa	tnfrsf11a	0.00101249	0	LTA_TNFRSF14_10	tnfa - tnfrsf11a	LT	Secreted Signaling	KEGG: mmu04060
Macrophages	EPDCs 1	tnfa	tnfrsf11a	0.0007916	0	LTA_TNFRSF14_10	tnfa - tnfrsf11a	LT	Secreted Signaling	KEGG: mmu04060
Macrophages	EPDCs 2	tnfa	tnfrsf11a	0.00225265	0	LTA_TNFRSF14_10	tnfa - tnfrsf11a	LT	Secreted Signaling	KEGG: mmu04060
Macrophages	Mesenchymal	tnfa	tnfrsf11a	0.000360826	0	LTA_TNFRSF14_10	tnfa - tnfrsf11a	LT	Secreted Signaling	KEGG: mmu04060
Macrophages	Mural Cells 1	tnfa	tnfrsf11a	0.00124662	0	LTA_TNFRSF14_10	tnfa - tnfrsf11a	LT	Secreted Signaling	KEGG: mmu04060
Macrophages	Macrophages	tnfa	tnfrsf11a	0.00159987	0	LTA_TNFRSF14_10	tnfa - tnfrsf11a	LT	Secreted Signaling	KEGG: mmu04060
Macrophages	ECs 2	tnfa	tnfrsf1b	0.00102128	0	LTA_TNFRSF14_12	tnfa - tnfrsf1b	LT	Secreted Signaling	KEGG: mmu04060
Macrophages	ECs 3	tnfa	tnfrsf1b	0.000986833	0	LTA_TNFRSF14_12	tnfa - tnfrsf1b	LT	Secreted Signaling	KEGG: mmu04060
Macrophages	Coronary ECs	tnfa	tnfrsf1b	0.00298737	0	LTA_TNFRSF14_12	tnfa - tnfrsf1b	LT	Secreted Signaling	KEGG: mmu04060
Macrophages	EPDCs 1	tnfa	tnfrsf1b	0.00125626	0	LTA_TNFRSF14_12	tnfa - tnfrsf1b	LT	Secreted Signaling	KEGG: mmu04060
Macrophages	EPDCs 2	tnfa	tnfrsf1b	0.001015	0	LTA_TNFRSF14_12	tnfa - tnfrsf1b	LT	Secreted Signaling	KEGG: mmu04060
Macrophages	Mesenchymal	tnfa	tnfrsf1b	0.0038565	0	LTA_TNFRSF14_12	tnfa - tnfrsf1b	LT	Secreted Signaling	KEGG: mmu04060
Macrophages	Mural Cells 1	tnfa	tnfrsf1b	0.00122589	0	LTA_TNFRSF14_12	tnfa - tnfrsf1b	LT	Secreted Signaling	KEGG: mmu04060
Macrophages	Macrophages	tnfa	tnfrsf1b	0.00649373	0	LTA_TNFRSF14_12	tnfa - tnfrsf1b	LT	Secreted Signaling	KEGG: mmu04060
EPDCs 2	EPDCs 2	ngfb	ngfrb	0.00140251	0	NGF_NGFR_3	ngfb - ngfrb	NGF	Secreted Signaling	KEGG: mmu04060
ECs 2	ECs 1	nampta	insrb	0.00129018	0	NAMPT_INSR_1	nampta - insrb	VISFATIN	Secreted Signaling	PMID: 28490838
ECs 3	ECs 1	nampta	insrb	0.00149209	0	NAMPT_INSR_1	nampta - insrb	VISFATIN	Secreted Signaling	PMID: 28490838
ECs 2	ECs 2	nampta	insrb	0.00356339	0	NAMPT_INSR_1	nampta - insrb	VISFATIN	Secreted Signaling	PMID: 28490838
ECs 3	ECs 2	nampta	insrb	0.00411959	0	NAMPT_INSR_1	nampta - insrb	VISFATIN	Secreted Signaling	PMID: 28490838
EPDCs 2	ECs 2	nampta	insrb	0.00232675	0.04	NAMPT_INSR_1	nampta - insrb	VISFATIN	Secreted Signaling	PMID: 28490838
T/NK/B	ECs 2	nampta	insrb	0.00773879	0	NAMPT_INSR_1	nampta - insrb	VISFATIN	Secreted Signaling	PMID: 28490838
ECs 2	ECs 3	nampta	insrb	0.00251944	0	NAMPT_INSR_1	nampta - insrb	VISFATIN	Secreted Signaling	PMID: 28490838
ECs 3	ECs 3	nampta	insrb	0.00291317	0	NAMPT_INSR_1	nampta - insrb	VISFATIN	Secreted Signaling	PMID: 28490838
EPDCs 2	ECs 3	nampta	insrb	0.00164449	0.03	NAMPT_INSR_1	nampta - insrb	VISFATIN	Secreted Signaling	PMID: 28490838
T/NK/B	ECs 3	nampta	insrb	0.00547831	0.02	NAMPT_INSR_1	nampta - insrb	VISFATIN	Secreted Signaling	PMID: 28490838
ECs 2	Coronary ECs	nampta	insrb	0.00322735	0	NAMPT_INSR_1	nampta - insrb	VISFATIN	Secreted Signaling	PMID: 28490838
ECs 3	Coronary ECs	nampta	insrb	0.00373129	0	NAMPT_INSR_1	nampta - insrb	VISFATIN	Secreted Signaling	PMID: 28490838
EPDCs 2	Coronary ECs	nampta	insrb	0.00210708	0.02	NAMPT_INSR_1	nampta - insrb	VISFATIN	Secreted Signaling	PMID: 28490838
T/NK/B	Coronary ECs	nampta	insrb	0.00701177	0.02	NAMPT_INSR_1	nampta - insrb	VISFATIN	Secreted Signaling	PMID: 28490838
ECs 2	pCMs	nampta	insrb	0.00378544	0	NAMPT_INSR_1	nampta - insrb	VISFATIN	Secreted Signaling	PMID: 28490838
ECs 3	pCMs	nampta	insrb	0.00437613	0	NAMPT_INSR_1	nampta - insrb	VISFATIN	Secreted Signaling	PMID: 28490838
EPDCs 2	pCMs	nampta	insrb	0.00247192	0.03	NAMPT_INSR_1	nampta - insrb	VISFATIN	Secreted Signaling	PMID: 28490838
T/NK/B	pCMs	nampta	insrb	0.00821886	0	NAMPT_INSR_1	nampta - insrb	VISFATIN	Secreted Signaling	PMID: 28490838
ECs 2	p-tCMs	nampta	insrb	0.00289174	0	NAMPT_INSR_1	nampta - insrb	VISFATIN	Secreted Signaling	PMID: 28490838
ECs 3	p-tCMs	nampta	insrb	0.00334345	0	NAMPT_INSR_1	nampta - insrb	VISFATIN	Secreted Signaling	PMID: 28490838
T/NK/B	p-tCMs	nampta	insrb	0.00628509	0.01	NAMPT_INSR_1	nampta - insrb	VISFATIN	Secreted Signaling	PMID: 28490838
ECs 2	cCMs-1	nampta	insrb	0.000884165	0	NAMPT_INSR_1	nampta - insrb	VISFATIN	Secreted Signaling	PMID: 28490838
ECs 3	cCMs-1	nampta	insrb	0.0010226	0	NAMPT_INSR_1	nampta - insrb	VISFATIN	Secreted Signaling	PMID: 28490838
ECs 2	EPDCs 1	nampta	insrb	0.0013411	0	NAMPT_INSR_1	nampta - insrb	VISFATIN	Secreted Signaling	PMID: 28490838
ECs 3	EPDCs 1	nampta	insrb	0.00155096	0	NAMPT_INSR_1	nampta - insrb	VISFATIN	Secreted Signaling	PMID: 28490838
ECs 2	EPDCs 2	nampta	insrb	0.00350829	0	NAMPT_INSR_1	nampta - insrb	VISFATIN	Secreted Signaling	PMID: 28490838
ECs 3	EPDCs 2	nampta	insrb	0.00405592	0	NAMPT_INSR_1	nampta - insrb	VISFATIN	Secreted Signaling	PMID: 28490838
EPDCs 2	EPDCs 2	nampta	insrb	0.00229073	0.03	NAMPT_INSR_1	nampta - insrb	VISFATIN	Secreted Signaling	PMID: 28490838
T/NK/B	EPDCs 2	nampta	insrb	0.00761962	0	NAMPT_INSR_1	nampta - insrb	VISFATIN	Secreted Signaling	PMID: 28490838
ECs 2	Mesenchymal	nampta	insrb	0.00137953	0	NAMPT_INSR_1	nampta - insrb	VISFATIN	Secreted Signaling	PMID: 28490838
ECs 3	Mesenchymal	nampta	insrb	0.0015954	0	NAMPT_INSR_1	nampta - insrb	VISFATIN	Secreted Signaling	PMID: 28490838
ECs 2	Mural Cells 1	nampta	insrb	0.00353808	0	NAMPT_INSR_1	nampta - insrb	VISFATIN	Secreted Signaling	PMID: 28490838
ECs 3	Mural Cells 1	nampta	insrb	0.00409034	0	NAMPT_INSR_1	nampta - insrb	VISFATIN	Secreted Signaling	PMID: 28490838
EPDCs 2	Mural Cells 1	nampta	insrb	0.0023102	0.03	NAMPT_INSR_1	nampta - insrb	VISFATIN	Secreted Signaling	PMID: 28490838
T/NK/B	Mural Cells 1	nampta	insrb	0.00768405	0	NAMPT_INSR_1	nampta - insrb	VISFATIN	Secreted Signaling	PMID: 28490838
ECs 2	Macrophages	nampta	insrb	0.000557472	0	NAMPT_INSR_1	nampta - insrb	VISFATIN	Secreted Signaling	PMID: 28490838
ECs 3	Macrophages	nampta	insrb	0.000644788	0	NAMPT_INSR_1	nampta - insrb	VISFATIN	Secreted Signaling	PMID: 28490838
ECs 2	ECs 1	nampta	insra	0.0032363	0	NAMPT_INSR_2	nampta - insra	VISFATIN	Secreted Signaling	PMID: 28490838
ECs 3	ECs 1	nampta	insra	0.00374163	0	NAMPT_INSR_2	nampta - insra	VISFATIN	Secreted Signaling	PMID: 28490838
pCMs	ECs 1	nampta	insra	0.00127541	0	NAMPT_INSR_2	nampta - insra	VISFATIN	Secreted Signaling	PMID: 28490838
EPDCs 2	ECs 1	nampta	insra	0.00211293	0	NAMPT_INSR_2	nampta - insra	VISFATIN	Secreted Signaling	PMID: 28490838
Macrophages	ECs 1	nampta	insra	0.00299035	0	NAMPT_INSR_2	nampta - insra	VISFATIN	Secreted Signaling	PMID: 28490838
T/NK/B	ECs 1	nampta	insra	0.00703113	0	NAMPT_INSR_2	nampta - insra	VISFATIN	Secreted Signaling	PMID: 28490838
ECs 2	ECs 2	nampta	insra	0.000433839	0	NAMPT_INSR_2	nampta - insra	VISFATIN	Secreted Signaling	PMID: 28490838
ECs 3	ECs 2	nampta	insra	0.000501801	0	NAMPT_INSR_2	nampta - insra	VISFATIN	Secreted Signaling	PMID: 28490838
EPDCs 2	ECs 2	nampta	insra	0.00028297	0.03	NAMPT_INSR_2	nampta - insra	VISFATIN	Secreted Signaling	PMID: 28490838
T/NK/B	ECs 2	nampta	insra	0.00094567	0	NAMPT_INSR_2	nampta - insra	VISFATIN	Secreted Signaling	PMID: 28490838
ECs 2	pCMs	nampta	insra	0.000526519	0	NAMPT_INSR_2	nampta - insra	VISFATIN	Secreted Signaling	PMID: 28490838
ECs 3	pCMs	nampta	insra	0.000608991	0	NAMPT_INSR_2	nampta - insra	VISFATIN	Secreted Signaling	PMID: 28490838
EPDCs 2	pCMs	nampta	insra	0.000343432	0.03	NAMPT_INSR_2	nampta - insra	VISFATIN	Secreted Signaling	PMID: 28490838
Macrophages	pCMs	nampta	insra	0.000486404	0.03	NAMPT_INSR_2	nampta - insra	VISFATIN	Secreted Signaling	PMID: 28490838
T/NK/B	pCMs	nampta	insra	0.00114756	0.02	NAMPT_INSR_2	nampta - insra	VISFATIN	Secreted Signaling	PMID: 28490838
ECs 2	EPDCs 2	nampta	insra	0.000607059	0	NAMPT_INSR_2	nampta - insra	VISFATIN	Secreted Signaling	PMID: 28490838
ECs 3	EPDCs 2	nampta	insra	0.000702138	0	NAMPT_INSR_2	nampta - insra	VISFATIN	Secreted Signaling	PMID: 28490838
EPDCs 2	EPDCs 2	nampta	insra	0.000395977	0.03	NAMPT_INSR_2	nampta - insra	VISFATIN	Secreted Signaling	PMID: 28490838
Macrophages	EPDCs 2	nampta	insra	0.000560811	0.04	NAMPT_INSR_2	nampta - insra	VISFATIN	Secreted Signaling	PMID: 28490838
T/NK/B	EPDCs 2	nampta	insra	0.00132298	0	NAMPT_INSR_2	nampta - insra	VISFATIN	Secreted Signaling	PMID: 28490838
ECs 2	Macrophages	nampta	insra	0.000586893	0	NAMPT_INSR_2	nampta - insra	VISFATIN	Secreted Signaling	PMID: 28490838
ECs 3	Macrophages	nampta	insra	0.000678815	0	NAMPT_INSR_2	nampta - insra	VISFATIN	Secreted Signaling	PMID: 28490838
EPDCs 2	Macrophages	nampta	insra	0.00038282	0.03	NAMPT_INSR_2	nampta - insra	VISFATIN	Secreted Signaling	PMID: 28490838
Macrophages	Macrophages	nampta	insra	0.00054218	0.03	NAMPT_INSR_2	nampta - insra	VISFATIN	Secreted Signaling	PMID: 28490838
T/NK/B	Macrophages	nampta	insra	0.00127906	0.01	NAMPT_INSR_2	nampta - insra	VISFATIN	Secreted Signaling	PMID: 28490838
Coronary ECs	ECs 1	angptl4	sdc2	0.0568838	0.02	ANGPTL4_SDC2	angptl4 - sdc2	ANGPTL	Secreted Signaling	PMID: 29017031
pCMs	ECs 1	angptl4	sdc2	0.0398343	0	ANGPTL4_SDC2	angptl4 - sdc2	ANGPTL	Secreted Signaling	PMID: 29017031
p-tCMs	ECs 1	angptl4	sdc2	0.0356868	0	ANGPTL4_SDC2	angptl4 - sdc2	ANGPTL	Secreted Signaling	PMID: 29017031
EPDCs 1	ECs 1	angptl4	sdc2	0.0477969	0	ANGPTL4_SDC2	angptl4 - sdc2	ANGPTL	Secreted Signaling	PMID: 29017031
EPDCs 2	ECs 1	angptl4	sdc2	0.0354788	0	ANGPTL4_SDC2	angptl4 - sdc2	ANGPTL	Secreted Signaling	PMID: 29017031
Mesenchymal	ECs 1	angptl4	sdc2	0.0453107	0	ANGPTL4_SDC2	angptl4 - sdc2	ANGPTL	Secreted Signaling	PMID: 29017031
Mural Cells 1	ECs 1	angptl4	sdc2	0.0819547	0	ANGPTL4_SDC2	angptl4 - sdc2	ANGPTL	Secreted Signaling	PMID: 29017031
pCMs	ECs 2	angptl4	sdc2	0.0336561	0	ANGPTL4_SDC2	angptl4 - sdc2	ANGPTL	Secreted Signaling	PMID: 29017031
p-tCMs	ECs 2	angptl4	sdc2	0.0301317	0	ANGPTL4_SDC2	angptl4 - sdc2	ANGPTL	Secreted Signaling	PMID: 29017031
EPDCs 1	ECs 2	angptl4	sdc2	0.0404357	0	ANGPTL4_SDC2	angptl4 - sdc2	ANGPTL	Secreted Signaling	PMID: 29017031
EPDCs 2	ECs 2	angptl4	sdc2	0.0299551	0	ANGPTL4_SDC2	angptl4 - sdc2	ANGPTL	Secreted Signaling	PMID: 29017031
Mesenchymal	ECs 2	angptl4	sdc2	0.038317	0	ANGPTL4_SDC2	angptl4 - sdc2	ANGPTL	Secreted Signaling	PMID: 29017031
Mural Cells 1	ECs 2	angptl4	sdc2	0.0697181	0	ANGPTL4_SDC2	angptl4 - sdc2	ANGPTL	Secreted Signaling	PMID: 29017031
Coronary ECs	ECs 3	angptl4	sdc2	0.0626723	0	ANGPTL4_SDC2	angptl4 - sdc2	ANGPTL	Secreted Signaling	PMID: 29017031
pCMs	ECs 3	angptl4	sdc2	0.0439687	0	ANGPTL4_SDC2	angptl4 - sdc2	ANGPTL	Secreted Signaling	PMID: 29017031
p-tCMs	ECs 3	angptl4	sdc2	0.0394084	0	ANGPTL4_SDC2	angptl4 - sdc2	ANGPTL	Secreted Signaling	PMID: 29017031
EPDCs 1	ECs 3	angptl4	sdc2	0.0527124	0	ANGPTL4_SDC2	angptl4 - sdc2	ANGPTL	Secreted Signaling	PMID: 29017031
EPDCs 2	ECs 3	angptl4	sdc2	0.0391796	0	ANGPTL4_SDC2	angptl4 - sdc2	ANGPTL	Secreted Signaling	PMID: 29017031
Mesenchymal	ECs 3	angptl4	sdc2	0.0499839	0	ANGPTL4_SDC2	angptl4 - sdc2	ANGPTL	Secreted Signaling	PMID: 29017031
Mural Cells 1	ECs 3	angptl4	sdc2	0.0900508	0	ANGPTL4_SDC2	angptl4 - sdc2	ANGPTL	Secreted Signaling	PMID: 29017031
p-tCMs	pCMs	angptl4	sdc2	0.0199731	0	ANGPTL4_SDC2	angptl4 - sdc2	ANGPTL	Secreted Signaling	PMID: 29017031
EPDCs 1	pCMs	angptl4	sdc2	0.0268996	0	ANGPTL4_SDC2	angptl4 - sdc2	ANGPTL	Secreted Signaling	PMID: 29017031
EPDCs 2	pCMs	angptl4	sdc2	0.0198548	0	ANGPTL4_SDC2	angptl4 - sdc2	ANGPTL	Secreted Signaling	PMID: 29017031
Mesenchymal	pCMs	angptl4	sdc2	0.0254713	0.02	ANGPTL4_SDC2	angptl4 - sdc2	ANGPTL	Secreted Signaling	PMID: 29017031
Mural Cells 1	pCMs	angptl4	sdc2	0.0468581	0	ANGPTL4_SDC2	angptl4 - sdc2	ANGPTL	Secreted Signaling	PMID: 29017031
p-tCMs	p-tCMs	angptl4	sdc2	0.0170292	0	ANGPTL4_SDC2	angptl4 - sdc2	ANGPTL	Secreted Signaling	PMID: 29017031
EPDCs 1	p-tCMs	angptl4	sdc2	0.0229587	0	ANGPTL4_SDC2	angptl4 - sdc2	ANGPTL	Secreted Signaling	PMID: 29017031
EPDCs 2	p-tCMs	angptl4	sdc2	0.0169281	0.03	ANGPTL4_SDC2	angptl4 - sdc2	ANGPTL	Secreted Signaling	PMID: 29017031
Mesenchymal	p-tCMs	angptl4	sdc2	0.021735	0.02	ANGPTL4_SDC2	angptl4 - sdc2	ANGPTL	Secreted Signaling	PMID: 29017031
Mural Cells 1	p-tCMs	angptl4	sdc2	0.0401138	0	ANGPTL4_SDC2	angptl4 - sdc2	ANGPTL	Secreted Signaling	PMID: 29017031
pCMs	EPDCs 1	angptl4	sdc2	0.0301394	0	ANGPTL4_SDC2	angptl4 - sdc2	ANGPTL	Secreted Signaling	PMID: 29017031
p-tCMs	EPDCs 1	angptl4	sdc2	0.0269729	0	ANGPTL4_SDC2	angptl4 - sdc2	ANGPTL	Secreted Signaling	PMID: 29017031
EPDCs 1	EPDCs 1	angptl4	sdc2	0.0362371	0	ANGPTL4_SDC2	angptl4 - sdc2	ANGPTL	Secreted Signaling	PMID: 29017031
EPDCs 2	EPDCs 1	angptl4	sdc2	0.0268143	0	ANGPTL4_SDC2	angptl4 - sdc2	ANGPTL	Secreted Signaling	PMID: 29017031
Mesenchymal	EPDCs 1	angptl4	sdc2	0.0343305	0	ANGPTL4_SDC2	angptl4 - sdc2	ANGPTL	Secreted Signaling	PMID: 29017031
Mural Cells 1	EPDCs 1	angptl4	sdc2	0.0626775	0	ANGPTL4_SDC2	angptl4 - sdc2	ANGPTL	Secreted Signaling	PMID: 29017031
pCMs	EPDCs 2	angptl4	sdc2	0.0224487	0.04	ANGPTL4_SDC2	angptl4 - sdc2	ANGPTL	Secreted Signaling	PMID: 29017031
p-tCMs	EPDCs 2	angptl4	sdc2	0.0200736	0	ANGPTL4_SDC2	angptl4 - sdc2	ANGPTL	Secreted Signaling	PMID: 29017031
EPDCs 1	EPDCs 2	angptl4	sdc2	0.0270339	0	ANGPTL4_SDC2	angptl4 - sdc2	ANGPTL	Secreted Signaling	PMID: 29017031
EPDCs 2	EPDCs 2	angptl4	sdc2	0.0199547	0.03	ANGPTL4_SDC2	angptl4 - sdc2	ANGPTL	Secreted Signaling	PMID: 29017031
Mesenchymal	EPDCs 2	angptl4	sdc2	0.0255987	0	ANGPTL4_SDC2	angptl4 - sdc2	ANGPTL	Secreted Signaling	PMID: 29017031
Mural Cells 1	EPDCs 2	angptl4	sdc2	0.0470873	0	ANGPTL4_SDC2	angptl4 - sdc2	ANGPTL	Secreted Signaling	PMID: 29017031
ECs 1	Mesenchymal	angptl4	sdc2	0.0132478	0.03	ANGPTL4_SDC2	angptl4 - sdc2	ANGPTL	Secreted Signaling	PMID: 29017031
Coronary ECs	Mesenchymal	angptl4	sdc2	0.0736553	0	ANGPTL4_SDC2	angptl4 - sdc2	ANGPTL	Secreted Signaling	PMID: 29017031
pCMs	Mesenchymal	angptl4	sdc2	0.0518554	0	ANGPTL4_SDC2	angptl4 - sdc2	ANGPTL	Secreted Signaling	PMID: 29017031
p-tCMs	Mesenchymal	angptl4	sdc2	0.0465169	0	ANGPTL4_SDC2	angptl4 - sdc2	ANGPTL	Secreted Signaling	PMID: 29017031
EPDCs 1	Mesenchymal	angptl4	sdc2	0.0620656	0	ANGPTL4_SDC2	angptl4 - sdc2	ANGPTL	Secreted Signaling	PMID: 29017031
EPDCs 2	Mesenchymal	angptl4	sdc2	0.0462488	0	ANGPTL4_SDC2	angptl4 - sdc2	ANGPTL	Secreted Signaling	PMID: 29017031
Mesenchymal	Mesenchymal	angptl4	sdc2	0.0588831	0	ANGPTL4_SDC2	angptl4 - sdc2	ANGPTL	Secreted Signaling	PMID: 29017031
Mural Cells 1	Mesenchymal	angptl4	sdc2	0.105293	0	ANGPTL4_SDC2	angptl4 - sdc2	ANGPTL	Secreted Signaling	PMID: 29017031
Coronary ECs	Mural Cells 1	angptl4	sdc2	0.0570373	0.03	ANGPTL4_SDC2	angptl4 - sdc2	ANGPTL	Secreted Signaling	PMID: 29017031
pCMs	Mural Cells 1	angptl4	sdc2	0.0399438	0	ANGPTL4_SDC2	angptl4 - sdc2	ANGPTL	Secreted Signaling	PMID: 29017031
p-tCMs	Mural Cells 1	angptl4	sdc2	0.0357853	0	ANGPTL4_SDC2	angptl4 - sdc2	ANGPTL	Secreted Signaling	PMID: 29017031
EPDCs 1	Mural Cells 1	angptl4	sdc2	0.0479271	0	ANGPTL4_SDC2	angptl4 - sdc2	ANGPTL	Secreted Signaling	PMID: 29017031
EPDCs 2	Mural Cells 1	angptl4	sdc2	0.0355767	0	ANGPTL4_SDC2	angptl4 - sdc2	ANGPTL	Secreted Signaling	PMID: 29017031
Mesenchymal	Mural Cells 1	angptl4	sdc2	0.0454345	0	ANGPTL4_SDC2	angptl4 - sdc2	ANGPTL	Secreted Signaling	PMID: 29017031
Mural Cells 1	Mural Cells 1	angptl4	sdc2	0.0821699	0	ANGPTL4_SDC2	angptl4 - sdc2	ANGPTL	Secreted Signaling	PMID: 29017031
Coronary ECs	ECs 1	angptl4	sdc4	0.15011	0.01	ANGPTL4_SDC4	angptl4 - sdc4	ANGPTL	Secreted Signaling	PMID: 29017031
pCMs	ECs 1	angptl4	sdc4	0.108328	0	ANGPTL4_SDC4	angptl4 - sdc4	ANGPTL	Secreted Signaling	PMID: 29017031
p-tCMs	ECs 1	angptl4	sdc4	0.0977752	0	ANGPTL4_SDC4	angptl4 - sdc4	ANGPTL	Secreted Signaling	PMID: 29017031
EPDCs 1	ECs 1	angptl4	sdc4	0.128154	0	ANGPTL4_SDC4	angptl4 - sdc4	ANGPTL	Secreted Signaling	PMID: 29017031
EPDCs 2	ECs 1	angptl4	sdc4	0.0972417	0	ANGPTL4_SDC4	angptl4 - sdc4	ANGPTL	Secreted Signaling	PMID: 29017031
Mesenchymal	ECs 1	angptl4	sdc4	0.122024	0	ANGPTL4_SDC4	angptl4 - sdc4	ANGPTL	Secreted Signaling	PMID: 29017031
Mural Cells 1	ECs 1	angptl4	sdc4	0.207241	0	ANGPTL4_SDC4	angptl4 - sdc4	ANGPTL	Secreted Signaling	PMID: 29017031
pCMs	ECs 2	angptl4	sdc4	0.0694035	0	ANGPTL4_SDC4	angptl4 - sdc4	ANGPTL	Secreted Signaling	PMID: 29017031
p-tCMs	ECs 2	angptl4	sdc4	0.0623773	0	ANGPTL4_SDC4	angptl4 - sdc4	ANGPTL	Secreted Signaling	PMID: 29017031
EPDCs 1	ECs 2	angptl4	sdc4	0.0827672	0	ANGPTL4_SDC4	angptl4 - sdc4	ANGPTL	Secreted Signaling	PMID: 29017031
EPDCs 2	ECs 2	angptl4	sdc4	0.0620237	0	ANGPTL4_SDC4	angptl4 - sdc4	ANGPTL	Secreted Signaling	PMID: 29017031
Mesenchymal	ECs 2	angptl4	sdc4	0.0786122	0	ANGPTL4_SDC4	angptl4 - sdc4	ANGPTL	Secreted Signaling	PMID: 29017031
Mural Cells 1	ECs 2	angptl4	sdc4	0.138287	0	ANGPTL4_SDC4	angptl4 - sdc4	ANGPTL	Secreted Signaling	PMID: 29017031
pCMs	ECs 3	angptl4	sdc4	0.0760116	0	ANGPTL4_SDC4	angptl4 - sdc4	ANGPTL	Secreted Signaling	PMID: 29017031
p-tCMs	ECs 3	angptl4	sdc4	0.0683656	0	ANGPTL4_SDC4	angptl4 - sdc4	ANGPTL	Secreted Signaling	PMID: 29017031
EPDCs 1	ECs 3	angptl4	sdc4	0.090524	0	ANGPTL4_SDC4	angptl4 - sdc4	ANGPTL	Secreted Signaling	PMID: 29017031
EPDCs 2	ECs 3	angptl4	sdc4	0.0679805	0	ANGPTL4_SDC4	angptl4 - sdc4	ANGPTL	Secreted Signaling	PMID: 29017031
Mesenchymal	ECs 3	angptl4	sdc4	0.0860161	0	ANGPTL4_SDC4	angptl4 - sdc4	ANGPTL	Secreted Signaling	PMID: 29017031
Mural Cells 1	ECs 3	angptl4	sdc4	0.150394	0	ANGPTL4_SDC4	angptl4 - sdc4	ANGPTL	Secreted Signaling	PMID: 29017031
pCMs	Coronary ECs	angptl4	sdc4	0.0742655	0.04	ANGPTL4_SDC4	angptl4 - sdc4	ANGPTL	Secreted Signaling	PMID: 29017031
p-tCMs	Coronary ECs	angptl4	sdc4	0.0667824	0	ANGPTL4_SDC4	angptl4 - sdc4	ANGPTL	Secreted Signaling	PMID: 29017031
EPDCs 1	Coronary ECs	angptl4	sdc4	0.0884764	0	ANGPTL4_SDC4	angptl4 - sdc4	ANGPTL	Secreted Signaling	PMID: 29017031
EPDCs 2	Coronary ECs	angptl4	sdc4	0.0664056	0	ANGPTL4_SDC4	angptl4 - sdc4	ANGPTL	Secreted Signaling	PMID: 29017031
Mesenchymal	Coronary ECs	angptl4	sdc4	0.084061	0	ANGPTL4_SDC4	angptl4 - sdc4	ANGPTL	Secreted Signaling	PMID: 29017031
Mural Cells 1	Coronary ECs	angptl4	sdc4	0.147211	0	ANGPTL4_SDC4	angptl4 - sdc4	ANGPTL	Secreted Signaling	PMID: 29017031
p-tCMs	pCMs	angptl4	sdc4	0.044061	0	ANGPTL4_SDC4	angptl4 - sdc4	ANGPTL	Secreted Signaling	PMID: 29017031
EPDCs 1	pCMs	angptl4	sdc4	0.0588393	0.01	ANGPTL4_SDC4	angptl4 - sdc4	ANGPTL	Secreted Signaling	PMID: 29017031
EPDCs 2	pCMs	angptl4	sdc4	0.0438064	0.01	ANGPTL4_SDC4	angptl4 - sdc4	ANGPTL	Secreted Signaling	PMID: 29017031
Mural Cells 1	pCMs	angptl4	sdc4	0.100059	0	ANGPTL4_SDC4	angptl4 - sdc4	ANGPTL	Secreted Signaling	PMID: 29017031
p-tCMs	p-tCMs	angptl4	sdc4	0.0462307	0	ANGPTL4_SDC4	angptl4 - sdc4	ANGPTL	Secreted Signaling	PMID: 29017031
EPDCs 1	p-tCMs	angptl4	sdc4	0.0616899	0	ANGPTL4_SDC4	angptl4 - sdc4	ANGPTL	Secreted Signaling	PMID: 29017031
EPDCs 2	p-tCMs	angptl4	sdc4	0.0459642	0.03	ANGPTL4_SDC4	angptl4 - sdc4	ANGPTL	Secreted Signaling	PMID: 29017031
Mesenchymal	p-tCMs	angptl4	sdc4	0.0585255	0.02	ANGPTL4_SDC4	angptl4 - sdc4	ANGPTL	Secreted Signaling	PMID: 29017031
Mural Cells 1	p-tCMs	angptl4	sdc4	0.104685	0	ANGPTL4_SDC4	angptl4 - sdc4	ANGPTL	Secreted Signaling	PMID: 29017031
Coronary ECs	EPDCs 1	angptl4	sdc4	0.142181	0.03	ANGPTL4_SDC4	angptl4 - sdc4	ANGPTL	Secreted Signaling	PMID: 29017031
pCMs	EPDCs 1	angptl4	sdc4	0.10234	0	ANGPTL4_SDC4	angptl4 - sdc4	ANGPTL	Secreted Signaling	PMID: 29017031
p-tCMs	EPDCs 1	angptl4	sdc4	0.0923102	0	ANGPTL4_SDC4	angptl4 - sdc4	ANGPTL	Secreted Signaling	PMID: 29017031
EPDCs 1	EPDCs 1	angptl4	sdc4	0.12122	0	ANGPTL4_SDC4	angptl4 - sdc4	ANGPTL	Secreted Signaling	PMID: 29017031
EPDCs 2	EPDCs 1	angptl4	sdc4	0.0918036	0	ANGPTL4_SDC4	angptl4 - sdc4	ANGPTL	Secreted Signaling	PMID: 29017031
Mesenchymal	EPDCs 1	angptl4	sdc4	0.115377	0	ANGPTL4_SDC4	angptl4 - sdc4	ANGPTL	Secreted Signaling	PMID: 29017031
Mural Cells 1	EPDCs 1	angptl4	sdc4	0.196993	0	ANGPTL4_SDC4	angptl4 - sdc4	ANGPTL	Secreted Signaling	PMID: 29017031
Coronary ECs	EPDCs 2	angptl4	sdc4	0.157879	0.02	ANGPTL4_SDC4	angptl4 - sdc4	ANGPTL	Secreted Signaling	PMID: 29017031
pCMs	EPDCs 2	angptl4	sdc4	0.114225	0	ANGPTL4_SDC4	angptl4 - sdc4	ANGPTL	Secreted Signaling	PMID: 29017031
p-tCMs	EPDCs 2	angptl4	sdc4	0.103164	0	ANGPTL4_SDC4	angptl4 - sdc4	ANGPTL	Secreted Signaling	PMID: 29017031
EPDCs 1	EPDCs 2	angptl4	sdc4	0.134967	0	ANGPTL4_SDC4	angptl4 - sdc4	ANGPTL	Secreted Signaling	PMID: 29017031
EPDCs 2	EPDCs 2	angptl4	sdc4	0.102604	0	ANGPTL4_SDC4	angptl4 - sdc4	ANGPTL	Secreted Signaling	PMID: 29017031
Mesenchymal	EPDCs 2	angptl4	sdc4	0.128559	0	ANGPTL4_SDC4	angptl4 - sdc4	ANGPTL	Secreted Signaling	PMID: 29017031
Mural Cells 1	EPDCs 2	angptl4	sdc4	0.21721	0	ANGPTL4_SDC4	angptl4 - sdc4	ANGPTL	Secreted Signaling	PMID: 29017031
Coronary ECs	Mesenchymal	angptl4	sdc4	0.173567	0	ANGPTL4_SDC4	angptl4 - sdc4	ANGPTL	Secreted Signaling	PMID: 29017031
pCMs	Mesenchymal	angptl4	sdc4	0.126226	0	ANGPTL4_SDC4	angptl4 - sdc4	ANGPTL	Secreted Signaling	PMID: 29017031
p-tCMs	Mesenchymal	angptl4	sdc4	0.114153	0	ANGPTL4_SDC4	angptl4 - sdc4	ANGPTL	Secreted Signaling	PMID: 29017031
EPDCs 1	Mesenchymal	angptl4	sdc4	0.148781	0	ANGPTL4_SDC4	angptl4 - sdc4	ANGPTL	Secreted Signaling	PMID: 29017031
EPDCs 2	Mesenchymal	angptl4	sdc4	0.113541	0	ANGPTL4_SDC4	angptl4 - sdc4	ANGPTL	Secreted Signaling	PMID: 29017031
Mesenchymal	Mesenchymal	angptl4	sdc4	0.141825	0	ANGPTL4_SDC4	angptl4 - sdc4	ANGPTL	Secreted Signaling	PMID: 29017031
Mural Cells 1	Mesenchymal	angptl4	sdc4	0.237135	0	ANGPTL4_SDC4	angptl4 - sdc4	ANGPTL	Secreted Signaling	PMID: 29017031
Coronary ECs	Mural Cells 1	angptl4	sdc4	0.147989	0.03	ANGPTL4_SDC4	angptl4 - sdc4	ANGPTL	Secreted Signaling	PMID: 29017031
pCMs	Mural Cells 1	angptl4	sdc4	0.106723	0	ANGPTL4_SDC4	angptl4 - sdc4	ANGPTL	Secreted Signaling	PMID: 29017031
p-tCMs	Mural Cells 1	angptl4	sdc4	0.0963099	0	ANGPTL4_SDC4	angptl4 - sdc4	ANGPTL	Secreted Signaling	PMID: 29017031
EPDCs 1	Mural Cells 1	angptl4	sdc4	0.126298	0	ANGPTL4_SDC4	angptl4 - sdc4	ANGPTL	Secreted Signaling	PMID: 29017031
EPDCs 2	Mural Cells 1	angptl4	sdc4	0.0957836	0	ANGPTL4_SDC4	angptl4 - sdc4	ANGPTL	Secreted Signaling	PMID: 29017031
Mesenchymal	Mural Cells 1	angptl4	sdc4	0.120244	0	ANGPTL4_SDC4	angptl4 - sdc4	ANGPTL	Secreted Signaling	PMID: 29017031
Mural Cells 1	Mural Cells 1	angptl4	sdc4	0.204507	0	ANGPTL4_SDC4	angptl4 - sdc4	ANGPTL	Secreted Signaling	PMID: 29017031
pCMs	ECs 1	angpt1	tek	0.00863973	0	ANGPT1_TEK	angpt1 - tek	ANGPT	Secreted Signaling	PMID: 20651738
p-tCMs	ECs 1	angpt1	tek	0.00744278	0	ANGPT1_TEK	angpt1 - tek	ANGPT	Secreted Signaling	PMID: 20651738
Mesenchymal	ECs 1	angpt1	tek	0.00366364	0	ANGPT1_TEK	angpt1 - tek	ANGPT	Secreted Signaling	PMID: 20651738
Mural Cells 1	ECs 1	angpt1	tek	0.00252774	0	ANGPT1_TEK	angpt1 - tek	ANGPT	Secreted Signaling	PMID: 20651738
T/NK/B	ECs 1	angpt1	tek	0.0050444	0	ANGPT1_TEK	angpt1 - tek	ANGPT	Secreted Signaling	PMID: 20651738
pCMs	ECs 2	angpt1	tek	0.0071567	0	ANGPT1_TEK	angpt1 - tek	ANGPT	Secreted Signaling	PMID: 20651738
p-tCMs	ECs 2	angpt1	tek	0.00616393	0	ANGPT1_TEK	angpt1 - tek	ANGPT	Secreted Signaling	PMID: 20651738
Mesenchymal	ECs 2	angpt1	tek	0.00303216	0	ANGPT1_TEK	angpt1 - tek	ANGPT	Secreted Signaling	PMID: 20651738
Mural Cells 1	ECs 2	angpt1	tek	0.00209163	0	ANGPT1_TEK	angpt1 - tek	ANGPT	Secreted Signaling	PMID: 20651738
T/NK/B	ECs 2	angpt1	tek	0.00417591	0	ANGPT1_TEK	angpt1 - tek	ANGPT	Secreted Signaling	PMID: 20651738
pCMs	ECs 3	angpt1	tek	0.00264886	0	ANGPT1_TEK	angpt1 - tek	ANGPT	Secreted Signaling	PMID: 20651738
p-tCMs	ECs 3	angpt1	tek	0.00227998	0	ANGPT1_TEK	angpt1 - tek	ANGPT	Secreted Signaling	PMID: 20651738
Mesenchymal	ECs 3	angpt1	tek	0.00111934	0	ANGPT1_TEK	angpt1 - tek	ANGPT	Secreted Signaling	PMID: 20651738
Mural Cells 1	ECs 3	angpt1	tek	0.000771681	0	ANGPT1_TEK	angpt1 - tek	ANGPT	Secreted Signaling	PMID: 20651738
T/NK/B	ECs 3	angpt1	tek	0.00154268	0	ANGPT1_TEK	angpt1 - tek	ANGPT	Secreted Signaling	PMID: 20651738
pCMs	Coronary ECs	angpt1	tek	0.00476866	0	ANGPT1_TEK	angpt1 - tek	ANGPT	Secreted Signaling	PMID: 20651738
p-tCMs	Coronary ECs	angpt1	tek	0.00410578	0	ANGPT1_TEK	angpt1 - tek	ANGPT	Secreted Signaling	PMID: 20651738
Mesenchymal	Coronary ECs	angpt1	tek	0.00201759	0.02	ANGPT1_TEK	angpt1 - tek	ANGPT	Secreted Signaling	PMID: 20651738
Mural Cells 1	Coronary ECs	angpt1	tek	0.00139133	0	ANGPT1_TEK	angpt1 - tek	ANGPT	Secreted Signaling	PMID: 20651738
T/NK/B	Coronary ECs	angpt1	tek	0.00277971	0	ANGPT1_TEK	angpt1 - tek	ANGPT	Secreted Signaling	PMID: 20651738
Coronary ECs	ECs 1	angpt2a	tek	0.00990564	0	ANGPT2_TEK	angpt2a - tek	ANGPT	Secreted Signaling	PMID: 20651738
Coronary ECs	ECs 2	angpt2a	tek	0.00820711	0	ANGPT2_TEK	angpt2a - tek	ANGPT	Secreted Signaling	PMID: 20651738
Coronary ECs	ECs 3	angpt2a	tek	0.00303967	0	ANGPT2_TEK	angpt2a - tek	ANGPT	Secreted Signaling	PMID: 20651738
Coronary ECs	Coronary ECs	angpt2a	tek	0.0054705	0	ANGPT2_TEK	angpt2a - tek	ANGPT	Secreted Signaling	PMID: 20651738
EPDCs 1	ECs 1	mdkb	sdc2	0.011781	0	MDK_SDC2_1	mdkb - sdc2	MK	Secreted Signaling	PMID: 28356350
EPDCs 2	ECs 1	mdkb	sdc2	0.00763856	0	MDK_SDC2_1	mdkb - sdc2	MK	Secreted Signaling	PMID: 28356350
Mural Cells 1	ECs 1	mdkb	sdc2	0.0404857	0	MDK_SDC2_1	mdkb - sdc2	MK	Secreted Signaling	PMID: 28356350
EPDCs 1	ECs 2	mdkb	sdc2	0.0099089	0	MDK_SDC2_1	mdkb - sdc2	MK	Secreted Signaling	PMID: 28356350
EPDCs 2	ECs 2	mdkb	sdc2	0.00642044	0	MDK_SDC2_1	mdkb - sdc2	MK	Secreted Signaling	PMID: 28356350
Mural Cells 1	ECs 2	mdkb	sdc2	0.03421	0	MDK_SDC2_1	mdkb - sdc2	MK	Secreted Signaling	PMID: 28356350
EPDCs 1	ECs 3	mdkb	sdc2	0.0130433	0	MDK_SDC2_1	mdkb - sdc2	MK	Secreted Signaling	PMID: 28356350
EPDCs 2	ECs 3	mdkb	sdc2	0.00846081	0	MDK_SDC2_1	mdkb - sdc2	MK	Secreted Signaling	PMID: 28356350
Mural Cells 1	ECs 3	mdkb	sdc2	0.0446845	0	MDK_SDC2_1	mdkb - sdc2	MK	Secreted Signaling	PMID: 28356350
EPDCs 1	Coronary ECs	mdkb	sdc2	0.00267017	0	MDK_SDC2_1	mdkb - sdc2	MK	Secreted Signaling	PMID: 28356350
EPDCs 2	Coronary ECs	mdkb	sdc2	0.00172568	0	MDK_SDC2_1	mdkb - sdc2	MK	Secreted Signaling	PMID: 28356350
Mural Cells 1	Coronary ECs	mdkb	sdc2	0.00938694	0	MDK_SDC2_1	mdkb - sdc2	MK	Secreted Signaling	PMID: 28356350
EPDCs 1	pCMs	mdkb	sdc2	0.00652236	0	MDK_SDC2_1	mdkb - sdc2	MK	Secreted Signaling	PMID: 28356350
EPDCs 2	pCMs	mdkb	sdc2	0.00422106	0	MDK_SDC2_1	mdkb - sdc2	MK	Secreted Signaling	PMID: 28356350
Mural Cells 1	pCMs	mdkb	sdc2	0.0227087	0	MDK_SDC2_1	mdkb - sdc2	MK	Secreted Signaling	PMID: 28356350
EPDCs 1	p-tCMs	mdkb	sdc2	0.00554979	0	MDK_SDC2_1	mdkb - sdc2	MK	Secreted Signaling	PMID: 28356350
EPDCs 2	p-tCMs	mdkb	sdc2	0.00359041	0	MDK_SDC2_1	mdkb - sdc2	MK	Secreted Signaling	PMID: 28356350
Mural Cells 1	p-tCMs	mdkb	sdc2	0.0193696	0	MDK_SDC2_1	mdkb - sdc2	MK	Secreted Signaling	PMID: 28356350
EPDCs 1	EPDCs 1	mdkb	sdc2	0.00885078	0	MDK_SDC2_1	mdkb - sdc2	MK	Secreted Signaling	PMID: 28356350
EPDCs 2	EPDCs 1	mdkb	sdc2	0.00573268	0	MDK_SDC2_1	mdkb - sdc2	MK	Secreted Signaling	PMID: 28356350
Mural Cells 1	EPDCs 1	mdkb	sdc2	0.0306372	0	MDK_SDC2_1	mdkb - sdc2	MK	Secreted Signaling	PMID: 28356350
EPDCs 1	EPDCs 2	mdkb	sdc2	0.00655562	0	MDK_SDC2_1	mdkb - sdc2	MK	Secreted Signaling	PMID: 28356350
EPDCs 2	EPDCs 2	mdkb	sdc2	0.00424264	0	MDK_SDC2_1	mdkb - sdc2	MK	Secreted Signaling	PMID: 28356350
Mural Cells 1	EPDCs 2	mdkb	sdc2	0.0228226	0	MDK_SDC2_1	mdkb - sdc2	MK	Secreted Signaling	PMID: 28356350
EPDCs 1	Mesenchymal	mdkb	sdc2	0.0154727	0	MDK_SDC2_1	mdkb - sdc2	MK	Secreted Signaling	PMID: 28356350
EPDCs 2	Mesenchymal	mdkb	sdc2	0.0100453	0	MDK_SDC2_1	mdkb - sdc2	MK	Secreted Signaling	PMID: 28356350
Mural Cells 1	Mesenchymal	mdkb	sdc2	0.0526925	0	MDK_SDC2_1	mdkb - sdc2	MK	Secreted Signaling	PMID: 28356350
EPDCs 1	Mural Cells 1	mdkb	sdc2	0.0118143	0	MDK_SDC2_1	mdkb - sdc2	MK	Secreted Signaling	PMID: 28356350
EPDCs 2	Mural Cells 1	mdkb	sdc2	0.00766024	0	MDK_SDC2_1	mdkb - sdc2	MK	Secreted Signaling	PMID: 28356350
Mural Cells 1	Mural Cells 1	mdkb	sdc2	0.0405968	0	MDK_SDC2_1	mdkb - sdc2	MK	Secreted Signaling	PMID: 28356350
EPDCs 1	Macrophages	mdkb	sdc2	0.000975351	0	MDK_SDC2_1	mdkb - sdc2	MK	Secreted Signaling	PMID: 28356350
EPDCs 2	Macrophages	mdkb	sdc2	0.000629975	0	MDK_SDC2_1	mdkb - sdc2	MK	Secreted Signaling	PMID: 28356350
Mural Cells 1	Macrophages	mdkb	sdc2	0.00344356	0	MDK_SDC2_1	mdkb - sdc2	MK	Secreted Signaling	PMID: 28356350
ECs 1	ECs 1	mdka	sdc2	0.0116329	0	MDK_SDC2_2	mdka - sdc2	MK	Secreted Signaling	PMID: 28356350
ECs 2	ECs 1	mdka	sdc2	0.0132633	0	MDK_SDC2_2	mdka - sdc2	MK	Secreted Signaling	PMID: 28356350
ECs 3	ECs 1	mdka	sdc2	0.0122744	0	MDK_SDC2_2	mdka - sdc2	MK	Secreted Signaling	PMID: 28356350
EPDCs 1	ECs 1	mdka	sdc2	0.0558527	0	MDK_SDC2_2	mdka - sdc2	MK	Secreted Signaling	PMID: 28356350
EPDCs 2	ECs 1	mdka	sdc2	0.0549388	0	MDK_SDC2_2	mdka - sdc2	MK	Secreted Signaling	PMID: 28356350
Mesenchymal	ECs 1	mdka	sdc2	0.0501653	0	MDK_SDC2_2	mdka - sdc2	MK	Secreted Signaling	PMID: 28356350
ECs 1	ECs 2	mdka	sdc2	0.00978408	0	MDK_SDC2_2	mdka - sdc2	MK	Secreted Signaling	PMID: 28356350
ECs 2	ECs 2	mdka	sdc2	0.0111583	0	MDK_SDC2_2	mdka - sdc2	MK	Secreted Signaling	PMID: 28356350
ECs 3	ECs 2	mdka	sdc2	0.0103247	0	MDK_SDC2_2	mdka - sdc2	MK	Secreted Signaling	PMID: 28356350
EPDCs 1	ECs 2	mdka	sdc2	0.0473125	0	MDK_SDC2_2	mdka - sdc2	MK	Secreted Signaling	PMID: 28356350
EPDCs 2	ECs 2	mdka	sdc2	0.0465314	0	MDK_SDC2_2	mdka - sdc2	MK	Secreted Signaling	PMID: 28356350
Mesenchymal	ECs 2	mdka	sdc2	0.0424556	0	MDK_SDC2_2	mdka - sdc2	MK	Secreted Signaling	PMID: 28356350
ECs 1	ECs 3	mdka	sdc2	0.0128795	0	MDK_SDC2_2	mdka - sdc2	MK	Secreted Signaling	PMID: 28356350
ECs 2	ECs 3	mdka	sdc2	0.014682	0	MDK_SDC2_2	mdka - sdc2	MK	Secreted Signaling	PMID: 28356350
ECs 3	ECs 3	mdka	sdc2	0.0135889	0	MDK_SDC2_2	mdka - sdc2	MK	Secreted Signaling	PMID: 28356350
EPDCs 1	ECs 3	mdka	sdc2	0.0615431	0	MDK_SDC2_2	mdka - sdc2	MK	Secreted Signaling	PMID: 28356350
EPDCs 2	ECs 3	mdka	sdc2	0.060542	0	MDK_SDC2_2	mdka - sdc2	MK	Secreted Signaling	PMID: 28356350
Mesenchymal	ECs 3	mdka	sdc2	0.0553102	0	MDK_SDC2_2	mdka - sdc2	MK	Secreted Signaling	PMID: 28356350
EPDCs 1	Coronary ECs	mdka	sdc2	0.0131112	0.02	MDK_SDC2_2	mdka - sdc2	MK	Secreted Signaling	PMID: 28356350
EPDCs 2	Coronary ECs	mdka	sdc2	0.0128871	0.03	MDK_SDC2_2	mdka - sdc2	MK	Secreted Signaling	PMID: 28356350
ECs 2	pCMs	mdka	sdc2	0.00734791	0.03	MDK_SDC2_2	mdka - sdc2	MK	Secreted Signaling	PMID: 28356350
EPDCs 1	pCMs	mdka	sdc2	0.03155	0	MDK_SDC2_2	mdka - sdc2	MK	Secreted Signaling	PMID: 28356350
EPDCs 2	pCMs	mdka	sdc2	0.0310207	0	MDK_SDC2_2	mdka - sdc2	MK	Secreted Signaling	PMID: 28356350
Mesenchymal	pCMs	mdka	sdc2	0.0282632	0	MDK_SDC2_2	mdka - sdc2	MK	Secreted Signaling	PMID: 28356350
EPDCs 1	p-tCMs	mdka	sdc2	0.0269467	0	MDK_SDC2_2	mdka - sdc2	MK	Secreted Signaling	PMID: 28356350
EPDCs 2	p-tCMs	mdka	sdc2	0.0264925	0	MDK_SDC2_2	mdka - sdc2	MK	Secreted Signaling	PMID: 28356350
Mesenchymal	p-tCMs	mdka	sdc2	0.0241275	0	MDK_SDC2_2	mdka - sdc2	MK	Secreted Signaling	PMID: 28356350
ECs 1	EPDCs 1	mdka	sdc2	0.00873917	0	MDK_SDC2_2	mdka - sdc2	MK	Secreted Signaling	PMID: 28356350
ECs 2	EPDCs 1	mdka	sdc2	0.00996807	0	MDK_SDC2_2	mdka - sdc2	MK	Secreted Signaling	PMID: 28356350
ECs 3	EPDCs 1	mdka	sdc2	0.00922262	0.01	MDK_SDC2_2	mdka - sdc2	MK	Secreted Signaling	PMID: 28356350
EPDCs 1	EPDCs 1	mdka	sdc2	0.0424314	0	MDK_SDC2_2	mdka - sdc2	MK	Secreted Signaling	PMID: 28356350
EPDCs 2	EPDCs 1	mdka	sdc2	0.0417274	0	MDK_SDC2_2	mdka - sdc2	MK	Secreted Signaling	PMID: 28356350
Mesenchymal	EPDCs 1	mdka	sdc2	0.0380556	0	MDK_SDC2_2	mdka - sdc2	MK	Secreted Signaling	PMID: 28356350
ECs 2	EPDCs 2	mdka	sdc2	0.00738534	0.02	MDK_SDC2_2	mdka - sdc2	MK	Secreted Signaling	PMID: 28356350
EPDCs 1	EPDCs 2	mdka	sdc2	0.0317068	0	MDK_SDC2_2	mdka - sdc2	MK	Secreted Signaling	PMID: 28356350
EPDCs 2	EPDCs 2	mdka	sdc2	0.0311749	0	MDK_SDC2_2	mdka - sdc2	MK	Secreted Signaling	PMID: 28356350
Mesenchymal	EPDCs 2	mdka	sdc2	0.0284042	0	MDK_SDC2_2	mdka - sdc2	MK	Secreted Signaling	PMID: 28356350
ECs 1	Mesenchymal	mdka	sdc2	0.0152789	0	MDK_SDC2_2	mdka - sdc2	MK	Secreted Signaling	PMID: 28356350
ECs 2	Mesenchymal	mdka	sdc2	0.0174112	0	MDK_SDC2_2	mdka - sdc2	MK	Secreted Signaling	PMID: 28356350
ECs 3	Mesenchymal	mdka	sdc2	0.0161182	0	MDK_SDC2_2	mdka - sdc2	MK	Secreted Signaling	PMID: 28356350
EPDCs 1	Mesenchymal	mdka	sdc2	0.0723435	0	MDK_SDC2_2	mdka - sdc2	MK	Secreted Signaling	PMID: 28356350
EPDCs 2	Mesenchymal	mdka	sdc2	0.0711801	0	MDK_SDC2_2	mdka - sdc2	MK	Secreted Signaling	PMID: 28356350
Mesenchymal	Mesenchymal	mdka	sdc2	0.0650927	0	MDK_SDC2_2	mdka - sdc2	MK	Secreted Signaling	PMID: 28356350
ECs 1	Mural Cells 1	mdka	sdc2	0.0116658	0	MDK_SDC2_2	mdka - sdc2	MK	Secreted Signaling	PMID: 28356350
ECs 2	Mural Cells 1	mdka	sdc2	0.0133007	0	MDK_SDC2_2	mdka - sdc2	MK	Secreted Signaling	PMID: 28356350
ECs 3	Mural Cells 1	mdka	sdc2	0.0123091	0	MDK_SDC2_2	mdka - sdc2	MK	Secreted Signaling	PMID: 28356350
EPDCs 1	Mural Cells 1	mdka	sdc2	0.0560035	0	MDK_SDC2_2	mdka - sdc2	MK	Secreted Signaling	PMID: 28356350
EPDCs 2	Mural Cells 1	mdka	sdc2	0.0550873	0	MDK_SDC2_2	mdka - sdc2	MK	Secreted Signaling	PMID: 28356350
Mesenchymal	Mural Cells 1	mdka	sdc2	0.0503016	0	MDK_SDC2_2	mdka - sdc2	MK	Secreted Signaling	PMID: 28356350
EPDCs 1	ECs 1	mdkb	sdc4	0.0337326	0	MDK_SDC4_1	mdkb - sdc4	MK	Secreted Signaling	PMID: 28356350
EPDCs 2	ECs 1	mdkb	sdc4	0.0220437	0	MDK_SDC4_1	mdkb - sdc4	MK	Secreted Signaling	PMID: 28356350
Mural Cells 1	ECs 1	mdkb	sdc4	0.109971	0	MDK_SDC4_1	mdkb - sdc4	MK	Secreted Signaling	PMID: 28356350
EPDCs 1	ECs 2	mdkb	sdc4	0.0209811	0	MDK_SDC4_1	mdkb - sdc4	MK	Secreted Signaling	PMID: 28356350
EPDCs 2	ECs 2	mdkb	sdc4	0.0136484	0	MDK_SDC4_1	mdkb - sdc4	MK	Secreted Signaling	PMID: 28356350
Mural Cells 1	ECs 2	mdkb	sdc4	0.0705028	0	MDK_SDC4_1	mdkb - sdc4	MK	Secreted Signaling	PMID: 28356350
EPDCs 1	ECs 3	mdkb	sdc4	0.0230932	0	MDK_SDC4_1	mdkb - sdc4	MK	Secreted Signaling	PMID: 28356350
EPDCs 2	ECs 3	mdkb	sdc4	0.0150337	0	MDK_SDC4_1	mdkb - sdc4	MK	Secreted Signaling	PMID: 28356350
Mural Cells 1	ECs 3	mdkb	sdc4	0.0772069	0	MDK_SDC4_1	mdkb - sdc4	MK	Secreted Signaling	PMID: 28356350
EPDCs 1	Coronary ECs	mdkb	sdc4	0.0225331	0	MDK_SDC4_1	mdkb - sdc4	MK	Secreted Signaling	PMID: 28356350
EPDCs 2	Coronary ECs	mdkb	sdc4	0.0146661	0	MDK_SDC4_1	mdkb - sdc4	MK	Secreted Signaling	PMID: 28356350
Mural Cells 1	Coronary ECs	mdkb	sdc4	0.0754356	0	MDK_SDC4_1	mdkb - sdc4	MK	Secreted Signaling	PMID: 28356350
EPDCs 1	pCMs	mdkb	sdc4	0.0146306	0	MDK_SDC4_1	mdkb - sdc4	MK	Secreted Signaling	PMID: 28356350
EPDCs 2	pCMs	mdkb	sdc4	0.0094958	0	MDK_SDC4_1	mdkb - sdc4	MK	Secreted Signaling	PMID: 28356350
Mural Cells 1	pCMs	mdkb	sdc4	0.0499276	0	MDK_SDC4_1	mdkb - sdc4	MK	Secreted Signaling	PMID: 28356350
EPDCs 1	p-tCMs	mdkb	sdc4	0.0153744	0	MDK_SDC4_1	mdkb - sdc4	MK	Secreted Signaling	PMID: 28356350
EPDCs 2	p-tCMs	mdkb	sdc4	0.00998119	0	MDK_SDC4_1	mdkb - sdc4	MK	Secreted Signaling	PMID: 28356350
Mural Cells 1	p-tCMs	mdkb	sdc4	0.0523704	0	MDK_SDC4_1	mdkb - sdc4	MK	Secreted Signaling	PMID: 28356350
EPDCs 1	cCMs-1	mdkb	sdc4	0.00331119	0	MDK_SDC4_1	mdkb - sdc4	MK	Secreted Signaling	PMID: 28356350
EPDCs 2	cCMs-1	mdkb	sdc4	0.00214046	0	MDK_SDC4_1	mdkb - sdc4	MK	Secreted Signaling	PMID: 28356350
Mural Cells 1	cCMs-1	mdkb	sdc4	0.0116217	0	MDK_SDC4_1	mdkb - sdc4	MK	Secreted Signaling	PMID: 28356350
EPDCs 1	EPDCs 1	mdkb	sdc4	0.0317214	0	MDK_SDC4_1	mdkb - sdc4	MK	Secreted Signaling	PMID: 28356350
EPDCs 2	EPDCs 1	mdkb	sdc4	0.0207144	0	MDK_SDC4_1	mdkb - sdc4	MK	Secreted Signaling	PMID: 28356350
Mural Cells 1	EPDCs 1	mdkb	sdc4	0.103903	0	MDK_SDC4_1	mdkb - sdc4	MK	Secreted Signaling	PMID: 28356350
EPDCs 1	EPDCs 2	mdkb	sdc4	0.0357316	0	MDK_SDC4_1	mdkb - sdc4	MK	Secreted Signaling	PMID: 28356350
EPDCs 2	EPDCs 2	mdkb	sdc4	0.0233667	0	MDK_SDC4_1	mdkb - sdc4	MK	Secreted Signaling	PMID: 28356350
Mural Cells 1	EPDCs 2	mdkb	sdc4	0.115946	0	MDK_SDC4_1	mdkb - sdc4	MK	Secreted Signaling	PMID: 28356350
EPDCs 1	Mesenchymal	mdkb	sdc4	0.0398568	0	MDK_SDC4_1	mdkb - sdc4	MK	Secreted Signaling	PMID: 28356350
EPDCs 2	Mesenchymal	mdkb	sdc4	0.0261031	0	MDK_SDC4_1	mdkb - sdc4	MK	Secreted Signaling	PMID: 28356350
Mural Cells 1	Mesenchymal	mdkb	sdc4	0.128101	0	MDK_SDC4_1	mdkb - sdc4	MK	Secreted Signaling	PMID: 28356350
EPDCs 1	Mural Cells 1	mdkb	sdc4	0.0331918	0	MDK_SDC4_1	mdkb - sdc4	MK	Secreted Signaling	PMID: 28356350
EPDCs 2	Mural Cells 1	mdkb	sdc4	0.0216861	0	MDK_SDC4_1	mdkb - sdc4	MK	Secreted Signaling	PMID: 28356350
Mural Cells 1	Mural Cells 1	mdkb	sdc4	0.108345	0	MDK_SDC4_1	mdkb - sdc4	MK	Secreted Signaling	PMID: 28356350
EPDCs 1	Macrophages	mdkb	sdc4	0.00182762	0	MDK_SDC4_1	mdkb - sdc4	MK	Secreted Signaling	PMID: 28356350
EPDCs 2	Macrophages	mdkb	sdc4	0.00118081	0	MDK_SDC4_1	mdkb - sdc4	MK	Secreted Signaling	PMID: 28356350
Mural Cells 1	Macrophages	mdkb	sdc4	0.00643867	0	MDK_SDC4_1	mdkb - sdc4	MK	Secreted Signaling	PMID: 28356350
ECs 1	ECs 1	mdka	sdc4	0.0333178	0	MDK_SDC4_2	mdka - sdc4	MK	Secreted Signaling	PMID: 28356350
ECs 2	ECs 1	mdka	sdc4	0.0378709	0	MDK_SDC4_2	mdka - sdc4	MK	Secreted Signaling	PMID: 28356350
ECs 3	ECs 1	mdka	sdc4	0.0351128	0	MDK_SDC4_2	mdka - sdc4	MK	Secreted Signaling	PMID: 28356350
EPDCs 1	ECs 1	mdka	sdc4	0.147654	0	MDK_SDC4_2	mdka - sdc4	MK	Secreted Signaling	PMID: 28356350
EPDCs 2	ECs 1	mdka	sdc4	0.145469	0	MDK_SDC4_2	mdka - sdc4	MK	Secreted Signaling	PMID: 28356350
Mesenchymal	ECs 1	mdka	sdc4	0.133944	0	MDK_SDC4_2	mdka - sdc4	MK	Secreted Signaling	PMID: 28356350
ECs 1	ECs 2	mdka	sdc4	0.0207198	0.01	MDK_SDC4_2	mdka - sdc4	MK	Secreted Signaling	PMID: 28356350
ECs 2	ECs 2	mdka	sdc4	0.0235933	0	MDK_SDC4_2	mdka - sdc4	MK	Secreted Signaling	PMID: 28356350
ECs 3	ECs 2	mdka	sdc4	0.0218514	0.03	MDK_SDC4_2	mdka - sdc4	MK	Secreted Signaling	PMID: 28356350
EPDCs 1	ECs 2	mdka	sdc4	0.096122	0	MDK_SDC4_2	mdka - sdc4	MK	Secreted Signaling	PMID: 28356350
EPDCs 2	ECs 2	mdka	sdc4	0.0946152	0	MDK_SDC4_2	mdka - sdc4	MK	Secreted Signaling	PMID: 28356350
Mesenchymal	ECs 2	mdka	sdc4	0.0867106	0	MDK_SDC4_2	mdka - sdc4	MK	Secreted Signaling	PMID: 28356350
ECs 1	ECs 3	mdka	sdc4	0.0228062	0	MDK_SDC4_2	mdka - sdc4	MK	Secreted Signaling	PMID: 28356350
ECs 2	ECs 3	mdka	sdc4	0.0259613	0	MDK_SDC4_2	mdka - sdc4	MK	Secreted Signaling	PMID: 28356350
ECs 3	ECs 3	mdka	sdc4	0.0240489	0.03	MDK_SDC4_2	mdka - sdc4	MK	Secreted Signaling	PMID: 28356350
EPDCs 1	ECs 3	mdka	sdc4	0.104987	0	MDK_SDC4_2	mdka - sdc4	MK	Secreted Signaling	PMID: 28356350
EPDCs 2	ECs 3	mdka	sdc4	0.103357	0	MDK_SDC4_2	mdka - sdc4	MK	Secreted Signaling	PMID: 28356350
Mesenchymal	ECs 3	mdka	sdc4	0.0947987	0	MDK_SDC4_2	mdka - sdc4	MK	Secreted Signaling	PMID: 28356350
ECs 2	Coronary ECs	mdka	sdc4	0.0253334	0.04	MDK_SDC4_2	mdka - sdc4	MK	Secreted Signaling	PMID: 28356350
EPDCs 1	Coronary ECs	mdka	sdc4	0.102649	0	MDK_SDC4_2	mdka - sdc4	MK	Secreted Signaling	PMID: 28356350
EPDCs 2	Coronary ECs	mdka	sdc4	0.101052	0	MDK_SDC4_2	mdka - sdc4	MK	Secreted Signaling	PMID: 28356350
Mesenchymal	Coronary ECs	mdka	sdc4	0.0926643	0	MDK_SDC4_2	mdka - sdc4	MK	Secreted Signaling	PMID: 28356350
EPDCs 1	pCMs	mdka	sdc4	0.0686221	0	MDK_SDC4_2	mdka - sdc4	MK	Secreted Signaling	PMID: 28356350
EPDCs 2	pCMs	mdka	sdc4	0.0675142	0	MDK_SDC4_2	mdka - sdc4	MK	Secreted Signaling	PMID: 28356350
Mesenchymal	pCMs	mdka	sdc4	0.0617194	0	MDK_SDC4_2	mdka - sdc4	MK	Secreted Signaling	PMID: 28356350
EPDCs 1	p-tCMs	mdka	sdc4	0.0719104	0	MDK_SDC4_2	mdka - sdc4	MK	Secreted Signaling	PMID: 28356350
EPDCs 2	p-tCMs	mdka	sdc4	0.0707534	0	MDK_SDC4_2	mdka - sdc4	MK	Secreted Signaling	PMID: 28356350
Mesenchymal	p-tCMs	mdka	sdc4	0.0646999	0	MDK_SDC4_2	mdka - sdc4	MK	Secreted Signaling	PMID: 28356350
ECs 1	EPDCs 1	mdka	sdc4	0.0313305	0	MDK_SDC4_2	mdka - sdc4	MK	Secreted Signaling	PMID: 28356350
ECs 2	EPDCs 1	mdka	sdc4	0.035622	0	MDK_SDC4_2	mdka - sdc4	MK	Secreted Signaling	PMID: 28356350
ECs 3	EPDCs 1	mdka	sdc4	0.0330221	0	MDK_SDC4_2	mdka - sdc4	MK	Secreted Signaling	PMID: 28356350
EPDCs 1	EPDCs 1	mdka	sdc4	0.139833	0	MDK_SDC4_2	mdka - sdc4	MK	Secreted Signaling	PMID: 28356350
EPDCs 2	EPDCs 1	mdka	sdc4	0.137745	0	MDK_SDC4_2	mdka - sdc4	MK	Secreted Signaling	PMID: 28356350
Mesenchymal	EPDCs 1	mdka	sdc4	0.126742	0	MDK_SDC4_2	mdka - sdc4	MK	Secreted Signaling	PMID: 28356350
ECs 1	EPDCs 2	mdka	sdc4	0.0352931	0	MDK_SDC4_2	mdka - sdc4	MK	Secreted Signaling	PMID: 28356350
ECs 2	EPDCs 2	mdka	sdc4	0.0401049	0	MDK_SDC4_2	mdka - sdc4	MK	Secreted Signaling	PMID: 28356350
ECs 3	EPDCs 2	mdka	sdc4	0.0371904	0	MDK_SDC4_2	mdka - sdc4	MK	Secreted Signaling	PMID: 28356350
EPDCs 1	EPDCs 2	mdka	sdc4	0.155318	0	MDK_SDC4_2	mdka - sdc4	MK	Secreted Signaling	PMID: 28356350
EPDCs 2	EPDCs 2	mdka	sdc4	0.153041	0	MDK_SDC4_2	mdka - sdc4	MK	Secreted Signaling	PMID: 28356350
Mesenchymal	EPDCs 2	mdka	sdc4	0.141015	0	MDK_SDC4_2	mdka - sdc4	MK	Secreted Signaling	PMID: 28356350
ECs 1	Mesenchymal	mdka	sdc4	0.0393698	0	MDK_SDC4_2	mdka - sdc4	MK	Secreted Signaling	PMID: 28356350
ECs 2	Mesenchymal	mdka	sdc4	0.0447117	0	MDK_SDC4_2	mdka - sdc4	MK	Secreted Signaling	PMID: 28356350
ECs 3	Mesenchymal	mdka	sdc4	0.0414768	0	MDK_SDC4_2	mdka - sdc4	MK	Secreted Signaling	PMID: 28356350
EPDCs 1	Mesenchymal	mdka	sdc4	0.170804	0	MDK_SDC4_2	mdka - sdc4	MK	Secreted Signaling	PMID: 28356350
EPDCs 2	Mesenchymal	mdka	sdc4	0.168345	0	MDK_SDC4_2	mdka - sdc4	MK	Secreted Signaling	PMID: 28356350
Mesenchymal	Mesenchymal	mdka	sdc4	0.155337	0	MDK_SDC4_2	mdka - sdc4	MK	Secreted Signaling	PMID: 28356350
ECs 1	Mural Cells 1	mdka	sdc4	0.0327834	0	MDK_SDC4_2	mdka - sdc4	MK	Secreted Signaling	PMID: 28356350
ECs 2	Mural Cells 1	mdka	sdc4	0.0372663	0	MDK_SDC4_2	mdka - sdc4	MK	Secreted Signaling	PMID: 28356350
ECs 3	Mural Cells 1	mdka	sdc4	0.0345506	0	MDK_SDC4_2	mdka - sdc4	MK	Secreted Signaling	PMID: 28356350
EPDCs 1	Mural Cells 1	mdka	sdc4	0.145561	0	MDK_SDC4_2	mdka - sdc4	MK	Secreted Signaling	PMID: 28356350
EPDCs 2	Mural Cells 1	mdka	sdc4	0.143403	0	MDK_SDC4_2	mdka - sdc4	MK	Secreted Signaling	PMID: 28356350
Mesenchymal	Mural Cells 1	mdka	sdc4	0.132016	0	MDK_SDC4_2	mdka - sdc4	MK	Secreted Signaling	PMID: 28356350
EPDCs 1	Coronary ECs	mdkb	lrp1ab	0.00166958	0	MDK_LRP1_1	mdkb - lrp1ab	MK	Secreted Signaling	PMID: 28356350
EPDCs 2	Coronary ECs	mdkb	lrp1ab	0.00107864	0	MDK_LRP1_1	mdkb - lrp1ab	MK	Secreted Signaling	PMID: 28356350
Mural Cells 1	Coronary ECs	mdkb	lrp1ab	0.00588425	0	MDK_LRP1_1	mdkb - lrp1ab	MK	Secreted Signaling	PMID: 28356350
EPDCs 1	EPDCs 1	mdkb	lrp1ab	0.00900808	0	MDK_LRP1_1	mdkb - lrp1ab	MK	Secreted Signaling	PMID: 28356350
EPDCs 2	EPDCs 1	mdkb	lrp1ab	0.00583489	0	MDK_LRP1_1	mdkb - lrp1ab	MK	Secreted Signaling	PMID: 28356350
Mural Cells 1	EPDCs 1	mdkb	lrp1ab	0.0311696	0	MDK_LRP1_1	mdkb - lrp1ab	MK	Secreted Signaling	PMID: 28356350
EPDCs 1	EPDCs 2	mdkb	lrp1ab	0.0269393	0	MDK_LRP1_1	mdkb - lrp1ab	MK	Secreted Signaling	PMID: 28356350
EPDCs 2	EPDCs 2	mdkb	lrp1ab	0.0175616	0	MDK_LRP1_1	mdkb - lrp1ab	MK	Secreted Signaling	PMID: 28356350
Mural Cells 1	EPDCs 2	mdkb	lrp1ab	0.0892421	0	MDK_LRP1_1	mdkb - lrp1ab	MK	Secreted Signaling	PMID: 28356350
EPDCs 1	Mesenchymal	mdkb	lrp1ab	0.00352192	0	MDK_LRP1_1	mdkb - lrp1ab	MK	Secreted Signaling	PMID: 28356350
EPDCs 2	Mesenchymal	mdkb	lrp1ab	0.00227685	0	MDK_LRP1_1	mdkb - lrp1ab	MK	Secreted Signaling	PMID: 28356350
Mural Cells 1	Mesenchymal	mdkb	lrp1ab	0.0123547	0	MDK_LRP1_1	mdkb - lrp1ab	MK	Secreted Signaling	PMID: 28356350
EPDCs 1	Mural Cells 1	mdkb	lrp1ab	0.00757284	0	MDK_LRP1_1	mdkb - lrp1ab	MK	Secreted Signaling	PMID: 28356350
EPDCs 2	Mural Cells 1	mdkb	lrp1ab	0.00490273	0	MDK_LRP1_1	mdkb - lrp1ab	MK	Secreted Signaling	PMID: 28356350
Mural Cells 1	Mural Cells 1	mdkb	lrp1ab	0.0262971	0	MDK_LRP1_1	mdkb - lrp1ab	MK	Secreted Signaling	PMID: 28356350
EPDCs 1	EPDCs 1	mdkb	lrp1aa	0.00330453	0	MDK_LRP1_2	mdkb - lrp1aa	MK	Secreted Signaling	PMID: 28356350
EPDCs 2	EPDCs 1	mdkb	lrp1aa	0.00213615	0	MDK_LRP1_2	mdkb - lrp1aa	MK	Secreted Signaling	PMID: 28356350
Mural Cells 1	EPDCs 1	mdkb	lrp1aa	0.0115985	0	MDK_LRP1_2	mdkb - lrp1aa	MK	Secreted Signaling	PMID: 28356350
EPDCs 1	Mesenchymal	mdkb	lrp1aa	0.00788248	0	MDK_LRP1_2	mdkb - lrp1aa	MK	Secreted Signaling	PMID: 28356350
EPDCs 2	Mesenchymal	mdkb	lrp1aa	0.00510376	0	MDK_LRP1_2	mdkb - lrp1aa	MK	Secreted Signaling	PMID: 28356350
Mural Cells 1	Mesenchymal	mdkb	lrp1aa	0.0273512	0	MDK_LRP1_2	mdkb - lrp1aa	MK	Secreted Signaling	PMID: 28356350
EPDCs 1	Mural Cells 1	mdkb	lrp1aa	0.0144078	0	MDK_LRP1_2	mdkb - lrp1aa	MK	Secreted Signaling	PMID: 28356350
EPDCs 2	Mural Cells 1	mdkb	lrp1aa	0.00935043	0	MDK_LRP1_2	mdkb - lrp1aa	MK	Secreted Signaling	PMID: 28356350
Mural Cells 1	Mural Cells 1	mdkb	lrp1aa	0.049194	0	MDK_LRP1_2	mdkb - lrp1aa	MK	Secreted Signaling	PMID: 28356350
EPDCs 1	Coronary ECs	mdka	lrp1ab	0.00823037	0.01	MDK_LRP1_3	mdka - lrp1ab	MK	Secreted Signaling	PMID: 28356350
EPDCs 2	Coronary ECs	mdka	lrp1ab	0.00808902	0.01	MDK_LRP1_3	mdka - lrp1ab	MK	Secreted Signaling	PMID: 28356350
Mesenchymal	Coronary ECs	mdka	lrp1ab	0.0073545	0.01	MDK_LRP1_3	mdka - lrp1ab	MK	Secreted Signaling	PMID: 28356350
ECs 1	EPDCs 1	mdka	lrp1ab	0.00889451	0	MDK_LRP1_3	mdka - lrp1ab	MK	Secreted Signaling	PMID: 28356350
ECs 2	EPDCs 1	mdka	lrp1ab	0.010145	0	MDK_LRP1_3	mdka - lrp1ab	MK	Secreted Signaling	PMID: 28356350
ECs 3	EPDCs 1	mdka	lrp1ab	0.00938647	0	MDK_LRP1_3	mdka - lrp1ab	MK	Secreted Signaling	PMID: 28356350
EPDCs 1	EPDCs 1	mdka	lrp1ab	0.0431595	0	MDK_LRP1_3	mdka - lrp1ab	MK	Secreted Signaling	PMID: 28356350
EPDCs 2	EPDCs 1	mdka	lrp1ab	0.042444	0	MDK_LRP1_3	mdka - lrp1ab	MK	Secreted Signaling	PMID: 28356350
Mesenchymal	EPDCs 1	mdka	lrp1ab	0.0387117	0	MDK_LRP1_3	mdka - lrp1ab	MK	Secreted Signaling	PMID: 28356350
ECs 1	EPDCs 2	mdka	lrp1ab	0.0266057	0	MDK_LRP1_3	mdka - lrp1ab	MK	Secreted Signaling	PMID: 28356350
ECs 2	EPDCs 2	mdka	lrp1ab	0.0302703	0	MDK_LRP1_3	mdka - lrp1ab	MK	Secreted Signaling	PMID: 28356350
ECs 3	EPDCs 2	mdka	lrp1ab	0.0280496	0	MDK_LRP1_3	mdka - lrp1ab	MK	Secreted Signaling	PMID: 28356350
EPDCs 1	EPDCs 2	mdka	lrp1ab	0.120786	0	MDK_LRP1_3	mdka - lrp1ab	MK	Secreted Signaling	PMID: 28356350
EPDCs 2	EPDCs 2	mdka	lrp1ab	0.118943	0	MDK_LRP1_3	mdka - lrp1ab	MK	Secreted Signaling	PMID: 28356350
Mesenchymal	EPDCs 2	mdka	lrp1ab	0.109251	0	MDK_LRP1_3	mdka - lrp1ab	MK	Secreted Signaling	PMID: 28356350
ECs 1	Mesenchymal	mdka	lrp1ab	0.00347727	0	MDK_LRP1_3	mdka - lrp1ab	MK	Secreted Signaling	PMID: 28356350
ECs 2	Mesenchymal	mdka	lrp1ab	0.00396921	0	MDK_LRP1_3	mdka - lrp1ab	MK	Secreted Signaling	PMID: 28356350
ECs 3	Mesenchymal	mdka	lrp1ab	0.00367071	0	MDK_LRP1_3	mdka - lrp1ab	MK	Secreted Signaling	PMID: 28356350
EPDCs 1	Mesenchymal	mdka	lrp1ab	0.017236	0	MDK_LRP1_3	mdka - lrp1ab	MK	Secreted Signaling	PMID: 28356350
EPDCs 2	Mesenchymal	mdka	lrp1ab	0.0169426	0	MDK_LRP1_3	mdka - lrp1ab	MK	Secreted Signaling	PMID: 28356350
Mesenchymal	Mesenchymal	mdka	lrp1ab	0.0154166	0	MDK_LRP1_3	mdka - lrp1ab	MK	Secreted Signaling	PMID: 28356350
ECs 1	Mural Cells 1	mdka	lrp1ab	0.00747723	0	MDK_LRP1_3	mdka - lrp1ab	MK	Secreted Signaling	PMID: 28356350
ECs 2	Mural Cells 1	mdka	lrp1ab	0.0085302	0	MDK_LRP1_3	mdka - lrp1ab	MK	Secreted Signaling	PMID: 28356350
ECs 3	Mural Cells 1	mdka	lrp1ab	0.00789142	0	MDK_LRP1_3	mdka - lrp1ab	MK	Secreted Signaling	PMID: 28356350
EPDCs 1	Mural Cells 1	mdka	lrp1ab	0.0364833	0	MDK_LRP1_3	mdka - lrp1ab	MK	Secreted Signaling	PMID: 28356350
EPDCs 2	Mural Cells 1	mdka	lrp1ab	0.0358743	0	MDK_LRP1_3	mdka - lrp1ab	MK	Secreted Signaling	PMID: 28356350
Mesenchymal	Mural Cells 1	mdka	lrp1ab	0.0327	0	MDK_LRP1_3	mdka - lrp1ab	MK	Secreted Signaling	PMID: 28356350
ECs 1	EPDCs 1	mdka	lrp1aa	0.00326263	0	MDK_LRP1_4	mdka - lrp1aa	MK	Secreted Signaling	PMID: 28356350
ECs 2	EPDCs 1	mdka	lrp1aa	0.00372432	0	MDK_LRP1_4	mdka - lrp1aa	MK	Secreted Signaling	PMID: 28356350
ECs 3	EPDCs 1	mdka	lrp1aa	0.00344417	0	MDK_LRP1_4	mdka - lrp1aa	MK	Secreted Signaling	PMID: 28356350
EPDCs 1	EPDCs 1	mdka	lrp1aa	0.0161858	0	MDK_LRP1_4	mdka - lrp1aa	MK	Secreted Signaling	PMID: 28356350
EPDCs 2	EPDCs 1	mdka	lrp1aa	0.0159101	0	MDK_LRP1_4	mdka - lrp1aa	MK	Secreted Signaling	PMID: 28356350
Mesenchymal	EPDCs 1	mdka	lrp1aa	0.0144757	0	MDK_LRP1_4	mdka - lrp1aa	MK	Secreted Signaling	PMID: 28356350
ECs 1	Mesenchymal	mdka	lrp1aa	0.00778299	0	MDK_LRP1_4	mdka - lrp1aa	MK	Secreted Signaling	PMID: 28356350
ECs 2	Mesenchymal	mdka	lrp1aa	0.00887864	0	MDK_LRP1_4	mdka - lrp1aa	MK	Secreted Signaling	PMID: 28356350
ECs 3	Mesenchymal	mdka	lrp1aa	0.00821398	0	MDK_LRP1_4	mdka - lrp1aa	MK	Secreted Signaling	PMID: 28356350
EPDCs 1	Mesenchymal	mdka	lrp1aa	0.0379299	0	MDK_LRP1_4	mdka - lrp1aa	MK	Secreted Signaling	PMID: 28356350
EPDCs 2	Mesenchymal	mdka	lrp1aa	0.0372977	0	MDK_LRP1_4	mdka - lrp1aa	MK	Secreted Signaling	PMID: 28356350
Mesenchymal	Mesenchymal	mdka	lrp1aa	0.0340018	0	MDK_LRP1_4	mdka - lrp1aa	MK	Secreted Signaling	PMID: 28356350
ECs 1	Mural Cells 1	mdka	lrp1aa	0.0142271	0	MDK_LRP1_4	mdka - lrp1aa	MK	Secreted Signaling	PMID: 28356350
ECs 2	Mural Cells 1	mdka	lrp1aa	0.0162151	0	MDK_LRP1_4	mdka - lrp1aa	MK	Secreted Signaling	PMID: 28356350
ECs 3	Mural Cells 1	mdka	lrp1aa	0.0150095	0	MDK_LRP1_4	mdka - lrp1aa	MK	Secreted Signaling	PMID: 28356350
EPDCs 1	Mural Cells 1	mdka	lrp1aa	0.0676334	0	MDK_LRP1_4	mdka - lrp1aa	MK	Secreted Signaling	PMID: 28356350
EPDCs 2	Mural Cells 1	mdka	lrp1aa	0.0665403	0	MDK_LRP1_4	mdka - lrp1aa	MK	Secreted Signaling	PMID: 28356350
Mesenchymal	Mural Cells 1	mdka	lrp1aa	0.0608236	0	MDK_LRP1_4	mdka - lrp1aa	MK	Secreted Signaling	PMID: 28356350
ECs 3	ECs 1	ptn	sdc2	0.0360786	0	PTN_SDC2	ptn - sdc2	PTN	Secreted Signaling	PMID: 28356350; PMID: 25620911
ECs 3	ECs 2	ptn	sdc2	0.0304644	0	PTN_SDC2	ptn - sdc2	PTN	Secreted Signaling	PMID: 28356350; PMID: 25620911
ECs 3	ECs 3	ptn	sdc2	0.0398394	0	PTN_SDC2	ptn - sdc2	PTN	Secreted Signaling	PMID: 28356350; PMID: 25620911
ECs 3	Coronary ECs	ptn	sdc2	0.00833572	0	PTN_SDC2	ptn - sdc2	PTN	Secreted Signaling	PMID: 28356350; PMID: 25620911
ECs 3	pCMs	ptn	sdc2	0.020196	0	PTN_SDC2	ptn - sdc2	PTN	Secreted Signaling	PMID: 28356350; PMID: 25620911
ECs 3	p-tCMs	ptn	sdc2	0.0172198	0	PTN_SDC2	ptn - sdc2	PTN	Secreted Signaling	PMID: 28356350; PMID: 25620911
ECs 3	EPDCs 1	ptn	sdc2	0.0272717	0	PTN_SDC2	ptn - sdc2	PTN	Secreted Signaling	PMID: 28356350; PMID: 25620911
ECs 3	EPDCs 2	ptn	sdc2	0.0202975	0	PTN_SDC2	ptn - sdc2	PTN	Secreted Signaling	PMID: 28356350; PMID: 25620911
ECs 3	Mesenchymal	ptn	sdc2	0.0470218	0	PTN_SDC2	ptn - sdc2	PTN	Secreted Signaling	PMID: 28356350; PMID: 25620911
ECs 3	Mural Cells 1	ptn	sdc2	0.0361781	0	PTN_SDC2	ptn - sdc2	PTN	Secreted Signaling	PMID: 28356350; PMID: 25620911
ECs 3	Macrophages	ptn	sdc2	0.00305587	0	PTN_SDC2	ptn - sdc2	PTN	Secreted Signaling	PMID: 28356350; PMID: 25620911
ECs 3	ECs 1	ptn	sdc4	0.0987787	0	PTN_SDC4	ptn - sdc4	PTN	Secreted Signaling	PMID: 28356350; PMID: 25620911
ECs 3	ECs 2	ptn	sdc4	0.0630429	0	PTN_SDC4	ptn - sdc4	PTN	Secreted Signaling	PMID: 28356350; PMID: 25620911
ECs 3	ECs 3	ptn	sdc4	0.0690904	0	PTN_SDC4	ptn - sdc4	PTN	Secreted Signaling	PMID: 28356350; PMID: 25620911
ECs 3	Coronary ECs	ptn	sdc4	0.0674916	0	PTN_SDC4	ptn - sdc4	PTN	Secreted Signaling	PMID: 28356350; PMID: 25620911
ECs 3	pCMs	ptn	sdc4	0.0445404	0	PTN_SDC4	ptn - sdc4	PTN	Secreted Signaling	PMID: 28356350; PMID: 25620911
ECs 3	p-tCMs	ptn	sdc4	0.0467326	0	PTN_SDC4	ptn - sdc4	PTN	Secreted Signaling	PMID: 28356350; PMID: 25620911
ECs 3	cCMs-1	ptn	sdc4	0.0103228	0	PTN_SDC4	ptn - sdc4	PTN	Secreted Signaling	PMID: 28356350; PMID: 25620911
ECs 3	EPDCs 1	ptn	sdc4	0.0932635	0	PTN_SDC4	ptn - sdc4	PTN	Secreted Signaling	PMID: 28356350; PMID: 25620911
ECs 3	EPDCs 2	ptn	sdc4	0.104216	0	PTN_SDC4	ptn - sdc4	PTN	Secreted Signaling	PMID: 28356350; PMID: 25620911
ECs 3	Mesenchymal	ptn	sdc4	0.115303	0	PTN_SDC4	ptn - sdc4	PTN	Secreted Signaling	PMID: 28356350; PMID: 25620911
ECs 3	Mural Cells 1	ptn	sdc4	0.0973	0	PTN_SDC4	ptn - sdc4	PTN	Secreted Signaling	PMID: 28356350; PMID: 25620911
ECs 3	Macrophages	ptn	sdc4	0.00571571	0	PTN_SDC4	ptn - sdc4	PTN	Secreted Signaling	PMID: 28356350; PMID: 25620911
ECs 3	ECs 1	edn2	ednraa	0.00416043	0	EDN2_EDNRA_2	edn2 - ednraa	EDN	Secreted Signaling	KEGG: mmu04080
Coronary ECs	ECs 1	edn2	ednraa	0.0104826	0	EDN2_EDNRA_2	edn2 - ednraa	EDN	Secreted Signaling	KEGG: mmu04080
ECs 3	ECs 2	edn2	ednraa	0.00408184	0	EDN2_EDNRA_2	edn2 - ednraa	EDN	Secreted Signaling	KEGG: mmu04080
Coronary ECs	ECs 2	edn2	ednraa	0.0102858	0	EDN2_EDNRA_2	edn2 - ednraa	EDN	Secreted Signaling	KEGG: mmu04080
ECs 3	ECs 3	edn2	ednraa	0.0115661	0	EDN2_EDNRA_2	edn2 - ednraa	EDN	Secreted Signaling	KEGG: mmu04080
Coronary ECs	ECs 3	edn2	ednraa	0.0288162	0	EDN2_EDNRA_2	edn2 - ednraa	EDN	Secreted Signaling	KEGG: mmu04080
ECs 3	Coronary ECs	edn2	ednraa	0.0133698	0	EDN2_EDNRA_2	edn2 - ednraa	EDN	Secreted Signaling	KEGG: mmu04080
Coronary ECs	Coronary ECs	edn2	ednraa	0.0332195	0	EDN2_EDNRA_2	edn2 - ednraa	EDN	Secreted Signaling	KEGG: mmu04080
ECs 3	pCMs	edn2	ednraa	0.00255191	0	EDN2_EDNRA_2	edn2 - ednraa	EDN	Secreted Signaling	KEGG: mmu04080
Coronary ECs	pCMs	edn2	ednraa	0.00644556	0.01	EDN2_EDNRA_2	edn2 - ednraa	EDN	Secreted Signaling	KEGG: mmu04080
ECs 3	p-tCMs	edn2	ednraa	0.00300644	0	EDN2_EDNRA_2	edn2 - ednraa	EDN	Secreted Signaling	KEGG: mmu04080
Coronary ECs	p-tCMs	edn2	ednraa	0.00758835	0	EDN2_EDNRA_2	edn2 - ednraa	EDN	Secreted Signaling	KEGG: mmu04080
ECs 3	EPDCs 1	edn2	ednraa	0.002482	0	EDN2_EDNRA_2	edn2 - ednraa	EDN	Secreted Signaling	KEGG: mmu04080
Coronary ECs	EPDCs 1	edn2	ednraa	0.00626968	0	EDN2_EDNRA_2	edn2 - ednraa	EDN	Secreted Signaling	KEGG: mmu04080
ECs 3	EPDCs 2	edn2	ednraa	0.00790814	0	EDN2_EDNRA_2	edn2 - ednraa	EDN	Secreted Signaling	KEGG: mmu04080
Coronary ECs	EPDCs 2	edn2	ednraa	0.0198119	0	EDN2_EDNRA_2	edn2 - ednraa	EDN	Secreted Signaling	KEGG: mmu04080
ECs 3	Mural Cells 1	edn2	ednraa	0.00547243	0	EDN2_EDNRA_2	edn2 - ednraa	EDN	Secreted Signaling	KEGG: mmu04080
Coronary ECs	Mural Cells 1	edn2	ednraa	0.0137607	0	EDN2_EDNRA_2	edn2 - ednraa	EDN	Secreted Signaling	KEGG: mmu04080
tCMs-2	EPDCs 1	nppa	npr2	0.00246457	0	NPPA_NPR1_1	nppa - npr2	NPR1	Secreted Signaling	KEGG: mmu04080; PMID:29934640
pCMs	EPDCs 1	nppa	npr2	0.013899	0	NPPA_NPR1_1	nppa - npr2	NPR1	Secreted Signaling	KEGG: mmu04080; PMID:29934640
p-tCMs	EPDCs 1	nppa	npr2	0.014819	0	NPPA_NPR1_1	nppa - npr2	NPR1	Secreted Signaling	KEGG: mmu04080; PMID:29934640
cCMs-1	EPDCs 1	nppa	npr2	0.00963212	0	NPPA_NPR1_1	nppa - npr2	NPR1	Secreted Signaling	KEGG: mmu04080; PMID:29934640
tCMs-2	EPDCs 2	nppa	npr2	0.00954458	0	NPPA_NPR1_1	nppa - npr2	NPR1	Secreted Signaling	KEGG: mmu04080; PMID:29934640
pCMs	EPDCs 2	nppa	npr2	0.052111	0	NPPA_NPR1_1	nppa - npr2	NPR1	Secreted Signaling	KEGG: mmu04080; PMID:29934640
p-tCMs	EPDCs 2	nppa	npr2	0.055418	0	NPPA_NPR1_1	nppa - npr2	NPR1	Secreted Signaling	KEGG: mmu04080; PMID:29934640
cCMs-1	EPDCs 2	nppa	npr2	0.0365481	0	NPPA_NPR1_1	nppa - npr2	NPR1	Secreted Signaling	KEGG: mmu04080; PMID:29934640
tCMs-2	Mural Cells 1	nppa	npr2	0.00396742	0	NPPA_NPR1_1	nppa - npr2	NPR1	Secreted Signaling	KEGG: mmu04080; PMID:29934640
pCMs	Mural Cells 1	nppa	npr2	0.0222191	0	NPPA_NPR1_1	nppa - npr2	NPR1	Secreted Signaling	KEGG: mmu04080; PMID:29934640
p-tCMs	Mural Cells 1	nppa	npr2	0.0236765	0	NPPA_NPR1_1	nppa - npr2	NPR1	Secreted Signaling	KEGG: mmu04080; PMID:29934640
cCMs-1	Mural Cells 1	nppa	npr2	0.015438	0	NPPA_NPR1_1	nppa - npr2	NPR1	Secreted Signaling	KEGG: mmu04080; PMID:29934640
pCMs	EPDCs 1	nppb	npr2	0.00989802	0	NPPB_NPR1_2	nppb - npr2	NPR1	Secreted Signaling	KEGG: mmu04080; PMID:29934640
p-tCMs	EPDCs 1	nppb	npr2	0.0133273	0	NPPB_NPR1_2	nppb - npr2	NPR1	Secreted Signaling	KEGG: mmu04080; PMID:29934640
cCMs-1	EPDCs 1	nppb	npr2	0.00687929	0	NPPB_NPR1_2	nppb - npr2	NPR1	Secreted Signaling	KEGG: mmu04080; PMID:29934640
pCMs	EPDCs 2	nppb	npr2	0.0375289	0	NPPB_NPR1_2	nppb - npr2	NPR1	Secreted Signaling	KEGG: mmu04080; PMID:29934640
p-tCMs	EPDCs 2	nppb	npr2	0.0500472	0	NPPB_NPR1_2	nppb - npr2	NPR1	Secreted Signaling	KEGG: mmu04080; PMID:29934640
cCMs-1	EPDCs 2	nppb	npr2	0.0263071	0	NPPB_NPR1_2	nppb - npr2	NPR1	Secreted Signaling	KEGG: mmu04080; PMID:29934640
pCMs	Mural Cells 1	nppb	npr2	0.0158616	0	NPPB_NPR1_2	nppb - npr2	NPR1	Secreted Signaling	KEGG: mmu04080; PMID:29934640
p-tCMs	Mural Cells 1	nppb	npr2	0.0213125	0	NPPB_NPR1_2	nppb - npr2	NPR1	Secreted Signaling	KEGG: mmu04080; PMID:29934640
cCMs-1	Mural Cells 1	nppb	npr2	0.0110444	0	NPPB_NPR1_2	nppb - npr2	NPR1	Secreted Signaling	KEGG: mmu04080; PMID:29934640
ECs 1	Coronary ECs	nppc	npr1a	0.00594393	0	NPPC_NPR2_1	nppc - npr1a	NPR2	Secreted Signaling	KEGG: mmu04080; PMID:29934640
ECs 2	Coronary ECs	nppc	npr1a	0.0100367	0	NPPC_NPR2_1	nppc - npr1a	NPR2	Secreted Signaling	KEGG: mmu04080; PMID:29934640
ECs 3	Coronary ECs	nppc	npr1a	0.0132226	0	NPPC_NPR2_1	nppc - npr1a	NPR2	Secreted Signaling	KEGG: mmu04080; PMID:29934640
ECs 1	EPDCs 1	nppc	npr1a	0.00588296	0	NPPC_NPR2_1	nppc - npr1a	NPR2	Secreted Signaling	KEGG: mmu04080; PMID:29934640
ECs 2	EPDCs 1	nppc	npr1a	0.00993415	0	NPPC_NPR2_1	nppc - npr1a	NPR2	Secreted Signaling	KEGG: mmu04080; PMID:29934640
ECs 3	EPDCs 1	nppc	npr1a	0.013088	0	NPPC_NPR2_1	nppc - npr1a	NPR2	Secreted Signaling	KEGG: mmu04080; PMID:29934640
ECs 1	EPDCs 2	nppc	npr1a	0.00828882	0	NPPC_NPR2_1	nppc - npr1a	NPR2	Secreted Signaling	KEGG: mmu04080; PMID:29934640
ECs 2	EPDCs 2	nppc	npr1a	0.0139735	0	NPPC_NPR2_1	nppc - npr1a	NPR2	Secreted Signaling	KEGG: mmu04080; PMID:29934640
ECs 3	EPDCs 2	nppc	npr1a	0.0183859	0	NPPC_NPR2_1	nppc - npr1a	NPR2	Secreted Signaling	KEGG: mmu04080; PMID:29934640
ECs 1	Mesenchymal	nppc	npr1a	0.0151173	0	NPPC_NPR2_1	nppc - npr1a	NPR2	Secreted Signaling	KEGG: mmu04080; PMID:29934640
ECs 2	Mesenchymal	nppc	npr1a	0.0253652	0	NPPC_NPR2_1	nppc - npr1a	NPR2	Secreted Signaling	KEGG: mmu04080; PMID:29934640
ECs 3	Mesenchymal	nppc	npr1a	0.0332535	0	NPPC_NPR2_1	nppc - npr1a	NPR2	Secreted Signaling	KEGG: mmu04080; PMID:29934640
EPDCs 2	ECs 1	adma	calcrlb	0.0113584	0	ADM_CALCRL_1	adma - calcrlb	CALCR	Secreted Signaling	KEGG: mmu04080
EPDCs 2	ECs 2	adma	calcrlb	0.00735659	0	ADM_CALCRL_1	adma - calcrlb	CALCR	Secreted Signaling	KEGG: mmu04080
EPDCs 2	ECs 3	adma	calcrlb	0.00438481	0	ADM_CALCRL_1	adma - calcrlb	CALCR	Secreted Signaling	KEGG: mmu04080
EPDCs 2	Coronary ECs	adma	calcrlb	0.0228356	0	ADM_CALCRL_1	adma - calcrlb	CALCR	Secreted Signaling	KEGG: mmu04080
EPDCs 2	EPDCs 2	adma	calcrlb	0.00315922	0	ADM_CALCRL_1	adma - calcrlb	CALCR	Secreted Signaling	KEGG: mmu04080
Macrophages	Mural Cells 1	grnb	sort1a	0.00567297	0	GRN_SORT1_2	grnb - sort1a	GRN	Secreted Signaling	PMID: 29555433
Macrophages	Mural Cells 1	grn2	sort1a	0.00806566	0	GRN_SORT1_4	grn2 - sort1a	GRN	Secreted Signaling	PMID: 29555433
Macrophages	Mural Cells 1	grn1	sort1a	0.088269	0	GRN_SORT1_6	grn1 - sort1a	GRN	Secreted Signaling	PMID: 29555433
Macrophages	Mural Cells 1	grna	sort1a	0.0124109	0	GRN_SORT1_8	grna - sort1a	GRN	Secreted Signaling	PMID: 29555433
ECs 1	ECs 1	col1a1b	sdc4	0.0927377	0	COL1A1_SDC4_1	col1a1b - sdc4	COLLAGEN	ECM-Receptor	KEGG: mmu04512
ECs 2	ECs 1	col1a1b	sdc4	0.0794947	0	COL1A1_SDC4_1	col1a1b - sdc4	COLLAGEN	ECM-Receptor	KEGG: mmu04512
ECs 3	ECs 1	col1a1b	sdc4	0.12624	0	COL1A1_SDC4_1	col1a1b - sdc4	COLLAGEN	ECM-Receptor	KEGG: mmu04512
EPDCs 1	ECs 1	col1a1b	sdc4	0.178922	0	COL1A1_SDC4_1	col1a1b - sdc4	COLLAGEN	ECM-Receptor	KEGG: mmu04512
EPDCs 2	ECs 1	col1a1b	sdc4	0.239253	0	COL1A1_SDC4_1	col1a1b - sdc4	COLLAGEN	ECM-Receptor	KEGG: mmu04512
Mesenchymal	ECs 1	col1a1b	sdc4	0.130269	0	COL1A1_SDC4_1	col1a1b - sdc4	COLLAGEN	ECM-Receptor	KEGG: mmu04512
Mural Cells 1	ECs 1	col1a1b	sdc4	0.136287	0	COL1A1_SDC4_1	col1a1b - sdc4	COLLAGEN	ECM-Receptor	KEGG: mmu04512
ECs 1	ECs 2	col1a1b	sdc4	0.0590442	0	COL1A1_SDC4_1	col1a1b - sdc4	COLLAGEN	ECM-Receptor	KEGG: mmu04512
ECs 2	ECs 2	col1a1b	sdc4	0.0503456	0	COL1A1_SDC4_1	col1a1b - sdc4	COLLAGEN	ECM-Receptor	KEGG: mmu04512
ECs 3	ECs 2	col1a1b	sdc4	0.0814674	0	COL1A1_SDC4_1	col1a1b - sdc4	COLLAGEN	ECM-Receptor	KEGG: mmu04512
EPDCs 1	ECs 2	col1a1b	sdc4	0.117988	0	COL1A1_SDC4_1	col1a1b - sdc4	COLLAGEN	ECM-Receptor	KEGG: mmu04512
EPDCs 2	ECs 2	col1a1b	sdc4	0.161822	0	COL1A1_SDC4_1	col1a1b - sdc4	COLLAGEN	ECM-Receptor	KEGG: mmu04512
Mesenchymal	ECs 2	col1a1b	sdc4	0.0842053	0	COL1A1_SDC4_1	col1a1b - sdc4	COLLAGEN	ECM-Receptor	KEGG: mmu04512
Mural Cells 1	ECs 2	col1a1b	sdc4	0.0883115	0	COL1A1_SDC4_1	col1a1b - sdc4	COLLAGEN	ECM-Receptor	KEGG: mmu04512
ECs 1	ECs 3	col1a1b	sdc4	0.0647346	0	COL1A1_SDC4_1	col1a1b - sdc4	COLLAGEN	ECM-Receptor	KEGG: mmu04512
ECs 2	ECs 3	col1a1b	sdc4	0.0552469	0	COL1A1_SDC4_1	col1a1b - sdc4	COLLAGEN	ECM-Receptor	KEGG: mmu04512
ECs 3	ECs 3	col1a1b	sdc4	0.0891141	0	COL1A1_SDC4_1	col1a1b - sdc4	COLLAGEN	ECM-Receptor	KEGG: mmu04512
EPDCs 1	ECs 3	col1a1b	sdc4	0.128583	0	COL1A1_SDC4_1	col1a1b - sdc4	COLLAGEN	ECM-Receptor	KEGG: mmu04512
EPDCs 2	ECs 3	col1a1b	sdc4	0.17557	0	COL1A1_SDC4_1	col1a1b - sdc4	COLLAGEN	ECM-Receptor	KEGG: mmu04512
Mesenchymal	ECs 3	col1a1b	sdc4	0.0920833	0	COL1A1_SDC4_1	col1a1b - sdc4	COLLAGEN	ECM-Receptor	KEGG: mmu04512
Mural Cells 1	ECs 3	col1a1b	sdc4	0.0965331	0	COL1A1_SDC4_1	col1a1b - sdc4	COLLAGEN	ECM-Receptor	KEGG: mmu04512
ECs 1	Coronary ECs	col1a1b	sdc4	0.0632299	0	COL1A1_SDC4_1	col1a1b - sdc4	COLLAGEN	ECM-Receptor	KEGG: mmu04512
ECs 2	Coronary ECs	col1a1b	sdc4	0.05395	0.01	COL1A1_SDC4_1	col1a1b - sdc4	COLLAGEN	ECM-Receptor	KEGG: mmu04512
ECs 3	Coronary ECs	col1a1b	sdc4	0.0870954	0	COL1A1_SDC4_1	col1a1b - sdc4	COLLAGEN	ECM-Receptor	KEGG: mmu04512
EPDCs 1	Coronary ECs	col1a1b	sdc4	0.125793	0	COL1A1_SDC4_1	col1a1b - sdc4	COLLAGEN	ECM-Receptor	KEGG: mmu04512
EPDCs 2	Coronary ECs	col1a1b	sdc4	0.171962	0	COL1A1_SDC4_1	col1a1b - sdc4	COLLAGEN	ECM-Receptor	KEGG: mmu04512
Mesenchymal	Coronary ECs	col1a1b	sdc4	0.0900039	0	COL1A1_SDC4_1	col1a1b - sdc4	COLLAGEN	ECM-Receptor	KEGG: mmu04512
Mural Cells 1	Coronary ECs	col1a1b	sdc4	0.0943638	0	COL1A1_SDC4_1	col1a1b - sdc4	COLLAGEN	ECM-Receptor	KEGG: mmu04512
ECs 1	pCMs	col1a1b	sdc4	0.0416631	0	COL1A1_SDC4_1	col1a1b - sdc4	COLLAGEN	ECM-Receptor	KEGG: mmu04512
ECs 2	pCMs	col1a1b	sdc4	0.0354288	0.04	COL1A1_SDC4_1	col1a1b - sdc4	COLLAGEN	ECM-Receptor	KEGG: mmu04512
ECs 3	pCMs	col1a1b	sdc4	0.0578916	0	COL1A1_SDC4_1	col1a1b - sdc4	COLLAGEN	ECM-Receptor	KEGG: mmu04512
EPDCs 1	pCMs	col1a1b	sdc4	0.0848194	0	COL1A1_SDC4_1	col1a1b - sdc4	COLLAGEN	ECM-Receptor	KEGG: mmu04512
EPDCs 2	pCMs	col1a1b	sdc4	0.117979	0	COL1A1_SDC4_1	col1a1b - sdc4	COLLAGEN	ECM-Receptor	KEGG: mmu04512
Mesenchymal	pCMs	col1a1b	sdc4	0.0598888	0	COL1A1_SDC4_1	col1a1b - sdc4	COLLAGEN	ECM-Receptor	KEGG: mmu04512
Mural Cells 1	pCMs	col1a1b	sdc4	0.0628907	0	COL1A1_SDC4_1	col1a1b - sdc4	COLLAGEN	ECM-Receptor	KEGG: mmu04512
ECs 1	p-tCMs	col1a1b	sdc4	0.0437202	0	COL1A1_SDC4_1	col1a1b - sdc4	COLLAGEN	ECM-Receptor	KEGG: mmu04512
ECs 2	p-tCMs	col1a1b	sdc4	0.03719	0	COL1A1_SDC4_1	col1a1b - sdc4	COLLAGEN	ECM-Receptor	KEGG: mmu04512
ECs 3	p-tCMs	col1a1b	sdc4	0.0606992	0	COL1A1_SDC4_1	col1a1b - sdc4	COLLAGEN	ECM-Receptor	KEGG: mmu04512
EPDCs 1	p-tCMs	col1a1b	sdc4	0.0888098	0	COL1A1_SDC4_1	col1a1b - sdc4	COLLAGEN	ECM-Receptor	KEGG: mmu04512
EPDCs 2	p-tCMs	col1a1b	sdc4	0.12332	0	COL1A1_SDC4_1	col1a1b - sdc4	COLLAGEN	ECM-Receptor	KEGG: mmu04512
Mesenchymal	p-tCMs	col1a1b	sdc4	0.0627868	0.01	COL1A1_SDC4_1	col1a1b - sdc4	COLLAGEN	ECM-Receptor	KEGG: mmu04512
Mural Cells 1	p-tCMs	col1a1b	sdc4	0.0659238	0	COL1A1_SDC4_1	col1a1b - sdc4	COLLAGEN	ECM-Receptor	KEGG: mmu04512
ECs 1	EPDCs 1	col1a1b	sdc4	0.087527	0	COL1A1_SDC4_1	col1a1b - sdc4	COLLAGEN	ECM-Receptor	KEGG: mmu04512
ECs 2	EPDCs 1	col1a1b	sdc4	0.0749666	0	COL1A1_SDC4_1	col1a1b - sdc4	COLLAGEN	ECM-Receptor	KEGG: mmu04512
ECs 3	EPDCs 1	col1a1b	sdc4	0.119395	0	COL1A1_SDC4_1	col1a1b - sdc4	COLLAGEN	ECM-Receptor	KEGG: mmu04512
EPDCs 1	EPDCs 1	col1a1b	sdc4	0.169775	0	COL1A1_SDC4_1	col1a1b - sdc4	COLLAGEN	ECM-Receptor	KEGG: mmu04512
EPDCs 2	EPDCs 1	col1a1b	sdc4	0.227878	0	COL1A1_SDC4_1	col1a1b - sdc4	COLLAGEN	ECM-Receptor	KEGG: mmu04512
Mesenchymal	EPDCs 1	col1a1b	sdc4	0.123236	0	COL1A1_SDC4_1	col1a1b - sdc4	COLLAGEN	ECM-Receptor	KEGG: mmu04512
Mural Cells 1	EPDCs 1	col1a1b	sdc4	0.128978	0	COL1A1_SDC4_1	col1a1b - sdc4	COLLAGEN	ECM-Receptor	KEGG: mmu04512
ECs 1	EPDCs 2	col1a1b	sdc4	0.097879	0	COL1A1_SDC4_1	col1a1b - sdc4	COLLAGEN	ECM-Receptor	KEGG: mmu04512
ECs 2	EPDCs 2	col1a1b	sdc4	0.0839697	0	COL1A1_SDC4_1	col1a1b - sdc4	COLLAGEN	ECM-Receptor	KEGG: mmu04512
ECs 3	EPDCs 2	col1a1b	sdc4	0.132966	0	COL1A1_SDC4_1	col1a1b - sdc4	COLLAGEN	ECM-Receptor	KEGG: mmu04512
EPDCs 1	EPDCs 2	col1a1b	sdc4	0.187852	0	COL1A1_SDC4_1	col1a1b - sdc4	COLLAGEN	ECM-Receptor	KEGG: mmu04512
EPDCs 2	EPDCs 2	col1a1b	sdc4	0.250276	0	COL1A1_SDC4_1	col1a1b - sdc4	COLLAGEN	ECM-Receptor	KEGG: mmu04512
Mesenchymal	EPDCs 2	col1a1b	sdc4	0.137176	0	COL1A1_SDC4_1	col1a1b - sdc4	COLLAGEN	ECM-Receptor	KEGG: mmu04512
Mural Cells 1	EPDCs 2	col1a1b	sdc4	0.143461	0	COL1A1_SDC4_1	col1a1b - sdc4	COLLAGEN	ECM-Receptor	KEGG: mmu04512
ECs 1	Mesenchymal	col1a1b	sdc4	0.108373	0	COL1A1_SDC4_1	col1a1b - sdc4	COLLAGEN	ECM-Receptor	KEGG: mmu04512
ECs 2	Mesenchymal	col1a1b	sdc4	0.0931262	0	COL1A1_SDC4_1	col1a1b - sdc4	COLLAGEN	ECM-Receptor	KEGG: mmu04512
ECs 3	Mesenchymal	col1a1b	sdc4	0.146611	0	COL1A1_SDC4_1	col1a1b - sdc4	COLLAGEN	ECM-Receptor	KEGG: mmu04512
EPDCs 1	Mesenchymal	col1a1b	sdc4	0.205791	0	COL1A1_SDC4_1	col1a1b - sdc4	COLLAGEN	ECM-Receptor	KEGG: mmu04512
EPDCs 2	Mesenchymal	col1a1b	sdc4	0.27218	0	COL1A1_SDC4_1	col1a1b - sdc4	COLLAGEN	ECM-Receptor	KEGG: mmu04512
Mesenchymal	Mesenchymal	col1a1b	sdc4	0.151177	0	COL1A1_SDC4_1	col1a1b - sdc4	COLLAGEN	ECM-Receptor	KEGG: mmu04512
Mural Cells 1	Mesenchymal	col1a1b	sdc4	0.157986	0	COL1A1_SDC4_1	col1a1b - sdc4	COLLAGEN	ECM-Receptor	KEGG: mmu04512
ECs 1	Mural Cells 1	col1a1b	sdc4	0.0913403	0	COL1A1_SDC4_1	col1a1b - sdc4	COLLAGEN	ECM-Receptor	KEGG: mmu04512
ECs 2	Mural Cells 1	col1a1b	sdc4	0.0782796	0	COL1A1_SDC4_1	col1a1b - sdc4	COLLAGEN	ECM-Receptor	KEGG: mmu04512
ECs 3	Mural Cells 1	col1a1b	sdc4	0.124407	0	COL1A1_SDC4_1	col1a1b - sdc4	COLLAGEN	ECM-Receptor	KEGG: mmu04512
EPDCs 1	Mural Cells 1	col1a1b	sdc4	0.176478	0	COL1A1_SDC4_1	col1a1b - sdc4	COLLAGEN	ECM-Receptor	KEGG: mmu04512
EPDCs 2	Mural Cells 1	col1a1b	sdc4	0.236223	0	COL1A1_SDC4_1	col1a1b - sdc4	COLLAGEN	ECM-Receptor	KEGG: mmu04512
Mesenchymal	Mural Cells 1	col1a1b	sdc4	0.128386	0	COL1A1_SDC4_1	col1a1b - sdc4	COLLAGEN	ECM-Receptor	KEGG: mmu04512
Mural Cells 1	Mural Cells 1	col1a1b	sdc4	0.134331	0	COL1A1_SDC4_1	col1a1b - sdc4	COLLAGEN	ECM-Receptor	KEGG: mmu04512
ECs 1	ECs 1	col1a1a	sdc4	0.0388333	0	COL1A1_SDC4_2	col1a1a - sdc4	COLLAGEN	ECM-Receptor	KEGG: mmu04512
ECs 2	ECs 1	col1a1a	sdc4	0.034918	0	COL1A1_SDC4_2	col1a1a - sdc4	COLLAGEN	ECM-Receptor	KEGG: mmu04512
ECs 3	ECs 1	col1a1a	sdc4	0.109311	0	COL1A1_SDC4_2	col1a1a - sdc4	COLLAGEN	ECM-Receptor	KEGG: mmu04512
EPDCs 1	ECs 1	col1a1a	sdc4	0.185237	0	COL1A1_SDC4_2	col1a1a - sdc4	COLLAGEN	ECM-Receptor	KEGG: mmu04512
EPDCs 2	ECs 1	col1a1a	sdc4	0.201739	0	COL1A1_SDC4_2	col1a1a - sdc4	COLLAGEN	ECM-Receptor	KEGG: mmu04512
Mesenchymal	ECs 1	col1a1a	sdc4	0.107809	0	COL1A1_SDC4_2	col1a1a - sdc4	COLLAGEN	ECM-Receptor	KEGG: mmu04512
Mural Cells 1	ECs 1	col1a1a	sdc4	0.0460458	0	COL1A1_SDC4_2	col1a1a - sdc4	COLLAGEN	ECM-Receptor	KEGG: mmu04512
ECs 3	ECs 2	col1a1a	sdc4	0.0700609	0	COL1A1_SDC4_2	col1a1a - sdc4	COLLAGEN	ECM-Receptor	KEGG: mmu04512
EPDCs 1	ECs 2	col1a1a	sdc4	0.122474	0	COL1A1_SDC4_2	col1a1a - sdc4	COLLAGEN	ECM-Receptor	KEGG: mmu04512
EPDCs 2	ECs 2	col1a1a	sdc4	0.134305	0	COL1A1_SDC4_2	col1a1a - sdc4	COLLAGEN	ECM-Receptor	KEGG: mmu04512
Mesenchymal	ECs 2	col1a1a	sdc4	0.0690567	0	COL1A1_SDC4_2	col1a1a - sdc4	COLLAGEN	ECM-Receptor	KEGG: mmu04512
Mural Cells 1	ECs 2	col1a1a	sdc4	0.0287783	0	COL1A1_SDC4_2	col1a1a - sdc4	COLLAGEN	ECM-Receptor	KEGG: mmu04512
ECs 1	ECs 3	col1a1a	sdc4	0.0266294	0.03	COL1A1_SDC4_2	col1a1a - sdc4	COLLAGEN	ECM-Receptor	KEGG: mmu04512
ECs 3	ECs 3	col1a1a	sdc4	0.0767265	0	COL1A1_SDC4_2	col1a1a - sdc4	COLLAGEN	ECM-Receptor	KEGG: mmu04512
EPDCs 1	ECs 3	col1a1a	sdc4	0.13341	0	COL1A1_SDC4_2	col1a1a - sdc4	COLLAGEN	ECM-Receptor	KEGG: mmu04512
EPDCs 2	ECs 3	col1a1a	sdc4	0.146123	0	COL1A1_SDC4_2	col1a1a - sdc4	COLLAGEN	ECM-Receptor	KEGG: mmu04512
Mesenchymal	ECs 3	col1a1a	sdc4	0.0756345	0	COL1A1_SDC4_2	col1a1a - sdc4	COLLAGEN	ECM-Receptor	KEGG: mmu04512
Mural Cells 1	ECs 3	col1a1a	sdc4	0.03165	0	COL1A1_SDC4_2	col1a1a - sdc4	COLLAGEN	ECM-Receptor	KEGG: mmu04512
ECs 3	Coronary ECs	col1a1a	sdc4	0.0749653	0	COL1A1_SDC4_2	col1a1a - sdc4	COLLAGEN	ECM-Receptor	KEGG: mmu04512
EPDCs 1	Coronary ECs	col1a1a	sdc4	0.130532	0	COL1A1_SDC4_2	col1a1a - sdc4	COLLAGEN	ECM-Receptor	KEGG: mmu04512
EPDCs 2	Coronary ECs	col1a1a	sdc4	0.143015	0	COL1A1_SDC4_2	col1a1a - sdc4	COLLAGEN	ECM-Receptor	KEGG: mmu04512
Mesenchymal	Coronary ECs	col1a1a	sdc4	0.0738964	0	COL1A1_SDC4_2	col1a1a - sdc4	COLLAGEN	ECM-Receptor	KEGG: mmu04512
ECs 3	pCMs	col1a1a	sdc4	0.0496078	0	COL1A1_SDC4_2	col1a1a - sdc4	COLLAGEN	ECM-Receptor	KEGG: mmu04512
EPDCs 1	pCMs	col1a1a	sdc4	0.0881701	0	COL1A1_SDC4_2	col1a1a - sdc4	COLLAGEN	ECM-Receptor	KEGG: mmu04512
EPDCs 2	pCMs	col1a1a	sdc4	0.0970544	0	COL1A1_SDC4_2	col1a1a - sdc4	COLLAGEN	ECM-Receptor	KEGG: mmu04512
Mesenchymal	pCMs	col1a1a	sdc4	0.0488813	0	COL1A1_SDC4_2	col1a1a - sdc4	COLLAGEN	ECM-Receptor	KEGG: mmu04512
ECs 3	p-tCMs	col1a1a	sdc4	0.0520358	0	COL1A1_SDC4_2	col1a1a - sdc4	COLLAGEN	ECM-Receptor	KEGG: mmu04512
EPDCs 1	p-tCMs	col1a1a	sdc4	0.0923023	0	COL1A1_SDC4_2	col1a1a - sdc4	COLLAGEN	ECM-Receptor	KEGG: mmu04512
EPDCs 2	p-tCMs	col1a1a	sdc4	0.101557	0	COL1A1_SDC4_2	col1a1a - sdc4	COLLAGEN	ECM-Receptor	KEGG: mmu04512
Mesenchymal	p-tCMs	col1a1a	sdc4	0.0512757	0	COL1A1_SDC4_2	col1a1a - sdc4	COLLAGEN	ECM-Receptor	KEGG: mmu04512
ECs 1	EPDCs 1	col1a1a	sdc4	0.0365294	0	COL1A1_SDC4_2	col1a1a - sdc4	COLLAGEN	ECM-Receptor	KEGG: mmu04512
ECs 2	EPDCs 1	col1a1a	sdc4	0.0328384	0	COL1A1_SDC4_2	col1a1a - sdc4	COLLAGEN	ECM-Receptor	KEGG: mmu04512
ECs 3	EPDCs 1	col1a1a	sdc4	0.103275	0	COL1A1_SDC4_2	col1a1a - sdc4	COLLAGEN	ECM-Receptor	KEGG: mmu04512
EPDCs 1	EPDCs 1	col1a1a	sdc4	0.175837	0	COL1A1_SDC4_2	col1a1a - sdc4	COLLAGEN	ECM-Receptor	KEGG: mmu04512
EPDCs 2	EPDCs 1	col1a1a	sdc4	0.191697	0	COL1A1_SDC4_2	col1a1a - sdc4	COLLAGEN	ECM-Receptor	KEGG: mmu04512
Mesenchymal	EPDCs 1	col1a1a	sdc4	0.101847	0	COL1A1_SDC4_2	col1a1a - sdc4	COLLAGEN	ECM-Receptor	KEGG: mmu04512
Mural Cells 1	EPDCs 1	col1a1a	sdc4	0.0433333	0	COL1A1_SDC4_2	col1a1a - sdc4	COLLAGEN	ECM-Receptor	KEGG: mmu04512
ECs 1	EPDCs 2	col1a1a	sdc4	0.0411216	0	COL1A1_SDC4_2	col1a1a - sdc4	COLLAGEN	ECM-Receptor	KEGG: mmu04512
ECs 2	EPDCs 2	col1a1a	sdc4	0.0369845	0	COL1A1_SDC4_2	col1a1a - sdc4	COLLAGEN	ECM-Receptor	KEGG: mmu04512
ECs 3	EPDCs 2	col1a1a	sdc4	0.115254	0	COL1A1_SDC4_2	col1a1a - sdc4	COLLAGEN	ECM-Receptor	KEGG: mmu04512
EPDCs 1	EPDCs 2	col1a1a	sdc4	0.194408	0	COL1A1_SDC4_2	col1a1a - sdc4	COLLAGEN	ECM-Receptor	KEGG: mmu04512
EPDCs 2	EPDCs 2	col1a1a	sdc4	0.211514	0	COL1A1_SDC4_2	col1a1a - sdc4	COLLAGEN	ECM-Receptor	KEGG: mmu04512
Mesenchymal	EPDCs 2	col1a1a	sdc4	0.113681	0	COL1A1_SDC4_2	col1a1a - sdc4	COLLAGEN	ECM-Receptor	KEGG: mmu04512
Mural Cells 1	EPDCs 2	col1a1a	sdc4	0.0487376	0	COL1A1_SDC4_2	col1a1a - sdc4	COLLAGEN	ECM-Receptor	KEGG: mmu04512
ECs 1	Mesenchymal	col1a1a	sdc4	0.0458396	0	COL1A1_SDC4_2	col1a1a - sdc4	COLLAGEN	ECM-Receptor	KEGG: mmu04512
ECs 2	Mesenchymal	col1a1a	sdc4	0.0412482	0	COL1A1_SDC4_2	col1a1a - sdc4	COLLAGEN	ECM-Receptor	KEGG: mmu04512
ECs 3	Mesenchymal	col1a1a	sdc4	0.127348	0	COL1A1_SDC4_2	col1a1a - sdc4	COLLAGEN	ECM-Receptor	KEGG: mmu04512
EPDCs 1	Mesenchymal	col1a1a	sdc4	0.21281	0	COL1A1_SDC4_2	col1a1a - sdc4	COLLAGEN	ECM-Receptor	KEGG: mmu04512
EPDCs 2	Mesenchymal	col1a1a	sdc4	0.23107	0	COL1A1_SDC4_2	col1a1a - sdc4	COLLAGEN	ECM-Receptor	KEGG: mmu04512
Mesenchymal	Mesenchymal	col1a1a	sdc4	0.125633	0	COL1A1_SDC4_2	col1a1a - sdc4	COLLAGEN	ECM-Receptor	KEGG: mmu04512
Mural Cells 1	Mesenchymal	col1a1a	sdc4	0.0542799	0	COL1A1_SDC4_2	col1a1a - sdc4	COLLAGEN	ECM-Receptor	KEGG: mmu04512
ECs 1	Mural Cells 1	col1a1a	sdc4	0.0382139	0	COL1A1_SDC4_2	col1a1a - sdc4	COLLAGEN	ECM-Receptor	KEGG: mmu04512
ECs 2	Mural Cells 1	col1a1a	sdc4	0.0343588	0	COL1A1_SDC4_2	col1a1a - sdc4	COLLAGEN	ECM-Receptor	KEGG: mmu04512
ECs 3	Mural Cells 1	col1a1a	sdc4	0.107693	0	COL1A1_SDC4_2	col1a1a - sdc4	COLLAGEN	ECM-Receptor	KEGG: mmu04512
EPDCs 1	Mural Cells 1	col1a1a	sdc4	0.182727	0	COL1A1_SDC4_2	col1a1a - sdc4	COLLAGEN	ECM-Receptor	KEGG: mmu04512
EPDCs 2	Mural Cells 1	col1a1a	sdc4	0.199059	0	COL1A1_SDC4_2	col1a1a - sdc4	COLLAGEN	ECM-Receptor	KEGG: mmu04512
Mesenchymal	Mural Cells 1	col1a1a	sdc4	0.106211	0	COL1A1_SDC4_2	col1a1a - sdc4	COLLAGEN	ECM-Receptor	KEGG: mmu04512
Mural Cells 1	Mural Cells 1	col1a1a	sdc4	0.0453168	0	COL1A1_SDC4_2	col1a1a - sdc4	COLLAGEN	ECM-Receptor	KEGG: mmu04512
ECs 1	ECs 1	col1a2	sdc4	0.111774	0	COL1A2_SDC4	col1a2 - sdc4	COLLAGEN	ECM-Receptor	KEGG: mmu04512
ECs 2	ECs 1	col1a2	sdc4	0.0665003	0	COL1A2_SDC4	col1a2 - sdc4	COLLAGEN	ECM-Receptor	KEGG: mmu04512
ECs 3	ECs 1	col1a2	sdc4	0.100563	0	COL1A2_SDC4	col1a2 - sdc4	COLLAGEN	ECM-Receptor	KEGG: mmu04512
EPDCs 1	ECs 1	col1a2	sdc4	0.242247	0	COL1A2_SDC4	col1a2 - sdc4	COLLAGEN	ECM-Receptor	KEGG: mmu04512
EPDCs 2	ECs 1	col1a2	sdc4	0.246828	0	COL1A2_SDC4	col1a2 - sdc4	COLLAGEN	ECM-Receptor	KEGG: mmu04512
Mesenchymal	ECs 1	col1a2	sdc4	0.138189	0	COL1A2_SDC4	col1a2 - sdc4	COLLAGEN	ECM-Receptor	KEGG: mmu04512
Mural Cells 1	ECs 1	col1a2	sdc4	0.156784	0	COL1A2_SDC4	col1a2 - sdc4	COLLAGEN	ECM-Receptor	KEGG: mmu04512
ECs 1	ECs 2	col1a2	sdc4	0.0717112	0	COL1A2_SDC4	col1a2 - sdc4	COLLAGEN	ECM-Receptor	KEGG: mmu04512
ECs 2	ECs 2	col1a2	sdc4	0.0418992	0	COL1A2_SDC4	col1a2 - sdc4	COLLAGEN	ECM-Receptor	KEGG: mmu04512
ECs 3	ECs 2	col1a2	sdc4	0.0642279	0	COL1A2_SDC4	col1a2 - sdc4	COLLAGEN	ECM-Receptor	KEGG: mmu04512
EPDCs 1	ECs 2	col1a2	sdc4	0.164056	0	COL1A2_SDC4	col1a2 - sdc4	COLLAGEN	ECM-Receptor	KEGG: mmu04512
EPDCs 2	ECs 2	col1a2	sdc4	0.167486	0	COL1A2_SDC4	col1a2 - sdc4	COLLAGEN	ECM-Receptor	KEGG: mmu04512
Mesenchymal	ECs 2	col1a2	sdc4	0.0896134	0	COL1A2_SDC4	col1a2 - sdc4	COLLAGEN	ECM-Receptor	KEGG: mmu04512
Mural Cells 1	ECs 2	col1a2	sdc4	0.102449	0	COL1A2_SDC4	col1a2 - sdc4	COLLAGEN	ECM-Receptor	KEGG: mmu04512
ECs 1	ECs 3	col1a2	sdc4	0.0785205	0	COL1A2_SDC4	col1a2 - sdc4	COLLAGEN	ECM-Receptor	KEGG: mmu04512
ECs 2	ECs 3	col1a2	sdc4	0.046018	0	COL1A2_SDC4	col1a2 - sdc4	COLLAGEN	ECM-Receptor	KEGG: mmu04512
ECs 3	ECs 3	col1a2	sdc4	0.0703805	0	COL1A2_SDC4	col1a2 - sdc4	COLLAGEN	ECM-Receptor	KEGG: mmu04512
EPDCs 1	ECs 3	col1a2	sdc4	0.177953	0	COL1A2_SDC4	col1a2 - sdc4	COLLAGEN	ECM-Receptor	KEGG: mmu04512
EPDCs 2	ECs 3	col1a2	sdc4	0.18161	0	COL1A2_SDC4	col1a2 - sdc4	COLLAGEN	ECM-Receptor	KEGG: mmu04512
Mesenchymal	ECs 3	col1a2	sdc4	0.0979432	0	COL1A2_SDC4	col1a2 - sdc4	COLLAGEN	ECM-Receptor	KEGG: mmu04512
Mural Cells 1	ECs 3	col1a2	sdc4	0.111825	0	COL1A2_SDC4	col1a2 - sdc4	COLLAGEN	ECM-Receptor	KEGG: mmu04512
ECs 1	Coronary ECs	col1a2	sdc4	0.0767216	0	COL1A2_SDC4	col1a2 - sdc4	COLLAGEN	ECM-Receptor	KEGG: mmu04512
ECs 3	Coronary ECs	col1a2	sdc4	0.0687541	0	COL1A2_SDC4	col1a2 - sdc4	COLLAGEN	ECM-Receptor	KEGG: mmu04512
EPDCs 1	Coronary ECs	col1a2	sdc4	0.174307	0	COL1A2_SDC4	col1a2 - sdc4	COLLAGEN	ECM-Receptor	KEGG: mmu04512
EPDCs 2	Coronary ECs	col1a2	sdc4	0.177905	0	COL1A2_SDC4	col1a2 - sdc4	COLLAGEN	ECM-Receptor	KEGG: mmu04512
Mesenchymal	Coronary ECs	col1a2	sdc4	0.0957455	0	COL1A2_SDC4	col1a2 - sdc4	COLLAGEN	ECM-Receptor	KEGG: mmu04512
Mural Cells 1	Coronary ECs	col1a2	sdc4	0.109354	0	COL1A2_SDC4	col1a2 - sdc4	COLLAGEN	ECM-Receptor	KEGG: mmu04512
ECs 1	pCMs	col1a2	sdc4	0.0508026	0	COL1A2_SDC4	col1a2 - sdc4	COLLAGEN	ECM-Receptor	KEGG: mmu04512
ECs 3	pCMs	col1a2	sdc4	0.0453945	0	COL1A2_SDC4	col1a2 - sdc4	COLLAGEN	ECM-Receptor	KEGG: mmu04512
EPDCs 1	pCMs	col1a2	sdc4	0.119695	0	COL1A2_SDC4	col1a2 - sdc4	COLLAGEN	ECM-Receptor	KEGG: mmu04512
EPDCs 2	pCMs	col1a2	sdc4	0.122332	0	COL1A2_SDC4	col1a2 - sdc4	COLLAGEN	ECM-Receptor	KEGG: mmu04512
Mesenchymal	pCMs	col1a2	sdc4	0.0638441	0	COL1A2_SDC4	col1a2 - sdc4	COLLAGEN	ECM-Receptor	KEGG: mmu04512
Mural Cells 1	pCMs	col1a2	sdc4	0.0732858	0	COL1A2_SDC4	col1a2 - sdc4	COLLAGEN	ECM-Receptor	KEGG: mmu04512
ECs 1	p-tCMs	col1a2	sdc4	0.0532858	0	COL1A2_SDC4	col1a2 - sdc4	COLLAGEN	ECM-Receptor	KEGG: mmu04512
ECs 3	p-tCMs	col1a2	sdc4	0.0476266	0	COL1A2_SDC4	col1a2 - sdc4	COLLAGEN	ECM-Receptor	KEGG: mmu04512
EPDCs 1	p-tCMs	col1a2	sdc4	0.125102	0	COL1A2_SDC4	col1a2 - sdc4	COLLAGEN	ECM-Receptor	KEGG: mmu04512
EPDCs 2	p-tCMs	col1a2	sdc4	0.127841	0	COL1A2_SDC4	col1a2 - sdc4	COLLAGEN	ECM-Receptor	KEGG: mmu04512
Mesenchymal	p-tCMs	col1a2	sdc4	0.0669198	0	COL1A2_SDC4	col1a2 - sdc4	COLLAGEN	ECM-Receptor	KEGG: mmu04512
Mural Cells 1	p-tCMs	col1a2	sdc4	0.0767791	0	COL1A2_SDC4	col1a2 - sdc4	COLLAGEN	ECM-Receptor	KEGG: mmu04512
ECs 1	EPDCs 1	col1a2	sdc4	0.105619	0	COL1A2_SDC4	col1a2 - sdc4	COLLAGEN	ECM-Receptor	KEGG: mmu04512
ECs 2	EPDCs 1	col1a2	sdc4	0.062662	0	COL1A2_SDC4	col1a2 - sdc4	COLLAGEN	ECM-Receptor	KEGG: mmu04512
ECs 3	EPDCs 1	col1a2	sdc4	0.0949589	0	COL1A2_SDC4	col1a2 - sdc4	COLLAGEN	ECM-Receptor	KEGG: mmu04512
EPDCs 1	EPDCs 1	col1a2	sdc4	0.230773	0	COL1A2_SDC4	col1a2 - sdc4	COLLAGEN	ECM-Receptor	KEGG: mmu04512
EPDCs 2	EPDCs 1	col1a2	sdc4	0.235204	0	COL1A2_SDC4	col1a2 - sdc4	COLLAGEN	ECM-Receptor	KEGG: mmu04512
Mesenchymal	EPDCs 1	col1a2	sdc4	0.130793	0	COL1A2_SDC4	col1a2 - sdc4	COLLAGEN	ECM-Receptor	KEGG: mmu04512
Mural Cells 1	EPDCs 1	col1a2	sdc4	0.148564	0	COL1A2_SDC4	col1a2 - sdc4	COLLAGEN	ECM-Receptor	KEGG: mmu04512
ECs 1	EPDCs 2	col1a2	sdc4	0.117834	0	COL1A2_SDC4	col1a2 - sdc4	COLLAGEN	ECM-Receptor	KEGG: mmu04512
ECs 2	EPDCs 2	col1a2	sdc4	0.0702998	0	COL1A2_SDC4	col1a2 - sdc4	COLLAGEN	ECM-Receptor	KEGG: mmu04512
ECs 3	EPDCs 2	col1a2	sdc4	0.106088	0	COL1A2_SDC4	col1a2 - sdc4	COLLAGEN	ECM-Receptor	KEGG: mmu04512
EPDCs 1	EPDCs 2	col1a2	sdc4	0.253363	0	COL1A2_SDC4	col1a2 - sdc4	COLLAGEN	ECM-Receptor	KEGG: mmu04512
EPDCs 2	EPDCs 2	col1a2	sdc4	0.258082	0	COL1A2_SDC4	col1a2 - sdc4	COLLAGEN	ECM-Receptor	KEGG: mmu04512
Mesenchymal	EPDCs 2	col1a2	sdc4	0.145446	0	COL1A2_SDC4	col1a2 - sdc4	COLLAGEN	ECM-Receptor	KEGG: mmu04512
Mural Cells 1	EPDCs 2	col1a2	sdc4	0.164831	0	COL1A2_SDC4	col1a2 - sdc4	COLLAGEN	ECM-Receptor	KEGG: mmu04512
ECs 1	Mesenchymal	col1a2	sdc4	0.130159	0	COL1A2_SDC4	col1a2 - sdc4	COLLAGEN	ECM-Receptor	KEGG: mmu04512
ECs 2	Mesenchymal	col1a2	sdc4	0.0780927	0	COL1A2_SDC4	col1a2 - sdc4	COLLAGEN	ECM-Receptor	KEGG: mmu04512
ECs 3	Mesenchymal	col1a2	sdc4	0.117347	0	COL1A2_SDC4	col1a2 - sdc4	COLLAGEN	ECM-Receptor	KEGG: mmu04512
EPDCs 1	Mesenchymal	col1a2	sdc4	0.275436	0	COL1A2_SDC4	col1a2 - sdc4	COLLAGEN	ECM-Receptor	KEGG: mmu04512
EPDCs 2	Mesenchymal	col1a2	sdc4	0.280413	0	COL1A2_SDC4	col1a2 - sdc4	COLLAGEN	ECM-Receptor	KEGG: mmu04512
Mesenchymal	Mesenchymal	col1a2	sdc4	0.160135	0	COL1A2_SDC4	col1a2 - sdc4	COLLAGEN	ECM-Receptor	KEGG: mmu04512
Mural Cells 1	Mesenchymal	col1a2	sdc4	0.181062	0	COL1A2_SDC4	col1a2 - sdc4	COLLAGEN	ECM-Receptor	KEGG: mmu04512
ECs 1	Mural Cells 1	col1a2	sdc4	0.110125	0	COL1A2_SDC4	col1a2 - sdc4	COLLAGEN	ECM-Receptor	KEGG: mmu04512
ECs 2	Mural Cells 1	col1a2	sdc4	0.0654697	0	COL1A2_SDC4	col1a2 - sdc4	COLLAGEN	ECM-Receptor	KEGG: mmu04512
ECs 3	Mural Cells 1	col1a2	sdc4	0.0990608	0	COL1A2_SDC4	col1a2 - sdc4	COLLAGEN	ECM-Receptor	KEGG: mmu04512
EPDCs 1	Mural Cells 1	col1a2	sdc4	0.239191	0	COL1A2_SDC4	col1a2 - sdc4	COLLAGEN	ECM-Receptor	KEGG: mmu04512
EPDCs 2	Mural Cells 1	col1a2	sdc4	0.243733	0	COL1A2_SDC4	col1a2 - sdc4	COLLAGEN	ECM-Receptor	KEGG: mmu04512
Mesenchymal	Mural Cells 1	col1a2	sdc4	0.13621	0	COL1A2_SDC4	col1a2 - sdc4	COLLAGEN	ECM-Receptor	KEGG: mmu04512
Mural Cells 1	Mural Cells 1	col1a2	sdc4	0.154586	0	COL1A2_SDC4	col1a2 - sdc4	COLLAGEN	ECM-Receptor	KEGG: mmu04512
ECs 1	ECs 1	col4a1	sdc4	0.230363	0	COL4A1_SDC4	col4a1 - sdc4	COLLAGEN	ECM-Receptor	KEGG: mmu04512
ECs 2	ECs 1	col4a1	sdc4	0.231973	0	COL4A1_SDC4	col4a1 - sdc4	COLLAGEN	ECM-Receptor	KEGG: mmu04512
ECs 3	ECs 1	col4a1	sdc4	0.159512	0	COL4A1_SDC4	col4a1 - sdc4	COLLAGEN	ECM-Receptor	KEGG: mmu04512
EPDCs 1	ECs 1	col4a1	sdc4	0.176248	0	COL4A1_SDC4	col4a1 - sdc4	COLLAGEN	ECM-Receptor	KEGG: mmu04512
EPDCs 2	ECs 1	col4a1	sdc4	0.254538	0	COL4A1_SDC4	col4a1 - sdc4	COLLAGEN	ECM-Receptor	KEGG: mmu04512
ECs 1	ECs 2	col4a1	sdc4	0.155222	0	COL4A1_SDC4	col4a1 - sdc4	COLLAGEN	ECM-Receptor	KEGG: mmu04512
ECs 2	ECs 2	col4a1	sdc4	0.156414	0	COL4A1_SDC4	col4a1 - sdc4	COLLAGEN	ECM-Receptor	KEGG: mmu04512
ECs 3	ECs 2	col4a1	sdc4	0.104349	0	COL4A1_SDC4	col4a1 - sdc4	COLLAGEN	ECM-Receptor	KEGG: mmu04512
EPDCs 1	ECs 2	col4a1	sdc4	0.116096	0	COL4A1_SDC4	col4a1 - sdc4	COLLAGEN	ECM-Receptor	KEGG: mmu04512
EPDCs 2	ECs 2	col4a1	sdc4	0.173287	0	COL4A1_SDC4	col4a1 - sdc4	COLLAGEN	ECM-Receptor	KEGG: mmu04512
ECs 1	ECs 3	col4a1	sdc4	0.168522	0	COL4A1_SDC4	col4a1 - sdc4	COLLAGEN	ECM-Receptor	KEGG: mmu04512
ECs 2	ECs 3	col4a1	sdc4	0.169795	0	COL4A1_SDC4	col4a1 - sdc4	COLLAGEN	ECM-Receptor	KEGG: mmu04512
ECs 3	ECs 3	col4a1	sdc4	0.113877	0	COL4A1_SDC4	col4a1 - sdc4	COLLAGEN	ECM-Receptor	KEGG: mmu04512
EPDCs 1	ECs 3	col4a1	sdc4	0.126545	0	COL4A1_SDC4	col4a1 - sdc4	COLLAGEN	ECM-Receptor	KEGG: mmu04512
EPDCs 2	ECs 3	col4a1	sdc4	0.18779	0	COL4A1_SDC4	col4a1 - sdc4	COLLAGEN	ECM-Receptor	KEGG: mmu04512
ECs 1	Coronary ECs	col4a1	sdc4	0.16503	0	COL4A1_SDC4	col4a1 - sdc4	COLLAGEN	ECM-Receptor	KEGG: mmu04512
ECs 2	Coronary ECs	col4a1	sdc4	0.166282	0	COL4A1_SDC4	col4a1 - sdc4	COLLAGEN	ECM-Receptor	KEGG: mmu04512
ECs 3	Coronary ECs	col4a1	sdc4	0.111366	0.03	COL4A1_SDC4	col4a1 - sdc4	COLLAGEN	ECM-Receptor	KEGG: mmu04512
EPDCs 1	Coronary ECs	col4a1	sdc4	0.123794	0.02	COL4A1_SDC4	col4a1 - sdc4	COLLAGEN	ECM-Receptor	KEGG: mmu04512
EPDCs 2	Coronary ECs	col4a1	sdc4	0.183988	0	COL4A1_SDC4	col4a1 - sdc4	COLLAGEN	ECM-Receptor	KEGG: mmu04512
ECs 1	pCMs	col4a1	sdc4	0.112927	0	COL4A1_SDC4	col4a1 - sdc4	COLLAGEN	ECM-Receptor	KEGG: mmu04512
ECs 2	pCMs	col4a1	sdc4	0.113838	0	COL4A1_SDC4	col4a1 - sdc4	COLLAGEN	ECM-Receptor	KEGG: mmu04512
EPDCs 1	pCMs	col4a1	sdc4	0.0834091	0.04	COL4A1_SDC4	col4a1 - sdc4	COLLAGEN	ECM-Receptor	KEGG: mmu04512
EPDCs 2	pCMs	col4a1	sdc4	0.126808	0	COL4A1_SDC4	col4a1 - sdc4	COLLAGEN	ECM-Receptor	KEGG: mmu04512
ECs 1	p-tCMs	col4a1	sdc4	0.118069	0	COL4A1_SDC4	col4a1 - sdc4	COLLAGEN	ECM-Receptor	KEGG: mmu04512
ECs 2	p-tCMs	col4a1	sdc4	0.119016	0	COL4A1_SDC4	col4a1 - sdc4	COLLAGEN	ECM-Receptor	KEGG: mmu04512
EPDCs 1	p-tCMs	col4a1	sdc4	0.0873395	0.03	COL4A1_SDC4	col4a1 - sdc4	COLLAGEN	ECM-Receptor	KEGG: mmu04512
EPDCs 2	p-tCMs	col4a1	sdc4	0.132488	0	COL4A1_SDC4	col4a1 - sdc4	COLLAGEN	ECM-Receptor	KEGG: mmu04512
ECs 1	EPDCs 1	col4a1	sdc4	0.219289	0	COL4A1_SDC4	col4a1 - sdc4	COLLAGEN	ECM-Receptor	KEGG: mmu04512
ECs 2	EPDCs 1	col4a1	sdc4	0.220844	0	COL4A1_SDC4	col4a1 - sdc4	COLLAGEN	ECM-Receptor	KEGG: mmu04512
ECs 3	EPDCs 1	col4a1	sdc4	0.151175	0	COL4A1_SDC4	col4a1 - sdc4	COLLAGEN	ECM-Receptor	KEGG: mmu04512
EPDCs 1	EPDCs 1	col4a1	sdc4	0.16721	0	COL4A1_SDC4	col4a1 - sdc4	COLLAGEN	ECM-Receptor	KEGG: mmu04512
EPDCs 2	EPDCs 1	col4a1	sdc4	0.242668	0	COL4A1_SDC4	col4a1 - sdc4	COLLAGEN	ECM-Receptor	KEGG: mmu04512
ECs 1	EPDCs 2	col4a1	sdc4	0.241107	0	COL4A1_SDC4	col4a1 - sdc4	COLLAGEN	ECM-Receptor	KEGG: mmu04512
ECs 2	EPDCs 2	col4a1	sdc4	0.242768	0	COL4A1_SDC4	col4a1 - sdc4	COLLAGEN	ECM-Receptor	KEGG: mmu04512
ECs 3	EPDCs 2	col4a1	sdc4	0.167671	0	COL4A1_SDC4	col4a1 - sdc4	COLLAGEN	ECM-Receptor	KEGG: mmu04512
EPDCs 1	EPDCs 2	col4a1	sdc4	0.185075	0	COL4A1_SDC4	col4a1 - sdc4	COLLAGEN	ECM-Receptor	KEGG: mmu04512
EPDCs 2	EPDCs 2	col4a1	sdc4	0.266019	0	COL4A1_SDC4	col4a1 - sdc4	COLLAGEN	ECM-Receptor	KEGG: mmu04512
ECs 1	Mesenchymal	col4a1	sdc4	0.262488	0	COL4A1_SDC4	col4a1 - sdc4	COLLAGEN	ECM-Receptor	KEGG: mmu04512
ECs 2	Mesenchymal	col4a1	sdc4	0.264246	0	COL4A1_SDC4	col4a1 - sdc4	COLLAGEN	ECM-Receptor	KEGG: mmu04512
ECs 3	Mesenchymal	col4a1	sdc4	0.184121	0	COL4A1_SDC4	col4a1 - sdc4	COLLAGEN	ECM-Receptor	KEGG: mmu04512
Coronary ECs	Mesenchymal	col4a1	sdc4	0.167884	0.03	COL4A1_SDC4	col4a1 - sdc4	COLLAGEN	ECM-Receptor	KEGG: mmu04512
EPDCs 1	Mesenchymal	col4a1	sdc4	0.202815	0	COL4A1_SDC4	col4a1 - sdc4	COLLAGEN	ECM-Receptor	KEGG: mmu04512
EPDCs 2	Mesenchymal	col4a1	sdc4	0.288769	0	COL4A1_SDC4	col4a1 - sdc4	COLLAGEN	ECM-Receptor	KEGG: mmu04512
ECs 1	Mural Cells 1	col4a1	sdc4	0.227412	0	COL4A1_SDC4	col4a1 - sdc4	COLLAGEN	ECM-Receptor	KEGG: mmu04512
ECs 2	Mural Cells 1	col4a1	sdc4	0.229008	0	COL4A1_SDC4	col4a1 - sdc4	COLLAGEN	ECM-Receptor	KEGG: mmu04512
ECs 3	Mural Cells 1	col4a1	sdc4	0.157283	0	COL4A1_SDC4	col4a1 - sdc4	COLLAGEN	ECM-Receptor	KEGG: mmu04512
EPDCs 1	Mural Cells 1	col4a1	sdc4	0.173833	0	COL4A1_SDC4	col4a1 - sdc4	COLLAGEN	ECM-Receptor	KEGG: mmu04512
EPDCs 2	Mural Cells 1	col4a1	sdc4	0.251378	0	COL4A1_SDC4	col4a1 - sdc4	COLLAGEN	ECM-Receptor	KEGG: mmu04512
ECs 1	ECs 1	col4a2	sdc4	0.127966	0	COL4A2_SDC4	col4a2 - sdc4	COLLAGEN	ECM-Receptor	KEGG: mmu04512
ECs 2	ECs 1	col4a2	sdc4	0.107501	0	COL4A2_SDC4	col4a2 - sdc4	COLLAGEN	ECM-Receptor	KEGG: mmu04512
ECs 3	ECs 1	col4a2	sdc4	0.031827	0	COL4A2_SDC4	col4a2 - sdc4	COLLAGEN	ECM-Receptor	KEGG: mmu04512
EPDCs 1	ECs 1	col4a2	sdc4	0.0960696	0	COL4A2_SDC4	col4a2 - sdc4	COLLAGEN	ECM-Receptor	KEGG: mmu04512
EPDCs 2	ECs 1	col4a2	sdc4	0.19709	0	COL4A2_SDC4	col4a2 - sdc4	COLLAGEN	ECM-Receptor	KEGG: mmu04512
Mesenchymal	ECs 1	col4a2	sdc4	0.0387267	0	COL4A2_SDC4	col4a2 - sdc4	COLLAGEN	ECM-Receptor	KEGG: mmu04512
ECs 1	ECs 2	col4a2	sdc4	0.0826393	0	COL4A2_SDC4	col4a2 - sdc4	COLLAGEN	ECM-Receptor	KEGG: mmu04512
ECs 2	ECs 2	col4a2	sdc4	0.0688505	0	COL4A2_SDC4	col4a2 - sdc4	COLLAGEN	ECM-Receptor	KEGG: mmu04512
EPDCs 1	ECs 2	col4a2	sdc4	0.0612473	0	COL4A2_SDC4	col4a2 - sdc4	COLLAGEN	ECM-Receptor	KEGG: mmu04512
EPDCs 2	ECs 2	col4a2	sdc4	0.130956	0	COL4A2_SDC4	col4a2 - sdc4	COLLAGEN	ECM-Receptor	KEGG: mmu04512
ECs 1	ECs 3	col4a2	sdc4	0.0903852	0	COL4A2_SDC4	col4a2 - sdc4	COLLAGEN	ECM-Receptor	KEGG: mmu04512
ECs 2	ECs 3	col4a2	sdc4	0.0754103	0	COL4A2_SDC4	col4a2 - sdc4	COLLAGEN	ECM-Receptor	KEGG: mmu04512
EPDCs 1	ECs 3	col4a2	sdc4	0.0671349	0	COL4A2_SDC4	col4a2 - sdc4	COLLAGEN	ECM-Receptor	KEGG: mmu04512
EPDCs 2	ECs 3	col4a2	sdc4	0.142527	0	COL4A2_SDC4	col4a2 - sdc4	COLLAGEN	ECM-Receptor	KEGG: mmu04512
ECs 1	Coronary ECs	col4a2	sdc4	0.0883405	0	COL4A2_SDC4	col4a2 - sdc4	COLLAGEN	ECM-Receptor	KEGG: mmu04512
ECs 2	Coronary ECs	col4a2	sdc4	0.0736769	0	COL4A2_SDC4	col4a2 - sdc4	COLLAGEN	ECM-Receptor	KEGG: mmu04512
EPDCs 1	Coronary ECs	col4a2	sdc4	0.0655782	0	COL4A2_SDC4	col4a2 - sdc4	COLLAGEN	ECM-Receptor	KEGG: mmu04512
EPDCs 2	Coronary ECs	col4a2	sdc4	0.139483	0	COL4A2_SDC4	col4a2 - sdc4	COLLAGEN	ECM-Receptor	KEGG: mmu04512
ECs 1	pCMs	col4a2	sdc4	0.058746	0	COL4A2_SDC4	col4a2 - sdc4	COLLAGEN	ECM-Receptor	KEGG: mmu04512
ECs 2	pCMs	col4a2	sdc4	0.0487322	0	COL4A2_SDC4	col4a2 - sdc4	COLLAGEN	ECM-Receptor	KEGG: mmu04512
EPDCs 1	pCMs	col4a2	sdc4	0.0432475	0	COL4A2_SDC4	col4a2 - sdc4	COLLAGEN	ECM-Receptor	KEGG: mmu04512
EPDCs 2	pCMs	col4a2	sdc4	0.0945323	0	COL4A2_SDC4	col4a2 - sdc4	COLLAGEN	ECM-Receptor	KEGG: mmu04512
ECs 1	p-tCMs	col4a2	sdc4	0.0615924	0	COL4A2_SDC4	col4a2 - sdc4	COLLAGEN	ECM-Receptor	KEGG: mmu04512
ECs 2	p-tCMs	col4a2	sdc4	0.0511197	0	COL4A2_SDC4	col4a2 - sdc4	COLLAGEN	ECM-Receptor	KEGG: mmu04512
EPDCs 1	p-tCMs	col4a2	sdc4	0.0453791	0	COL4A2_SDC4	col4a2 - sdc4	COLLAGEN	ECM-Receptor	KEGG: mmu04512
EPDCs 2	p-tCMs	col4a2	sdc4	0.0989303	0	COL4A2_SDC4	col4a2 - sdc4	COLLAGEN	ECM-Receptor	KEGG: mmu04512
ECs 1	EPDCs 1	col4a2	sdc4	0.12104	0	COL4A2_SDC4	col4a2 - sdc4	COLLAGEN	ECM-Receptor	KEGG: mmu04512
ECs 2	EPDCs 1	col4a2	sdc4	0.101553	0	COL4A2_SDC4	col4a2 - sdc4	COLLAGEN	ECM-Receptor	KEGG: mmu04512
ECs 3	EPDCs 1	col4a2	sdc4	0.0299258	0.01	COL4A2_SDC4	col4a2 - sdc4	COLLAGEN	ECM-Receptor	KEGG: mmu04512
EPDCs 1	EPDCs 1	col4a2	sdc4	0.0906904	0	COL4A2_SDC4	col4a2 - sdc4	COLLAGEN	ECM-Receptor	KEGG: mmu04512
EPDCs 2	EPDCs 1	col4a2	sdc4	0.187226	0	COL4A2_SDC4	col4a2 - sdc4	COLLAGEN	ECM-Receptor	KEGG: mmu04512
Mesenchymal	EPDCs 1	col4a2	sdc4	0.0364289	0	COL4A2_SDC4	col4a2 - sdc4	COLLAGEN	ECM-Receptor	KEGG: mmu04512
ECs 1	EPDCs 2	col4a2	sdc4	0.13477	0	COL4A2_SDC4	col4a2 - sdc4	COLLAGEN	ECM-Receptor	KEGG: mmu04512
ECs 2	EPDCs 2	col4a2	sdc4	0.113358	0	COL4A2_SDC4	col4a2 - sdc4	COLLAGEN	ECM-Receptor	KEGG: mmu04512
ECs 3	EPDCs 2	col4a2	sdc4	0.033717	0	COL4A2_SDC4	col4a2 - sdc4	COLLAGEN	ECM-Receptor	KEGG: mmu04512
EPDCs 1	EPDCs 2	col4a2	sdc4	0.101375	0	COL4A2_SDC4	col4a2 - sdc4	COLLAGEN	ECM-Receptor	KEGG: mmu04512
EPDCs 2	EPDCs 2	col4a2	sdc4	0.206698	0	COL4A2_SDC4	col4a2 - sdc4	COLLAGEN	ECM-Receptor	KEGG: mmu04512
Mesenchymal	EPDCs 2	col4a2	sdc4	0.041009	0	COL4A2_SDC4	col4a2 - sdc4	COLLAGEN	ECM-Receptor	KEGG: mmu04512
ECs 1	Mesenchymal	col4a2	sdc4	0.148568	0	COL4A2_SDC4	col4a2 - sdc4	COLLAGEN	ECM-Receptor	KEGG: mmu04512
ECs 2	Mesenchymal	col4a2	sdc4	0.125281	0	COL4A2_SDC4	col4a2 - sdc4	COLLAGEN	ECM-Receptor	KEGG: mmu04512
ECs 3	Mesenchymal	col4a2	sdc4	0.0376187	0	COL4A2_SDC4	col4a2 - sdc4	COLLAGEN	ECM-Receptor	KEGG: mmu04512
EPDCs 1	Mesenchymal	col4a2	sdc4	0.112197	0	COL4A2_SDC4	col4a2 - sdc4	COLLAGEN	ECM-Receptor	KEGG: mmu04512
EPDCs 2	Mesenchymal	col4a2	sdc4	0.225937	0	COL4A2_SDC4	col4a2 - sdc4	COLLAGEN	ECM-Receptor	KEGG: mmu04512
Mesenchymal	Mesenchymal	col4a2	sdc4	0.0457147	0	COL4A2_SDC4	col4a2 - sdc4	COLLAGEN	ECM-Receptor	KEGG: mmu04512
ECs 1	Mural Cells 1	col4a2	sdc4	0.126112	0	COL4A2_SDC4	col4a2 - sdc4	COLLAGEN	ECM-Receptor	KEGG: mmu04512
ECs 2	Mural Cells 1	col4a2	sdc4	0.105907	0	COL4A2_SDC4	col4a2 - sdc4	COLLAGEN	ECM-Receptor	KEGG: mmu04512
ECs 3	Mural Cells 1	col4a2	sdc4	0.0313157	0.01	COL4A2_SDC4	col4a2 - sdc4	COLLAGEN	ECM-Receptor	KEGG: mmu04512
EPDCs 1	Mural Cells 1	col4a2	sdc4	0.0946272	0	COL4A2_SDC4	col4a2 - sdc4	COLLAGEN	ECM-Receptor	KEGG: mmu04512
EPDCs 2	Mural Cells 1	col4a2	sdc4	0.194457	0	COL4A2_SDC4	col4a2 - sdc4	COLLAGEN	ECM-Receptor	KEGG: mmu04512
Mesenchymal	Mural Cells 1	col4a2	sdc4	0.038109	0	COL4A2_SDC4	col4a2 - sdc4	COLLAGEN	ECM-Receptor	KEGG: mmu04512
ECs 1	ECs 1	col6a1	sdc4	0.0410378	0	COL6A1_SDC4	col6a1 - sdc4	COLLAGEN	ECM-Receptor	KEGG: mmu04512
ECs 2	ECs 1	col6a1	sdc4	0.0341354	0	COL6A1_SDC4	col6a1 - sdc4	COLLAGEN	ECM-Receptor	KEGG: mmu04512
EPDCs 1	ECs 1	col6a1	sdc4	0.142344	0	COL6A1_SDC4	col6a1 - sdc4	COLLAGEN	ECM-Receptor	KEGG: mmu04512
EPDCs 2	ECs 1	col6a1	sdc4	0.13303	0	COL6A1_SDC4	col6a1 - sdc4	COLLAGEN	ECM-Receptor	KEGG: mmu04512
ECs 1	ECs 2	col6a1	sdc4	0.0255979	0	COL6A1_SDC4	col6a1 - sdc4	COLLAGEN	ECM-Receptor	KEGG: mmu04512
ECs 2	ECs 2	col6a1	sdc4	0.021235	0	COL6A1_SDC4	col6a1 - sdc4	COLLAGEN	ECM-Receptor	KEGG: mmu04512
EPDCs 1	ECs 2	col6a1	sdc4	0.0924643	0	COL6A1_SDC4	col6a1 - sdc4	COLLAGEN	ECM-Receptor	KEGG: mmu04512
EPDCs 2	ECs 2	col6a1	sdc4	0.0860866	0	COL6A1_SDC4	col6a1 - sdc4	COLLAGEN	ECM-Receptor	KEGG: mmu04512
ECs 1	ECs 3	col6a1	sdc4	0.0281614	0	COL6A1_SDC4	col6a1 - sdc4	COLLAGEN	ECM-Receptor	KEGG: mmu04512
ECs 2	ECs 3	col6a1	sdc4	0.023372	0	COL6A1_SDC4	col6a1 - sdc4	COLLAGEN	ECM-Receptor	KEGG: mmu04512
EPDCs 1	ECs 3	col6a1	sdc4	0.10103	0	COL6A1_SDC4	col6a1 - sdc4	COLLAGEN	ECM-Receptor	KEGG: mmu04512
EPDCs 2	ECs 3	col6a1	sdc4	0.0941225	0	COL6A1_SDC4	col6a1 - sdc4	COLLAGEN	ECM-Receptor	KEGG: mmu04512
ECs 1	Coronary ECs	col6a1	sdc4	0.0274818	0	COL6A1_SDC4	col6a1 - sdc4	COLLAGEN	ECM-Receptor	KEGG: mmu04512
EPDCs 1	Coronary ECs	col6a1	sdc4	0.0987704	0	COL6A1_SDC4	col6a1 - sdc4	COLLAGEN	ECM-Receptor	KEGG: mmu04512
EPDCs 2	Coronary ECs	col6a1	sdc4	0.0920018	0	COL6A1_SDC4	col6a1 - sdc4	COLLAGEN	ECM-Receptor	KEGG: mmu04512
EPDCs 1	pCMs	col6a1	sdc4	0.0659346	0	COL6A1_SDC4	col6a1 - sdc4	COLLAGEN	ECM-Receptor	KEGG: mmu04512
EPDCs 2	pCMs	col6a1	sdc4	0.0612632	0	COL6A1_SDC4	col6a1 - sdc4	COLLAGEN	ECM-Receptor	KEGG: mmu04512
ECs 1	p-tCMs	col6a1	sdc4	0.0187811	0.01	COL6A1_SDC4	col6a1 - sdc4	COLLAGEN	ECM-Receptor	KEGG: mmu04512
EPDCs 1	p-tCMs	col6a1	sdc4	0.0691036	0	COL6A1_SDC4	col6a1 - sdc4	COLLAGEN	ECM-Receptor	KEGG: mmu04512
EPDCs 2	p-tCMs	col6a1	sdc4	0.0642232	0	COL6A1_SDC4	col6a1 - sdc4	COLLAGEN	ECM-Receptor	KEGG: mmu04512
ECs 1	EPDCs 1	col6a1	sdc4	0.0386083	0	COL6A1_SDC4	col6a1 - sdc4	COLLAGEN	ECM-Receptor	KEGG: mmu04512
ECs 2	EPDCs 1	col6a1	sdc4	0.0321009	0	COL6A1_SDC4	col6a1 - sdc4	COLLAGEN	ECM-Receptor	KEGG: mmu04512
EPDCs 1	EPDCs 1	col6a1	sdc4	0.13476	0	COL6A1_SDC4	col6a1 - sdc4	COLLAGEN	ECM-Receptor	KEGG: mmu04512
EPDCs 2	EPDCs 1	col6a1	sdc4	0.12587	0	COL6A1_SDC4	col6a1 - sdc4	COLLAGEN	ECM-Receptor	KEGG: mmu04512
ECs 1	EPDCs 2	col6a1	sdc4	0.0434501	0	COL6A1_SDC4	col6a1 - sdc4	COLLAGEN	ECM-Receptor	KEGG: mmu04512
ECs 2	EPDCs 2	col6a1	sdc4	0.0361573	0	COL6A1_SDC4	col6a1 - sdc4	COLLAGEN	ECM-Receptor	KEGG: mmu04512
EPDCs 1	EPDCs 2	col6a1	sdc4	0.149781	0	COL6A1_SDC4	col6a1 - sdc4	COLLAGEN	ECM-Receptor	KEGG: mmu04512
EPDCs 2	EPDCs 2	col6a1	sdc4	0.14006	0	COL6A1_SDC4	col6a1 - sdc4	COLLAGEN	ECM-Receptor	KEGG: mmu04512
ECs 1	Mesenchymal	col6a1	sdc4	0.0484217	0	COL6A1_SDC4	col6a1 - sdc4	COLLAGEN	ECM-Receptor	KEGG: mmu04512
ECs 2	Mesenchymal	col6a1	sdc4	0.0403297	0	COL6A1_SDC4	col6a1 - sdc4	COLLAGEN	ECM-Receptor	KEGG: mmu04512
EPDCs 1	Mesenchymal	col6a1	sdc4	0.164823	0	COL6A1_SDC4	col6a1 - sdc4	COLLAGEN	ECM-Receptor	KEGG: mmu04512
EPDCs 2	Mesenchymal	col6a1	sdc4	0.154303	0	COL6A1_SDC4	col6a1 - sdc4	COLLAGEN	ECM-Receptor	KEGG: mmu04512
ECs 1	Mural Cells 1	col6a1	sdc4	0.0403847	0	COL6A1_SDC4	col6a1 - sdc4	COLLAGEN	ECM-Receptor	KEGG: mmu04512
ECs 2	Mural Cells 1	col6a1	sdc4	0.0335883	0	COL6A1_SDC4	col6a1 - sdc4	COLLAGEN	ECM-Receptor	KEGG: mmu04512
EPDCs 1	Mural Cells 1	col6a1	sdc4	0.140315	0	COL6A1_SDC4	col6a1 - sdc4	COLLAGEN	ECM-Receptor	KEGG: mmu04512
EPDCs 2	Mural Cells 1	col6a1	sdc4	0.131113	0	COL6A1_SDC4	col6a1 - sdc4	COLLAGEN	ECM-Receptor	KEGG: mmu04512
ECs 1	ECs 1	col6a2	sdc4	0.110731	0	COL6A2_SDC4	col6a2 - sdc4	COLLAGEN	ECM-Receptor	KEGG: mmu04512
ECs 2	ECs 1	col6a2	sdc4	0.0977165	0	COL6A2_SDC4	col6a2 - sdc4	COLLAGEN	ECM-Receptor	KEGG: mmu04512
EPDCs 1	ECs 1	col6a2	sdc4	0.171829	0	COL6A2_SDC4	col6a2 - sdc4	COLLAGEN	ECM-Receptor	KEGG: mmu04512
EPDCs 2	ECs 1	col6a2	sdc4	0.128104	0	COL6A2_SDC4	col6a2 - sdc4	COLLAGEN	ECM-Receptor	KEGG: mmu04512
ECs 1	ECs 2	col6a2	sdc4	0.0710119	0	COL6A2_SDC4	col6a2 - sdc4	COLLAGEN	ECM-Receptor	KEGG: mmu04512
ECs 2	ECs 2	col6a2	sdc4	0.0623384	0	COL6A2_SDC4	col6a2 - sdc4	COLLAGEN	ECM-Receptor	KEGG: mmu04512
EPDCs 1	ECs 2	col6a2	sdc4	0.112979	0	COL6A2_SDC4	col6a2 - sdc4	COLLAGEN	ECM-Receptor	KEGG: mmu04512
EPDCs 2	ECs 2	col6a2	sdc4	0.0827328	0	COL6A2_SDC4	col6a2 - sdc4	COLLAGEN	ECM-Receptor	KEGG: mmu04512
ECs 1	ECs 3	col6a2	sdc4	0.0777604	0	COL6A2_SDC4	col6a2 - sdc4	COLLAGEN	ECM-Receptor	KEGG: mmu04512
ECs 2	ECs 3	col6a2	sdc4	0.0683233	0	COL6A2_SDC4	col6a2 - sdc4	COLLAGEN	ECM-Receptor	KEGG: mmu04512
EPDCs 1	ECs 3	col6a2	sdc4	0.123186	0	COL6A2_SDC4	col6a2 - sdc4	COLLAGEN	ECM-Receptor	KEGG: mmu04512
EPDCs 2	ECs 3	col6a2	sdc4	0.0904866	0	COL6A2_SDC4	col6a2 - sdc4	COLLAGEN	ECM-Receptor	KEGG: mmu04512
ECs 1	Coronary ECs	col6a2	sdc4	0.0759774	0	COL6A2_SDC4	col6a2 - sdc4	COLLAGEN	ECM-Receptor	KEGG: mmu04512
ECs 2	Coronary ECs	col6a2	sdc4	0.066741	0	COL6A2_SDC4	col6a2 - sdc4	COLLAGEN	ECM-Receptor	KEGG: mmu04512
EPDCs 1	Coronary ECs	col6a2	sdc4	0.120498	0	COL6A2_SDC4	col6a2 - sdc4	COLLAGEN	ECM-Receptor	KEGG: mmu04512
EPDCs 2	Coronary ECs	col6a2	sdc4	0.0884398	0	COL6A2_SDC4	col6a2 - sdc4	COLLAGEN	ECM-Receptor	KEGG: mmu04512
ECs 1	pCMs	col6a2	sdc4	0.0502961	0	COL6A2_SDC4	col6a2 - sdc4	COLLAGEN	ECM-Receptor	KEGG: mmu04512
ECs 2	pCMs	col6a2	sdc4	0.044033	0	COL6A2_SDC4	col6a2 - sdc4	COLLAGEN	ECM-Receptor	KEGG: mmu04512
EPDCs 1	pCMs	col6a2	sdc4	0.0810887	0	COL6A2_SDC4	col6a2 - sdc4	COLLAGEN	ECM-Receptor	KEGG: mmu04512
EPDCs 2	pCMs	col6a2	sdc4	0.0588142	0	COL6A2_SDC4	col6a2 - sdc4	COLLAGEN	ECM-Receptor	KEGG: mmu04512
ECs 1	p-tCMs	col6a2	sdc4	0.052756	0	COL6A2_SDC4	col6a2 - sdc4	COLLAGEN	ECM-Receptor	KEGG: mmu04512
ECs 2	p-tCMs	col6a2	sdc4	0.0462014	0	COL6A2_SDC4	col6a2 - sdc4	COLLAGEN	ECM-Receptor	KEGG: mmu04512
EPDCs 1	p-tCMs	col6a2	sdc4	0.0849199	0	COL6A2_SDC4	col6a2 - sdc4	COLLAGEN	ECM-Receptor	KEGG: mmu04512
EPDCs 2	p-tCMs	col6a2	sdc4	0.0616636	0	COL6A2_SDC4	col6a2 - sdc4	COLLAGEN	ECM-Receptor	KEGG: mmu04512
ECs 1	EPDCs 1	col6a2	sdc4	0.104626	0	COL6A2_SDC4	col6a2 - sdc4	COLLAGEN	ECM-Receptor	KEGG: mmu04512
ECs 2	EPDCs 1	col6a2	sdc4	0.0922545	0	COL6A2_SDC4	col6a2 - sdc4	COLLAGEN	ECM-Receptor	KEGG: mmu04512
EPDCs 1	EPDCs 1	col6a2	sdc4	0.162973	0	COL6A2_SDC4	col6a2 - sdc4	COLLAGEN	ECM-Receptor	KEGG: mmu04512
EPDCs 2	EPDCs 1	col6a2	sdc4	0.121171	0	COL6A2_SDC4	col6a2 - sdc4	COLLAGEN	ECM-Receptor	KEGG: mmu04512
ECs 1	EPDCs 2	col6a2	sdc4	0.116742	0	COL6A2_SDC4	col6a2 - sdc4	COLLAGEN	ECM-Receptor	KEGG: mmu04512
ECs 2	EPDCs 2	col6a2	sdc4	0.103102	0	COL6A2_SDC4	col6a2 - sdc4	COLLAGEN	ECM-Receptor	KEGG: mmu04512
EPDCs 1	EPDCs 2	col6a2	sdc4	0.180483	0	COL6A2_SDC4	col6a2 - sdc4	COLLAGEN	ECM-Receptor	KEGG: mmu04512
EPDCs 2	EPDCs 2	col6a2	sdc4	0.134914	0	COL6A2_SDC4	col6a2 - sdc4	COLLAGEN	ECM-Receptor	KEGG: mmu04512
ECs 1	Mesenchymal	col6a2	sdc4	0.128969	0	COL6A2_SDC4	col6a2 - sdc4	COLLAGEN	ECM-Receptor	KEGG: mmu04512
ECs 2	Mesenchymal	col6a2	sdc4	0.114086	0	COL6A2_SDC4	col6a2 - sdc4	COLLAGEN	ECM-Receptor	KEGG: mmu04512
EPDCs 1	Mesenchymal	col6a2	sdc4	0.19789	0	COL6A2_SDC4	col6a2 - sdc4	COLLAGEN	ECM-Receptor	KEGG: mmu04512
EPDCs 2	Mesenchymal	col6a2	sdc4	0.148724	0	COL6A2_SDC4	col6a2 - sdc4	COLLAGEN	ECM-Receptor	KEGG: mmu04512
ECs 1	Mural Cells 1	col6a2	sdc4	0.109095	0	COL6A2_SDC4	col6a2 - sdc4	COLLAGEN	ECM-Receptor	KEGG: mmu04512
ECs 2	Mural Cells 1	col6a2	sdc4	0.096252	0	COL6A2_SDC4	col6a2 - sdc4	COLLAGEN	ECM-Receptor	KEGG: mmu04512
EPDCs 1	Mural Cells 1	col6a2	sdc4	0.169463	0	COL6A2_SDC4	col6a2 - sdc4	COLLAGEN	ECM-Receptor	KEGG: mmu04512
EPDCs 2	Mural Cells 1	col6a2	sdc4	0.126248	0	COL6A2_SDC4	col6a2 - sdc4	COLLAGEN	ECM-Receptor	KEGG: mmu04512
ECs 1	ECs 1	col6a3	sdc4	0.0399421	0	COL6A3_SDC4	col6a3 - sdc4	COLLAGEN	ECM-Receptor	KEGG: mmu04512
ECs 2	ECs 1	col6a3	sdc4	0.0351834	0	COL6A3_SDC4	col6a3 - sdc4	COLLAGEN	ECM-Receptor	KEGG: mmu04512
ECs 3	ECs 1	col6a3	sdc4	0.0955861	0	COL6A3_SDC4	col6a3 - sdc4	COLLAGEN	ECM-Receptor	KEGG: mmu04512
EPDCs 1	ECs 1	col6a3	sdc4	0.182851	0	COL6A3_SDC4	col6a3 - sdc4	COLLAGEN	ECM-Receptor	KEGG: mmu04512
EPDCs 2	ECs 1	col6a3	sdc4	0.242995	0	COL6A3_SDC4	col6a3 - sdc4	COLLAGEN	ECM-Receptor	KEGG: mmu04512
Mesenchymal	ECs 1	col6a3	sdc4	0.0776625	0	COL6A3_SDC4	col6a3 - sdc4	COLLAGEN	ECM-Receptor	KEGG: mmu04512
Mural Cells 1	ECs 1	col6a3	sdc4	0.136172	0	COL6A3_SDC4	col6a3 - sdc4	COLLAGEN	ECM-Receptor	KEGG: mmu04512
ECs 3	ECs 2	col6a3	sdc4	0.0609272	0	COL6A3_SDC4	col6a3 - sdc4	COLLAGEN	ECM-Receptor	KEGG: mmu04512
EPDCs 1	ECs 2	col6a3	sdc4	0.120776	0	COL6A3_SDC4	col6a3 - sdc4	COLLAGEN	ECM-Receptor	KEGG: mmu04512
EPDCs 2	ECs 2	col6a3	sdc4	0.164615	0	COL6A3_SDC4	col6a3 - sdc4	COLLAGEN	ECM-Receptor	KEGG: mmu04512
Mesenchymal	ECs 2	col6a3	sdc4	0.0491494	0	COL6A3_SDC4	col6a3 - sdc4	COLLAGEN	ECM-Receptor	KEGG: mmu04512
Mural Cells 1	ECs 2	col6a3	sdc4	0.0882324	0	COL6A3_SDC4	col6a3 - sdc4	COLLAGEN	ECM-Receptor	KEGG: mmu04512
ECs 3	ECs 3	col6a3	sdc4	0.0667862	0	COL6A3_SDC4	col6a3 - sdc4	COLLAGEN	ECM-Receptor	KEGG: mmu04512
EPDCs 1	ECs 3	col6a3	sdc4	0.131584	0	COL6A3_SDC4	col6a3 - sdc4	COLLAGEN	ECM-Receptor	KEGG: mmu04512
EPDCs 2	ECs 3	col6a3	sdc4	0.178549	0	COL6A3_SDC4	col6a3 - sdc4	COLLAGEN	ECM-Receptor	KEGG: mmu04512
Mesenchymal	ECs 3	col6a3	sdc4	0.0539409	0	COL6A3_SDC4	col6a3 - sdc4	COLLAGEN	ECM-Receptor	KEGG: mmu04512
Mural Cells 1	ECs 3	col6a3	sdc4	0.0964475	0	COL6A3_SDC4	col6a3 - sdc4	COLLAGEN	ECM-Receptor	KEGG: mmu04512
ECs 3	Coronary ECs	col6a3	sdc4	0.065237	0	COL6A3_SDC4	col6a3 - sdc4	COLLAGEN	ECM-Receptor	KEGG: mmu04512
EPDCs 1	Coronary ECs	col6a3	sdc4	0.128739	0	COL6A3_SDC4	col6a3 - sdc4	COLLAGEN	ECM-Receptor	KEGG: mmu04512
EPDCs 2	Coronary ECs	col6a3	sdc4	0.174893	0	COL6A3_SDC4	col6a3 - sdc4	COLLAGEN	ECM-Receptor	KEGG: mmu04512
Mesenchymal	Coronary ECs	col6a3	sdc4	0.0526729	0	COL6A3_SDC4	col6a3 - sdc4	COLLAGEN	ECM-Receptor	KEGG: mmu04512
Mural Cells 1	Coronary ECs	col6a3	sdc4	0.0942798	0	COL6A3_SDC4	col6a3 - sdc4	COLLAGEN	ECM-Receptor	KEGG: mmu04512
ECs 3	pCMs	col6a3	sdc4	0.0430171	0	COL6A3_SDC4	col6a3 - sdc4	COLLAGEN	ECM-Receptor	KEGG: mmu04512
EPDCs 1	pCMs	col6a3	sdc4	0.086901	0	COL6A3_SDC4	col6a3 - sdc4	COLLAGEN	ECM-Receptor	KEGG: mmu04512
EPDCs 2	pCMs	col6a3	sdc4	0.120124	0	COL6A3_SDC4	col6a3 - sdc4	COLLAGEN	ECM-Receptor	KEGG: mmu04512
Mesenchymal	pCMs	col6a3	sdc4	0.0345741	0.04	COL6A3_SDC4	col6a3 - sdc4	COLLAGEN	ECM-Receptor	KEGG: mmu04512
Mural Cells 1	pCMs	col6a3	sdc4	0.0628328	0	COL6A3_SDC4	col6a3 - sdc4	COLLAGEN	ECM-Receptor	KEGG: mmu04512
ECs 3	p-tCMs	col6a3	sdc4	0.0451379	0	COL6A3_SDC4	col6a3 - sdc4	COLLAGEN	ECM-Receptor	KEGG: mmu04512
EPDCs 1	p-tCMs	col6a3	sdc4	0.0909796	0	COL6A3_SDC4	col6a3 - sdc4	COLLAGEN	ECM-Receptor	KEGG: mmu04512
EPDCs 2	p-tCMs	col6a3	sdc4	0.125547	0	COL6A3_SDC4	col6a3 - sdc4	COLLAGEN	ECM-Receptor	KEGG: mmu04512
Mesenchymal	p-tCMs	col6a3	sdc4	0.0362944	0	COL6A3_SDC4	col6a3 - sdc4	COLLAGEN	ECM-Receptor	KEGG: mmu04512
Mural Cells 1	p-tCMs	col6a3	sdc4	0.0658633	0	COL6A3_SDC4	col6a3 - sdc4	COLLAGEN	ECM-Receptor	KEGG: mmu04512
ECs 1	EPDCs 1	col6a3	sdc4	0.037575	0	COL6A3_SDC4	col6a3 - sdc4	COLLAGEN	ECM-Receptor	KEGG: mmu04512
ECs 2	EPDCs 1	col6a3	sdc4	0.0330886	0	COL6A3_SDC4	col6a3 - sdc4	COLLAGEN	ECM-Receptor	KEGG: mmu04512
ECs 3	EPDCs 1	col6a3	sdc4	0.0902312	0	COL6A3_SDC4	col6a3 - sdc4	COLLAGEN	ECM-Receptor	KEGG: mmu04512
EPDCs 1	EPDCs 1	col6a3	sdc4	0.173546	0	COL6A3_SDC4	col6a3 - sdc4	COLLAGEN	ECM-Receptor	KEGG: mmu04512
EPDCs 2	EPDCs 1	col6a3	sdc4	0.231496	0	COL6A3_SDC4	col6a3 - sdc4	COLLAGEN	ECM-Receptor	KEGG: mmu04512
Mesenchymal	EPDCs 1	col6a3	sdc4	0.0732305	0	COL6A3_SDC4	col6a3 - sdc4	COLLAGEN	ECM-Receptor	KEGG: mmu04512
Mural Cells 1	EPDCs 1	col6a3	sdc4	0.128867	0	COL6A3_SDC4	col6a3 - sdc4	COLLAGEN	ECM-Receptor	KEGG: mmu04512
ECs 1	EPDCs 2	col6a3	sdc4	0.0422929	0	COL6A3_SDC4	col6a3 - sdc4	COLLAGEN	ECM-Receptor	KEGG: mmu04512
ECs 2	EPDCs 2	col6a3	sdc4	0.037265	0	COL6A3_SDC4	col6a3 - sdc4	COLLAGEN	ECM-Receptor	KEGG: mmu04512
ECs 3	EPDCs 2	col6a3	sdc4	0.100868	0	COL6A3_SDC4	col6a3 - sdc4	COLLAGEN	ECM-Receptor	KEGG: mmu04512
EPDCs 1	EPDCs 2	col6a3	sdc4	0.191932	0	COL6A3_SDC4	col6a3 - sdc4	COLLAGEN	ECM-Receptor	KEGG: mmu04512
EPDCs 2	EPDCs 2	col6a3	sdc4	0.254133	0	COL6A3_SDC4	col6a3 - sdc4	COLLAGEN	ECM-Receptor	KEGG: mmu04512
Mesenchymal	EPDCs 2	col6a3	sdc4	0.0820436	0	COL6A3_SDC4	col6a3 - sdc4	COLLAGEN	ECM-Receptor	KEGG: mmu04512
Mural Cells 1	EPDCs 2	col6a3	sdc4	0.14334	0	COL6A3_SDC4	col6a3 - sdc4	COLLAGEN	ECM-Receptor	KEGG: mmu04512
ECs 1	Mesenchymal	col6a3	sdc4	0.0471386	0	COL6A3_SDC4	col6a3 - sdc4	COLLAGEN	ECM-Receptor	KEGG: mmu04512
ECs 2	Mesenchymal	col6a3	sdc4	0.0415597	0	COL6A3_SDC4	col6a3 - sdc4	COLLAGEN	ECM-Receptor	KEGG: mmu04512
ECs 3	Mesenchymal	col6a3	sdc4	0.111642	0	COL6A3_SDC4	col6a3 - sdc4	COLLAGEN	ECM-Receptor	KEGG: mmu04512
EPDCs 1	Mesenchymal	col6a3	sdc4	0.21016	0	COL6A3_SDC4	col6a3 - sdc4	COLLAGEN	ECM-Receptor	KEGG: mmu04512
EPDCs 2	Mesenchymal	col6a3	sdc4	0.276249	0	COL6A3_SDC4	col6a3 - sdc4	COLLAGEN	ECM-Receptor	KEGG: mmu04512
Mesenchymal	Mesenchymal	col6a3	sdc4	0.091011	0	COL6A3_SDC4	col6a3 - sdc4	COLLAGEN	ECM-Receptor	KEGG: mmu04512
Mural Cells 1	Mesenchymal	col6a3	sdc4	0.157855	0	COL6A3_SDC4	col6a3 - sdc4	COLLAGEN	ECM-Receptor	KEGG: mmu04512
ECs 1	Mural Cells 1	col6a3	sdc4	0.0393058	0	COL6A3_SDC4	col6a3 - sdc4	COLLAGEN	ECM-Receptor	KEGG: mmu04512
ECs 2	Mural Cells 1	col6a3	sdc4	0.0346202	0	COL6A3_SDC4	col6a3 - sdc4	COLLAGEN	ECM-Receptor	KEGG: mmu04512
ECs 3	Mural Cells 1	col6a3	sdc4	0.0941501	0	COL6A3_SDC4	col6a3 - sdc4	COLLAGEN	ECM-Receptor	KEGG: mmu04512
EPDCs 1	Mural Cells 1	col6a3	sdc4	0.180366	0	COL6A3_SDC4	col6a3 - sdc4	COLLAGEN	ECM-Receptor	KEGG: mmu04512
EPDCs 2	Mural Cells 1	col6a3	sdc4	0.239932	0	COL6A3_SDC4	col6a3 - sdc4	COLLAGEN	ECM-Receptor	KEGG: mmu04512
Mesenchymal	Mural Cells 1	col6a3	sdc4	0.0764731	0	COL6A3_SDC4	col6a3 - sdc4	COLLAGEN	ECM-Receptor	KEGG: mmu04512
Mural Cells 1	Mural Cells 1	col6a3	sdc4	0.134217	0	COL6A3_SDC4	col6a3 - sdc4	COLLAGEN	ECM-Receptor	KEGG: mmu04512
EPDCs 1	ECs 1	col6a4a	sdc4	0.117226	0	COL6A6_SDC4_1	col6a4a - sdc4	COLLAGEN	ECM-Receptor	KEGG: mmu04512
EPDCs 2	ECs 1	col6a4a	sdc4	0.209004	0	COL6A6_SDC4_1	col6a4a - sdc4	COLLAGEN	ECM-Receptor	KEGG: mmu04512
Mesenchymal	ECs 1	col6a4a	sdc4	0.0351623	0	COL6A6_SDC4_1	col6a4a - sdc4	COLLAGEN	ECM-Receptor	KEGG: mmu04512
Mural Cells 1	ECs 1	col6a4a	sdc4	0.197775	0	COL6A6_SDC4_1	col6a4a - sdc4	COLLAGEN	ECM-Receptor	KEGG: mmu04512
EPDCs 1	ECs 2	col6a4a	sdc4	0.0753743	0	COL6A6_SDC4_1	col6a4a - sdc4	COLLAGEN	ECM-Receptor	KEGG: mmu04512
EPDCs 2	ECs 2	col6a4a	sdc4	0.139567	0	COL6A6_SDC4_1	col6a4a - sdc4	COLLAGEN	ECM-Receptor	KEGG: mmu04512
Mural Cells 1	ECs 2	col6a4a	sdc4	0.131448	0	COL6A6_SDC4_1	col6a4a - sdc4	COLLAGEN	ECM-Receptor	KEGG: mmu04512
EPDCs 1	ECs 3	col6a4a	sdc4	0.0825006	0	COL6A6_SDC4_1	col6a4a - sdc4	COLLAGEN	ECM-Receptor	KEGG: mmu04512
EPDCs 2	ECs 3	col6a4a	sdc4	0.151766	0	COL6A6_SDC4_1	col6a4a - sdc4	COLLAGEN	ECM-Receptor	KEGG: mmu04512
Mural Cells 1	ECs 3	col6a4a	sdc4	0.143056	0	COL6A6_SDC4_1	col6a4a - sdc4	COLLAGEN	ECM-Receptor	KEGG: mmu04512
EPDCs 1	Coronary ECs	col6a4a	sdc4	0.0806184	0	COL6A6_SDC4_1	col6a4a - sdc4	COLLAGEN	ECM-Receptor	KEGG: mmu04512
EPDCs 2	Coronary ECs	col6a4a	sdc4	0.148559	0	COL6A6_SDC4_1	col6a4a - sdc4	COLLAGEN	ECM-Receptor	KEGG: mmu04512
Mural Cells 1	Coronary ECs	col6a4a	sdc4	0.140003	0	COL6A6_SDC4_1	col6a4a - sdc4	COLLAGEN	ECM-Receptor	KEGG: mmu04512
EPDCs 1	pCMs	col6a4a	sdc4	0.0534592	0	COL6A6_SDC4_1	col6a4a - sdc4	COLLAGEN	ECM-Receptor	KEGG: mmu04512
EPDCs 2	pCMs	col6a4a	sdc4	0.101027	0	COL6A6_SDC4_1	col6a4a - sdc4	COLLAGEN	ECM-Receptor	KEGG: mmu04512
Mural Cells 1	pCMs	col6a4a	sdc4	0.0949031	0	COL6A6_SDC4_1	col6a4a - sdc4	COLLAGEN	ECM-Receptor	KEGG: mmu04512
EPDCs 1	p-tCMs	col6a4a	sdc4	0.0560646	0	COL6A6_SDC4_1	col6a4a - sdc4	COLLAGEN	ECM-Receptor	KEGG: mmu04512
EPDCs 2	p-tCMs	col6a4a	sdc4	0.105692	0	COL6A6_SDC4_1	col6a4a - sdc4	COLLAGEN	ECM-Receptor	KEGG: mmu04512
Mural Cells 1	p-tCMs	col6a4a	sdc4	0.0993164	0	COL6A6_SDC4_1	col6a4a - sdc4	COLLAGEN	ECM-Receptor	KEGG: mmu04512
EPDCs 2	cCMs-1	col6a4a	sdc4	0.0245282	0.03	COL6A6_SDC4_1	col6a4a - sdc4	COLLAGEN	ECM-Receptor	KEGG: mmu04512
Mural Cells 1	cCMs-1	col6a4a	sdc4	0.0229232	0.01	COL6A6_SDC4_1	col6a4a - sdc4	COLLAGEN	ECM-Receptor	KEGG: mmu04512
EPDCs 1	EPDCs 1	col6a4a	sdc4	0.110807	0	COL6A6_SDC4_1	col6a4a - sdc4	COLLAGEN	ECM-Receptor	KEGG: mmu04512
EPDCs 2	EPDCs 1	col6a4a	sdc4	0.198691	0	COL6A6_SDC4_1	col6a4a - sdc4	COLLAGEN	ECM-Receptor	KEGG: mmu04512
Mesenchymal	EPDCs 1	col6a4a	sdc4	0.0330687	0	COL6A6_SDC4_1	col6a4a - sdc4	COLLAGEN	ECM-Receptor	KEGG: mmu04512
Mural Cells 1	EPDCs 1	col6a4a	sdc4	0.187885	0	COL6A6_SDC4_1	col6a4a - sdc4	COLLAGEN	ECM-Receptor	KEGG: mmu04512
EPDCs 1	EPDCs 2	col6a4a	sdc4	0.12354	0	COL6A6_SDC4_1	col6a4a - sdc4	COLLAGEN	ECM-Receptor	KEGG: mmu04512
EPDCs 2	EPDCs 2	col6a4a	sdc4	0.219034	0	COL6A6_SDC4_1	col6a4a - sdc4	COLLAGEN	ECM-Receptor	KEGG: mmu04512
Mesenchymal	EPDCs 2	col6a4a	sdc4	0.0372427	0	COL6A6_SDC4_1	col6a4a - sdc4	COLLAGEN	ECM-Receptor	KEGG: mmu04512
Mural Cells 1	EPDCs 2	col6a4a	sdc4	0.207408	0	COL6A6_SDC4_1	col6a4a - sdc4	COLLAGEN	ECM-Receptor	KEGG: mmu04512
EPDCs 1	Mesenchymal	col6a4a	sdc4	0.136369	0	COL6A6_SDC4_1	col6a4a - sdc4	COLLAGEN	ECM-Receptor	KEGG: mmu04512
EPDCs 2	Mesenchymal	col6a4a	sdc4	0.239075	0	COL6A6_SDC4_1	col6a4a - sdc4	COLLAGEN	ECM-Receptor	KEGG: mmu04512
Mesenchymal	Mesenchymal	col6a4a	sdc4	0.0415348	0	COL6A6_SDC4_1	col6a4a - sdc4	COLLAGEN	ECM-Receptor	KEGG: mmu04512
Mural Cells 1	Mesenchymal	col6a4a	sdc4	0.226694	0	COL6A6_SDC4_1	col6a4a - sdc4	COLLAGEN	ECM-Receptor	KEGG: mmu04512
EPDCs 1	Mural Cells 1	col6a4a	sdc4	0.115506	0	COL6A6_SDC4_1	col6a4a - sdc4	COLLAGEN	ECM-Receptor	KEGG: mmu04512
EPDCs 2	Mural Cells 1	col6a4a	sdc4	0.206253	0	COL6A6_SDC4_1	col6a4a - sdc4	COLLAGEN	ECM-Receptor	KEGG: mmu04512
Mesenchymal	Mural Cells 1	col6a4a	sdc4	0.0345993	0	COL6A6_SDC4_1	col6a4a - sdc4	COLLAGEN	ECM-Receptor	KEGG: mmu04512
Mural Cells 1	Mural Cells 1	col6a4a	sdc4	0.195135	0	COL6A6_SDC4_1	col6a4a - sdc4	COLLAGEN	ECM-Receptor	KEGG: mmu04512
Coronary ECs	ECs 1	fn1b	sdc4	0.161313	0	FN1_SDC4_1	fn1b - sdc4	FN1	ECM-Receptor	KEGG: mmu04512
EPDCs 1	ECs 1	fn1b	sdc4	0.28975	0	FN1_SDC4_1	fn1b - sdc4	FN1	ECM-Receptor	KEGG: mmu04512
EPDCs 2	ECs 1	fn1b	sdc4	0.331442	0	FN1_SDC4_1	fn1b - sdc4	FN1	ECM-Receptor	KEGG: mmu04512
Mural Cells 1	ECs 1	fn1b	sdc4	0.101184	0	FN1_SDC4_1	fn1b - sdc4	FN1	ECM-Receptor	KEGG: mmu04512
Coronary ECs	ECs 2	fn1b	sdc4	0.105605	0	FN1_SDC4_1	fn1b - sdc4	FN1	ECM-Receptor	KEGG: mmu04512
EPDCs 1	ECs 2	fn1b	sdc4	0.200279	0	FN1_SDC4_1	fn1b - sdc4	FN1	ECM-Receptor	KEGG: mmu04512
EPDCs 2	ECs 2	fn1b	sdc4	0.233326	0	FN1_SDC4_1	fn1b - sdc4	FN1	ECM-Receptor	KEGG: mmu04512
Mural Cells 1	ECs 2	fn1b	sdc4	0.0646406	0	FN1_SDC4_1	fn1b - sdc4	FN1	ECM-Receptor	KEGG: mmu04512
Coronary ECs	ECs 3	fn1b	sdc4	0.115233	0	FN1_SDC4_1	fn1b - sdc4	FN1	ECM-Receptor	KEGG: mmu04512
EPDCs 1	ECs 3	fn1b	sdc4	0.21645	0	FN1_SDC4_1	fn1b - sdc4	FN1	ECM-Receptor	KEGG: mmu04512
EPDCs 2	ECs 3	fn1b	sdc4	0.251327	0	FN1_SDC4_1	fn1b - sdc4	FN1	ECM-Receptor	KEGG: mmu04512
Mural Cells 1	ECs 3	fn1b	sdc4	0.0708297	0	FN1_SDC4_1	fn1b - sdc4	FN1	ECM-Receptor	KEGG: mmu04512
Coronary ECs	Coronary ECs	fn1b	sdc4	0.112696	0.01	FN1_SDC4_1	fn1b - sdc4	FN1	ECM-Receptor	KEGG: mmu04512
EPDCs 1	Coronary ECs	fn1b	sdc4	0.212219	0	FN1_SDC4_1	fn1b - sdc4	FN1	ECM-Receptor	KEGG: mmu04512
EPDCs 2	Coronary ECs	fn1b	sdc4	0.246628	0	FN1_SDC4_1	fn1b - sdc4	FN1	ECM-Receptor	KEGG: mmu04512
Mural Cells 1	Coronary ECs	fn1b	sdc4	0.0691937	0	FN1_SDC4_1	fn1b - sdc4	FN1	ECM-Receptor	KEGG: mmu04512
Coronary ECs	pCMs	fn1b	sdc4	0.0756189	0.03	FN1_SDC4_1	fn1b - sdc4	FN1	ECM-Receptor	KEGG: mmu04512
EPDCs 1	pCMs	fn1b	sdc4	0.147855	0	FN1_SDC4_1	fn1b - sdc4	FN1	ECM-Receptor	KEGG: mmu04512
EPDCs 2	pCMs	fn1b	sdc4	0.174135	0	FN1_SDC4_1	fn1b - sdc4	FN1	ECM-Receptor	KEGG: mmu04512
Mural Cells 1	pCMs	fn1b	sdc4	0.045692	0	FN1_SDC4_1	fn1b - sdc4	FN1	ECM-Receptor	KEGG: mmu04512
Coronary ECs	p-tCMs	fn1b	sdc4	0.0792139	0.03	FN1_SDC4_1	fn1b - sdc4	FN1	ECM-Receptor	KEGG: mmu04512
EPDCs 1	p-tCMs	fn1b	sdc4	0.154311	0	FN1_SDC4_1	fn1b - sdc4	FN1	ECM-Receptor	KEGG: mmu04512
EPDCs 2	p-tCMs	fn1b	sdc4	0.181495	0	FN1_SDC4_1	fn1b - sdc4	FN1	ECM-Receptor	KEGG: mmu04512
Mural Cells 1	p-tCMs	fn1b	sdc4	0.0479381	0	FN1_SDC4_1	fn1b - sdc4	FN1	ECM-Receptor	KEGG: mmu04512
EPDCs 1	cCMs-1	fn1b	sdc4	0.0373717	0	FN1_SDC4_1	fn1b - sdc4	FN1	ECM-Receptor	KEGG: mmu04512
EPDCs 2	cCMs-1	fn1b	sdc4	0.0450526	0	FN1_SDC4_1	fn1b - sdc4	FN1	ECM-Receptor	KEGG: mmu04512
Mural Cells 1	cCMs-1	fn1b	sdc4	0.0105995	0	FN1_SDC4_1	fn1b - sdc4	FN1	ECM-Receptor	KEGG: mmu04512
Coronary ECs	EPDCs 1	fn1b	sdc4	0.152898	0	FN1_SDC4_1	fn1b - sdc4	FN1	ECM-Receptor	KEGG: mmu04512
EPDCs 1	EPDCs 1	fn1b	sdc4	0.276848	0	FN1_SDC4_1	fn1b - sdc4	FN1	ECM-Receptor	KEGG: mmu04512
EPDCs 2	EPDCs 1	fn1b	sdc4	0.317513	0	FN1_SDC4_1	fn1b - sdc4	FN1	ECM-Receptor	KEGG: mmu04512
Mural Cells 1	EPDCs 1	fn1b	sdc4	0.0955489	0	FN1_SDC4_1	fn1b - sdc4	FN1	ECM-Receptor	KEGG: mmu04512
Coronary ECs	EPDCs 2	fn1b	sdc4	0.169545	0	FN1_SDC4_1	fn1b - sdc4	FN1	ECM-Receptor	KEGG: mmu04512
EPDCs 1	EPDCs 2	fn1b	sdc4	0.302176	0	FN1_SDC4_1	fn1b - sdc4	FN1	ECM-Receptor	KEGG: mmu04512
EPDCs 2	EPDCs 2	fn1b	sdc4	0.344788	0	FN1_SDC4_1	fn1b - sdc4	FN1	ECM-Receptor	KEGG: mmu04512
Mural Cells 1	EPDCs 2	fn1b	sdc4	0.106739	0	FN1_SDC4_1	fn1b - sdc4	FN1	ECM-Receptor	KEGG: mmu04512
Coronary ECs	Mesenchymal	fn1b	sdc4	0.186137	0	FN1_SDC4_1	fn1b - sdc4	FN1	ECM-Receptor	KEGG: mmu04512
EPDCs 1	Mesenchymal	fn1b	sdc4	0.326642	0	FN1_SDC4_1	fn1b - sdc4	FN1	ECM-Receptor	KEGG: mmu04512
EPDCs 2	Mesenchymal	fn1b	sdc4	0.37087	0	FN1_SDC4_1	fn1b - sdc4	FN1	ECM-Receptor	KEGG: mmu04512
Mural Cells 1	Mesenchymal	fn1b	sdc4	0.118058	0	FN1_SDC4_1	fn1b - sdc4	FN1	ECM-Receptor	KEGG: mmu04512
Coronary ECs	Mural Cells 1	fn1b	sdc4	0.159063	0	FN1_SDC4_1	fn1b - sdc4	FN1	ECM-Receptor	KEGG: mmu04512
EPDCs 1	Mural Cells 1	fn1b	sdc4	0.286321	0	FN1_SDC4_1	fn1b - sdc4	FN1	ECM-Receptor	KEGG: mmu04512
EPDCs 2	Mural Cells 1	fn1b	sdc4	0.327747	0	FN1_SDC4_1	fn1b - sdc4	FN1	ECM-Receptor	KEGG: mmu04512
Mural Cells 1	Mural Cells 1	fn1b	sdc4	0.0996734	0	FN1_SDC4_1	fn1b - sdc4	FN1	ECM-Receptor	KEGG: mmu04512
EPDCs 1	Macrophages	fn1b	sdc4	0.0209482	0	FN1_SDC4_1	fn1b - sdc4	FN1	ECM-Receptor	KEGG: mmu04512
EPDCs 2	Macrophages	fn1b	sdc4	0.0253424	0	FN1_SDC4_1	fn1b - sdc4	FN1	ECM-Receptor	KEGG: mmu04512
Mural Cells 1	Macrophages	fn1b	sdc4	0.00586966	0	FN1_SDC4_1	fn1b - sdc4	FN1	ECM-Receptor	KEGG: mmu04512
EPDCs 1	ECs 1	fn1a	sdc4	0.051359	0	FN1_SDC4_2	fn1a - sdc4	FN1	ECM-Receptor	KEGG: mmu04512
EPDCs 2	ECs 1	fn1a	sdc4	0.0200681	0	FN1_SDC4_2	fn1a - sdc4	FN1	ECM-Receptor	KEGG: mmu04512
Mesenchymal	ECs 1	fn1a	sdc4	0.0414073	0	FN1_SDC4_2	fn1a - sdc4	FN1	ECM-Receptor	KEGG: mmu04512
Mural Cells 1	ECs 1	fn1a	sdc4	0.124965	0	FN1_SDC4_2	fn1a - sdc4	FN1	ECM-Receptor	KEGG: mmu04512
EPDCs 1	ECs 2	fn1a	sdc4	0.0321663	0	FN1_SDC4_2	fn1a - sdc4	FN1	ECM-Receptor	KEGG: mmu04512
EPDCs 2	ECs 2	fn1a	sdc4	0.0124157	0	FN1_SDC4_2	fn1a - sdc4	FN1	ECM-Receptor	KEGG: mmu04512
Mesenchymal	ECs 2	fn1a	sdc4	0.0258322	0	FN1_SDC4_2	fn1a - sdc4	FN1	ECM-Receptor	KEGG: mmu04512
Mural Cells 1	ECs 2	fn1a	sdc4	0.0806031	0	FN1_SDC4_2	fn1a - sdc4	FN1	ECM-Receptor	KEGG: mmu04512
EPDCs 1	ECs 3	fn1a	sdc4	0.0353636	0	FN1_SDC4_2	fn1a - sdc4	FN1	ECM-Receptor	KEGG: mmu04512
EPDCs 2	ECs 3	fn1a	sdc4	0.0136775	0	FN1_SDC4_2	fn1a - sdc4	FN1	ECM-Receptor	KEGG: mmu04512
Mesenchymal	ECs 3	fn1a	sdc4	0.0284185	0	FN1_SDC4_2	fn1a - sdc4	FN1	ECM-Receptor	KEGG: mmu04512
Mural Cells 1	ECs 3	fn1a	sdc4	0.0881765	0	FN1_SDC4_2	fn1a - sdc4	FN1	ECM-Receptor	KEGG: mmu04512
EPDCs 1	Coronary ECs	fn1a	sdc4	0.0345164	0	FN1_SDC4_2	fn1a - sdc4	FN1	ECM-Receptor	KEGG: mmu04512
EPDCs 2	Coronary ECs	fn1a	sdc4	0.0133427	0	FN1_SDC4_2	fn1a - sdc4	FN1	ECM-Receptor	KEGG: mmu04512
Mesenchymal	Coronary ECs	fn1a	sdc4	0.0277328	0	FN1_SDC4_2	fn1a - sdc4	FN1	ECM-Receptor	KEGG: mmu04512
Mural Cells 1	Coronary ECs	fn1a	sdc4	0.086177	0	FN1_SDC4_2	fn1a - sdc4	FN1	ECM-Receptor	KEGG: mmu04512
EPDCs 1	pCMs	fn1a	sdc4	0.0225081	0	FN1_SDC4_2	fn1a - sdc4	FN1	ECM-Receptor	KEGG: mmu04512
EPDCs 2	pCMs	fn1a	sdc4	0.00863484	0	FN1_SDC4_2	fn1a - sdc4	FN1	ECM-Receptor	KEGG: mmu04512
Mesenchymal	pCMs	fn1a	sdc4	0.0180404	0	FN1_SDC4_2	fn1a - sdc4	FN1	ECM-Receptor	KEGG: mmu04512
Mural Cells 1	pCMs	fn1a	sdc4	0.0572618	0	FN1_SDC4_2	fn1a - sdc4	FN1	ECM-Receptor	KEGG: mmu04512
EPDCs 1	p-tCMs	fn1a	sdc4	0.0236427	0	FN1_SDC4_2	fn1a - sdc4	FN1	ECM-Receptor	KEGG: mmu04512
EPDCs 2	p-tCMs	fn1a	sdc4	0.00907662	0	FN1_SDC4_2	fn1a - sdc4	FN1	ECM-Receptor	KEGG: mmu04512
Mesenchymal	p-tCMs	fn1a	sdc4	0.0189542	0	FN1_SDC4_2	fn1a - sdc4	FN1	ECM-Receptor	KEGG: mmu04512
Mural Cells 1	p-tCMs	fn1a	sdc4	0.0600408	0	FN1_SDC4_2	fn1a - sdc4	FN1	ECM-Receptor	KEGG: mmu04512
EPDCs 1	cCMs-1	fn1a	sdc4	0.00512573	0	FN1_SDC4_2	fn1a - sdc4	FN1	ECM-Receptor	KEGG: mmu04512
EPDCs 2	cCMs-1	fn1a	sdc4	0.00194508	0	FN1_SDC4_2	fn1a - sdc4	FN1	ECM-Receptor	KEGG: mmu04512
Mesenchymal	cCMs-1	fn1a	sdc4	0.00409387	0	FN1_SDC4_2	fn1a - sdc4	FN1	ECM-Receptor	KEGG: mmu04512
Mural Cells 1	cCMs-1	fn1a	sdc4	0.0134083	0	FN1_SDC4_2	fn1a - sdc4	FN1	ECM-Receptor	KEGG: mmu04512
EPDCs 1	EPDCs 1	fn1a	sdc4	0.0483494	0	FN1_SDC4_2	fn1a - sdc4	FN1	ECM-Receptor	KEGG: mmu04512
EPDCs 2	EPDCs 1	fn1a	sdc4	0.0188557	0	FN1_SDC4_2	fn1a - sdc4	FN1	ECM-Receptor	KEGG: mmu04512
Mesenchymal	EPDCs 1	fn1a	sdc4	0.0389569	0	FN1_SDC4_2	fn1a - sdc4	FN1	ECM-Receptor	KEGG: mmu04512
Mural Cells 1	EPDCs 1	fn1a	sdc4	0.11818	0	FN1_SDC4_2	fn1a - sdc4	FN1	ECM-Receptor	KEGG: mmu04512
EPDCs 1	EPDCs 2	fn1a	sdc4	0.0543437	0	FN1_SDC4_2	fn1a - sdc4	FN1	ECM-Receptor	KEGG: mmu04512
EPDCs 2	EPDCs 2	fn1a	sdc4	0.0212751	0	FN1_SDC4_2	fn1a - sdc4	FN1	ECM-Receptor	KEGG: mmu04512
Mesenchymal	EPDCs 2	fn1a	sdc4	0.0438404	0	FN1_SDC4_2	fn1a - sdc4	FN1	ECM-Receptor	KEGG: mmu04512
Mural Cells 1	EPDCs 2	fn1a	sdc4	0.131634	0	FN1_SDC4_2	fn1a - sdc4	FN1	ECM-Receptor	KEGG: mmu04512
EPDCs 1	Mesenchymal	fn1a	sdc4	0.060483	0	FN1_SDC4_2	fn1a - sdc4	FN1	ECM-Receptor	KEGG: mmu04512
EPDCs 2	Mesenchymal	fn1a	sdc4	0.0237725	0	FN1_SDC4_2	fn1a - sdc4	FN1	ECM-Receptor	KEGG: mmu04512
Mesenchymal	Mesenchymal	fn1a	sdc4	0.0488544	0	FN1_SDC4_2	fn1a - sdc4	FN1	ECM-Receptor	KEGG: mmu04512
Mural Cells 1	Mesenchymal	fn1a	sdc4	0.145164	0	FN1_SDC4_2	fn1a - sdc4	FN1	ECM-Receptor	KEGG: mmu04512
EPDCs 1	Mural Cells 1	fn1a	sdc4	0.0505504	0	FN1_SDC4_2	fn1a - sdc4	FN1	ECM-Receptor	KEGG: mmu04512
EPDCs 2	Mural Cells 1	fn1a	sdc4	0.0197419	0	FN1_SDC4_2	fn1a - sdc4	FN1	ECM-Receptor	KEGG: mmu04512
Mesenchymal	Mural Cells 1	fn1a	sdc4	0.0407486	0	FN1_SDC4_2	fn1a - sdc4	FN1	ECM-Receptor	KEGG: mmu04512
Mural Cells 1	Mural Cells 1	fn1a	sdc4	0.123148	0	FN1_SDC4_2	fn1a - sdc4	FN1	ECM-Receptor	KEGG: mmu04512
EPDCs 1	Macrophages	fn1a	sdc4	0.00283147	0	FN1_SDC4_2	fn1a - sdc4	FN1	ECM-Receptor	KEGG: mmu04512
EPDCs 2	Macrophages	fn1a	sdc4	0.00107293	0	FN1_SDC4_2	fn1a - sdc4	FN1	ECM-Receptor	KEGG: mmu04512
Mesenchymal	Macrophages	fn1a	sdc4	0.00226042	0	FN1_SDC4_2	fn1a - sdc4	FN1	ECM-Receptor	KEGG: mmu04512
Mural Cells 1	Macrophages	fn1a	sdc4	0.00743449	0	FN1_SDC4_2	fn1a - sdc4	FN1	ECM-Receptor	KEGG: mmu04512
Mesenchymal	ECs 1	thbs1b	sdc4	0.160042	0	THBS1_SDC4_1	thbs1b - sdc4	THBS	ECM-Receptor	KEGG: mmu04512
Mesenchymal	ECs 2	thbs1b	sdc4	0.104718	0	THBS1_SDC4_1	thbs1b - sdc4	THBS	ECM-Receptor	KEGG: mmu04512
Mesenchymal	ECs 3	thbs1b	sdc4	0.114276	0	THBS1_SDC4_1	thbs1b - sdc4	THBS	ECM-Receptor	KEGG: mmu04512
Mesenchymal	Coronary ECs	thbs1b	sdc4	0.111757	0	THBS1_SDC4_1	thbs1b - sdc4	THBS	ECM-Receptor	KEGG: mmu04512
Mesenchymal	pCMs	thbs1b	sdc4	0.0749628	0	THBS1_SDC4_1	thbs1b - sdc4	THBS	ECM-Receptor	KEGG: mmu04512
Mesenchymal	p-tCMs	thbs1b	sdc4	0.0785293	0	THBS1_SDC4_1	thbs1b - sdc4	THBS	ECM-Receptor	KEGG: mmu04512
Mesenchymal	cCMs-1	thbs1b	sdc4	0.0178092	0	THBS1_SDC4_1	thbs1b - sdc4	THBS	ECM-Receptor	KEGG: mmu04512
Mesenchymal	EPDCs 1	thbs1b	sdc4	0.151682	0	THBS1_SDC4_1	thbs1b - sdc4	THBS	ECM-Receptor	KEGG: mmu04512
Mesenchymal	EPDCs 2	thbs1b	sdc4	0.168223	0	THBS1_SDC4_1	thbs1b - sdc4	THBS	ECM-Receptor	KEGG: mmu04512
Mesenchymal	Mesenchymal	thbs1b	sdc4	0.184714	0	THBS1_SDC4_1	thbs1b - sdc4	THBS	ECM-Receptor	KEGG: mmu04512
Mesenchymal	Mural Cells 1	thbs1b	sdc4	0.157807	0	THBS1_SDC4_1	thbs1b - sdc4	THBS	ECM-Receptor	KEGG: mmu04512
Mesenchymal	Macrophages	thbs1b	sdc4	0.00989432	0	THBS1_SDC4_1	thbs1b - sdc4	THBS	ECM-Receptor	KEGG: mmu04512
ECs 3	ECs 1	thbs1a	sdc4	0.0867722	0	THBS1_SDC4_2	thbs1a - sdc4	THBS	ECM-Receptor	KEGG: mmu04512
EPDCs 1	ECs 1	thbs1a	sdc4	0.178284	0	THBS1_SDC4_2	thbs1a - sdc4	THBS	ECM-Receptor	KEGG: mmu04512
EPDCs 2	ECs 1	thbs1a	sdc4	0.209624	0	THBS1_SDC4_2	thbs1a - sdc4	THBS	ECM-Receptor	KEGG: mmu04512
Mesenchymal	ECs 1	thbs1a	sdc4	0.261583	0	THBS1_SDC4_2	thbs1a - sdc4	THBS	ECM-Receptor	KEGG: mmu04512
Mural Cells 1	ECs 1	thbs1a	sdc4	0.154298	0	THBS1_SDC4_2	thbs1a - sdc4	THBS	ECM-Receptor	KEGG: mmu04512
ECs 3	ECs 2	thbs1a	sdc4	0.0551145	0	THBS1_SDC4_2	thbs1a - sdc4	THBS	ECM-Receptor	KEGG: mmu04512
EPDCs 1	ECs 2	thbs1a	sdc4	0.117536	0	THBS1_SDC4_2	thbs1a - sdc4	THBS	ECM-Receptor	KEGG: mmu04512
EPDCs 2	ECs 2	thbs1a	sdc4	0.140017	0	THBS1_SDC4_2	thbs1a - sdc4	THBS	ECM-Receptor	KEGG: mmu04512
Mesenchymal	ECs 2	thbs1a	sdc4	0.178622	0	THBS1_SDC4_2	thbs1a - sdc4	THBS	ECM-Receptor	KEGG: mmu04512
Mural Cells 1	ECs 2	thbs1a	sdc4	0.100722	0	THBS1_SDC4_2	thbs1a - sdc4	THBS	ECM-Receptor	KEGG: mmu04512
ECs 3	ECs 3	thbs1a	sdc4	0.0604505	0	THBS1_SDC4_2	thbs1a - sdc4	THBS	ECM-Receptor	KEGG: mmu04512
EPDCs 1	ECs 3	thbs1a	sdc4	0.128097	0	THBS1_SDC4_2	thbs1a - sdc4	THBS	ECM-Receptor	KEGG: mmu04512
EPDCs 2	ECs 3	thbs1a	sdc4	0.152249	0	THBS1_SDC4_2	thbs1a - sdc4	THBS	ECM-Receptor	KEGG: mmu04512
Mesenchymal	ECs 3	thbs1a	sdc4	0.193467	0	THBS1_SDC4_2	thbs1a - sdc4	THBS	ECM-Receptor	KEGG: mmu04512
Mural Cells 1	ECs 3	thbs1a	sdc4	0.109959	0	THBS1_SDC4_2	thbs1a - sdc4	THBS	ECM-Receptor	KEGG: mmu04512
ECs 3	Coronary ECs	thbs1a	sdc4	0.059039	0	THBS1_SDC4_2	thbs1a - sdc4	THBS	ECM-Receptor	KEGG: mmu04512
EPDCs 1	Coronary ECs	thbs1a	sdc4	0.125316	0	THBS1_SDC4_2	thbs1a - sdc4	THBS	ECM-Receptor	KEGG: mmu04512
EPDCs 2	Coronary ECs	thbs1a	sdc4	0.149034	0	THBS1_SDC4_2	thbs1a - sdc4	THBS	ECM-Receptor	KEGG: mmu04512
Mesenchymal	Coronary ECs	thbs1a	sdc4	0.189577	0	THBS1_SDC4_2	thbs1a - sdc4	THBS	ECM-Receptor	KEGG: mmu04512
Mural Cells 1	Coronary ECs	thbs1a	sdc4	0.107524	0	THBS1_SDC4_2	thbs1a - sdc4	THBS	ECM-Receptor	KEGG: mmu04512
ECs 3	pCMs	thbs1a	sdc4	0.0388424	0	THBS1_SDC4_2	thbs1a - sdc4	THBS	ECM-Receptor	KEGG: mmu04512
EPDCs 1	pCMs	thbs1a	sdc4	0.0844827	0	THBS1_SDC4_2	thbs1a - sdc4	THBS	ECM-Receptor	KEGG: mmu04512
EPDCs 2	pCMs	thbs1a	sdc4	0.101368	0	THBS1_SDC4_2	thbs1a - sdc4	THBS	ECM-Receptor	KEGG: mmu04512
Mesenchymal	pCMs	thbs1a	sdc4	0.130939	0	THBS1_SDC4_2	thbs1a - sdc4	THBS	ECM-Receptor	KEGG: mmu04512
Mural Cells 1	pCMs	thbs1a	sdc4	0.0720108	0	THBS1_SDC4_2	thbs1a - sdc4	THBS	ECM-Receptor	KEGG: mmu04512
ECs 3	p-tCMs	thbs1a	sdc4	0.0407662	0	THBS1_SDC4_2	thbs1a - sdc4	THBS	ECM-Receptor	KEGG: mmu04512
EPDCs 1	p-tCMs	thbs1a	sdc4	0.0884588	0	THBS1_SDC4_2	thbs1a - sdc4	THBS	ECM-Receptor	KEGG: mmu04512
EPDCs 2	p-tCMs	thbs1a	sdc4	0.106046	0	THBS1_SDC4_2	thbs1a - sdc4	THBS	ECM-Receptor	KEGG: mmu04512
Mesenchymal	p-tCMs	thbs1a	sdc4	0.136775	0	THBS1_SDC4_2	thbs1a - sdc4	THBS	ECM-Receptor	KEGG: mmu04512
Mural Cells 1	p-tCMs	thbs1a	sdc4	0.0754483	0	THBS1_SDC4_2	thbs1a - sdc4	THBS	ECM-Receptor	KEGG: mmu04512
EPDCs 1	cCMs-1	thbs1a	sdc4	0.0202296	0.02	THBS1_SDC4_2	thbs1a - sdc4	THBS	ECM-Receptor	KEGG: mmu04512
EPDCs 2	cCMs-1	thbs1a	sdc4	0.0246181	0	THBS1_SDC4_2	thbs1a - sdc4	THBS	ECM-Receptor	KEGG: mmu04512
Mesenchymal	cCMs-1	thbs1a	sdc4	0.0326122	0.01	THBS1_SDC4_2	thbs1a - sdc4	THBS	ECM-Receptor	KEGG: mmu04512
Mural Cells 1	cCMs-1	thbs1a	sdc4	0.0170664	0.03	THBS1_SDC4_2	thbs1a - sdc4	THBS	ECM-Receptor	KEGG: mmu04512
ECs 3	EPDCs 1	thbs1a	sdc4	0.0818665	0	THBS1_SDC4_2	thbs1a - sdc4	THBS	ECM-Receptor	KEGG: mmu04512
EPDCs 1	EPDCs 1	thbs1a	sdc4	0.169163	0	THBS1_SDC4_2	thbs1a - sdc4	THBS	ECM-Receptor	KEGG: mmu04512
EPDCs 2	EPDCs 1	thbs1a	sdc4	0.199288	0	THBS1_SDC4_2	thbs1a - sdc4	THBS	ECM-Receptor	KEGG: mmu04512
Mesenchymal	EPDCs 1	thbs1a	sdc4	0.249494	0	THBS1_SDC4_2	thbs1a - sdc4	THBS	ECM-Receptor	KEGG: mmu04512
Mural Cells 1	EPDCs 1	thbs1a	sdc4	0.146186	0	THBS1_SDC4_2	thbs1a - sdc4	THBS	ECM-Receptor	KEGG: mmu04512
ECs 3	EPDCs 2	thbs1a	sdc4	0.0916162	0	THBS1_SDC4_2	thbs1a - sdc4	THBS	ECM-Receptor	KEGG: mmu04512
EPDCs 1	EPDCs 2	thbs1a	sdc4	0.18719	0	THBS1_SDC4_2	thbs1a - sdc4	THBS	ECM-Receptor	KEGG: mmu04512
EPDCs 2	EPDCs 2	thbs1a	sdc4	0.219676	0	THBS1_SDC4_2	thbs1a - sdc4	THBS	ECM-Receptor	KEGG: mmu04512
Mesenchymal	EPDCs 2	thbs1a	sdc4	0.273265	0	THBS1_SDC4_2	thbs1a - sdc4	THBS	ECM-Receptor	KEGG: mmu04512
Mural Cells 1	EPDCs 2	thbs1a	sdc4	0.162242	0	THBS1_SDC4_2	thbs1a - sdc4	THBS	ECM-Receptor	KEGG: mmu04512
ECs 3	Mesenchymal	thbs1a	sdc4	0.101514	0	THBS1_SDC4_2	thbs1a - sdc4	THBS	ECM-Receptor	KEGG: mmu04512
EPDCs 1	Mesenchymal	thbs1a	sdc4	0.205082	0	THBS1_SDC4_2	thbs1a - sdc4	THBS	ECM-Receptor	KEGG: mmu04512
EPDCs 2	Mesenchymal	thbs1a	sdc4	0.239758	0	THBS1_SDC4_2	thbs1a - sdc4	THBS	ECM-Receptor	KEGG: mmu04512
Mesenchymal	Mesenchymal	thbs1a	sdc4	0.296385	0	THBS1_SDC4_2	thbs1a - sdc4	THBS	ECM-Receptor	KEGG: mmu04512
Mural Cells 1	Mesenchymal	thbs1a	sdc4	0.178273	0	THBS1_SDC4_2	thbs1a - sdc4	THBS	ECM-Receptor	KEGG: mmu04512
ECs 3	Mural Cells 1	thbs1a	sdc4	0.0854562	0	THBS1_SDC4_2	thbs1a - sdc4	THBS	ECM-Receptor	KEGG: mmu04512
EPDCs 1	Mural Cells 1	thbs1a	sdc4	0.175847	0	THBS1_SDC4_2	thbs1a - sdc4	THBS	ECM-Receptor	KEGG: mmu04512
EPDCs 2	Mural Cells 1	thbs1a	sdc4	0.206867	0	THBS1_SDC4_2	thbs1a - sdc4	THBS	ECM-Receptor	KEGG: mmu04512
Mesenchymal	Mural Cells 1	thbs1a	sdc4	0.258366	0	THBS1_SDC4_2	thbs1a - sdc4	THBS	ECM-Receptor	KEGG: mmu04512
Mural Cells 1	Mural Cells 1	thbs1a	sdc4	0.152129	0	THBS1_SDC4_2	thbs1a - sdc4	THBS	ECM-Receptor	KEGG: mmu04512
ECs 1	ECs 1	thbs3a	sdc4	0.0415416	0	THBS3_SDC4_1	thbs3a - sdc4	THBS	ECM-Receptor	KEGG: mmu04512
ECs 2	ECs 1	thbs3a	sdc4	0.0246867	0	THBS3_SDC4_1	thbs3a - sdc4	THBS	ECM-Receptor	KEGG: mmu04512
EPDCs 1	ECs 1	thbs3a	sdc4	0.0351902	0	THBS3_SDC4_1	thbs3a - sdc4	THBS	ECM-Receptor	KEGG: mmu04512
ECs 1	ECs 2	thbs3a	sdc4	0.0259174	0	THBS3_SDC4_1	thbs3a - sdc4	THBS	ECM-Receptor	KEGG: mmu04512
ECs 2	ECs 2	thbs3a	sdc4	0.0153006	0	THBS3_SDC4_1	thbs3a - sdc4	THBS	ECM-Receptor	KEGG: mmu04512
EPDCs 1	ECs 2	thbs3a	sdc4	0.0219002	0	THBS3_SDC4_1	thbs3a - sdc4	THBS	ECM-Receptor	KEGG: mmu04512
ECs 1	ECs 3	thbs3a	sdc4	0.0285119	0	THBS3_SDC4_1	thbs3a - sdc4	THBS	ECM-Receptor	KEGG: mmu04512
ECs 2	ECs 3	thbs3a	sdc4	0.0168507	0	THBS3_SDC4_1	thbs3a - sdc4	THBS	ECM-Receptor	KEGG: mmu04512
EPDCs 1	ECs 3	thbs3a	sdc4	0.0241025	0	THBS3_SDC4_1	thbs3a - sdc4	THBS	ECM-Receptor	KEGG: mmu04512
ECs 1	Coronary ECs	thbs3a	sdc4	0.0278241	0	THBS3_SDC4_1	thbs3a - sdc4	THBS	ECM-Receptor	KEGG: mmu04512
ECs 2	Coronary ECs	thbs3a	sdc4	0.0164394	0	THBS3_SDC4_1	thbs3a - sdc4	THBS	ECM-Receptor	KEGG: mmu04512
EPDCs 1	Coronary ECs	thbs3a	sdc4	0.0235185	0	THBS3_SDC4_1	thbs3a - sdc4	THBS	ECM-Receptor	KEGG: mmu04512
ECs 1	pCMs	thbs3a	sdc4	0.0181004	0	THBS3_SDC4_1	thbs3a - sdc4	THBS	ECM-Receptor	KEGG: mmu04512
ECs 2	pCMs	thbs3a	sdc4	0.0106507	0	THBS3_SDC4_1	thbs3a - sdc4	THBS	ECM-Receptor	KEGG: mmu04512
EPDCs 1	pCMs	thbs3a	sdc4	0.0152758	0	THBS3_SDC4_1	thbs3a - sdc4	THBS	ECM-Receptor	KEGG: mmu04512
ECs 1	p-tCMs	thbs3a	sdc4	0.0190171	0	THBS3_SDC4_1	thbs3a - sdc4	THBS	ECM-Receptor	KEGG: mmu04512
ECs 2	p-tCMs	thbs3a	sdc4	0.0111945	0	THBS3_SDC4_1	thbs3a - sdc4	THBS	ECM-Receptor	KEGG: mmu04512
EPDCs 1	p-tCMs	thbs3a	sdc4	0.0160519	0	THBS3_SDC4_1	thbs3a - sdc4	THBS	ECM-Receptor	KEGG: mmu04512
ECs 1	cCMs-1	thbs3a	sdc4	0.00410766	0	THBS3_SDC4_1	thbs3a - sdc4	THBS	ECM-Receptor	KEGG: mmu04512
ECs 2	cCMs-1	thbs3a	sdc4	0.00240296	0	THBS3_SDC4_1	thbs3a - sdc4	THBS	ECM-Receptor	KEGG: mmu04512
EPDCs 1	cCMs-1	thbs3a	sdc4	0.00345897	0	THBS3_SDC4_1	thbs3a - sdc4	THBS	ECM-Receptor	KEGG: mmu04512
ECs 1	EPDCs 1	thbs3a	sdc4	0.0390836	0	THBS3_SDC4_1	thbs3a - sdc4	THBS	ECM-Receptor	KEGG: mmu04512
ECs 2	EPDCs 1	thbs3a	sdc4	0.0232019	0	THBS3_SDC4_1	thbs3a - sdc4	THBS	ECM-Receptor	KEGG: mmu04512
EPDCs 1	EPDCs 1	thbs3a	sdc4	0.033095	0	THBS3_SDC4_1	thbs3a - sdc4	THBS	ECM-Receptor	KEGG: mmu04512
ECs 1	EPDCs 2	thbs3a	sdc4	0.0439822	0	THBS3_SDC4_1	thbs3a - sdc4	THBS	ECM-Receptor	KEGG: mmu04512
ECs 2	EPDCs 2	thbs3a	sdc4	0.0261641	0	THBS3_SDC4_1	thbs3a - sdc4	THBS	ECM-Receptor	KEGG: mmu04512
EPDCs 1	EPDCs 2	thbs3a	sdc4	0.0372722	0	THBS3_SDC4_1	thbs3a - sdc4	THBS	ECM-Receptor	KEGG: mmu04512
ECs 1	Mesenchymal	thbs3a	sdc4	0.0490116	0	THBS3_SDC4_1	thbs3a - sdc4	THBS	ECM-Receptor	KEGG: mmu04512
ECs 2	Mesenchymal	thbs3a	sdc4	0.0292183	0	THBS3_SDC4_1	thbs3a - sdc4	THBS	ECM-Receptor	KEGG: mmu04512
EPDCs 1	Mesenchymal	thbs3a	sdc4	0.0415676	0	THBS3_SDC4_1	thbs3a - sdc4	THBS	ECM-Receptor	KEGG: mmu04512
ECs 1	Mural Cells 1	thbs3a	sdc4	0.0408809	0	THBS3_SDC4_1	thbs3a - sdc4	THBS	ECM-Receptor	KEGG: mmu04512
ECs 2	Mural Cells 1	thbs3a	sdc4	0.0242873	0	THBS3_SDC4_1	thbs3a - sdc4	THBS	ECM-Receptor	KEGG: mmu04512
EPDCs 1	Mural Cells 1	thbs3a	sdc4	0.0346268	0	THBS3_SDC4_1	thbs3a - sdc4	THBS	ECM-Receptor	KEGG: mmu04512
ECs 1	Macrophages	thbs3a	sdc4	0.00226805	0	THBS3_SDC4_1	thbs3a - sdc4	THBS	ECM-Receptor	KEGG: mmu04512
ECs 2	Macrophages	thbs3a	sdc4	0.00132578	0	THBS3_SDC4_1	thbs3a - sdc4	THBS	ECM-Receptor	KEGG: mmu04512
EPDCs 1	Macrophages	thbs3a	sdc4	0.00190932	0	THBS3_SDC4_1	thbs3a - sdc4	THBS	ECM-Receptor	KEGG: mmu04512
ECs 1	ECs 3	agrn	dag1	0.017411	0	AGRN_DAG1	agrn - dag1	AGRN	ECM-Receptor	KEGG: mmu04512
ECs 2	ECs 3	agrn	dag1	0.0161192	0	AGRN_DAG1	agrn - dag1	AGRN	ECM-Receptor	KEGG: mmu04512
ECs 1	pCMs	agrn	dag1	0.0780277	0	AGRN_DAG1	agrn - dag1	AGRN	ECM-Receptor	KEGG: mmu04512
ECs 2	pCMs	agrn	dag1	0.0725708	0	AGRN_DAG1	agrn - dag1	AGRN	ECM-Receptor	KEGG: mmu04512
ECs 3	pCMs	agrn	dag1	0.0512471	0	AGRN_DAG1	agrn - dag1	AGRN	ECM-Receptor	KEGG: mmu04512
Coronary ECs	pCMs	agrn	dag1	0.0399014	0.02	AGRN_DAG1	agrn - dag1	AGRN	ECM-Receptor	KEGG: mmu04512
pCMs	pCMs	agrn	dag1	0.048219	0	AGRN_DAG1	agrn - dag1	AGRN	ECM-Receptor	KEGG: mmu04512
ECs 1	p-tCMs	agrn	dag1	0.070838	0	AGRN_DAG1	agrn - dag1	AGRN	ECM-Receptor	KEGG: mmu04512
ECs 2	p-tCMs	agrn	dag1	0.065848	0	AGRN_DAG1	agrn - dag1	AGRN	ECM-Receptor	KEGG: mmu04512
ECs 3	p-tCMs	agrn	dag1	0.0464008	0	AGRN_DAG1	agrn - dag1	AGRN	ECM-Receptor	KEGG: mmu04512
Coronary ECs	p-tCMs	agrn	dag1	0.0360872	0	AGRN_DAG1	agrn - dag1	AGRN	ECM-Receptor	KEGG: mmu04512
pCMs	p-tCMs	agrn	dag1	0.0436459	0	AGRN_DAG1	agrn - dag1	AGRN	ECM-Receptor	KEGG: mmu04512
p-tCMs	p-tCMs	agrn	dag1	0.0139781	0	AGRN_DAG1	agrn - dag1	AGRN	ECM-Receptor	KEGG: mmu04512
ECs 1	EPDCs 1	agrn	dag1	0.0627073	0	AGRN_DAG1	agrn - dag1	AGRN	ECM-Receptor	KEGG: mmu04512
ECs 2	EPDCs 1	agrn	dag1	0.0582541	0	AGRN_DAG1	agrn - dag1	AGRN	ECM-Receptor	KEGG: mmu04512
ECs 3	EPDCs 1	agrn	dag1	0.0409514	0	AGRN_DAG1	agrn - dag1	AGRN	ECM-Receptor	KEGG: mmu04512
Coronary ECs	EPDCs 1	agrn	dag1	0.0318086	0	AGRN_DAG1	agrn - dag1	AGRN	ECM-Receptor	KEGG: mmu04512
pCMs	EPDCs 1	agrn	dag1	0.0385069	0	AGRN_DAG1	agrn - dag1	AGRN	ECM-Receptor	KEGG: mmu04512
ECs 1	EPDCs 2	agrn	dag1	0.182931	0	AGRN_DAG1	agrn - dag1	AGRN	ECM-Receptor	KEGG: mmu04512
ECs 2	EPDCs 2	agrn	dag1	0.171502	0	AGRN_DAG1	agrn - dag1	AGRN	ECM-Receptor	KEGG: mmu04512
ECs 3	EPDCs 2	agrn	dag1	0.125028	0	AGRN_DAG1	agrn - dag1	AGRN	ECM-Receptor	KEGG: mmu04512
Coronary ECs	EPDCs 2	agrn	dag1	0.0990532	0	AGRN_DAG1	agrn - dag1	AGRN	ECM-Receptor	KEGG: mmu04512
pCMs	EPDCs 2	agrn	dag1	0.118183	0	AGRN_DAG1	agrn - dag1	AGRN	ECM-Receptor	KEGG: mmu04512
p-tCMs	EPDCs 2	agrn	dag1	0.0399671	0	AGRN_DAG1	agrn - dag1	AGRN	ECM-Receptor	KEGG: mmu04512
cCMs-1	EPDCs 2	agrn	dag1	0.0162286	0	AGRN_DAG1	agrn - dag1	AGRN	ECM-Receptor	KEGG: mmu04512
EPDCs 1	EPDCs 2	agrn	dag1	0.0246734	0	AGRN_DAG1	agrn - dag1	AGRN	ECM-Receptor	KEGG: mmu04512
EPDCs 2	EPDCs 2	agrn	dag1	0.01734	0	AGRN_DAG1	agrn - dag1	AGRN	ECM-Receptor	KEGG: mmu04512
ECs 1	Mesenchymal	agrn	dag1	0.120287	0	AGRN_DAG1	agrn - dag1	AGRN	ECM-Receptor	KEGG: mmu04512
ECs 2	Mesenchymal	agrn	dag1	0.112234	0	AGRN_DAG1	agrn - dag1	AGRN	ECM-Receptor	KEGG: mmu04512
ECs 3	Mesenchymal	agrn	dag1	0.0802648	0	AGRN_DAG1	agrn - dag1	AGRN	ECM-Receptor	KEGG: mmu04512
Coronary ECs	Mesenchymal	agrn	dag1	0.0629208	0	AGRN_DAG1	agrn - dag1	AGRN	ECM-Receptor	KEGG: mmu04512
pCMs	Mesenchymal	agrn	dag1	0.0756588	0	AGRN_DAG1	agrn - dag1	AGRN	ECM-Receptor	KEGG: mmu04512
p-tCMs	Mesenchymal	agrn	dag1	0.0247948	0	AGRN_DAG1	agrn - dag1	AGRN	ECM-Receptor	KEGG: mmu04512
EPDCs 1	Mesenchymal	agrn	dag1	0.0152149	0.02	AGRN_DAG1	agrn - dag1	AGRN	ECM-Receptor	KEGG: mmu04512
ECs 1	Mural Cells 1	agrn	dag1	0.112596	0	AGRN_DAG1	agrn - dag1	AGRN	ECM-Receptor	KEGG: mmu04512
ECs 2	Mural Cells 1	agrn	dag1	0.104997	0	AGRN_DAG1	agrn - dag1	AGRN	ECM-Receptor	KEGG: mmu04512
ECs 3	Mural Cells 1	agrn	dag1	0.0749149	0	AGRN_DAG1	agrn - dag1	AGRN	ECM-Receptor	KEGG: mmu04512
Coronary ECs	Mural Cells 1	agrn	dag1	0.0586533	0	AGRN_DAG1	agrn - dag1	AGRN	ECM-Receptor	KEGG: mmu04512
pCMs	Mural Cells 1	agrn	dag1	0.0705924	0	AGRN_DAG1	agrn - dag1	AGRN	ECM-Receptor	KEGG: mmu04512
p-tCMs	Mural Cells 1	agrn	dag1	0.0230495	0	AGRN_DAG1	agrn - dag1	AGRN	ECM-Receptor	KEGG: mmu04512
EPDCs 1	Mural Cells 1	agrn	dag1	0.0141341	0.02	AGRN_DAG1	agrn - dag1	AGRN	ECM-Receptor	KEGG: mmu04512
ECs 1	T/NK/B	agrn	dag1	0.0253574	0	AGRN_DAG1	agrn - dag1	AGRN	ECM-Receptor	KEGG: mmu04512
ECs 2	T/NK/B	agrn	dag1	0.0234902	0	AGRN_DAG1	agrn - dag1	AGRN	ECM-Receptor	KEGG: mmu04512
ECs 3	T/NK/B	agrn	dag1	0.016334	0.02	AGRN_DAG1	agrn - dag1	AGRN	ECM-Receptor	KEGG: mmu04512
ECs 1	ECs 3	hspg2	dag1	0.00749539	0	HSPG2_DAG1	hspg2 - dag1	HSPG	ECM-Receptor	KEGG: mmu04512
ECs 2	ECs 3	hspg2	dag1	0.0063173	0	HSPG2_DAG1	hspg2 - dag1	HSPG	ECM-Receptor	KEGG: mmu04512
ECs 3	ECs 3	hspg2	dag1	0.00500833	0	HSPG2_DAG1	hspg2 - dag1	HSPG	ECM-Receptor	KEGG: mmu04512
EPDCs 2	ECs 3	hspg2	dag1	0.00517066	0	HSPG2_DAG1	hspg2 - dag1	HSPG	ECM-Receptor	KEGG: mmu04512
ECs 1	pCMs	hspg2	dag1	0.0348139	0	HSPG2_DAG1	hspg2 - dag1	HSPG	ECM-Receptor	KEGG: mmu04512
ECs 2	pCMs	hspg2	dag1	0.0294695	0	HSPG2_DAG1	hspg2 - dag1	HSPG	ECM-Receptor	KEGG: mmu04512
ECs 3	pCMs	hspg2	dag1	0.0234767	0	HSPG2_DAG1	hspg2 - dag1	HSPG	ECM-Receptor	KEGG: mmu04512
EPDCs 1	pCMs	hspg2	dag1	0.00657409	0.02	HSPG2_DAG1	hspg2 - dag1	HSPG	ECM-Receptor	KEGG: mmu04512
EPDCs 2	pCMs	hspg2	dag1	0.024223	0	HSPG2_DAG1	hspg2 - dag1	HSPG	ECM-Receptor	KEGG: mmu04512
Mesenchymal	pCMs	hspg2	dag1	0.00697877	0.04	HSPG2_DAG1	hspg2 - dag1	HSPG	ECM-Receptor	KEGG: mmu04512
ECs 1	p-tCMs	hspg2	dag1	0.0314702	0	HSPG2_DAG1	hspg2 - dag1	HSPG	ECM-Receptor	KEGG: mmu04512
ECs 2	p-tCMs	hspg2	dag1	0.0266249	0	HSPG2_DAG1	hspg2 - dag1	HSPG	ECM-Receptor	KEGG: mmu04512
ECs 3	p-tCMs	hspg2	dag1	0.0211979	0	HSPG2_DAG1	hspg2 - dag1	HSPG	ECM-Receptor	KEGG: mmu04512
EPDCs 1	p-tCMs	hspg2	dag1	0.00592601	0	HSPG2_DAG1	hspg2 - dag1	HSPG	ECM-Receptor	KEGG: mmu04512
EPDCs 2	p-tCMs	hspg2	dag1	0.0218734	0	HSPG2_DAG1	hspg2 - dag1	HSPG	ECM-Receptor	KEGG: mmu04512
Mesenchymal	p-tCMs	hspg2	dag1	0.00629105	0	HSPG2_DAG1	hspg2 - dag1	HSPG	ECM-Receptor	KEGG: mmu04512
ECs 1	EPDCs 1	hspg2	dag1	0.0277232	0	HSPG2_DAG1	hspg2 - dag1	HSPG	ECM-Receptor	KEGG: mmu04512
ECs 2	EPDCs 1	hspg2	dag1	0.0234409	0	HSPG2_DAG1	hspg2 - dag1	HSPG	ECM-Receptor	KEGG: mmu04512
ECs 3	EPDCs 1	hspg2	dag1	0.0186505	0	HSPG2_DAG1	hspg2 - dag1	HSPG	ECM-Receptor	KEGG: mmu04512
EPDCs 1	EPDCs 1	hspg2	dag1	0.0052041	0	HSPG2_DAG1	hspg2 - dag1	HSPG	ECM-Receptor	KEGG: mmu04512
EPDCs 2	EPDCs 1	hspg2	dag1	0.0192464	0	HSPG2_DAG1	hspg2 - dag1	HSPG	ECM-Receptor	KEGG: mmu04512
Mesenchymal	EPDCs 1	hspg2	dag1	0.00552491	0.01	HSPG2_DAG1	hspg2 - dag1	HSPG	ECM-Receptor	KEGG: mmu04512
ECs 1	EPDCs 2	hspg2	dag1	0.0871082	0	HSPG2_DAG1	hspg2 - dag1	HSPG	ECM-Receptor	KEGG: mmu04512
ECs 2	EPDCs 2	hspg2	dag1	0.0743544	0	HSPG2_DAG1	hspg2 - dag1	HSPG	ECM-Receptor	KEGG: mmu04512
ECs 3	EPDCs 2	hspg2	dag1	0.0597962	0	HSPG2_DAG1	hspg2 - dag1	HSPG	ECM-Receptor	KEGG: mmu04512
EPDCs 1	EPDCs 2	hspg2	dag1	0.0172052	0	HSPG2_DAG1	hspg2 - dag1	HSPG	ECM-Receptor	KEGG: mmu04512
EPDCs 2	EPDCs 2	hspg2	dag1	0.0616243	0	HSPG2_DAG1	hspg2 - dag1	HSPG	ECM-Receptor	KEGG: mmu04512
Mesenchymal	EPDCs 2	hspg2	dag1	0.0182523	0	HSPG2_DAG1	hspg2 - dag1	HSPG	ECM-Receptor	KEGG: mmu04512
ECs 1	Mesenchymal	hspg2	dag1	0.0550667	0	HSPG2_DAG1	hspg2 - dag1	HSPG	ECM-Receptor	KEGG: mmu04512
ECs 2	Mesenchymal	hspg2	dag1	0.0467639	0	HSPG2_DAG1	hspg2 - dag1	HSPG	ECM-Receptor	KEGG: mmu04512
ECs 3	Mesenchymal	hspg2	dag1	0.0373896	0	HSPG2_DAG1	hspg2 - dag1	HSPG	ECM-Receptor	KEGG: mmu04512
EPDCs 1	Mesenchymal	hspg2	dag1	0.0105786	0	HSPG2_DAG1	hspg2 - dag1	HSPG	ECM-Receptor	KEGG: mmu04512
EPDCs 2	Mesenchymal	hspg2	dag1	0.0385608	0	HSPG2_DAG1	hspg2 - dag1	HSPG	ECM-Receptor	KEGG: mmu04512
Mesenchymal	Mesenchymal	hspg2	dag1	0.011227	0	HSPG2_DAG1	hspg2 - dag1	HSPG	ECM-Receptor	KEGG: mmu04512
ECs 1	Mural Cells 1	hspg2	dag1	0.0513027	0	HSPG2_DAG1	hspg2 - dag1	HSPG	ECM-Receptor	KEGG: mmu04512
ECs 2	Mural Cells 1	hspg2	dag1	0.0435413	0	HSPG2_DAG1	hspg2 - dag1	HSPG	ECM-Receptor	KEGG: mmu04512
ECs 3	Mural Cells 1	hspg2	dag1	0.0347894	0	HSPG2_DAG1	hspg2 - dag1	HSPG	ECM-Receptor	KEGG: mmu04512
EPDCs 1	Mural Cells 1	hspg2	dag1	0.00982389	0	HSPG2_DAG1	hspg2 - dag1	HSPG	ECM-Receptor	KEGG: mmu04512
EPDCs 2	Mural Cells 1	hspg2	dag1	0.0358821	0	HSPG2_DAG1	hspg2 - dag1	HSPG	ECM-Receptor	KEGG: mmu04512
Mesenchymal	Mural Cells 1	hspg2	dag1	0.0104265	0	HSPG2_DAG1	hspg2 - dag1	HSPG	ECM-Receptor	KEGG: mmu04512
ECs 1	T/NK/B	hspg2	dag1	0.0109668	0	HSPG2_DAG1	hspg2 - dag1	HSPG	ECM-Receptor	KEGG: mmu04512
ECs 2	T/NK/B	hspg2	dag1	0.0092482	0	HSPG2_DAG1	hspg2 - dag1	HSPG	ECM-Receptor	KEGG: mmu04512
ECs 3	T/NK/B	hspg2	dag1	0.00733642	0	HSPG2_DAG1	hspg2 - dag1	HSPG	ECM-Receptor	KEGG: mmu04512
EPDCs 2	T/NK/B	hspg2	dag1	0.00757363	0	HSPG2_DAG1	hspg2 - dag1	HSPG	ECM-Receptor	KEGG: mmu04512
ECs 3	ECs 3	lama5	dag1	0.000942057	0	LAMA5_DAG1	lama5 - dag1	LAMININ	ECM-Receptor	KEGG: mmu04512
[truncated: 3,823 more rows]
