# Supplementary material for: Developmental single-cell atlas of coronary vessel growth and cardiomyocyte interaction in zebrafish
Source: Development. 2026 Jan 22;153(2):dev205065. doi: 10.1242/dev.205065 (PMC12863305; doi:10.1242/dev.205065)
Supplement: Table S5. Establishment all interactions [file develop-153-205065-TableS5.xlsx]

## Sheet: Sheet 1
source	target	ligand	receptor	prob	pval	interaction_name	interaction_name_2	pathway_name	annotation	evidence
EPDCs 2	ECs 1	wnt5b	fzd4	0.00253165	0	WNT5B_FZD4	wnt5b - fzd4	ncWNT	Secreted Signaling	KEGG: mmu04310
Mesenchymal	ECs 1	wnt5b	fzd4	0.00235482	0	WNT5B_FZD4	wnt5b - fzd4	ncWNT	Secreted Signaling	KEGG: mmu04310
EPDCs 2	ECs 2	wnt5b	fzd4	0.00146608	0	WNT5B_FZD4	wnt5b - fzd4	ncWNT	Secreted Signaling	KEGG: mmu04310
Mesenchymal	ECs 2	wnt5b	fzd4	0.00136357	0	WNT5B_FZD4	wnt5b - fzd4	ncWNT	Secreted Signaling	KEGG: mmu04310
EPDCs 2	ECs 3	wnt5b	fzd4	0.00177822	0	WNT5B_FZD4	wnt5b - fzd4	ncWNT	Secreted Signaling	KEGG: mmu04310
Mesenchymal	ECs 3	wnt5b	fzd4	0.00165393	0	WNT5B_FZD4	wnt5b - fzd4	ncWNT	Secreted Signaling	KEGG: mmu04310
EPDCs 2	Coronary ECs	wnt5b	fzd4	0.0112823	0	WNT5B_FZD4	wnt5b - fzd4	ncWNT	Secreted Signaling	KEGG: mmu04310
Mesenchymal	Coronary ECs	wnt5b	fzd4	0.0105007	0	WNT5B_FZD4	wnt5b - fzd4	ncWNT	Secreted Signaling	KEGG: mmu04310
EPDCs 2	EPDCs 2	wnt5b	fzd4	0.000996047	0	WNT5B_FZD4	wnt5b - fzd4	ncWNT	Secreted Signaling	KEGG: mmu04310
Mesenchymal	EPDCs 2	wnt5b	fzd4	0.000926375	0	WNT5B_FZD4	wnt5b - fzd4	ncWNT	Secreted Signaling	KEGG: mmu04310
EPDCs 2	Coronary ECs	wnt5b	fzd5	0.000312988	0	WNT5B_FZD5	wnt5b - fzd5	ncWNT	Secreted Signaling	KEGG: mmu04310
Mesenchymal	Coronary ECs	wnt5b	fzd5	0.000291081	0	WNT5B_FZD5	wnt5b - fzd5	ncWNT	Secreted Signaling	KEGG: mmu04310
EPDCs 2	pCMs	wnt5b	fzd5	0.000401502	0	WNT5B_FZD5	wnt5b - fzd5	ncWNT	Secreted Signaling	KEGG: mmu04310
Mesenchymal	pCMs	wnt5b	fzd5	0.000373402	0	WNT5B_FZD5	wnt5b - fzd5	ncWNT	Secreted Signaling	KEGG: mmu04310
EPDCs 2	p-tCMs	wnt5b	fzd5	0.00109035	0	WNT5B_FZD5	wnt5b - fzd5	ncWNT	Secreted Signaling	KEGG: mmu04310
Mesenchymal	p-tCMs	wnt5b	fzd5	0.00101409	0	WNT5B_FZD5	wnt5b - fzd5	ncWNT	Secreted Signaling	KEGG: mmu04310
EPDCs 2	EPDCs 2	wnt5b	fzd7a	0.000992878	0	WNT5B_FZD7_2	wnt5b - fzd7a	ncWNT	Secreted Signaling	KEGG: mmu04310
Mesenchymal	EPDCs 2	wnt5b	fzd7a	0.000923427	0	WNT5B_FZD7_2	wnt5b - fzd7a	ncWNT	Secreted Signaling	KEGG: mmu04310
ECs 1	ECs 3	hbegfa	egfra	0.00153618	0	HBEGF_EGFR_2	hbegfa - egfra	EGF	Secreted Signaling	KEGG: mmu04012
ECs 2	ECs 3	hbegfa	egfra	0.00520869	0	HBEGF_EGFR_2	hbegfa - egfra	EGF	Secreted Signaling	KEGG: mmu04012
ECs 3	ECs 3	hbegfa	egfra	0.00686193	0	HBEGF_EGFR_2	hbegfa - egfra	EGF	Secreted Signaling	KEGG: mmu04012
Coronary ECs	ECs 3	hbegfa	egfra	0.00420525	0	HBEGF_EGFR_2	hbegfa - egfra	EGF	Secreted Signaling	KEGG: mmu04012
pCMs	ECs 3	hbegfa	egfra	0.0043172	0	HBEGF_EGFR_2	hbegfa - egfra	EGF	Secreted Signaling	KEGG: mmu04012
p-tCMs	ECs 3	hbegfa	egfra	0.00199772	0	HBEGF_EGFR_2	hbegfa - egfra	EGF	Secreted Signaling	KEGG: mmu04012
EPDCs 1	ECs 3	hbegfa	egfra	0.00330226	0	HBEGF_EGFR_2	hbegfa - egfra	EGF	Secreted Signaling	KEGG: mmu04012
EPDCs 2	ECs 3	hbegfa	egfra	0.00191892	0	HBEGF_EGFR_2	hbegfa - egfra	EGF	Secreted Signaling	KEGG: mmu04012
Mesenchymal	ECs 3	hbegfa	egfra	0.0095017	0	HBEGF_EGFR_2	hbegfa - egfra	EGF	Secreted Signaling	KEGG: mmu04012
Mural Cells 1	ECs 3	hbegfa	egfra	0.0053108	0	HBEGF_EGFR_2	hbegfa - egfra	EGF	Secreted Signaling	KEGG: mmu04012
ECs 1	EPDCs 1	hbegfa	egfra	0.00569558	0	HBEGF_EGFR_2	hbegfa - egfra	EGF	Secreted Signaling	KEGG: mmu04012
ECs 2	EPDCs 1	hbegfa	egfra	0.0191214	0	HBEGF_EGFR_2	hbegfa - egfra	EGF	Secreted Signaling	KEGG: mmu04012
ECs 3	EPDCs 1	hbegfa	egfra	0.0250792	0	HBEGF_EGFR_2	hbegfa - egfra	EGF	Secreted Signaling	KEGG: mmu04012
Coronary ECs	EPDCs 1	hbegfa	egfra	0.0154794	0	HBEGF_EGFR_2	hbegfa - egfra	EGF	Secreted Signaling	KEGG: mmu04012
pCMs	EPDCs 1	hbegfa	egfra	0.0158867	0	HBEGF_EGFR_2	hbegfa - egfra	EGF	Secreted Signaling	KEGG: mmu04012
p-tCMs	EPDCs 1	hbegfa	egfra	0.00739752	0	HBEGF_EGFR_2	hbegfa - egfra	EGF	Secreted Signaling	KEGG: mmu04012
EPDCs 1	EPDCs 1	hbegfa	egfra	0.0121852	0	HBEGF_EGFR_2	hbegfa - egfra	EGF	Secreted Signaling	KEGG: mmu04012
EPDCs 2	EPDCs 1	hbegfa	egfra	0.00710725	0	HBEGF_EGFR_2	hbegfa - egfra	EGF	Secreted Signaling	KEGG: mmu04012
Mesenchymal	EPDCs 1	hbegfa	egfra	0.0344838	0	HBEGF_EGFR_2	hbegfa - egfra	EGF	Secreted Signaling	KEGG: mmu04012
Mural Cells 1	EPDCs 1	hbegfa	egfra	0.0194909	0	HBEGF_EGFR_2	hbegfa - egfra	EGF	Secreted Signaling	KEGG: mmu04012
ECs 1	EPDCs 2	hbegfa	egfra	0.0125687	0	HBEGF_EGFR_2	hbegfa - egfra	EGF	Secreted Signaling	KEGG: mmu04012
ECs 2	EPDCs 2	hbegfa	egfra	0.0415194	0	HBEGF_EGFR_2	hbegfa - egfra	EGF	Secreted Signaling	KEGG: mmu04012
ECs 3	EPDCs 2	hbegfa	egfra	0.0540713	0	HBEGF_EGFR_2	hbegfa - egfra	EGF	Secreted Signaling	KEGG: mmu04012
Coronary ECs	EPDCs 2	hbegfa	egfra	0.0337582	0	HBEGF_EGFR_2	hbegfa - egfra	EGF	Secreted Signaling	KEGG: mmu04012
pCMs	EPDCs 2	hbegfa	egfra	0.0346295	0	HBEGF_EGFR_2	hbegfa - egfra	EGF	Secreted Signaling	KEGG: mmu04012
p-tCMs	EPDCs 2	hbegfa	egfra	0.0162907	0	HBEGF_EGFR_2	hbegfa - egfra	EGF	Secreted Signaling	KEGG: mmu04012
EPDCs 1	EPDCs 2	hbegfa	egfra	0.0266794	0	HBEGF_EGFR_2	hbegfa - egfra	EGF	Secreted Signaling	KEGG: mmu04012
EPDCs 2	EPDCs 2	hbegfa	egfra	0.015657	0	HBEGF_EGFR_2	hbegfa - egfra	EGF	Secreted Signaling	KEGG: mmu04012
Mesenchymal	EPDCs 2	hbegfa	egfra	0.0735279	0	HBEGF_EGFR_2	hbegfa - egfra	EGF	Secreted Signaling	KEGG: mmu04012
Mural Cells 1	EPDCs 2	hbegfa	egfra	0.0423031	0	HBEGF_EGFR_2	hbegfa - egfra	EGF	Secreted Signaling	KEGG: mmu04012
ECs 1	Mesenchymal	hbegfa	egfra	0.00461508	0	HBEGF_EGFR_2	hbegfa - egfra	EGF	Secreted Signaling	KEGG: mmu04012
ECs 2	Mesenchymal	hbegfa	egfra	0.0155337	0	HBEGF_EGFR_2	hbegfa - egfra	EGF	Secreted Signaling	KEGG: mmu04012
ECs 3	Mesenchymal	hbegfa	egfra	0.0203969	0	HBEGF_EGFR_2	hbegfa - egfra	EGF	Secreted Signaling	KEGG: mmu04012
Coronary ECs	Mesenchymal	hbegfa	egfra	0.0125663	0	HBEGF_EGFR_2	hbegfa - egfra	EGF	Secreted Signaling	KEGG: mmu04012
pCMs	Mesenchymal	hbegfa	egfra	0.0128979	0	HBEGF_EGFR_2	hbegfa - egfra	EGF	Secreted Signaling	KEGG: mmu04012
p-tCMs	Mesenchymal	hbegfa	egfra	0.00599609	0	HBEGF_EGFR_2	hbegfa - egfra	EGF	Secreted Signaling	KEGG: mmu04012
EPDCs 1	Mesenchymal	hbegfa	egfra	0.00988576	0	HBEGF_EGFR_2	hbegfa - egfra	EGF	Secreted Signaling	KEGG: mmu04012
EPDCs 2	Mesenchymal	hbegfa	egfra	0.00576049	0	HBEGF_EGFR_2	hbegfa - egfra	EGF	Secreted Signaling	KEGG: mmu04012
Mesenchymal	Mesenchymal	hbegfa	egfra	0.0280963	0	HBEGF_EGFR_2	hbegfa - egfra	EGF	Secreted Signaling	KEGG: mmu04012
Mural Cells 1	Mesenchymal	hbegfa	egfra	0.015835	0	HBEGF_EGFR_2	hbegfa - egfra	EGF	Secreted Signaling	KEGG: mmu04012
ECs 1	Mural Cells 1	hbegfa	egfra	0.00354885	0	HBEGF_EGFR_2	hbegfa - egfra	EGF	Secreted Signaling	KEGG: mmu04012
ECs 2	Mural Cells 1	hbegfa	egfra	0.0119753	0	HBEGF_EGFR_2	hbegfa - egfra	EGF	Secreted Signaling	KEGG: mmu04012
ECs 3	Mural Cells 1	hbegfa	egfra	0.0157422	0	HBEGF_EGFR_2	hbegfa - egfra	EGF	Secreted Signaling	KEGG: mmu04012
Coronary ECs	Mural Cells 1	hbegfa	egfra	0.00968097	0	HBEGF_EGFR_2	hbegfa - egfra	EGF	Secreted Signaling	KEGG: mmu04012
pCMs	Mural Cells 1	hbegfa	egfra	0.00993722	0	HBEGF_EGFR_2	hbegfa - egfra	EGF	Secreted Signaling	KEGG: mmu04012
p-tCMs	Mural Cells 1	hbegfa	egfra	0.00461228	0	HBEGF_EGFR_2	hbegfa - egfra	EGF	Secreted Signaling	KEGG: mmu04012
EPDCs 1	Mural Cells 1	hbegfa	egfra	0.00761116	0	HBEGF_EGFR_2	hbegfa - egfra	EGF	Secreted Signaling	KEGG: mmu04012
EPDCs 2	Mural Cells 1	hbegfa	egfra	0.00443082	0	HBEGF_EGFR_2	hbegfa - egfra	EGF	Secreted Signaling	KEGG: mmu04012
Mesenchymal	Mural Cells 1	hbegfa	egfra	0.0217235	0	HBEGF_EGFR_2	hbegfa - egfra	EGF	Secreted Signaling	KEGG: mmu04012
Mural Cells 1	Mural Cells 1	hbegfa	egfra	0.0122084	0	HBEGF_EGFR_2	hbegfa - egfra	EGF	Secreted Signaling	KEGG: mmu04012
ECs 1	pCMs	hbegfa	erbb4b	0.0116019	0	HBEGF_ERBB4_6	hbegfa - erbb4b	EGF	Secreted Signaling	KEGG: mmu04012
ECs 2	pCMs	hbegfa	erbb4b	0.0384126	0	HBEGF_ERBB4_6	hbegfa - erbb4b	EGF	Secreted Signaling	KEGG: mmu04012
ECs 3	pCMs	hbegfa	erbb4b	0.0500743	0	HBEGF_ERBB4_6	hbegfa - erbb4b	EGF	Secreted Signaling	KEGG: mmu04012
Coronary ECs	pCMs	hbegfa	erbb4b	0.0312132	0	HBEGF_ERBB4_6	hbegfa - erbb4b	EGF	Secreted Signaling	KEGG: mmu04012
pCMs	pCMs	hbegfa	erbb4b	0.032021	0	HBEGF_ERBB4_6	hbegfa - erbb4b	EGF	Secreted Signaling	KEGG: mmu04012
p-tCMs	pCMs	hbegfa	erbb4b	0.0150421	0	HBEGF_ERBB4_6	hbegfa - erbb4b	EGF	Secreted Signaling	KEGG: mmu04012
EPDCs 1	pCMs	hbegfa	erbb4b	0.0246544	0	HBEGF_ERBB4_6	hbegfa - erbb4b	EGF	Secreted Signaling	KEGG: mmu04012
EPDCs 2	pCMs	hbegfa	erbb4b	0.0144562	0	HBEGF_ERBB4_6	hbegfa - erbb4b	EGF	Secreted Signaling	KEGG: mmu04012
Mesenchymal	pCMs	hbegfa	erbb4b	0.0681962	0	HBEGF_ERBB4_6	hbegfa - erbb4b	EGF	Secreted Signaling	KEGG: mmu04012
Mural Cells 1	pCMs	hbegfa	erbb4b	0.03914	0	HBEGF_ERBB4_6	hbegfa - erbb4b	EGF	Secreted Signaling	KEGG: mmu04012
ECs 1	p-tCMs	hbegfa	erbb4b	0.011653	0	HBEGF_ERBB4_6	hbegfa - erbb4b	EGF	Secreted Signaling	KEGG: mmu04012
ECs 2	p-tCMs	hbegfa	erbb4b	0.0385769	0	HBEGF_ERBB4_6	hbegfa - erbb4b	EGF	Secreted Signaling	KEGG: mmu04012
ECs 3	p-tCMs	hbegfa	erbb4b	0.0502859	0	HBEGF_ERBB4_6	hbegfa - erbb4b	EGF	Secreted Signaling	KEGG: mmu04012
Coronary ECs	p-tCMs	hbegfa	erbb4b	0.0313478	0	HBEGF_ERBB4_6	hbegfa - erbb4b	EGF	Secreted Signaling	KEGG: mmu04012
pCMs	p-tCMs	hbegfa	erbb4b	0.0321589	0	HBEGF_ERBB4_6	hbegfa - erbb4b	EGF	Secreted Signaling	KEGG: mmu04012
p-tCMs	p-tCMs	hbegfa	erbb4b	0.015108	0	HBEGF_ERBB4_6	hbegfa - erbb4b	EGF	Secreted Signaling	KEGG: mmu04012
EPDCs 1	p-tCMs	hbegfa	erbb4b	0.0247614	0	HBEGF_ERBB4_6	hbegfa - erbb4b	EGF	Secreted Signaling	KEGG: mmu04012
EPDCs 2	p-tCMs	hbegfa	erbb4b	0.0145196	0	HBEGF_ERBB4_6	hbegfa - erbb4b	EGF	Secreted Signaling	KEGG: mmu04012
Mesenchymal	p-tCMs	hbegfa	erbb4b	0.0684789	0	HBEGF_ERBB4_6	hbegfa - erbb4b	EGF	Secreted Signaling	KEGG: mmu04012
Mural Cells 1	p-tCMs	hbegfa	erbb4b	0.0393073	0	HBEGF_ERBB4_6	hbegfa - erbb4b	EGF	Secreted Signaling	KEGG: mmu04012
ECs 1	Mural Cells 1	hbegfa	erbb4b	0.0197294	0	HBEGF_ERBB4_6	hbegfa - erbb4b	EGF	Secreted Signaling	KEGG: mmu04012
ECs 2	Mural Cells 1	hbegfa	erbb4b	0.0641035	0	HBEGF_ERBB4_6	hbegfa - erbb4b	EGF	Secreted Signaling	KEGG: mmu04012
ECs 3	Mural Cells 1	hbegfa	erbb4b	0.0828924	0	HBEGF_ERBB4_6	hbegfa - erbb4b	EGF	Secreted Signaling	KEGG: mmu04012
Coronary ECs	Mural Cells 1	hbegfa	erbb4b	0.0523513	0	HBEGF_ERBB4_6	hbegfa - erbb4b	EGF	Secreted Signaling	KEGG: mmu04012
pCMs	Mural Cells 1	hbegfa	erbb4b	0.0536758	0	HBEGF_ERBB4_6	hbegfa - erbb4b	EGF	Secreted Signaling	KEGG: mmu04012
p-tCMs	Mural Cells 1	hbegfa	erbb4b	0.0255173	0	HBEGF_ERBB4_6	hbegfa - erbb4b	EGF	Secreted Signaling	KEGG: mmu04012
EPDCs 1	Mural Cells 1	hbegfa	erbb4b	0.0415412	0	HBEGF_ERBB4_6	hbegfa - erbb4b	EGF	Secreted Signaling	KEGG: mmu04012
EPDCs 2	Mural Cells 1	hbegfa	erbb4b	0.0245336	0	HBEGF_ERBB4_6	hbegfa - erbb4b	EGF	Secreted Signaling	KEGG: mmu04012
Mesenchymal	Mural Cells 1	hbegfa	erbb4b	0.111497	0	HBEGF_ERBB4_6	hbegfa - erbb4b	EGF	Secreted Signaling	KEGG: mmu04012
Mural Cells 1	Mural Cells 1	hbegfa	erbb4b	0.0652844	0	HBEGF_ERBB4_6	hbegfa - erbb4b	EGF	Secreted Signaling	KEGG: mmu04012
ECs 1	pCMs	nrg2a	erbb4b	0.02714	0	NRG2_ERBB4_3	nrg2a - erbb4b	NRG	Secreted Signaling	KEGG: mmu04012
ECs 2	pCMs	nrg2a	erbb4b	0.0102626	0	NRG2_ERBB4_3	nrg2a - erbb4b	NRG	Secreted Signaling	KEGG: mmu04012
ECs 3	pCMs	nrg2a	erbb4b	0.00705244	0	NRG2_ERBB4_3	nrg2a - erbb4b	NRG	Secreted Signaling	KEGG: mmu04012
EPDCs 2	pCMs	nrg2a	erbb4b	0.00444548	0	NRG2_ERBB4_3	nrg2a - erbb4b	NRG	Secreted Signaling	KEGG: mmu04012
ECs 1	p-tCMs	nrg2a	erbb4b	0.0272574	0	NRG2_ERBB4_3	nrg2a - erbb4b	NRG	Secreted Signaling	KEGG: mmu04012
ECs 2	p-tCMs	nrg2a	erbb4b	0.0103078	0	NRG2_ERBB4_3	nrg2a - erbb4b	NRG	Secreted Signaling	KEGG: mmu04012
ECs 3	p-tCMs	nrg2a	erbb4b	0.0070836	0	NRG2_ERBB4_3	nrg2a - erbb4b	NRG	Secreted Signaling	KEGG: mmu04012
EPDCs 2	p-tCMs	nrg2a	erbb4b	0.00446517	0	NRG2_ERBB4_3	nrg2a - erbb4b	NRG	Secreted Signaling	KEGG: mmu04012
ECs 1	Mural Cells 1	nrg2a	erbb4b	0.0456495	0	NRG2_ERBB4_3	nrg2a - erbb4b	NRG	Secreted Signaling	KEGG: mmu04012
ECs 2	Mural Cells 1	nrg2a	erbb4b	0.0174684	0	NRG2_ERBB4_3	nrg2a - erbb4b	NRG	Secreted Signaling	KEGG: mmu04012
ECs 3	Mural Cells 1	nrg2a	erbb4b	0.0120317	0	NRG2_ERBB4_3	nrg2a - erbb4b	NRG	Secreted Signaling	KEGG: mmu04012
EPDCs 2	Mural Cells 1	nrg2a	erbb4b	0.00759819	0	NRG2_ERBB4_3	nrg2a - erbb4b	NRG	Secreted Signaling	KEGG: mmu04012
pCMs	pCMs	nrg3b	erbb4b	0.0109289	0	NRG3_ERBB4_3	nrg3b - erbb4b	NRG	Secreted Signaling	KEGG: mmu04012
pCMs	p-tCMs	nrg3b	erbb4b	0.010977	0	NRG3_ERBB4_3	nrg3b - erbb4b	NRG	Secreted Signaling	KEGG: mmu04012
pCMs	Mural Cells 1	nrg3b	erbb4b	0.0185938	0	NRG3_ERBB4_3	nrg3b - erbb4b	NRG	Secreted Signaling	KEGG: mmu04012
ECs 3	EPDCs 1	pdgfab	pdgfra	9.61392e-05	0	PDGFA_PDGFRA_1	pdgfab - pdgfra	PDGF	Secreted Signaling	PMID: 15207812
Coronary ECs	EPDCs 1	pdgfab	pdgfra	0.000414487	0	PDGFA_PDGFRA_1	pdgfab - pdgfra	PDGF	Secreted Signaling	PMID: 15207812
EPDCs 2	EPDCs 1	pdgfab	pdgfra	0.000248559	0	PDGFA_PDGFRA_1	pdgfab - pdgfra	PDGF	Secreted Signaling	PMID: 15207812
ECs 3	Mesenchymal	pdgfab	pdgfra	5.90852e-05	0	PDGFA_PDGFRA_1	pdgfab - pdgfra	PDGF	Secreted Signaling	PMID: 15207812
Coronary ECs	Mesenchymal	pdgfab	pdgfra	0.000254801	0	PDGFA_PDGFRA_1	pdgfab - pdgfra	PDGF	Secreted Signaling	PMID: 15207812
EPDCs 2	Mesenchymal	pdgfab	pdgfra	0.000152808	0	PDGFA_PDGFRA_1	pdgfab - pdgfra	PDGF	Secreted Signaling	PMID: 15207812
Mesenchymal	EPDCs 1	pdgfaa	pdgfra	0.000141316	0	PDGFA_PDGFRA_2	pdgfaa - pdgfra	PDGF	Secreted Signaling	PMID: 15207812
Mesenchymal	Mesenchymal	pdgfaa	pdgfra	8.68564e-05	0	PDGFA_PDGFRA_2	pdgfaa - pdgfra	PDGF	Secreted Signaling	PMID: 15207812
ECs 3	EPDCs 1	pdgfab	pdgfrb	0.00059622	0	PDGFA_PDGFRB_1	pdgfab - pdgfrb	PDGF	Secreted Signaling	PMID: 15207812
Coronary ECs	EPDCs 1	pdgfab	pdgfrb	0.00256329	0	PDGFA_PDGFRB_1	pdgfab - pdgfrb	PDGF	Secreted Signaling	PMID: 15207812
EPDCs 2	EPDCs 1	pdgfab	pdgfrb	0.00153607	0	PDGFA_PDGFRB_1	pdgfab - pdgfrb	PDGF	Secreted Signaling	PMID: 15207812
ECs 3	EPDCs 2	pdgfab	pdgfrb	0.000635634	0	PDGFA_PDGFRB_1	pdgfab - pdgfrb	PDGF	Secreted Signaling	PMID: 15207812
Coronary ECs	EPDCs 2	pdgfab	pdgfrb	0.00273171	0	PDGFA_PDGFRB_1	pdgfab - pdgfrb	PDGF	Secreted Signaling	PMID: 15207812
EPDCs 2	EPDCs 2	pdgfab	pdgfrb	0.00163684	0	PDGFA_PDGFRB_1	pdgfab - pdgfrb	PDGF	Secreted Signaling	PMID: 15207812
ECs 3	Mesenchymal	pdgfab	pdgfrb	0.000195644	0	PDGFA_PDGFRB_1	pdgfab - pdgfrb	PDGF	Secreted Signaling	PMID: 15207812
Coronary ECs	Mesenchymal	pdgfab	pdgfrb	0.000843144	0	PDGFA_PDGFRB_1	pdgfab - pdgfrb	PDGF	Secreted Signaling	PMID: 15207812
EPDCs 2	Mesenchymal	pdgfab	pdgfrb	0.000505564	0	PDGFA_PDGFRB_1	pdgfab - pdgfrb	PDGF	Secreted Signaling	PMID: 15207812
ECs 3	Mural Cells 1	pdgfab	pdgfrb	0.000256827	0	PDGFA_PDGFRB_1	pdgfab - pdgfrb	PDGF	Secreted Signaling	PMID: 15207812
Coronary ECs	Mural Cells 1	pdgfab	pdgfrb	0.00110645	0	PDGFA_PDGFRB_1	pdgfab - pdgfrb	PDGF	Secreted Signaling	PMID: 15207812
EPDCs 2	Mural Cells 1	pdgfab	pdgfrb	0.000663391	0	PDGFA_PDGFRB_1	pdgfab - pdgfrb	PDGF	Secreted Signaling	PMID: 15207812
Mesenchymal	EPDCs 1	pdgfaa	pdgfrb	0.000875644	0	PDGFA_PDGFRB_2	pdgfaa - pdgfrb	PDGF	Secreted Signaling	PMID: 15207812
Mesenchymal	EPDCs 2	pdgfaa	pdgfrb	0.000933422	0	PDGFA_PDGFRB_2	pdgfaa - pdgfrb	PDGF	Secreted Signaling	PMID: 15207812
Mesenchymal	Mesenchymal	pdgfaa	pdgfrb	0.000287543	0	PDGFA_PDGFRB_2	pdgfaa - pdgfrb	PDGF	Secreted Signaling	PMID: 15207812
Mesenchymal	Mural Cells 1	pdgfaa	pdgfrb	0.000377427	0	PDGFA_PDGFRB_2	pdgfaa - pdgfrb	PDGF	Secreted Signaling	PMID: 15207812
Coronary ECs	EPDCs 1	pdgfbb	pdgfra	0.000516759	0	PDGFB_PDGFRA_1	pdgfbb - pdgfra	PDGF	Secreted Signaling	PMID: 15207812
Coronary ECs	Mesenchymal	pdgfbb	pdgfra	0.000317702	0	PDGFB_PDGFRA_1	pdgfbb - pdgfra	PDGF	Secreted Signaling	PMID: 15207812
ECs 3	EPDCs 1	pdgfba	pdgfra	0.00020166	0	PDGFB_PDGFRA_2	pdgfba - pdgfra	PDGF	Secreted Signaling	PMID: 15207812
Coronary ECs	EPDCs 1	pdgfba	pdgfra	0.000124648	0	PDGFB_PDGFRA_2	pdgfba - pdgfra	PDGF	Secreted Signaling	PMID: 15207812
ECs 3	Mesenchymal	pdgfba	pdgfra	0.000123955	0	PDGFB_PDGFRA_2	pdgfba - pdgfra	PDGF	Secreted Signaling	PMID: 15207812
Coronary ECs	Mesenchymal	pdgfba	pdgfra	7.66046e-05	0	PDGFB_PDGFRA_2	pdgfba - pdgfra	PDGF	Secreted Signaling	PMID: 15207812
Coronary ECs	EPDCs 1	pdgfbb	pdgfrb	0.00319238	0	PDGFB_PDGFRB_1	pdgfbb - pdgfrb	PDGF	Secreted Signaling	PMID: 15207812
Coronary ECs	EPDCs 2	pdgfbb	pdgfrb	0.00340166	0	PDGFB_PDGFRB_1	pdgfbb - pdgfrb	PDGF	Secreted Signaling	PMID: 15207812
Coronary ECs	Mesenchymal	pdgfbb	pdgfrb	0.00105102	0	PDGFB_PDGFRB_1	pdgfbb - pdgfrb	PDGF	Secreted Signaling	PMID: 15207812
Coronary ECs	Mural Cells 1	pdgfbb	pdgfrb	0.00137907	0	PDGFB_PDGFRB_1	pdgfbb - pdgfrb	PDGF	Secreted Signaling	PMID: 15207812
ECs 3	EPDCs 1	pdgfba	pdgfrb	0.00124857	0	PDGFB_PDGFRB_2	pdgfba - pdgfrb	PDGF	Secreted Signaling	PMID: 15207812
Coronary ECs	EPDCs 1	pdgfba	pdgfrb	0.000773175	0	PDGFB_PDGFRB_2	pdgfba - pdgfrb	PDGF	Secreted Signaling	PMID: 15207812
ECs 3	EPDCs 2	pdgfba	pdgfrb	0.00133082	0	PDGFB_PDGFRB_2	pdgfba - pdgfrb	PDGF	Secreted Signaling	PMID: 15207812
Coronary ECs	EPDCs 2	pdgfba	pdgfrb	0.000824308	0	PDGFB_PDGFRB_2	pdgfba - pdgfrb	PDGF	Secreted Signaling	PMID: 15207812
ECs 3	Mesenchymal	pdgfba	pdgfrb	0.000410282	0	PDGFB_PDGFRB_2	pdgfba - pdgfrb	PDGF	Secreted Signaling	PMID: 15207812
Coronary ECs	Mesenchymal	pdgfba	pdgfrb	0.000253666	0	PDGFB_PDGFRB_2	pdgfba - pdgfrb	PDGF	Secreted Signaling	PMID: 15207812
ECs 3	Mural Cells 1	pdgfba	pdgfrb	0.000538483	0	PDGFB_PDGFRB_2	pdgfba - pdgfrb	PDGF	Secreted Signaling	PMID: 15207812
Coronary ECs	Mural Cells 1	pdgfba	pdgfrb	0.000333002	0	PDGFB_PDGFRB_2	pdgfba - pdgfrb	PDGF	Secreted Signaling	PMID: 15207812
Coronary ECs	EPDCs 1	pdgfc	pdgfra	0.000124648	0	PDGFC_PDGFRA	pdgfc - pdgfra	PDGF	Secreted Signaling	PMID: 15207812
Coronary ECs	Mesenchymal	pdgfc	pdgfra	7.66046e-05	0	PDGFC_PDGFRA	pdgfc - pdgfra	PDGF	Secreted Signaling	PMID: 15207812
Coronary ECs	EPDCs 1	pdgfd	pdgfrb	0.00413846	0	PDGFD_PDGFRB	pdgfd - pdgfrb	PDGF	Secreted Signaling	PMID: 15207812
Coronary ECs	EPDCs 2	pdgfd	pdgfrb	0.00440881	0	PDGFD_PDGFRB	pdgfd - pdgfrb	PDGF	Secreted Signaling	PMID: 15207812
Coronary ECs	Mesenchymal	pdgfd	pdgfrb	0.00136436	0	PDGFD_PDGFRB	pdgfd - pdgfrb	PDGF	Secreted Signaling	PMID: 15207812
Coronary ECs	Mural Cells 1	pdgfd	pdgfrb	0.00178987	0	PDGFD_PDGFRB	pdgfd - pdgfrb	PDGF	Secreted Signaling	PMID: 15207812
pCMs	ECs 1	vegfaa	flt1	0.00345756	0	VEGFA_VEGFR1_1	vegfaa - flt1	VEGF	Secreted Signaling	KEGG: mmu04370; PMID: 16633338
p-tCMs	ECs 1	vegfaa	flt1	0.0310368	0	VEGFA_VEGFR1_1	vegfaa - flt1	VEGF	Secreted Signaling	KEGG: mmu04370; PMID: 16633338
EPDCs 1	ECs 1	vegfaa	flt1	0.0269974	0	VEGFA_VEGFR1_1	vegfaa - flt1	VEGF	Secreted Signaling	KEGG: mmu04370; PMID: 16633338
EPDCs 2	ECs 1	vegfaa	flt1	0.0653798	0	VEGFA_VEGFR1_1	vegfaa - flt1	VEGF	Secreted Signaling	KEGG: mmu04370; PMID: 16633338
Mesenchymal	ECs 1	vegfaa	flt1	0.00735245	0	VEGFA_VEGFR1_1	vegfaa - flt1	VEGF	Secreted Signaling	KEGG: mmu04370; PMID: 16633338
pCMs	ECs 2	vegfaa	flt1	0.00412193	0	VEGFA_VEGFR1_1	vegfaa - flt1	VEGF	Secreted Signaling	KEGG: mmu04370; PMID: 16633338
p-tCMs	ECs 2	vegfaa	flt1	0.0368048	0	VEGFA_VEGFR1_1	vegfaa - flt1	VEGF	Secreted Signaling	KEGG: mmu04370; PMID: 16633338
EPDCs 1	ECs 2	vegfaa	flt1	0.0320395	0	VEGFA_VEGFR1_1	vegfaa - flt1	VEGF	Secreted Signaling	KEGG: mmu04370; PMID: 16633338
EPDCs 2	ECs 2	vegfaa	flt1	0.0770228	0	VEGFA_VEGFR1_1	vegfaa - flt1	VEGF	Secreted Signaling	KEGG: mmu04370; PMID: 16633338
Mesenchymal	ECs 2	vegfaa	flt1	0.00875864	0	VEGFA_VEGFR1_1	vegfaa - flt1	VEGF	Secreted Signaling	KEGG: mmu04370; PMID: 16633338
pCMs	ECs 3	vegfaa	flt1	0.00317418	0	VEGFA_VEGFR1_1	vegfaa - flt1	VEGF	Secreted Signaling	KEGG: mmu04370; PMID: 16633338
p-tCMs	ECs 3	vegfaa	flt1	0.0285578	0	VEGFA_VEGFR1_1	vegfaa - flt1	VEGF	Secreted Signaling	KEGG: mmu04370; PMID: 16633338
EPDCs 1	ECs 3	vegfaa	flt1	0.0248328	0	VEGFA_VEGFR1_1	vegfaa - flt1	VEGF	Secreted Signaling	KEGG: mmu04370; PMID: 16633338
EPDCs 2	ECs 3	vegfaa	flt1	0.0603285	0	VEGFA_VEGFR1_1	vegfaa - flt1	VEGF	Secreted Signaling	KEGG: mmu04370; PMID: 16633338
Mesenchymal	ECs 3	vegfaa	flt1	0.00675201	0	VEGFA_VEGFR1_1	vegfaa - flt1	VEGF	Secreted Signaling	KEGG: mmu04370; PMID: 16633338
p-tCMs	Coronary ECs	vegfaa	flt1	0.00411083	0	VEGFA_VEGFR1_1	vegfaa - flt1	VEGF	Secreted Signaling	KEGG: mmu04370; PMID: 16633338
EPDCs 1	Coronary ECs	vegfaa	flt1	0.00356293	0	VEGFA_VEGFR1_1	vegfaa - flt1	VEGF	Secreted Signaling	KEGG: mmu04370; PMID: 16633338
EPDCs 2	Coronary ECs	vegfaa	flt1	0.00893428	0	VEGFA_VEGFR1_1	vegfaa - flt1	VEGF	Secreted Signaling	KEGG: mmu04370; PMID: 16633338
Mesenchymal	Coronary ECs	vegfaa	flt1	0.000953612	0.03	VEGFA_VEGFR1_1	vegfaa - flt1	VEGF	Secreted Signaling	KEGG: mmu04370; PMID: 16633338
pCMs	Mesenchymal	vegfaa	flt1	0.000259072	0.02	VEGFA_VEGFR1_1	vegfaa - flt1	VEGF	Secreted Signaling	KEGG: mmu04370; PMID: 16633338
p-tCMs	Mesenchymal	vegfaa	flt1	0.00238667	0	VEGFA_VEGFR1_1	vegfaa - flt1	VEGF	Secreted Signaling	KEGG: mmu04370; PMID: 16633338
EPDCs 1	Mesenchymal	vegfaa	flt1	0.00206809	0	VEGFA_VEGFR1_1	vegfaa - flt1	VEGF	Secreted Signaling	KEGG: mmu04370; PMID: 16633338
EPDCs 2	Mesenchymal	vegfaa	flt1	0.00519762	0	VEGFA_VEGFR1_1	vegfaa - flt1	VEGF	Secreted Signaling	KEGG: mmu04370; PMID: 16633338
Mesenchymal	Mesenchymal	vegfaa	flt1	0.000552913	0	VEGFA_VEGFR1_1	vegfaa - flt1	VEGF	Secreted Signaling	KEGG: mmu04370; PMID: 16633338
pCMs	ECs 1	vegfab	flt1	0.0050467	0	VEGFA_VEGFR1_2	vegfab - flt1	VEGF	Secreted Signaling	KEGG: mmu04370; PMID: 16633338
p-tCMs	ECs 1	vegfab	flt1	0.0229061	0	VEGFA_VEGFR1_2	vegfab - flt1	VEGF	Secreted Signaling	KEGG: mmu04370; PMID: 16633338
pCMs	ECs 2	vegfab	flt1	0.00601457	0	VEGFA_VEGFR1_2	vegfab - flt1	VEGF	Secreted Signaling	KEGG: mmu04370; PMID: 16633338
p-tCMs	ECs 2	vegfab	flt1	0.0272054	0	VEGFA_VEGFR1_2	vegfab - flt1	VEGF	Secreted Signaling	KEGG: mmu04370; PMID: 16633338
pCMs	ECs 3	vegfab	flt1	0.00463367	0	VEGFA_VEGFR1_2	vegfab - flt1	VEGF	Secreted Signaling	KEGG: mmu04370; PMID: 16633338
p-tCMs	ECs 3	vegfab	flt1	0.0210624	0	VEGFA_VEGFR1_2	vegfab - flt1	VEGF	Secreted Signaling	KEGG: mmu04370; PMID: 16633338
pCMs	Coronary ECs	vegfab	flt1	0.000653235	0	VEGFA_VEGFR1_2	vegfab - flt1	VEGF	Secreted Signaling	KEGG: mmu04370; PMID: 16633338
p-tCMs	Coronary ECs	vegfab	flt1	0.00301199	0	VEGFA_VEGFR1_2	vegfab - flt1	VEGF	Secreted Signaling	KEGG: mmu04370; PMID: 16633338
pCMs	Mesenchymal	vegfab	flt1	0.000378704	0	VEGFA_VEGFR1_2	vegfab - flt1	VEGF	Secreted Signaling	KEGG: mmu04370; PMID: 16633338
p-tCMs	Mesenchymal	vegfab	flt1	0.00174789	0	VEGFA_VEGFR1_2	vegfab - flt1	VEGF	Secreted Signaling	KEGG: mmu04370; PMID: 16633338
pCMs	ECs 1	vegfaa	kdr	0.00368202	0	VEGFA_VEGFR2_1	vegfaa - kdr	VEGF	Secreted Signaling	KEGG: mmu04370; PMID: 16633338
p-tCMs	ECs 1	vegfaa	kdr	0.0329924	0	VEGFA_VEGFR2_1	vegfaa - kdr	VEGF	Secreted Signaling	KEGG: mmu04370; PMID: 16633338
EPDCs 1	ECs 1	vegfaa	kdr	0.028706	0	VEGFA_VEGFR2_1	vegfaa - kdr	VEGF	Secreted Signaling	KEGG: mmu04370; PMID: 16633338
EPDCs 2	ECs 1	vegfaa	kdr	0.0693444	0	VEGFA_VEGFR2_1	vegfaa - kdr	VEGF	Secreted Signaling	KEGG: mmu04370; PMID: 16633338
Mesenchymal	ECs 1	vegfaa	kdr	0.00782777	0	VEGFA_VEGFR2_1	vegfaa - kdr	VEGF	Secreted Signaling	KEGG: mmu04370; PMID: 16633338
pCMs	ECs 2	vegfaa	kdr	0.00420475	0	VEGFA_VEGFR2_1	vegfaa - kdr	VEGF	Secreted Signaling	KEGG: mmu04370; PMID: 16633338
p-tCMs	ECs 2	vegfaa	kdr	0.0375196	0	VEGFA_VEGFR2_1	vegfaa - kdr	VEGF	Secreted Signaling	KEGG: mmu04370; PMID: 16633338
EPDCs 1	ECs 2	vegfaa	kdr	0.032665	0	VEGFA_VEGFR2_1	vegfaa - kdr	VEGF	Secreted Signaling	KEGG: mmu04370; PMID: 16633338
EPDCs 2	ECs 2	vegfaa	kdr	0.0784552	0	VEGFA_VEGFR2_1	vegfaa - kdr	VEGF	Secreted Signaling	KEGG: mmu04370; PMID: 16633338
Mesenchymal	ECs 2	vegfaa	kdr	0.00893381	0	VEGFA_VEGFR2_1	vegfaa - kdr	VEGF	Secreted Signaling	KEGG: mmu04370; PMID: 16633338
pCMs	ECs 3	vegfaa	kdr	0.00278429	0	VEGFA_VEGFR2_1	vegfaa - kdr	VEGF	Secreted Signaling	KEGG: mmu04370; PMID: 16633338
p-tCMs	ECs 3	vegfaa	kdr	0.0251286	0	VEGFA_VEGFR2_1	vegfaa - kdr	VEGF	Secreted Signaling	KEGG: mmu04370; PMID: 16633338
EPDCs 1	ECs 3	vegfaa	kdr	0.0218408	0	VEGFA_VEGFR2_1	vegfaa - kdr	VEGF	Secreted Signaling	KEGG: mmu04370; PMID: 16633338
EPDCs 2	ECs 3	vegfaa	kdr	0.0532936	0	VEGFA_VEGFR2_1	vegfaa - kdr	VEGF	Secreted Signaling	KEGG: mmu04370; PMID: 16633338
Mesenchymal	ECs 3	vegfaa	kdr	0.00592527	0	VEGFA_VEGFR2_1	vegfaa - kdr	VEGF	Secreted Signaling	KEGG: mmu04370; PMID: 16633338
pCMs	Coronary ECs	vegfaa	kdr	0.00214151	0.04	VEGFA_VEGFR2_1	vegfaa - kdr	VEGF	Secreted Signaling	KEGG: mmu04370; PMID: 16633338
p-tCMs	Coronary ECs	vegfaa	kdr	0.0194279	0	VEGFA_VEGFR2_1	vegfaa - kdr	VEGF	Secreted Signaling	KEGG: mmu04370; PMID: 16633338
EPDCs 1	Coronary ECs	vegfaa	kdr	0.0168731	0	VEGFA_VEGFR2_1	vegfaa - kdr	VEGF	Secreted Signaling	KEGG: mmu04370; PMID: 16633338
EPDCs 2	Coronary ECs	vegfaa	kdr	0.0414752	0	VEGFA_VEGFR2_1	vegfaa - kdr	VEGF	Secreted Signaling	KEGG: mmu04370; PMID: 16633338
Mesenchymal	Coronary ECs	vegfaa	kdr	0.00456067	0.02	VEGFA_VEGFR2_1	vegfaa - kdr	VEGF	Secreted Signaling	KEGG: mmu04370; PMID: 16633338
pCMs	Mesenchymal	vegfaa	kdr	0.000698028	0.03	VEGFA_VEGFR2_1	vegfaa - kdr	VEGF	Secreted Signaling	KEGG: mmu04370; PMID: 16633338
p-tCMs	Mesenchymal	vegfaa	kdr	0.00640738	0	VEGFA_VEGFR2_1	vegfaa - kdr	VEGF	Secreted Signaling	KEGG: mmu04370; PMID: 16633338
EPDCs 1	Mesenchymal	vegfaa	kdr	0.0055551	0	VEGFA_VEGFR2_1	vegfaa - kdr	VEGF	Secreted Signaling	KEGG: mmu04370; PMID: 16633338
EPDCs 2	Mesenchymal	vegfaa	kdr	0.0138879	0	VEGFA_VEGFR2_1	vegfaa - kdr	VEGF	Secreted Signaling	KEGG: mmu04370; PMID: 16633338
Mesenchymal	Mesenchymal	vegfaa	kdr	0.00148899	0	VEGFA_VEGFR2_1	vegfaa - kdr	VEGF	Secreted Signaling	KEGG: mmu04370; PMID: 16633338
pCMs	ECs 1	vegfab	kdr	0.00537376	0	VEGFA_VEGFR2_2	vegfab - kdr	VEGF	Secreted Signaling	KEGG: mmu04370; PMID: 16633338
p-tCMs	ECs 1	vegfab	kdr	0.0243622	0	VEGFA_VEGFR2_2	vegfab - kdr	VEGF	Secreted Signaling	KEGG: mmu04370; PMID: 16633338
pCMs	ECs 2	vegfab	kdr	0.0061352	0	VEGFA_VEGFR2_2	vegfab - kdr	VEGF	Secreted Signaling	KEGG: mmu04370; PMID: 16633338
p-tCMs	ECs 2	vegfab	kdr	0.0277392	0	VEGFA_VEGFR2_2	vegfab - kdr	VEGF	Secreted Signaling	KEGG: mmu04370; PMID: 16633338
pCMs	ECs 3	vegfab	kdr	0.00406525	0	VEGFA_VEGFR2_2	vegfab - kdr	VEGF	Secreted Signaling	KEGG: mmu04370; PMID: 16633338
p-tCMs	ECs 3	vegfab	kdr	0.0185161	0	VEGFA_VEGFR2_2	vegfab - kdr	VEGF	Secreted Signaling	KEGG: mmu04370; PMID: 16633338
pCMs	Coronary ECs	vegfab	kdr	0.00312767	0	VEGFA_VEGFR2_2	vegfab - kdr	VEGF	Secreted Signaling	KEGG: mmu04370; PMID: 16633338
p-tCMs	Coronary ECs	vegfab	kdr	0.0142935	0	VEGFA_VEGFR2_2	vegfab - kdr	VEGF	Secreted Signaling	KEGG: mmu04370; PMID: 16633338
pCMs	Mesenchymal	vegfab	kdr	0.00102015	0	VEGFA_VEGFR2_2	vegfab - kdr	VEGF	Secreted Signaling	KEGG: mmu04370; PMID: 16633338
p-tCMs	Mesenchymal	vegfab	kdr	0.00469755	0	VEGFA_VEGFR2_2	vegfab - kdr	VEGF	Secreted Signaling	KEGG: mmu04370; PMID: 16633338
ECs 3	ECs 1	vegfc	kdr	0.00365739	0	VEGFC_VEGFR2	vegfc - kdr	VEGF	Secreted Signaling	KEGG: mmu04370; PMID: 16633338
ECs 3	ECs 2	vegfc	kdr	0.00417665	0	VEGFC_VEGFR2	vegfc - kdr	VEGF	Secreted Signaling	KEGG: mmu04370; PMID: 16633338
ECs 3	ECs 3	vegfc	kdr	0.00276565	0	VEGFC_VEGFR2	vegfc - kdr	VEGF	Secreted Signaling	KEGG: mmu04370; PMID: 16633338
ECs 3	Coronary ECs	vegfc	kdr	0.00212716	0	VEGFC_VEGFR2	vegfc - kdr	VEGF	Secreted Signaling	KEGG: mmu04370; PMID: 16633338
ECs 3	Mesenchymal	vegfc	kdr	0.000693346	0	VEGFC_VEGFR2	vegfc - kdr	VEGF	Secreted Signaling	KEGG: mmu04370; PMID: 16633338
EPDCs 1	ECs 1	vegfd	kdr	0.0122745	0	VEGFD_VEGFR2	vegfd - kdr	VEGF	Secreted Signaling	KEGG: mmu04370; PMID: 16633338
EPDCs 2	ECs 1	vegfd	kdr	0.0371385	0	VEGFD_VEGFR2	vegfd - kdr	VEGF	Secreted Signaling	KEGG: mmu04370; PMID: 16633338
Mural Cells 1	ECs 1	vegfd	kdr	0.0270676	0	VEGFD_VEGFR2	vegfd - kdr	VEGF	Secreted Signaling	KEGG: mmu04370; PMID: 16633338
EPDCs 1	ECs 2	vegfd	kdr	0.014	0	VEGFD_VEGFR2	vegfd - kdr	VEGF	Secreted Signaling	KEGG: mmu04370; PMID: 16633338
EPDCs 2	ECs 2	vegfd	kdr	0.0422098	0	VEGFD_VEGFR2	vegfd - kdr	VEGF	Secreted Signaling	KEGG: mmu04370; PMID: 16633338
Mural Cells 1	ECs 2	vegfd	kdr	0.0308077	0	VEGFD_VEGFR2	vegfd - kdr	VEGF	Secreted Signaling	KEGG: mmu04370; PMID: 16633338
EPDCs 1	ECs 3	vegfd	kdr	0.00930137	0	VEGFD_VEGFR2	vegfd - kdr	VEGF	Secreted Signaling	KEGG: mmu04370; PMID: 16633338
EPDCs 2	ECs 3	vegfd	kdr	0.0283154	0	VEGFD_VEGFR2	vegfd - kdr	VEGF	Secreted Signaling	KEGG: mmu04370; PMID: 16633338
Mural Cells 1	ECs 3	vegfd	kdr	0.020586	0	VEGFD_VEGFR2	vegfd - kdr	VEGF	Secreted Signaling	KEGG: mmu04370; PMID: 16633338
EPDCs 1	Coronary ECs	vegfd	kdr	0.00716487	0	VEGFD_VEGFR2	vegfd - kdr	VEGF	Secreted Signaling	KEGG: mmu04370; PMID: 16633338
EPDCs 2	Coronary ECs	vegfd	kdr	0.021908	0	VEGFD_VEGFR2	vegfd - kdr	VEGF	Secreted Signaling	KEGG: mmu04370; PMID: 16633338
Mural Cells 1	Coronary ECs	vegfd	kdr	0.015899	0	VEGFD_VEGFR2	vegfd - kdr	VEGF	Secreted Signaling	KEGG: mmu04370; PMID: 16633338
EPDCs 1	Mesenchymal	vegfd	kdr	0.00234335	0	VEGFD_VEGFR2	vegfd - kdr	VEGF	Secreted Signaling	KEGG: mmu04370; PMID: 16633338
EPDCs 2	Mesenchymal	vegfd	kdr	0.0072376	0	VEGFD_VEGFR2	vegfd - kdr	VEGF	Secreted Signaling	KEGG: mmu04370; PMID: 16633338
Mural Cells 1	Mesenchymal	vegfd	kdr	0.00523092	0	VEGFD_VEGFR2	vegfd - kdr	VEGF	Secreted Signaling	KEGG: mmu04370; PMID: 16633338
ECs 1	ECs 2	igf2b	igf1ra	0.0148457	0	IGF2_IGF1R_3	igf2b - igf1ra	IGF	Secreted Signaling	PMID: 14604834
ECs 2	ECs 2	igf2b	igf1ra	0.0241986	0	IGF2_IGF1R_3	igf2b - igf1ra	IGF	Secreted Signaling	PMID: 14604834
ECs 3	ECs 2	igf2b	igf1ra	0.0157922	0	IGF2_IGF1R_3	igf2b - igf1ra	IGF	Secreted Signaling	PMID: 14604834
Coronary ECs	ECs 2	igf2b	igf1ra	0.00111602	0	IGF2_IGF1R_3	igf2b - igf1ra	IGF	Secreted Signaling	PMID: 14604834
EPDCs 1	ECs 2	igf2b	igf1ra	0.00257843	0	IGF2_IGF1R_3	igf2b - igf1ra	IGF	Secreted Signaling	PMID: 14604834
EPDCs 2	ECs 2	igf2b	igf1ra	0.00737701	0	IGF2_IGF1R_3	igf2b - igf1ra	IGF	Secreted Signaling	PMID: 14604834
Mesenchymal	ECs 2	igf2b	igf1ra	0.0103455	0	IGF2_IGF1R_3	igf2b - igf1ra	IGF	Secreted Signaling	PMID: 14604834
Mural Cells 1	ECs 2	igf2b	igf1ra	0.00312946	0	IGF2_IGF1R_3	igf2b - igf1ra	IGF	Secreted Signaling	PMID: 14604834
ECs 1	pCMs	igf2b	igf1ra	0.042223	0	IGF2_IGF1R_3	igf2b - igf1ra	IGF	Secreted Signaling	PMID: 14604834
ECs 2	pCMs	igf2b	igf1ra	0.0676398	0	IGF2_IGF1R_3	igf2b - igf1ra	IGF	Secreted Signaling	PMID: 14604834
ECs 3	pCMs	igf2b	igf1ra	0.0448356	0	IGF2_IGF1R_3	igf2b - igf1ra	IGF	Secreted Signaling	PMID: 14604834
Coronary ECs	pCMs	igf2b	igf1ra	0.00325783	0.02	IGF2_IGF1R_3	igf2b - igf1ra	IGF	Secreted Signaling	PMID: 14604834
EPDCs 1	pCMs	igf2b	igf1ra	0.00750576	0	IGF2_IGF1R_3	igf2b - igf1ra	IGF	Secreted Signaling	PMID: 14604834
EPDCs 2	pCMs	igf2b	igf1ra	0.0212787	0	IGF2_IGF1R_3	igf2b - igf1ra	IGF	Secreted Signaling	PMID: 14604834
Mesenchymal	pCMs	igf2b	igf1ra	0.029674	0	IGF2_IGF1R_3	igf2b - igf1ra	IGF	Secreted Signaling	PMID: 14604834
Mural Cells 1	pCMs	igf2b	igf1ra	0.00910018	0	IGF2_IGF1R_3	igf2b - igf1ra	IGF	Secreted Signaling	PMID: 14604834
ECs 1	p-tCMs	igf2b	igf1ra	0.0413639	0	IGF2_IGF1R_3	igf2b - igf1ra	IGF	Secreted Signaling	PMID: 14604834
ECs 2	p-tCMs	igf2b	igf1ra	0.0662992	0	IGF2_IGF1R_3	igf2b - igf1ra	IGF	Secreted Signaling	PMID: 14604834
ECs 3	p-tCMs	igf2b	igf1ra	0.0439257	0	IGF2_IGF1R_3	igf2b - igf1ra	IGF	Secreted Signaling	PMID: 14604834
Coronary ECs	p-tCMs	igf2b	igf1ra	0.0031889	0	IGF2_IGF1R_3	igf2b - igf1ra	IGF	Secreted Signaling	PMID: 14604834
EPDCs 1	p-tCMs	igf2b	igf1ra	0.0073476	0	IGF2_IGF1R_3	igf2b - igf1ra	IGF	Secreted Signaling	PMID: 14604834
EPDCs 2	p-tCMs	igf2b	igf1ra	0.0208364	0	IGF2_IGF1R_3	igf2b - igf1ra	IGF	Secreted Signaling	PMID: 14604834
Mesenchymal	p-tCMs	igf2b	igf1ra	0.0290624	0	IGF2_IGF1R_3	igf2b - igf1ra	IGF	Secreted Signaling	PMID: 14604834
Mural Cells 1	p-tCMs	igf2b	igf1ra	0.00890873	0	IGF2_IGF1R_3	igf2b - igf1ra	IGF	Secreted Signaling	PMID: 14604834
ECs 1	EPDCs 2	igf2b	igf1ra	0.0199455	0	IGF2_IGF1R_3	igf2b - igf1ra	IGF	Secreted Signaling	PMID: 14604834
ECs 2	EPDCs 2	igf2b	igf1ra	0.0324056	0	IGF2_IGF1R_3	igf2b - igf1ra	IGF	Secreted Signaling	PMID: 14604834
ECs 3	EPDCs 2	igf2b	igf1ra	0.0212101	0	IGF2_IGF1R_3	igf2b - igf1ra	IGF	Secreted Signaling	PMID: 14604834
Coronary ECs	EPDCs 2	igf2b	igf1ra	0.0015066	0.02	IGF2_IGF1R_3	igf2b - igf1ra	IGF	Secreted Signaling	PMID: 14604834
EPDCs 1	EPDCs 2	igf2b	igf1ra	0.00347906	0	IGF2_IGF1R_3	igf2b - igf1ra	IGF	Secreted Signaling	PMID: 14604834
EPDCs 2	EPDCs 2	igf2b	igf1ra	0.00993704	0	IGF2_IGF1R_3	igf2b - igf1ra	IGF	Secreted Signaling	PMID: 14604834
Mesenchymal	EPDCs 2	igf2b	igf1ra	0.0139212	0	IGF2_IGF1R_3	igf2b - igf1ra	IGF	Secreted Signaling	PMID: 14604834
Mural Cells 1	EPDCs 2	igf2b	igf1ra	0.00422174	0	IGF2_IGF1R_3	igf2b - igf1ra	IGF	Secreted Signaling	PMID: 14604834
ECs 1	Mesenchymal	igf2b	igf1ra	0.0206106	0	IGF2_IGF1R_3	igf2b - igf1ra	IGF	Secreted Signaling	PMID: 14604834
ECs 2	Mesenchymal	igf2b	igf1ra	0.0334721	0	IGF2_IGF1R_3	igf2b - igf1ra	IGF	Secreted Signaling	PMID: 14604834
ECs 3	Mesenchymal	igf2b	igf1ra	0.0219165	0	IGF2_IGF1R_3	igf2b - igf1ra	IGF	Secreted Signaling	PMID: 14604834
Coronary ECs	Mesenchymal	igf2b	igf1ra	0.00155783	0.04	IGF2_IGF1R_3	igf2b - igf1ra	IGF	Secreted Signaling	PMID: 14604834
EPDCs 1	Mesenchymal	igf2b	igf1ra	0.00359709	0	IGF2_IGF1R_3	igf2b - igf1ra	IGF	Secreted Signaling	PMID: 14604834
EPDCs 2	Mesenchymal	igf2b	igf1ra	0.0102719	0	IGF2_IGF1R_3	igf2b - igf1ra	IGF	Secreted Signaling	PMID: 14604834
Mesenchymal	Mesenchymal	igf2b	igf1ra	0.0143884	0	IGF2_IGF1R_3	igf2b - igf1ra	IGF	Secreted Signaling	PMID: 14604834
Mural Cells 1	Mesenchymal	igf2b	igf1ra	0.00436486	0	IGF2_IGF1R_3	igf2b - igf1ra	IGF	Secreted Signaling	PMID: 14604834
ECs 1	Mural Cells 1	igf2b	igf1ra	0.0149504	0	IGF2_IGF1R_3	igf2b - igf1ra	IGF	Secreted Signaling	PMID: 14604834
ECs 2	Mural Cells 1	igf2b	igf1ra	0.0243677	0	IGF2_IGF1R_3	igf2b - igf1ra	IGF	Secreted Signaling	PMID: 14604834
ECs 3	Mural Cells 1	igf2b	igf1ra	0.0159035	0	IGF2_IGF1R_3	igf2b - igf1ra	IGF	Secreted Signaling	PMID: 14604834
EPDCs 1	Mural Cells 1	igf2b	igf1ra	0.00259685	0.03	IGF2_IGF1R_3	igf2b - igf1ra	IGF	Secreted Signaling	PMID: 14604834
EPDCs 2	Mural Cells 1	igf2b	igf1ra	0.00742946	0	IGF2_IGF1R_3	igf2b - igf1ra	IGF	Secreted Signaling	PMID: 14604834
Mesenchymal	Mural Cells 1	igf2b	igf1ra	0.0104188	0	IGF2_IGF1R_3	igf2b - igf1ra	IGF	Secreted Signaling	PMID: 14604834
Mural Cells 1	Mural Cells 1	igf2b	igf1ra	0.00315181	0.02	IGF2_IGF1R_3	igf2b - igf1ra	IGF	Secreted Signaling	PMID: 14604834
ECs 1	ECs 3	igf2b	igf1rb	0.0069777	0	IGF2_IGF1R_4	igf2b - igf1rb	IGF	Secreted Signaling	PMID: 14604834
ECs 2	ECs 3	igf2b	igf1rb	0.0114312	0	IGF2_IGF1R_4	igf2b - igf1rb	IGF	Secreted Signaling	PMID: 14604834
ECs 3	ECs 3	igf2b	igf1rb	0.00742635	0	IGF2_IGF1R_4	igf2b - igf1rb	IGF	Secreted Signaling	PMID: 14604834
Coronary ECs	ECs 3	igf2b	igf1rb	0.0005207	0	IGF2_IGF1R_4	igf2b - igf1rb	IGF	Secreted Signaling	PMID: 14604834
EPDCs 1	ECs 3	igf2b	igf1rb	0.00120396	0	IGF2_IGF1R_4	igf2b - igf1rb	IGF	Secreted Signaling	PMID: 14604834
EPDCs 2	ECs 3	igf2b	igf1rb	0.00345344	0	IGF2_IGF1R_4	igf2b - igf1rb	IGF	Secreted Signaling	PMID: 14604834
Mesenchymal	ECs 3	igf2b	igf1rb	0.00485081	0	IGF2_IGF1R_4	igf2b - igf1rb	IGF	Secreted Signaling	PMID: 14604834
Mural Cells 1	ECs 3	igf2b	igf1rb	0.00146168	0	IGF2_IGF1R_4	igf2b - igf1rb	IGF	Secreted Signaling	PMID: 14604834
ECs 1	p-tCMs	igf2b	igf1rb	0.042665	0	IGF2_IGF1R_4	igf2b - igf1rb	IGF	Secreted Signaling	PMID: 14604834
ECs 2	p-tCMs	igf2b	igf1rb	0.0683287	0	IGF2_IGF1R_4	igf2b - igf1rb	IGF	Secreted Signaling	PMID: 14604834
ECs 3	p-tCMs	igf2b	igf1rb	0.0453036	0	IGF2_IGF1R_4	igf2b - igf1rb	IGF	Secreted Signaling	PMID: 14604834
Coronary ECs	p-tCMs	igf2b	igf1rb	0.00329333	0	IGF2_IGF1R_4	igf2b - igf1rb	IGF	Secreted Signaling	PMID: 14604834
EPDCs 1	p-tCMs	igf2b	igf1rb	0.00758719	0	IGF2_IGF1R_4	igf2b - igf1rb	IGF	Secreted Signaling	PMID: 14604834
EPDCs 2	p-tCMs	igf2b	igf1rb	0.0215063	0	IGF2_IGF1R_4	igf2b - igf1rb	IGF	Secreted Signaling	PMID: 14604834
Mesenchymal	p-tCMs	igf2b	igf1rb	0.0299887	0	IGF2_IGF1R_4	igf2b - igf1rb	IGF	Secreted Signaling	PMID: 14604834
Mural Cells 1	p-tCMs	igf2b	igf1rb	0.00919876	0	IGF2_IGF1R_4	igf2b - igf1rb	IGF	Secreted Signaling	PMID: 14604834
ECs 1	Mesenchymal	igf2b	igf1rb	0.0217677	0	IGF2_IGF1R_4	igf2b - igf1rb	IGF	Secreted Signaling	PMID: 14604834
ECs 2	Mesenchymal	igf2b	igf1rb	0.0353252	0	IGF2_IGF1R_4	igf2b - igf1rb	IGF	Secreted Signaling	PMID: 14604834
ECs 3	Mesenchymal	igf2b	igf1rb	0.0231452	0	IGF2_IGF1R_4	igf2b - igf1rb	IGF	Secreted Signaling	PMID: 14604834
Coronary ECs	Mesenchymal	igf2b	igf1rb	0.00164708	0	IGF2_IGF1R_4	igf2b - igf1rb	IGF	Secreted Signaling	PMID: 14604834
EPDCs 1	Mesenchymal	igf2b	igf1rb	0.00380275	0	IGF2_IGF1R_4	igf2b - igf1rb	IGF	Secreted Signaling	PMID: 14604834
EPDCs 2	Mesenchymal	igf2b	igf1rb	0.010855	0	IGF2_IGF1R_4	igf2b - igf1rb	IGF	Secreted Signaling	PMID: 14604834
Mesenchymal	Mesenchymal	igf2b	igf1rb	0.0152017	0	IGF2_IGF1R_4	igf2b - igf1rb	IGF	Secreted Signaling	PMID: 14604834
Mural Cells 1	Mesenchymal	igf2b	igf1rb	0.00461421	0	IGF2_IGF1R_4	igf2b - igf1rb	IGF	Secreted Signaling	PMID: 14604834
ECs 1	Coronary ECs	igf2b	igf2r	0.00864605	0	IGF2_IGF2R_1	igf2b - igf2r	IGF	Secreted Signaling	PMID: 14604834
ECs 2	Coronary ECs	igf2b	igf2r	0.0141492	0	IGF2_IGF2R_1	igf2b - igf2r	IGF	Secreted Signaling	PMID: 14604834
ECs 3	Coronary ECs	igf2b	igf2r	0.00920098	0.01	IGF2_IGF2R_1	igf2b - igf2r	IGF	Secreted Signaling	PMID: 14604834
EPDCs 2	Coronary ECs	igf2b	igf2r	0.00428278	0.04	IGF2_IGF2R_1	igf2b - igf2r	IGF	Secreted Signaling	PMID: 14604834
Mesenchymal	Coronary ECs	igf2b	igf2r	0.0060137	0.01	IGF2_IGF2R_1	igf2b - igf2r	IGF	Secreted Signaling	PMID: 14604834
ECs 1	p-tCMs	igf2b	igf2r	0.0112199	0	IGF2_IGF2R_1	igf2b - igf2r	IGF	Secreted Signaling	PMID: 14604834
ECs 2	p-tCMs	igf2b	igf2r	0.018331	0	IGF2_IGF2R_1	igf2b - igf2r	IGF	Secreted Signaling	PMID: 14604834
ECs 3	p-tCMs	igf2b	igf2r	0.011938	0	IGF2_IGF2R_1	igf2b - igf2r	IGF	Secreted Signaling	PMID: 14604834
Coronary ECs	p-tCMs	igf2b	igf2r	0.00084059	0	IGF2_IGF2R_1	igf2b - igf2r	IGF	Secreted Signaling	PMID: 14604834
EPDCs 1	p-tCMs	igf2b	igf2r	0.00194279	0	IGF2_IGF2R_1	igf2b - igf2r	IGF	Secreted Signaling	PMID: 14604834
EPDCs 2	p-tCMs	igf2b	igf2r	0.00556501	0	IGF2_IGF2R_1	igf2b - igf2r	IGF	Secreted Signaling	PMID: 14604834
Mesenchymal	p-tCMs	igf2b	igf2r	0.0078101	0	IGF2_IGF2R_1	igf2b - igf2r	IGF	Secreted Signaling	PMID: 14604834
Mural Cells 1	p-tCMs	igf2b	igf2r	0.0023583	0	IGF2_IGF2R_1	igf2b - igf2r	IGF	Secreted Signaling	PMID: 14604834
ECs 1	Macrophages	igf2b	igf2r	0.0184795	0	IGF2_IGF2R_1	igf2b - igf2r	IGF	Secreted Signaling	PMID: 14604834
ECs 2	Macrophages	igf2b	igf2r	0.0300519	0	IGF2_IGF2R_1	igf2b - igf2r	IGF	Secreted Signaling	PMID: 14604834
ECs 3	Macrophages	igf2b	igf2r	0.0196531	0	IGF2_IGF2R_1	igf2b - igf2r	IGF	Secreted Signaling	PMID: 14604834
Coronary ECs	Macrophages	igf2b	igf2r	0.00139394	0	IGF2_IGF2R_1	igf2b - igf2r	IGF	Secreted Signaling	PMID: 14604834
EPDCs 1	Macrophages	igf2b	igf2r	0.00321938	0	IGF2_IGF2R_1	igf2b - igf2r	IGF	Secreted Signaling	PMID: 14604834
EPDCs 2	Macrophages	igf2b	igf2r	0.00919978	0	IGF2_IGF2R_1	igf2b - igf2r	IGF	Secreted Signaling	PMID: 14604834
Mesenchymal	Macrophages	igf2b	igf2r	0.0128922	0	IGF2_IGF2R_1	igf2b - igf2r	IGF	Secreted Signaling	PMID: 14604834
Mural Cells 1	Macrophages	igf2b	igf2r	0.00390684	0	IGF2_IGF2R_1	igf2b - igf2r	IGF	Secreted Signaling	PMID: 14604834
Coronary ECs	T/NK/B	cxcl12a	cxcr4a	0.000585716	0	CXCL12_CXCR4_3	cxcl12a - cxcr4a	CXCL	Secreted Signaling	KEGG: mmu04060
Coronary ECs	Macrophages	cxcl12a	cxcr4b	0.0110241	0	CXCL12_CXCR4_4	cxcl12a - cxcr4b	CXCL	Secreted Signaling	KEGG: mmu04060
Coronary ECs	T/NK/B	cxcl12a	cxcr4b	0.0129984	0	CXCL12_CXCR4_4	cxcl12a - cxcr4b	CXCL	Secreted Signaling	KEGG: mmu04060
Coronary ECs	ECs 2	cxcl12a	ackr3b	0.00141382	0	CXCL12_ACKR3_3	cxcl12a - ackr3b	CXCL	Secreted Signaling	KEGG: mmu04060
Coronary ECs	ECs 3	cxcl12a	ackr3b	0.00115677	0	CXCL12_ACKR3_3	cxcl12a - ackr3b	CXCL	Secreted Signaling	KEGG: mmu04060
Coronary ECs	Mesenchymal	cxcl12a	ackr3b	0.00120034	0	CXCL12_ACKR3_3	cxcl12a - ackr3b	CXCL	Secreted Signaling	KEGG: mmu04060
ECs 1	ECs 2	mif	ackr3b	0.00200342	0	MIF_ACKR3_1	mif - ackr3b	MIF	Secreted Signaling	PMID: 26175090
ECs 2	ECs 2	mif	ackr3b	0.00187791	0	MIF_ACKR3_1	mif - ackr3b	MIF	Secreted Signaling	PMID: 26175090
ECs 3	ECs 2	mif	ackr3b	0.00144778	0	MIF_ACKR3_1	mif - ackr3b	MIF	Secreted Signaling	PMID: 26175090
Coronary ECs	ECs 2	mif	ackr3b	0.00116348	0	MIF_ACKR3_1	mif - ackr3b	MIF	Secreted Signaling	PMID: 26175090
EPDCs 1	ECs 2	mif	ackr3b	0.00349724	0	MIF_ACKR3_1	mif - ackr3b	MIF	Secreted Signaling	PMID: 26175090
EPDCs 2	ECs 2	mif	ackr3b	0.00825103	0	MIF_ACKR3_1	mif - ackr3b	MIF	Secreted Signaling	PMID: 26175090
Mesenchymal	ECs 2	mif	ackr3b	0.00198565	0	MIF_ACKR3_1	mif - ackr3b	MIF	Secreted Signaling	PMID: 26175090
Mural Cells 1	ECs 2	mif	ackr3b	0.00170222	0	MIF_ACKR3_1	mif - ackr3b	MIF	Secreted Signaling	PMID: 26175090
Macrophages	ECs 2	mif	ackr3b	0.00121956	0	MIF_ACKR3_1	mif - ackr3b	MIF	Secreted Signaling	PMID: 26175090
ECs 1	ECs 3	mif	ackr3b	0.00163936	0	MIF_ACKR3_1	mif - ackr3b	MIF	Secreted Signaling	PMID: 26175090
ECs 2	ECs 3	mif	ackr3b	0.00153661	0	MIF_ACKR3_1	mif - ackr3b	MIF	Secreted Signaling	PMID: 26175090
ECs 3	ECs 3	mif	ackr3b	0.00118456	0	MIF_ACKR3_1	mif - ackr3b	MIF	Secreted Signaling	PMID: 26175090
Coronary ECs	ECs 3	mif	ackr3b	0.000951902	0	MIF_ACKR3_1	mif - ackr3b	MIF	Secreted Signaling	PMID: 26175090
EPDCs 1	ECs 3	mif	ackr3b	0.00286249	0	MIF_ACKR3_1	mif - ackr3b	MIF	Secreted Signaling	PMID: 26175090
EPDCs 2	ECs 3	mif	ackr3b	0.00675931	0	MIF_ACKR3_1	mif - ackr3b	MIF	Secreted Signaling	PMID: 26175090
Mesenchymal	ECs 3	mif	ackr3b	0.00162481	0	MIF_ACKR3_1	mif - ackr3b	MIF	Secreted Signaling	PMID: 26175090
Mural Cells 1	ECs 3	mif	ackr3b	0.00139281	0	MIF_ACKR3_1	mif - ackr3b	MIF	Secreted Signaling	PMID: 26175090
Macrophages	ECs 3	mif	ackr3b	0.000997791	0	MIF_ACKR3_1	mif - ackr3b	MIF	Secreted Signaling	PMID: 26175090
ECs 1	Mesenchymal	mif	ackr3b	0.00170106	0	MIF_ACKR3_1	mif - ackr3b	MIF	Secreted Signaling	PMID: 26175090
ECs 2	Mesenchymal	mif	ackr3b	0.00159446	0	MIF_ACKR3_1	mif - ackr3b	MIF	Secreted Signaling	PMID: 26175090
ECs 3	Mesenchymal	mif	ackr3b	0.00122917	0	MIF_ACKR3_1	mif - ackr3b	MIF	Secreted Signaling	PMID: 26175090
Coronary ECs	Mesenchymal	mif	ackr3b	0.000987758	0	MIF_ACKR3_1	mif - ackr3b	MIF	Secreted Signaling	PMID: 26175090
EPDCs 1	Mesenchymal	mif	ackr3b	0.0029701	0	MIF_ACKR3_1	mif - ackr3b	MIF	Secreted Signaling	PMID: 26175090
EPDCs 2	Mesenchymal	mif	ackr3b	0.00701239	0	MIF_ACKR3_1	mif - ackr3b	MIF	Secreted Signaling	PMID: 26175090
Mesenchymal	Mesenchymal	mif	ackr3b	0.00168597	0	MIF_ACKR3_1	mif - ackr3b	MIF	Secreted Signaling	PMID: 26175090
Mural Cells 1	Mesenchymal	mif	ackr3b	0.00144525	0	MIF_ACKR3_1	mif - ackr3b	MIF	Secreted Signaling	PMID: 26175090
Macrophages	Mesenchymal	mif	ackr3b	0.00103537	0	MIF_ACKR3_1	mif - ackr3b	MIF	Secreted Signaling	PMID: 26175090
EPDCs 2	Macrophages	csf1a	si:zfos-1069f5.1	0.00289079	0	CSF1_CSF1R_4	csf1a - si:zfos-1069f5.1	CSF	Secreted Signaling	KEGG: mmu04060
EPDCs 2	Macrophages	csf1a	csf1ra	0.00179208	0	CSF1_CSF1R_5	csf1a - csf1ra	CSF	Secreted Signaling	KEGG: mmu04060
EPDCs 2	Macrophages	csf1a	csf1rb	0.00165534	0	CSF1_CSF1R_6	csf1a - csf1rb	CSF	Secreted Signaling	KEGG: mmu04060
Mesenchymal	Coronary ECs	il16	dicp3.1	0.000387738	0	IL16_CD4_7	il16 - dicp3.1	IL16	Secreted Signaling	KEGG: mmu04060
Mesenchymal	Macrophages	il16	dicp3.1	0.000782932	0	IL16_CD4_7	il16 - dicp3.1	IL16	Secreted Signaling	KEGG: mmu04060
ECs 1	ECs 1	epoa	il4r.1	0.0421854	0	EPO_EPOR_1	epoa - il4r.1	EPO	Secreted Signaling	KEGG: mmu04060
ECs 2	ECs 1	epoa	il4r.1	0.060043	0	EPO_EPOR_1	epoa - il4r.1	EPO	Secreted Signaling	KEGG: mmu04060
Coronary ECs	ECs 1	epoa	il4r.1	0.0267658	0	EPO_EPOR_1	epoa - il4r.1	EPO	Secreted Signaling	KEGG: mmu04060
p-tCMs	ECs 1	epoa	il4r.1	0.010899	0	EPO_EPOR_1	epoa - il4r.1	EPO	Secreted Signaling	KEGG: mmu04060
Mesenchymal	ECs 1	epoa	il4r.1	0.00629678	0	EPO_EPOR_1	epoa - il4r.1	EPO	Secreted Signaling	KEGG: mmu04060
ECs 1	ECs 2	epoa	il4r.1	0.0743043	0	EPO_EPOR_1	epoa - il4r.1	EPO	Secreted Signaling	KEGG: mmu04060
ECs 2	ECs 2	epoa	il4r.1	0.104278	0	EPO_EPOR_1	epoa - il4r.1	EPO	Secreted Signaling	KEGG: mmu04060
Coronary ECs	ECs 2	epoa	il4r.1	0.0477296	0	EPO_EPOR_1	epoa - il4r.1	EPO	Secreted Signaling	KEGG: mmu04060
p-tCMs	ECs 2	epoa	il4r.1	0.0196869	0	EPO_EPOR_1	epoa - il4r.1	EPO	Secreted Signaling	KEGG: mmu04060
Mesenchymal	ECs 2	epoa	il4r.1	0.0114167	0	EPO_EPOR_1	epoa - il4r.1	EPO	Secreted Signaling	KEGG: mmu04060
ECs 1	ECs 3	epoa	il4r.1	0.0684733	0	EPO_EPOR_1	epoa - il4r.1	EPO	Secreted Signaling	KEGG: mmu04060
ECs 2	ECs 3	epoa	il4r.1	0.0963395	0	EPO_EPOR_1	epoa - il4r.1	EPO	Secreted Signaling	KEGG: mmu04060
Coronary ECs	ECs 3	epoa	il4r.1	0.0438852	0	EPO_EPOR_1	epoa - il4r.1	EPO	Secreted Signaling	KEGG: mmu04060
p-tCMs	ECs 3	epoa	il4r.1	0.0180584	0	EPO_EPOR_1	epoa - il4r.1	EPO	Secreted Signaling	KEGG: mmu04060
Mesenchymal	ECs 3	epoa	il4r.1	0.010465	0	EPO_EPOR_1	epoa - il4r.1	EPO	Secreted Signaling	KEGG: mmu04060
ECs 2	pCMs	epoa	il4r.1	0.00364047	0.01	EPO_EPOR_1	epoa - il4r.1	EPO	Secreted Signaling	KEGG: mmu04060
ECs 1	p-tCMs	epoa	il4r.1	0.00336952	0	EPO_EPOR_1	epoa - il4r.1	EPO	Secreted Signaling	KEGG: mmu04060
ECs 2	p-tCMs	epoa	il4r.1	0.00487959	0	EPO_EPOR_1	epoa - il4r.1	EPO	Secreted Signaling	KEGG: mmu04060
ECs 1	EPDCs 1	epoa	il4r.1	0.0139905	0	EPO_EPOR_1	epoa - il4r.1	EPO	Secreted Signaling	KEGG: mmu04060
ECs 2	EPDCs 1	epoa	il4r.1	0.0201641	0	EPO_EPOR_1	epoa - il4r.1	EPO	Secreted Signaling	KEGG: mmu04060
p-tCMs	EPDCs 1	epoa	il4r.1	0.00353736	0.01	EPO_EPOR_1	epoa - il4r.1	EPO	Secreted Signaling	KEGG: mmu04060
ECs 1	EPDCs 2	epoa	il4r.1	0.0396855	0	EPO_EPOR_1	epoa - il4r.1	EPO	Secreted Signaling	KEGG: mmu04060
ECs 2	EPDCs 2	epoa	il4r.1	0.0565473	0	EPO_EPOR_1	epoa - il4r.1	EPO	Secreted Signaling	KEGG: mmu04060
Coronary ECs	EPDCs 2	epoa	il4r.1	0.0251556	0.01	EPO_EPOR_1	epoa - il4r.1	EPO	Secreted Signaling	KEGG: mmu04060
p-tCMs	EPDCs 2	epoa	il4r.1	0.0102334	0	EPO_EPOR_1	epoa - il4r.1	EPO	Secreted Signaling	KEGG: mmu04060
Mesenchymal	EPDCs 2	epoa	il4r.1	0.0059105	0	EPO_EPOR_1	epoa - il4r.1	EPO	Secreted Signaling	KEGG: mmu04060
ECs 1	Mesenchymal	epoa	il4r.1	0.060641	0	EPO_EPOR_1	epoa - il4r.1	EPO	Secreted Signaling	KEGG: mmu04060
ECs 2	Mesenchymal	epoa	il4r.1	0.0856128	0	EPO_EPOR_1	epoa - il4r.1	EPO	Secreted Signaling	KEGG: mmu04060
Coronary ECs	Mesenchymal	epoa	il4r.1	0.0387484	0	EPO_EPOR_1	epoa - il4r.1	EPO	Secreted Signaling	KEGG: mmu04060
p-tCMs	Mesenchymal	epoa	il4r.1	0.0158944	0	EPO_EPOR_1	epoa - il4r.1	EPO	Secreted Signaling	KEGG: mmu04060
Mesenchymal	Mesenchymal	epoa	il4r.1	0.0092024	0	EPO_EPOR_1	epoa - il4r.1	EPO	Secreted Signaling	KEGG: mmu04060
ECs 1	Mural Cells 1	epoa	il4r.1	0.0349127	0	EPO_EPOR_1	epoa - il4r.1	EPO	Secreted Signaling	KEGG: mmu04060
ECs 2	Mural Cells 1	epoa	il4r.1	0.0498519	0	EPO_EPOR_1	epoa - il4r.1	EPO	Secreted Signaling	KEGG: mmu04060
Coronary ECs	Mural Cells 1	epoa	il4r.1	0.0220901	0.02	EPO_EPOR_1	epoa - il4r.1	EPO	Secreted Signaling	KEGG: mmu04060
p-tCMs	Mural Cells 1	epoa	il4r.1	0.00896955	0	EPO_EPOR_1	epoa - il4r.1	EPO	Secreted Signaling	KEGG: mmu04060
Mesenchymal	Mural Cells 1	epoa	il4r.1	0.00517778	0	EPO_EPOR_1	epoa - il4r.1	EPO	Secreted Signaling	KEGG: mmu04060
ECs 1	Coronary ECs	epoa	il4r.2	0.00332671	0.02	EPO_EPOR_3	epoa - il4r.2	EPO	Secreted Signaling	KEGG: mmu04060
ECs 2	Coronary ECs	epoa	il4r.2	0.00481769	0	EPO_EPOR_3	epoa - il4r.2	EPO	Secreted Signaling	KEGG: mmu04060
Macrophages	ECs 1	tnfb	cd40	0.0190965	0	TNF_TNFRSF1B_1	tnfb - cd40	TNF	Secreted Signaling	KEGG: mmu04060
Macrophages	ECs 2	tnfb	cd40	0.0427009	0	TNF_TNFRSF1B_1	tnfb - cd40	TNF	Secreted Signaling	KEGG: mmu04060
Macrophages	ECs 3	tnfb	cd40	0.0321108	0	TNF_TNFRSF1B_1	tnfb - cd40	TNF	Secreted Signaling	KEGG: mmu04060
Macrophages	pCMs	tnfb	cd40	0.00884277	0	TNF_TNFRSF1B_1	tnfb - cd40	TNF	Secreted Signaling	KEGG: mmu04060
Macrophages	p-tCMs	tnfb	cd40	0.00753022	0	TNF_TNFRSF1B_1	tnfb - cd40	TNF	Secreted Signaling	KEGG: mmu04060
Macrophages	EPDCs 1	tnfb	cd40	0.0194597	0	TNF_TNFRSF1B_1	tnfb - cd40	TNF	Secreted Signaling	KEGG: mmu04060
Macrophages	EPDCs 2	tnfb	cd40	0.0391444	0	TNF_TNFRSF1B_1	tnfb - cd40	TNF	Secreted Signaling	KEGG: mmu04060
Macrophages	Mesenchymal	tnfb	cd40	0.0166368	0	TNF_TNFRSF1B_1	tnfb - cd40	TNF	Secreted Signaling	KEGG: mmu04060
Macrophages	Mural Cells 1	tnfb	cd40	0.0119149	0	TNF_TNFRSF1B_1	tnfb - cd40	TNF	Secreted Signaling	KEGG: mmu04060
Macrophages	Macrophages	tnfb	cd40	0.074758	0	TNF_TNFRSF1B_1	tnfb - cd40	TNF	Secreted Signaling	KEGG: mmu04060
Macrophages	T/NK/B	tnfb	cd40	0.0182038	0	TNF_TNFRSF1B_1	tnfb - cd40	TNF	Secreted Signaling	KEGG: mmu04060
Macrophages	pCMs	tnfb	tnfrsf11a	0.010214	0	TNF_TNFRSF1B_2	tnfb - tnfrsf11a	TNF	Secreted Signaling	KEGG: mmu04060
Macrophages	EPDCs 1	tnfb	tnfrsf11a	0.00800963	0	TNF_TNFRSF1B_2	tnfb - tnfrsf11a	TNF	Secreted Signaling	KEGG: mmu04060
Macrophages	EPDCs 2	tnfb	tnfrsf11a	0.0192533	0	TNF_TNFRSF1B_2	tnfb - tnfrsf11a	TNF	Secreted Signaling	KEGG: mmu04060
Macrophages	Mesenchymal	tnfb	tnfrsf11a	0.00710769	0	TNF_TNFRSF1B_2	tnfb - tnfrsf11a	TNF	Secreted Signaling	KEGG: mmu04060
Macrophages	Macrophages	tnfb	tnfrsf11a	0.0231623	0	TNF_TNFRSF1B_2	tnfb - tnfrsf11a	TNF	Secreted Signaling	KEGG: mmu04060
Macrophages	ECs 3	tnfb	tnfrsf1b	0.00302224	0	TNF_TNFRSF1B_3	tnfb - tnfrsf1b	TNF	Secreted Signaling	KEGG: mmu04060
Macrophages	Coronary ECs	tnfb	tnfrsf1b	0.00529272	0	TNF_TNFRSF1B_3	tnfb - tnfrsf1b	TNF	Secreted Signaling	KEGG: mmu04060
Macrophages	EPDCs 2	tnfb	tnfrsf1b	0.00480645	0	TNF_TNFRSF1B_3	tnfb - tnfrsf1b	TNF	Secreted Signaling	KEGG: mmu04060
Macrophages	Mesenchymal	tnfb	tnfrsf1b	0.005356	0	TNF_TNFRSF1B_3	tnfb - tnfrsf1b	TNF	Secreted Signaling	KEGG: mmu04060
Macrophages	Macrophages	tnfb	tnfrsf1b	0.0351199	0	TNF_TNFRSF1B_3	tnfb - tnfrsf1b	TNF	Secreted Signaling	KEGG: mmu04060
Macrophages	ECs 1	tnfa	cd40	0.002244	0	TNF_TNFRSF1B_4	tnfa - cd40	TNF	Secreted Signaling	KEGG: mmu04060
Macrophages	ECs 2	tnfa	cd40	0.0051266	0	TNF_TNFRSF1B_4	tnfa - cd40	TNF	Secreted Signaling	KEGG: mmu04060
Macrophages	ECs 3	tnfa	cd40	0.003818	0	TNF_TNFRSF1B_4	tnfa - cd40	TNF	Secreted Signaling	KEGG: mmu04060
Macrophages	pCMs	tnfa	cd40	0.0010296	0	TNF_TNFRSF1B_4	tnfa - cd40	TNF	Secreted Signaling	KEGG: mmu04060
Macrophages	p-tCMs	tnfa	cd40	0.000875753	0	TNF_TNFRSF1B_4	tnfa - cd40	TNF	Secreted Signaling	KEGG: mmu04060
Macrophages	EPDCs 1	tnfa	cd40	0.00228743	0	TNF_TNFRSF1B_4	tnfa - cd40	TNF	Secreted Signaling	KEGG: mmu04060
Macrophages	EPDCs 2	tnfa	cd40	0.0046843	0	TNF_TNFRSF1B_4	tnfa - cd40	TNF	Secreted Signaling	KEGG: mmu04060
Macrophages	Mesenchymal	tnfa	cd40	0.00195065	0	TNF_TNFRSF1B_4	tnfa - cd40	TNF	Secreted Signaling	KEGG: mmu04060
Macrophages	Mural Cells 1	tnfa	cd40	0.00139112	0	TNF_TNFRSF1B_4	tnfa - cd40	TNF	Secreted Signaling	KEGG: mmu04060
Macrophages	Macrophages	tnfa	cd40	0.00924782	0	TNF_TNFRSF1B_4	tnfa - cd40	TNF	Secreted Signaling	KEGG: mmu04060
Macrophages	T/NK/B	tnfa	cd40	0.00213738	0	TNF_TNFRSF1B_4	tnfa - cd40	TNF	Secreted Signaling	KEGG: mmu04060
Macrophages	pCMs	tnfa	tnfrsf11a	0.00119071	0	TNF_TNFRSF1B_5	tnfa - tnfrsf11a	TNF	Secreted Signaling	KEGG: mmu04060
Macrophages	EPDCs 1	tnfa	tnfrsf11a	0.000931905	0	TNF_TNFRSF1B_5	tnfa - tnfrsf11a	TNF	Secreted Signaling	KEGG: mmu04060
Macrophages	EPDCs 2	tnfa	tnfrsf11a	0.00226275	0	TNF_TNFRSF1B_5	tnfa - tnfrsf11a	TNF	Secreted Signaling	KEGG: mmu04060
Macrophages	Mesenchymal	tnfa	tnfrsf11a	0.000826303	0	TNF_TNFRSF1B_5	tnfa - tnfrsf11a	TNF	Secreted Signaling	KEGG: mmu04060
Macrophages	Macrophages	tnfa	tnfrsf11a	0.00273176	0	TNF_TNFRSF1B_5	tnfa - tnfrsf11a	TNF	Secreted Signaling	KEGG: mmu04060
Macrophages	ECs 3	tnfa	tnfrsf1b	0.000350076	0	TNF_TNFRSF1B_6	tnfa - tnfrsf1b	TNF	Secreted Signaling	KEGG: mmu04060
Macrophages	Coronary ECs	tnfa	tnfrsf1b	0.000614311	0	TNF_TNFRSF1B_6	tnfa - tnfrsf1b	TNF	Secreted Signaling	KEGG: mmu04060
Macrophages	EPDCs 2	tnfa	tnfrsf1b	0.000557631	0	TNF_TNFRSF1B_6	tnfa - tnfrsf1b	TNF	Secreted Signaling	KEGG: mmu04060
Macrophages	Mesenchymal	tnfa	tnfrsf1b	0.000621691	0	TNF_TNFRSF1B_6	tnfa - tnfrsf1b	TNF	Secreted Signaling	KEGG: mmu04060
Macrophages	Macrophages	tnfa	tnfrsf1b	0.00418725	0	TNF_TNFRSF1B_6	tnfa - tnfrsf1b	TNF	Secreted Signaling	KEGG: mmu04060
Macrophages	ECs 1	tnfb	cd40	0.0190965	0	LTA_TNFRSF1B_1	tnfb - cd40	LT	Secreted Signaling	KEGG: mmu04060
Macrophages	ECs 2	tnfb	cd40	0.0427009	0	LTA_TNFRSF1B_1	tnfb - cd40	LT	Secreted Signaling	KEGG: mmu04060
Macrophages	ECs 3	tnfb	cd40	0.0321108	0	LTA_TNFRSF1B_1	tnfb - cd40	LT	Secreted Signaling	KEGG: mmu04060
Macrophages	pCMs	tnfb	cd40	0.00884277	0	LTA_TNFRSF1B_1	tnfb - cd40	LT	Secreted Signaling	KEGG: mmu04060
Macrophages	p-tCMs	tnfb	cd40	0.00753022	0	LTA_TNFRSF1B_1	tnfb - cd40	LT	Secreted Signaling	KEGG: mmu04060
Macrophages	EPDCs 1	tnfb	cd40	0.0194597	0	LTA_TNFRSF1B_1	tnfb - cd40	LT	Secreted Signaling	KEGG: mmu04060
Macrophages	EPDCs 2	tnfb	cd40	0.0391444	0	LTA_TNFRSF1B_1	tnfb - cd40	LT	Secreted Signaling	KEGG: mmu04060
Macrophages	Mesenchymal	tnfb	cd40	0.0166368	0	LTA_TNFRSF1B_1	tnfb - cd40	LT	Secreted Signaling	KEGG: mmu04060
Macrophages	Mural Cells 1	tnfb	cd40	0.0119149	0	LTA_TNFRSF1B_1	tnfb - cd40	LT	Secreted Signaling	KEGG: mmu04060
Macrophages	Macrophages	tnfb	cd40	0.074758	0	LTA_TNFRSF1B_1	tnfb - cd40	LT	Secreted Signaling	KEGG: mmu04060
Macrophages	T/NK/B	tnfb	cd40	0.0182038	0	LTA_TNFRSF1B_1	tnfb - cd40	LT	Secreted Signaling	KEGG: mmu04060
Macrophages	pCMs	tnfb	tnfrsf11a	0.010214	0	LTA_TNFRSF1B_2	tnfb - tnfrsf11a	LT	Secreted Signaling	KEGG: mmu04060
Macrophages	EPDCs 1	tnfb	tnfrsf11a	0.00800963	0	LTA_TNFRSF1B_2	tnfb - tnfrsf11a	LT	Secreted Signaling	KEGG: mmu04060
Macrophages	EPDCs 2	tnfb	tnfrsf11a	0.0192533	0	LTA_TNFRSF1B_2	tnfb - tnfrsf11a	LT	Secreted Signaling	KEGG: mmu04060
Macrophages	Mesenchymal	tnfb	tnfrsf11a	0.00710769	0	LTA_TNFRSF1B_2	tnfb - tnfrsf11a	LT	Secreted Signaling	KEGG: mmu04060
Macrophages	Macrophages	tnfb	tnfrsf11a	0.0231623	0	LTA_TNFRSF1B_2	tnfb - tnfrsf11a	LT	Secreted Signaling	KEGG: mmu04060
Macrophages	ECs 3	tnfb	tnfrsf1b	0.00302224	0	LTA_TNFRSF1B_3	tnfb - tnfrsf1b	LT	Secreted Signaling	KEGG: mmu04060
Macrophages	Coronary ECs	tnfb	tnfrsf1b	0.00529272	0	LTA_TNFRSF1B_3	tnfb - tnfrsf1b	LT	Secreted Signaling	KEGG: mmu04060
Macrophages	EPDCs 2	tnfb	tnfrsf1b	0.00480645	0	LTA_TNFRSF1B_3	tnfb - tnfrsf1b	LT	Secreted Signaling	KEGG: mmu04060
Macrophages	Mesenchymal	tnfb	tnfrsf1b	0.005356	0	LTA_TNFRSF1B_3	tnfb - tnfrsf1b	LT	Secreted Signaling	KEGG: mmu04060
Macrophages	Macrophages	tnfb	tnfrsf1b	0.0351199	0	LTA_TNFRSF1B_3	tnfb - tnfrsf1b	LT	Secreted Signaling	KEGG: mmu04060
Macrophages	ECs 1	tnfa	cd40	0.002244	0	LTA_TNFRSF1B_4	tnfa - cd40	LT	Secreted Signaling	KEGG: mmu04060
Macrophages	ECs 2	tnfa	cd40	0.0051266	0	LTA_TNFRSF1B_4	tnfa - cd40	LT	Secreted Signaling	KEGG: mmu04060
Macrophages	ECs 3	tnfa	cd40	0.003818	0	LTA_TNFRSF1B_4	tnfa - cd40	LT	Secreted Signaling	KEGG: mmu04060
Macrophages	pCMs	tnfa	cd40	0.0010296	0	LTA_TNFRSF1B_4	tnfa - cd40	LT	Secreted Signaling	KEGG: mmu04060
Macrophages	p-tCMs	tnfa	cd40	0.000875753	0	LTA_TNFRSF1B_4	tnfa - cd40	LT	Secreted Signaling	KEGG: mmu04060
Macrophages	EPDCs 1	tnfa	cd40	0.00228743	0	LTA_TNFRSF1B_4	tnfa - cd40	LT	Secreted Signaling	KEGG: mmu04060
Macrophages	EPDCs 2	tnfa	cd40	0.0046843	0	LTA_TNFRSF1B_4	tnfa - cd40	LT	Secreted Signaling	KEGG: mmu04060
Macrophages	Mesenchymal	tnfa	cd40	0.00195065	0	LTA_TNFRSF1B_4	tnfa - cd40	LT	Secreted Signaling	KEGG: mmu04060
Macrophages	Mural Cells 1	tnfa	cd40	0.00139112	0	LTA_TNFRSF1B_4	tnfa - cd40	LT	Secreted Signaling	KEGG: mmu04060
Macrophages	Macrophages	tnfa	cd40	0.00924782	0	LTA_TNFRSF1B_4	tnfa - cd40	LT	Secreted Signaling	KEGG: mmu04060
Macrophages	T/NK/B	tnfa	cd40	0.00213738	0	LTA_TNFRSF1B_4	tnfa - cd40	LT	Secreted Signaling	KEGG: mmu04060
Macrophages	pCMs	tnfa	tnfrsf11a	0.00119071	0	LTA_TNFRSF1B_5	tnfa - tnfrsf11a	LT	Secreted Signaling	KEGG: mmu04060
Macrophages	EPDCs 1	tnfa	tnfrsf11a	0.000931905	0	LTA_TNFRSF1B_5	tnfa - tnfrsf11a	LT	Secreted Signaling	KEGG: mmu04060
Macrophages	EPDCs 2	tnfa	tnfrsf11a	0.00226275	0	LTA_TNFRSF1B_5	tnfa - tnfrsf11a	LT	Secreted Signaling	KEGG: mmu04060
Macrophages	Mesenchymal	tnfa	tnfrsf11a	0.000826303	0	LTA_TNFRSF1B_5	tnfa - tnfrsf11a	LT	Secreted Signaling	KEGG: mmu04060
Macrophages	Macrophages	tnfa	tnfrsf11a	0.00273176	0	LTA_TNFRSF1B_5	tnfa - tnfrsf11a	LT	Secreted Signaling	KEGG: mmu04060
Macrophages	ECs 3	tnfa	tnfrsf1b	0.000350076	0	LTA_TNFRSF1B_6	tnfa - tnfrsf1b	LT	Secreted Signaling	KEGG: mmu04060
Macrophages	Coronary ECs	tnfa	tnfrsf1b	0.000614311	0	LTA_TNFRSF1B_6	tnfa - tnfrsf1b	LT	Secreted Signaling	KEGG: mmu04060
Macrophages	EPDCs 2	tnfa	tnfrsf1b	0.000557631	0	LTA_TNFRSF1B_6	tnfa - tnfrsf1b	LT	Secreted Signaling	KEGG: mmu04060
Macrophages	Mesenchymal	tnfa	tnfrsf1b	0.000621691	0	LTA_TNFRSF1B_6	tnfa - tnfrsf1b	LT	Secreted Signaling	KEGG: mmu04060
Macrophages	Macrophages	tnfa	tnfrsf1b	0.00418725	0	LTA_TNFRSF1B_6	tnfa - tnfrsf1b	LT	Secreted Signaling	KEGG: mmu04060
Macrophages	ECs 1	tnfb	cd40	0.0190965	0	LTA_TNFRSF14_1	tnfb - cd40	LT	Secreted Signaling	KEGG: mmu04060
Macrophages	ECs 2	tnfb	cd40	0.0427009	0	LTA_TNFRSF14_1	tnfb - cd40	LT	Secreted Signaling	KEGG: mmu04060
Macrophages	ECs 3	tnfb	cd40	0.0321108	0	LTA_TNFRSF14_1	tnfb - cd40	LT	Secreted Signaling	KEGG: mmu04060
Macrophages	pCMs	tnfb	cd40	0.00884277	0	LTA_TNFRSF14_1	tnfb - cd40	LT	Secreted Signaling	KEGG: mmu04060
Macrophages	p-tCMs	tnfb	cd40	0.00753022	0	LTA_TNFRSF14_1	tnfb - cd40	LT	Secreted Signaling	KEGG: mmu04060
Macrophages	EPDCs 1	tnfb	cd40	0.0194597	0	LTA_TNFRSF14_1	tnfb - cd40	LT	Secreted Signaling	KEGG: mmu04060
Macrophages	EPDCs 2	tnfb	cd40	0.0391444	0	LTA_TNFRSF14_1	tnfb - cd40	LT	Secreted Signaling	KEGG: mmu04060
Macrophages	Mesenchymal	tnfb	cd40	0.0166368	0	LTA_TNFRSF14_1	tnfb - cd40	LT	Secreted Signaling	KEGG: mmu04060
Macrophages	Mural Cells 1	tnfb	cd40	0.0119149	0	LTA_TNFRSF14_1	tnfb - cd40	LT	Secreted Signaling	KEGG: mmu04060
Macrophages	Macrophages	tnfb	cd40	0.074758	0	LTA_TNFRSF14_1	tnfb - cd40	LT	Secreted Signaling	KEGG: mmu04060
Macrophages	T/NK/B	tnfb	cd40	0.0182038	0	LTA_TNFRSF14_1	tnfb - cd40	LT	Secreted Signaling	KEGG: mmu04060
Macrophages	ECs 1	tnfb	tnfrsfa	0.0974459	0	LTA_TNFRSF14_2	tnfb - tnfrsfa	LT	Secreted Signaling	KEGG: mmu04060
Macrophages	ECs 2	tnfb	tnfrsfa	0.0928833	0	LTA_TNFRSF14_2	tnfb - tnfrsfa	LT	Secreted Signaling	KEGG: mmu04060
Macrophages	ECs 3	tnfb	tnfrsfa	0.109099	0	LTA_TNFRSF14_2	tnfb - tnfrsfa	LT	Secreted Signaling	KEGG: mmu04060
Macrophages	Coronary ECs	tnfb	tnfrsfa	0.057212	0	LTA_TNFRSF14_2	tnfb - tnfrsfa	LT	Secreted Signaling	KEGG: mmu04060
Macrophages	pCMs	tnfb	tnfrsfa	0.0522621	0	LTA_TNFRSF14_2	tnfb - tnfrsfa	LT	Secreted Signaling	KEGG: mmu04060
Macrophages	p-tCMs	tnfb	tnfrsfa	0.0597349	0	LTA_TNFRSF14_2	tnfb - tnfrsfa	LT	Secreted Signaling	KEGG: mmu04060
Macrophages	EPDCs 1	tnfb	tnfrsfa	0.0290957	0	LTA_TNFRSF14_2	tnfb - tnfrsfa	LT	Secreted Signaling	KEGG: mmu04060
Macrophages	EPDCs 2	tnfb	tnfrsfa	0.0426168	0	LTA_TNFRSF14_2	tnfb - tnfrsfa	LT	Secreted Signaling	KEGG: mmu04060
Macrophages	Mesenchymal	tnfb	tnfrsfa	0.0917663	0	LTA_TNFRSF14_2	tnfb - tnfrsfa	LT	Secreted Signaling	KEGG: mmu04060
Macrophages	Mural Cells 1	tnfb	tnfrsfa	0.067083	0	LTA_TNFRSF14_2	tnfb - tnfrsfa	LT	Secreted Signaling	KEGG: mmu04060
Macrophages	Macrophages	tnfb	tnfrsfa	0.0392051	0	LTA_TNFRSF14_2	tnfb - tnfrsfa	LT	Secreted Signaling	KEGG: mmu04060
Macrophages	T/NK/B	tnfb	tnfrsfa	0.0187412	0	LTA_TNFRSF14_2	tnfb - tnfrsfa	LT	Secreted Signaling	KEGG: mmu04060
Macrophages	pCMs	tnfb	tnfrsf11a	0.010214	0	LTA_TNFRSF14_4	tnfb - tnfrsf11a	LT	Secreted Signaling	KEGG: mmu04060
Macrophages	EPDCs 1	tnfb	tnfrsf11a	0.00800963	0	LTA_TNFRSF14_4	tnfb - tnfrsf11a	LT	Secreted Signaling	KEGG: mmu04060
Macrophages	EPDCs 2	tnfb	tnfrsf11a	0.0192533	0	LTA_TNFRSF14_4	tnfb - tnfrsf11a	LT	Secreted Signaling	KEGG: mmu04060
Macrophages	Mesenchymal	tnfb	tnfrsf11a	0.00710769	0	LTA_TNFRSF14_4	tnfb - tnfrsf11a	LT	Secreted Signaling	KEGG: mmu04060
Macrophages	Macrophages	tnfb	tnfrsf11a	0.0231623	0	LTA_TNFRSF14_4	tnfb - tnfrsf11a	LT	Secreted Signaling	KEGG: mmu04060
Macrophages	ECs 3	tnfb	tnfrsf1b	0.00302224	0	LTA_TNFRSF14_6	tnfb - tnfrsf1b	LT	Secreted Signaling	KEGG: mmu04060
Macrophages	Coronary ECs	tnfb	tnfrsf1b	0.00529272	0	LTA_TNFRSF14_6	tnfb - tnfrsf1b	LT	Secreted Signaling	KEGG: mmu04060
Macrophages	EPDCs 2	tnfb	tnfrsf1b	0.00480645	0	LTA_TNFRSF14_6	tnfb - tnfrsf1b	LT	Secreted Signaling	KEGG: mmu04060
Macrophages	Mesenchymal	tnfb	tnfrsf1b	0.005356	0	LTA_TNFRSF14_6	tnfb - tnfrsf1b	LT	Secreted Signaling	KEGG: mmu04060
Macrophages	Macrophages	tnfb	tnfrsf1b	0.0351199	0	LTA_TNFRSF14_6	tnfb - tnfrsf1b	LT	Secreted Signaling	KEGG: mmu04060
Macrophages	ECs 1	tnfa	cd40	0.002244	0	LTA_TNFRSF14_7	tnfa - cd40	LT	Secreted Signaling	KEGG: mmu04060
Macrophages	ECs 2	tnfa	cd40	0.0051266	0	LTA_TNFRSF14_7	tnfa - cd40	LT	Secreted Signaling	KEGG: mmu04060
Macrophages	ECs 3	tnfa	cd40	0.003818	0	LTA_TNFRSF14_7	tnfa - cd40	LT	Secreted Signaling	KEGG: mmu04060
Macrophages	pCMs	tnfa	cd40	0.0010296	0	LTA_TNFRSF14_7	tnfa - cd40	LT	Secreted Signaling	KEGG: mmu04060
Macrophages	p-tCMs	tnfa	cd40	0.000875753	0	LTA_TNFRSF14_7	tnfa - cd40	LT	Secreted Signaling	KEGG: mmu04060
Macrophages	EPDCs 1	tnfa	cd40	0.00228743	0	LTA_TNFRSF14_7	tnfa - cd40	LT	Secreted Signaling	KEGG: mmu04060
Macrophages	EPDCs 2	tnfa	cd40	0.0046843	0	LTA_TNFRSF14_7	tnfa - cd40	LT	Secreted Signaling	KEGG: mmu04060
Macrophages	Mesenchymal	tnfa	cd40	0.00195065	0	LTA_TNFRSF14_7	tnfa - cd40	LT	Secreted Signaling	KEGG: mmu04060
Macrophages	Mural Cells 1	tnfa	cd40	0.00139112	0	LTA_TNFRSF14_7	tnfa - cd40	LT	Secreted Signaling	KEGG: mmu04060
Macrophages	Macrophages	tnfa	cd40	0.00924782	0	LTA_TNFRSF14_7	tnfa - cd40	LT	Secreted Signaling	KEGG: mmu04060
Macrophages	T/NK/B	tnfa	cd40	0.00213738	0	LTA_TNFRSF14_7	tnfa - cd40	LT	Secreted Signaling	KEGG: mmu04060
Macrophages	ECs 1	tnfa	tnfrsfa	0.0123191	0	LTA_TNFRSF14_8	tnfa - tnfrsfa	LT	Secreted Signaling	KEGG: mmu04060
Macrophages	ECs 2	tnfa	tnfrsfa	0.0116907	0	LTA_TNFRSF14_8	tnfa - tnfrsfa	LT	Secreted Signaling	KEGG: mmu04060
Macrophages	ECs 3	tnfa	tnfrsfa	0.0139496	0	LTA_TNFRSF14_8	tnfa - tnfrsfa	LT	Secreted Signaling	KEGG: mmu04060
Macrophages	Coronary ECs	tnfa	tnfrsfa	0.00696162	0	LTA_TNFRSF14_8	tnfa - tnfrsfa	LT	Secreted Signaling	KEGG: mmu04060
Macrophages	pCMs	tnfa	tnfrsfa	0.00633013	0	LTA_TNFRSF14_8	tnfa - tnfrsfa	LT	Secreted Signaling	KEGG: mmu04060
Macrophages	p-tCMs	tnfa	tnfrsfa	0.00728575	0	LTA_TNFRSF14_8	tnfa - tnfrsfa	LT	Secreted Signaling	KEGG: mmu04060
Macrophages	EPDCs 1	tnfa	tnfrsfa	0.00345003	0	LTA_TNFRSF14_8	tnfa - tnfrsfa	LT	Secreted Signaling	KEGG: mmu04060
Macrophages	EPDCs 2	tnfa	tnfrsfa	0.00511611	0	LTA_TNFRSF14_8	tnfa - tnfrsfa	LT	Secreted Signaling	KEGG: mmu04060
Macrophages	Mesenchymal	tnfa	tnfrsfa	0.0115377	0	LTA_TNFRSF14_8	tnfa - tnfrsfa	LT	Secreted Signaling	KEGG: mmu04060
Macrophages	Mural Cells 1	tnfa	tnfrsfa	0.00823851	0	LTA_TNFRSF14_8	tnfa - tnfrsfa	LT	Secreted Signaling	KEGG: mmu04060
Macrophages	Macrophages	tnfa	tnfrsfa	0.00469182	0	LTA_TNFRSF14_8	tnfa - tnfrsfa	LT	Secreted Signaling	KEGG: mmu04060
Macrophages	T/NK/B	tnfa	tnfrsfa	0.00220155	0	LTA_TNFRSF14_8	tnfa - tnfrsfa	LT	Secreted Signaling	KEGG: mmu04060
Macrophages	pCMs	tnfa	tnfrsf11a	0.00119071	0	LTA_TNFRSF14_10	tnfa - tnfrsf11a	LT	Secreted Signaling	KEGG: mmu04060
Macrophages	EPDCs 1	tnfa	tnfrsf11a	0.000931905	0	LTA_TNFRSF14_10	tnfa - tnfrsf11a	LT	Secreted Signaling	KEGG: mmu04060
Macrophages	EPDCs 2	tnfa	tnfrsf11a	0.00226275	0	LTA_TNFRSF14_10	tnfa - tnfrsf11a	LT	Secreted Signaling	KEGG: mmu04060
Macrophages	Mesenchymal	tnfa	tnfrsf11a	0.000826303	0	LTA_TNFRSF14_10	tnfa - tnfrsf11a	LT	Secreted Signaling	KEGG: mmu04060
Macrophages	Macrophages	tnfa	tnfrsf11a	0.00273176	0	LTA_TNFRSF14_10	tnfa - tnfrsf11a	LT	Secreted Signaling	KEGG: mmu04060
Macrophages	ECs 3	tnfa	tnfrsf1b	0.000350076	0	LTA_TNFRSF14_12	tnfa - tnfrsf1b	LT	Secreted Signaling	KEGG: mmu04060
Macrophages	Coronary ECs	tnfa	tnfrsf1b	0.000614311	0	LTA_TNFRSF14_12	tnfa - tnfrsf1b	LT	Secreted Signaling	KEGG: mmu04060
Macrophages	EPDCs 2	tnfa	tnfrsf1b	0.000557631	0	LTA_TNFRSF14_12	tnfa - tnfrsf1b	LT	Secreted Signaling	KEGG: mmu04060
Macrophages	Mesenchymal	tnfa	tnfrsf1b	0.000621691	0	LTA_TNFRSF14_12	tnfa - tnfrsf1b	LT	Secreted Signaling	KEGG: mmu04060
Macrophages	Macrophages	tnfa	tnfrsf1b	0.00418725	0	LTA_TNFRSF14_12	tnfa - tnfrsf1b	LT	Secreted Signaling	KEGG: mmu04060
EPDCs 1	EPDCs 2	ngfb	ngfrb	0.00181531	0	NGF_NGFR_3	ngfb - ngfrb	NGF	Secreted Signaling	KEGG: mmu04060
EPDCs 2	EPDCs 2	ngfb	ngfrb	0.00150868	0	NGF_NGFR_3	ngfb - ngfrb	NGF	Secreted Signaling	KEGG: mmu04060
Coronary ECs	ECs 1	nampta	insra	0.000523658	0	NAMPT_INSR_2	nampta - insra	VISFATIN	Secreted Signaling	PMID: 28490838
Coronary ECs	ECs 2	nampta	insra	0.000255033	0	NAMPT_INSR_2	nampta - insra	VISFATIN	Secreted Signaling	PMID: 28490838
pCMs	ECs 1	angptl4	sdc2	0.0113356	0	ANGPTL4_SDC2	angptl4 - sdc2	ANGPTL	Secreted Signaling	PMID: 29017031
p-tCMs	ECs 1	angptl4	sdc2	0.0155573	0	ANGPTL4_SDC2	angptl4 - sdc2	ANGPTL	Secreted Signaling	PMID: 29017031
EPDCs 1	ECs 1	angptl4	sdc2	0.0187168	0	ANGPTL4_SDC2	angptl4 - sdc2	ANGPTL	Secreted Signaling	PMID: 29017031
EPDCs 2	ECs 1	angptl4	sdc2	0.0146245	0	ANGPTL4_SDC2	angptl4 - sdc2	ANGPTL	Secreted Signaling	PMID: 29017031
Mesenchymal	ECs 1	angptl4	sdc2	0.00950617	0	ANGPTL4_SDC2	angptl4 - sdc2	ANGPTL	Secreted Signaling	PMID: 29017031
Mural Cells 1	ECs 1	angptl4	sdc2	0.0192967	0	ANGPTL4_SDC2	angptl4 - sdc2	ANGPTL	Secreted Signaling	PMID: 29017031
pCMs	ECs 2	angptl4	sdc2	0.0114994	0	ANGPTL4_SDC2	angptl4 - sdc2	ANGPTL	Secreted Signaling	PMID: 29017031
p-tCMs	ECs 2	angptl4	sdc2	0.0157811	0	ANGPTL4_SDC2	angptl4 - sdc2	ANGPTL	Secreted Signaling	PMID: 29017031
EPDCs 1	ECs 2	angptl4	sdc2	0.0189851	0	ANGPTL4_SDC2	angptl4 - sdc2	ANGPTL	Secreted Signaling	PMID: 29017031
EPDCs 2	ECs 2	angptl4	sdc2	0.014835	0	ANGPTL4_SDC2	angptl4 - sdc2	ANGPTL	Secreted Signaling	PMID: 29017031
Mesenchymal	ECs 2	angptl4	sdc2	0.00964376	0	ANGPTL4_SDC2	angptl4 - sdc2	ANGPTL	Secreted Signaling	PMID: 29017031
Mural Cells 1	ECs 2	angptl4	sdc2	0.0195732	0	ANGPTL4_SDC2	angptl4 - sdc2	ANGPTL	Secreted Signaling	PMID: 29017031
pCMs	ECs 3	angptl4	sdc2	0.0150015	0	ANGPTL4_SDC2	angptl4 - sdc2	ANGPTL	Secreted Signaling	PMID: 29017031
p-tCMs	ECs 3	angptl4	sdc2	0.0205601	0	ANGPTL4_SDC2	angptl4 - sdc2	ANGPTL	Secreted Signaling	PMID: 29017031
EPDCs 1	ECs 3	angptl4	sdc2	0.0247101	0	ANGPTL4_SDC2	angptl4 - sdc2	ANGPTL	Secreted Signaling	PMID: 29017031
EPDCs 2	ECs 3	angptl4	sdc2	0.0193331	0	ANGPTL4_SDC2	angptl4 - sdc2	ANGPTL	Secreted Signaling	PMID: 29017031
Mesenchymal	ECs 3	angptl4	sdc2	0.012588	0	ANGPTL4_SDC2	angptl4 - sdc2	ANGPTL	Secreted Signaling	PMID: 29017031
Mural Cells 1	ECs 3	angptl4	sdc2	0.0254708	0	ANGPTL4_SDC2	angptl4 - sdc2	ANGPTL	Secreted Signaling	PMID: 29017031
p-tCMs	Coronary ECs	angptl4	sdc2	0.000809129	0	ANGPTL4_SDC2	angptl4 - sdc2	ANGPTL	Secreted Signaling	PMID: 29017031
EPDCs 2	Coronary ECs	angptl4	sdc2	0.000759927	0.02	ANGPTL4_SDC2	angptl4 - sdc2	ANGPTL	Secreted Signaling	PMID: 29017031
pCMs	pCMs	angptl4	sdc2	0.00248403	0	ANGPTL4_SDC2	angptl4 - sdc2	ANGPTL	Secreted Signaling	PMID: 29017031
p-tCMs	pCMs	angptl4	sdc2	0.00342056	0	ANGPTL4_SDC2	angptl4 - sdc2	ANGPTL	Secreted Signaling	PMID: 29017031
EPDCs 1	pCMs	angptl4	sdc2	0.00412555	0	ANGPTL4_SDC2	angptl4 - sdc2	ANGPTL	Secreted Signaling	PMID: 29017031
EPDCs 2	pCMs	angptl4	sdc2	0.00321308	0	ANGPTL4_SDC2	angptl4 - sdc2	ANGPTL	Secreted Signaling	PMID: 29017031
Mesenchymal	pCMs	angptl4	sdc2	0.00208013	0	ANGPTL4_SDC2	angptl4 - sdc2	ANGPTL	Secreted Signaling	PMID: 29017031
Mural Cells 1	pCMs	angptl4	sdc2	0.00425533	0	ANGPTL4_SDC2	angptl4 - sdc2	ANGPTL	Secreted Signaling	PMID: 29017031
pCMs	p-tCMs	angptl4	sdc2	0.00263387	0	ANGPTL4_SDC2	angptl4 - sdc2	ANGPTL	Secreted Signaling	PMID: 29017031
p-tCMs	p-tCMs	angptl4	sdc2	0.0036267	0	ANGPTL4_SDC2	angptl4 - sdc2	ANGPTL	Secreted Signaling	PMID: 29017031
EPDCs 1	p-tCMs	angptl4	sdc2	0.00437398	0	ANGPTL4_SDC2	angptl4 - sdc2	ANGPTL	Secreted Signaling	PMID: 29017031
EPDCs 2	p-tCMs	angptl4	sdc2	0.00340675	0	ANGPTL4_SDC2	angptl4 - sdc2	ANGPTL	Secreted Signaling	PMID: 29017031
Mesenchymal	p-tCMs	angptl4	sdc2	0.00220566	0	ANGPTL4_SDC2	angptl4 - sdc2	ANGPTL	Secreted Signaling	PMID: 29017031
Mural Cells 1	p-tCMs	angptl4	sdc2	0.00451154	0	ANGPTL4_SDC2	angptl4 - sdc2	ANGPTL	Secreted Signaling	PMID: 29017031
pCMs	EPDCs 1	angptl4	sdc2	0.00947408	0	ANGPTL4_SDC2	angptl4 - sdc2	ANGPTL	Secreted Signaling	PMID: 29017031
p-tCMs	EPDCs 1	angptl4	sdc2	0.0130116	0	ANGPTL4_SDC2	angptl4 - sdc2	ANGPTL	Secreted Signaling	PMID: 29017031
EPDCs 1	EPDCs 1	angptl4	sdc2	0.0156623	0	ANGPTL4_SDC2	angptl4 - sdc2	ANGPTL	Secreted Signaling	PMID: 29017031
EPDCs 2	EPDCs 1	angptl4	sdc2	0.0122295	0	ANGPTL4_SDC2	angptl4 - sdc2	ANGPTL	Secreted Signaling	PMID: 29017031
Mesenchymal	EPDCs 1	angptl4	sdc2	0.00794266	0	ANGPTL4_SDC2	angptl4 - sdc2	ANGPTL	Secreted Signaling	PMID: 29017031
Mural Cells 1	EPDCs 1	angptl4	sdc2	0.0161491	0	ANGPTL4_SDC2	angptl4 - sdc2	ANGPTL	Secreted Signaling	PMID: 29017031
pCMs	EPDCs 2	angptl4	sdc2	0.0066919	0	ANGPTL4_SDC2	angptl4 - sdc2	ANGPTL	Secreted Signaling	PMID: 29017031
p-tCMs	EPDCs 2	angptl4	sdc2	0.00920027	0	ANGPTL4_SDC2	angptl4 - sdc2	ANGPTL	Secreted Signaling	PMID: 29017031
EPDCs 1	EPDCs 2	angptl4	sdc2	0.0110832	0	ANGPTL4_SDC2	angptl4 - sdc2	ANGPTL	Secreted Signaling	PMID: 29017031
EPDCs 2	EPDCs 2	angptl4	sdc2	0.00864524	0	ANGPTL4_SDC2	angptl4 - sdc2	ANGPTL	Secreted Signaling	PMID: 29017031
Mesenchymal	EPDCs 2	angptl4	sdc2	0.00560766	0	ANGPTL4_SDC2	angptl4 - sdc2	ANGPTL	Secreted Signaling	PMID: 29017031
Mural Cells 1	EPDCs 2	angptl4	sdc2	0.0114294	0	ANGPTL4_SDC2	angptl4 - sdc2	ANGPTL	Secreted Signaling	PMID: 29017031
pCMs	Mesenchymal	angptl4	sdc2	0.0160735	0	ANGPTL4_SDC2	angptl4 - sdc2	ANGPTL	Secreted Signaling	PMID: 29017031
p-tCMs	Mesenchymal	angptl4	sdc2	0.0220204	0	ANGPTL4_SDC2	angptl4 - sdc2	ANGPTL	Secreted Signaling	PMID: 29017031
EPDCs 1	Mesenchymal	angptl4	sdc2	0.0264571	0	ANGPTL4_SDC2	angptl4 - sdc2	ANGPTL	Secreted Signaling	PMID: 29017031
EPDCs 2	Mesenchymal	angptl4	sdc2	0.0207081	0	ANGPTL4_SDC2	angptl4 - sdc2	ANGPTL	Secreted Signaling	PMID: 29017031
Mesenchymal	Mesenchymal	angptl4	sdc2	0.0134898	0	ANGPTL4_SDC2	angptl4 - sdc2	ANGPTL	Secreted Signaling	PMID: 29017031
Mural Cells 1	Mesenchymal	angptl4	sdc2	0.0272702	0	ANGPTL4_SDC2	angptl4 - sdc2	ANGPTL	Secreted Signaling	PMID: 29017031
pCMs	Mural Cells 1	angptl4	sdc2	0.00509144	0	ANGPTL4_SDC2	angptl4 - sdc2	ANGPTL	Secreted Signaling	PMID: 29017031
p-tCMs	Mural Cells 1	angptl4	sdc2	0.00700412	0	ANGPTL4_SDC2	angptl4 - sdc2	ANGPTL	Secreted Signaling	PMID: 29017031
EPDCs 1	Mural Cells 1	angptl4	sdc2	0.00844144	0	ANGPTL4_SDC2	angptl4 - sdc2	ANGPTL	Secreted Signaling	PMID: 29017031
EPDCs 2	Mural Cells 1	angptl4	sdc2	0.0065807	0	ANGPTL4_SDC2	angptl4 - sdc2	ANGPTL	Secreted Signaling	PMID: 29017031
Mesenchymal	Mural Cells 1	angptl4	sdc2	0.00426539	0	ANGPTL4_SDC2	angptl4 - sdc2	ANGPTL	Secreted Signaling	PMID: 29017031
Mural Cells 1	Mural Cells 1	angptl4	sdc2	0.0087058	0	ANGPTL4_SDC2	angptl4 - sdc2	ANGPTL	Secreted Signaling	PMID: 29017031
pCMs	Macrophages	angptl4	sdc2	0.00315351	0	ANGPTL4_SDC2	angptl4 - sdc2	ANGPTL	Secreted Signaling	PMID: 29017031
p-tCMs	Macrophages	angptl4	sdc2	0.00434136	0	ANGPTL4_SDC2	angptl4 - sdc2	ANGPTL	Secreted Signaling	PMID: 29017031
EPDCs 1	Macrophages	angptl4	sdc2	0.00523513	0	ANGPTL4_SDC2	angptl4 - sdc2	ANGPTL	Secreted Signaling	PMID: 29017031
EPDCs 2	Macrophages	angptl4	sdc2	0.00407825	0	ANGPTL4_SDC2	angptl4 - sdc2	ANGPTL	Secreted Signaling	PMID: 29017031
Mesenchymal	Macrophages	angptl4	sdc2	0.00264104	0	ANGPTL4_SDC2	angptl4 - sdc2	ANGPTL	Secreted Signaling	PMID: 29017031
Mural Cells 1	Macrophages	angptl4	sdc2	0.00539962	0	ANGPTL4_SDC2	angptl4 - sdc2	ANGPTL	Secreted Signaling	PMID: 29017031
pCMs	ECs 1	angptl4	sdc4	0.0449746	0	ANGPTL4_SDC4	angptl4 - sdc4	ANGPTL	Secreted Signaling	PMID: 29017031
p-tCMs	ECs 1	angptl4	sdc4	0.0609522	0	ANGPTL4_SDC4	angptl4 - sdc4	ANGPTL	Secreted Signaling	PMID: 29017031
EPDCs 1	ECs 1	angptl4	sdc4	0.0726502	0	ANGPTL4_SDC4	angptl4 - sdc4	ANGPTL	Secreted Signaling	PMID: 29017031
EPDCs 2	ECs 1	angptl4	sdc4	0.0574561	0	ANGPTL4_SDC4	angptl4 - sdc4	ANGPTL	Secreted Signaling	PMID: 29017031
Mesenchymal	ECs 1	angptl4	sdc4	0.0379245	0	ANGPTL4_SDC4	angptl4 - sdc4	ANGPTL	Secreted Signaling	PMID: 29017031
Mural Cells 1	ECs 1	angptl4	sdc4	0.0747737	0	ANGPTL4_SDC4	angptl4 - sdc4	ANGPTL	Secreted Signaling	PMID: 29017031
pCMs	ECs 2	angptl4	sdc4	0.0359279	0	ANGPTL4_SDC4	angptl4 - sdc4	ANGPTL	Secreted Signaling	PMID: 29017031
p-tCMs	ECs 2	angptl4	sdc4	0.0488559	0	ANGPTL4_SDC4	angptl4 - sdc4	ANGPTL	Secreted Signaling	PMID: 29017031
EPDCs 1	ECs 2	angptl4	sdc4	0.0583768	0	ANGPTL4_SDC4	angptl4 - sdc4	ANGPTL	Secreted Signaling	PMID: 29017031
EPDCs 2	ECs 2	angptl4	sdc4	0.0460197	0	ANGPTL4_SDC4	angptl4 - sdc4	ANGPTL	Secreted Signaling	PMID: 29017031
Mesenchymal	ECs 2	angptl4	sdc4	0.0302509	0	ANGPTL4_SDC4	angptl4 - sdc4	ANGPTL	Secreted Signaling	PMID: 29017031
Mural Cells 1	ECs 2	angptl4	sdc4	0.0601101	0	ANGPTL4_SDC4	angptl4 - sdc4	ANGPTL	Secreted Signaling	PMID: 29017031
pCMs	ECs 3	angptl4	sdc4	0.0453374	0	ANGPTL4_SDC4	angptl4 - sdc4	ANGPTL	Secreted Signaling	PMID: 29017031
p-tCMs	ECs 3	angptl4	sdc4	0.0614356	0	ANGPTL4_SDC4	angptl4 - sdc4	ANGPTL	Secreted Signaling	PMID: 29017031
EPDCs 1	ECs 3	angptl4	sdc4	0.0732192	0	ANGPTL4_SDC4	angptl4 - sdc4	ANGPTL	Secreted Signaling	PMID: 29017031
EPDCs 2	ECs 3	angptl4	sdc4	0.0579136	0	ANGPTL4_SDC4	angptl4 - sdc4	ANGPTL	Secreted Signaling	PMID: 29017031
Mesenchymal	ECs 3	angptl4	sdc4	0.0382327	0	ANGPTL4_SDC4	angptl4 - sdc4	ANGPTL	Secreted Signaling	PMID: 29017031
Mural Cells 1	ECs 3	angptl4	sdc4	0.075358	0	ANGPTL4_SDC4	angptl4 - sdc4	ANGPTL	Secreted Signaling	PMID: 29017031
pCMs	Coronary ECs	angptl4	sdc4	0.0321428	0	ANGPTL4_SDC4	angptl4 - sdc4	ANGPTL	Secreted Signaling	PMID: 29017031
p-tCMs	Coronary ECs	angptl4	sdc4	0.0437707	0	ANGPTL4_SDC4	angptl4 - sdc4	ANGPTL	Secreted Signaling	PMID: 29017031
EPDCs 1	Coronary ECs	angptl4	sdc4	0.0523552	0	ANGPTL4_SDC4	angptl4 - sdc4	ANGPTL	Secreted Signaling	PMID: 29017031
EPDCs 2	Coronary ECs	angptl4	sdc4	0.0412169	0	ANGPTL4_SDC4	angptl4 - sdc4	ANGPTL	Secreted Signaling	PMID: 29017031
Mesenchymal	Coronary ECs	angptl4	sdc4	0.0270472	0	ANGPTL4_SDC4	angptl4 - sdc4	ANGPTL	Secreted Signaling	PMID: 29017031
Mural Cells 1	Coronary ECs	angptl4	sdc4	0.0539199	0	ANGPTL4_SDC4	angptl4 - sdc4	ANGPTL	Secreted Signaling	PMID: 29017031
pCMs	pCMs	angptl4	sdc4	0.0116859	0	ANGPTL4_SDC4	angptl4 - sdc4	ANGPTL	Secreted Signaling	PMID: 29017031
p-tCMs	pCMs	angptl4	sdc4	0.016036	0	ANGPTL4_SDC4	angptl4 - sdc4	ANGPTL	Secreted Signaling	PMID: 29017031
EPDCs 1	pCMs	angptl4	sdc4	0.0192907	0	ANGPTL4_SDC4	angptl4 - sdc4	ANGPTL	Secreted Signaling	PMID: 29017031
EPDCs 2	pCMs	angptl4	sdc4	0.0150749	0	ANGPTL4_SDC4	angptl4 - sdc4	ANGPTL	Secreted Signaling	PMID: 29017031
Mesenchymal	pCMs	angptl4	sdc4	0.0098005	0	ANGPTL4_SDC4	angptl4 - sdc4	ANGPTL	Secreted Signaling	PMID: 29017031
Mural Cells 1	pCMs	angptl4	sdc4	0.019888	0	ANGPTL4_SDC4	angptl4 - sdc4	ANGPTL	Secreted Signaling	PMID: 29017031
pCMs	p-tCMs	angptl4	sdc4	0.0206914	0	ANGPTL4_SDC4	angptl4 - sdc4	ANGPTL	Secreted Signaling	PMID: 29017031
p-tCMs	p-tCMs	angptl4	sdc4	0.0282978	0	ANGPTL4_SDC4	angptl4 - sdc4	ANGPTL	Secreted Signaling	PMID: 29017031
EPDCs 1	p-tCMs	angptl4	sdc4	0.0339553	0	ANGPTL4_SDC4	angptl4 - sdc4	ANGPTL	Secreted Signaling	PMID: 29017031
EPDCs 2	p-tCMs	angptl4	sdc4	0.0266216	0	ANGPTL4_SDC4	angptl4 - sdc4	ANGPTL	Secreted Signaling	PMID: 29017031
Mesenchymal	p-tCMs	angptl4	sdc4	0.0173786	0	ANGPTL4_SDC4	angptl4 - sdc4	ANGPTL	Secreted Signaling	PMID: 29017031
Mural Cells 1	p-tCMs	angptl4	sdc4	0.0349905	0	ANGPTL4_SDC4	angptl4 - sdc4	ANGPTL	Secreted Signaling	PMID: 29017031
pCMs	EPDCs 1	angptl4	sdc4	0.0479965	0	ANGPTL4_SDC4	angptl4 - sdc4	ANGPTL	Secreted Signaling	PMID: 29017031
p-tCMs	EPDCs 1	angptl4	sdc4	0.0649746	0	ANGPTL4_SDC4	angptl4 - sdc4	ANGPTL	Secreted Signaling	PMID: 29017031
EPDCs 1	EPDCs 1	angptl4	sdc4	0.077381	0	ANGPTL4_SDC4	angptl4 - sdc4	ANGPTL	Secreted Signaling	PMID: 29017031
EPDCs 2	EPDCs 1	angptl4	sdc4	0.0612629	0	ANGPTL4_SDC4	angptl4 - sdc4	ANGPTL	Secreted Signaling	PMID: 29017031
Mesenchymal	EPDCs 1	angptl4	sdc4	0.0404927	0	ANGPTL4_SDC4	angptl4 - sdc4	ANGPTL	Secreted Signaling	PMID: 29017031
Mural Cells 1	EPDCs 1	angptl4	sdc4	0.0796309	0	ANGPTL4_SDC4	angptl4 - sdc4	ANGPTL	Secreted Signaling	PMID: 29017031
pCMs	EPDCs 2	angptl4	sdc4	0.0569243	0	ANGPTL4_SDC4	angptl4 - sdc4	ANGPTL	Secreted Signaling	PMID: 29017031
p-tCMs	EPDCs 2	angptl4	sdc4	0.0768057	0	ANGPTL4_SDC4	angptl4 - sdc4	ANGPTL	Secreted Signaling	PMID: 29017031
EPDCs 1	EPDCs 2	angptl4	sdc4	0.0912508	0	ANGPTL4_SDC4	angptl4 - sdc4	ANGPTL	Secreted Signaling	PMID: 29017031
EPDCs 2	EPDCs 2	angptl4	sdc4	0.0724705	0	ANGPTL4_SDC4	angptl4 - sdc4	ANGPTL	Secreted Signaling	PMID: 29017031
Mesenchymal	EPDCs 2	angptl4	sdc4	0.0480953	0	ANGPTL4_SDC4	angptl4 - sdc4	ANGPTL	Secreted Signaling	PMID: 29017031
Mural Cells 1	EPDCs 2	angptl4	sdc4	0.0938629	0	ANGPTL4_SDC4	angptl4 - sdc4	ANGPTL	Secreted Signaling	PMID: 29017031
pCMs	Mesenchymal	angptl4	sdc4	0.0606852	0	ANGPTL4_SDC4	angptl4 - sdc4	ANGPTL	Secreted Signaling	PMID: 29017031
p-tCMs	Mesenchymal	angptl4	sdc4	0.0817662	0	ANGPTL4_SDC4	angptl4 - sdc4	ANGPTL	Secreted Signaling	PMID: 29017031
EPDCs 1	Mesenchymal	angptl4	sdc4	0.0970461	0	ANGPTL4_SDC4	angptl4 - sdc4	ANGPTL	Secreted Signaling	PMID: 29017031
EPDCs 2	Mesenchymal	angptl4	sdc4	0.0771745	0	ANGPTL4_SDC4	angptl4 - sdc4	ANGPTL	Secreted Signaling	PMID: 29017031
Mesenchymal	Mesenchymal	angptl4	sdc4	0.0513046	0	ANGPTL4_SDC4	angptl4 - sdc4	ANGPTL	Secreted Signaling	PMID: 29017031
Mural Cells 1	Mesenchymal	angptl4	sdc4	0.099806	0	ANGPTL4_SDC4	angptl4 - sdc4	ANGPTL	Secreted Signaling	PMID: 29017031
pCMs	Mural Cells 1	angptl4	sdc4	0.0494242	0	ANGPTL4_SDC4	angptl4 - sdc4	ANGPTL	Secreted Signaling	PMID: 29017031
p-tCMs	Mural Cells 1	angptl4	sdc4	0.0668718	0	ANGPTL4_SDC4	angptl4 - sdc4	ANGPTL	Secreted Signaling	PMID: 29017031
EPDCs 1	Mural Cells 1	angptl4	sdc4	0.0796097	0	ANGPTL4_SDC4	angptl4 - sdc4	ANGPTL	Secreted Signaling	PMID: 29017031
EPDCs 2	Mural Cells 1	angptl4	sdc4	0.063059	0	ANGPTL4_SDC4	angptl4 - sdc4	ANGPTL	Secreted Signaling	PMID: 29017031
Mesenchymal	Mural Cells 1	angptl4	sdc4	0.041707	0	ANGPTL4_SDC4	angptl4 - sdc4	ANGPTL	Secreted Signaling	PMID: 29017031
Mural Cells 1	Mural Cells 1	angptl4	sdc4	0.0819186	0	ANGPTL4_SDC4	angptl4 - sdc4	ANGPTL	Secreted Signaling	PMID: 29017031
pCMs	Macrophages	angptl4	sdc4	0.0275002	0	ANGPTL4_SDC4	angptl4 - sdc4	ANGPTL	Secreted Signaling	PMID: 29017031
p-tCMs	Macrophages	angptl4	sdc4	0.0375137	0	ANGPTL4_SDC4	angptl4 - sdc4	ANGPTL	Secreted Signaling	PMID: 29017031
EPDCs 1	Macrophages	angptl4	sdc4	0.0449286	0	ANGPTL4_SDC4	angptl4 - sdc4	ANGPTL	Secreted Signaling	PMID: 29017031
EPDCs 2	Macrophages	angptl4	sdc4	0.0353114	0	ANGPTL4_SDC4	angptl4 - sdc4	ANGPTL	Secreted Signaling	PMID: 29017031
Mesenchymal	Macrophages	angptl4	sdc4	0.023123	0	ANGPTL4_SDC4	angptl4 - sdc4	ANGPTL	Secreted Signaling	PMID: 29017031
Mural Cells 1	Macrophages	angptl4	sdc4	0.0462823	0	ANGPTL4_SDC4	angptl4 - sdc4	ANGPTL	Secreted Signaling	PMID: 29017031
p-tCMs	T/NK/B	angptl4	sdc4	0.0074248	0	ANGPTL4_SDC4	angptl4 - sdc4	ANGPTL	Secreted Signaling	PMID: 29017031
EPDCs 1	T/NK/B	angptl4	sdc4	0.00894767	0	ANGPTL4_SDC4	angptl4 - sdc4	ANGPTL	Secreted Signaling	PMID: 29017031
EPDCs 2	T/NK/B	angptl4	sdc4	0.00697613	0.01	ANGPTL4_SDC4	angptl4 - sdc4	ANGPTL	Secreted Signaling	PMID: 29017031
Mural Cells 1	T/NK/B	angptl4	sdc4	0.00922773	0	ANGPTL4_SDC4	angptl4 - sdc4	ANGPTL	Secreted Signaling	PMID: 29017031
pCMs	ECs 1	angpt1	tek	0.00687267	0	ANGPT1_TEK	angpt1 - tek	ANGPT	Secreted Signaling	PMID: 20651738
p-tCMs	ECs 1	angpt1	tek	0.00987672	0	ANGPT1_TEK	angpt1 - tek	ANGPT	Secreted Signaling	PMID: 20651738
pCMs	ECs 2	angpt1	tek	0.00584526	0	ANGPT1_TEK	angpt1 - tek	ANGPT	Secreted Signaling	PMID: 20651738
p-tCMs	ECs 2	angpt1	tek	0.00840403	0	ANGPT1_TEK	angpt1 - tek	ANGPT	Secreted Signaling	PMID: 20651738
pCMs	ECs 3	angpt1	tek	0.0042187	0	ANGPT1_TEK	angpt1 - tek	ANGPT	Secreted Signaling	PMID: 20651738
p-tCMs	ECs 3	angpt1	tek	0.00606979	0	ANGPT1_TEK	angpt1 - tek	ANGPT	Secreted Signaling	PMID: 20651738
pCMs	Coronary ECs	angpt1	tek	0.00136142	0	ANGPT1_TEK	angpt1 - tek	ANGPT	Secreted Signaling	PMID: 20651738
p-tCMs	Coronary ECs	angpt1	tek	0.00196125	0	ANGPT1_TEK	angpt1 - tek	ANGPT	Secreted Signaling	PMID: 20651738
EPDCs 2	ECs 1	mdkb	sdc2	0.0124306	0	MDK_SDC2_1	mdkb - sdc2	MK	Secreted Signaling	PMID: 28356350
Mural Cells 1	ECs 1	mdkb	sdc2	0.00807795	0	MDK_SDC2_1	mdkb - sdc2	MK	Secreted Signaling	PMID: 28356350
EPDCs 2	ECs 2	mdkb	sdc2	0.01261	0	MDK_SDC2_1	mdkb - sdc2	MK	Secreted Signaling	PMID: 28356350
Mural Cells 1	ECs 2	mdkb	sdc2	0.00819504	0	MDK_SDC2_1	mdkb - sdc2	MK	Secreted Signaling	PMID: 28356350
EPDCs 2	ECs 3	mdkb	sdc2	0.0164447	0	MDK_SDC2_1	mdkb - sdc2	MK	Secreted Signaling	PMID: 28356350
Mural Cells 1	ECs 3	mdkb	sdc2	0.0107017	0	MDK_SDC2_1	mdkb - sdc2	MK	Secreted Signaling	PMID: 28356350
EPDCs 2	Coronary ECs	mdkb	sdc2	0.000644568	0	MDK_SDC2_1	mdkb - sdc2	MK	Secreted Signaling	PMID: 28356350
Mural Cells 1	Coronary ECs	mdkb	sdc2	0.000417125	0	MDK_SDC2_1	mdkb - sdc2	MK	Secreted Signaling	PMID: 28356350
EPDCs 2	pCMs	mdkb	sdc2	0.00272634	0	MDK_SDC2_1	mdkb - sdc2	MK	Secreted Signaling	PMID: 28356350
Mural Cells 1	pCMs	mdkb	sdc2	0.00176562	0	MDK_SDC2_1	mdkb - sdc2	MK	Secreted Signaling	PMID: 28356350
EPDCs 2	p-tCMs	mdkb	sdc2	0.00289076	0	MDK_SDC2_1	mdkb - sdc2	MK	Secreted Signaling	PMID: 28356350
Mural Cells 1	p-tCMs	mdkb	sdc2	0.00187221	0	MDK_SDC2_1	mdkb - sdc2	MK	Secreted Signaling	PMID: 28356350
EPDCs 2	EPDCs 1	mdkb	sdc2	0.0103911	0	MDK_SDC2_1	mdkb - sdc2	MK	Secreted Signaling	PMID: 28356350
Mural Cells 1	EPDCs 1	mdkb	sdc2	0.00674774	0	MDK_SDC2_1	mdkb - sdc2	MK	Secreted Signaling	PMID: 28356350
EPDCs 2	EPDCs 2	mdkb	sdc2	0.00734166	0	MDK_SDC2_1	mdkb - sdc2	MK	Secreted Signaling	PMID: 28356350
Mural Cells 1	EPDCs 2	mdkb	sdc2	0.00476234	0	MDK_SDC2_1	mdkb - sdc2	MK	Secreted Signaling	PMID: 28356350
EPDCs 2	Mesenchymal	mdkb	sdc2	0.017618	0	MDK_SDC2_1	mdkb - sdc2	MK	Secreted Signaling	PMID: 28356350
Mural Cells 1	Mesenchymal	mdkb	sdc2	0.01147	0	MDK_SDC2_1	mdkb - sdc2	MK	Secreted Signaling	PMID: 28356350
EPDCs 2	Mural Cells 1	mdkb	sdc2	0.00558667	0	MDK_SDC2_1	mdkb - sdc2	MK	Secreted Signaling	PMID: 28356350
Mural Cells 1	Mural Cells 1	mdkb	sdc2	0.00362167	0	MDK_SDC2_1	mdkb - sdc2	MK	Secreted Signaling	PMID: 28356350
EPDCs 2	Macrophages	mdkb	sdc2	0.0034609	0	MDK_SDC2_1	mdkb - sdc2	MK	Secreted Signaling	PMID: 28356350
Mural Cells 1	Macrophages	mdkb	sdc2	0.00224191	0	MDK_SDC2_1	mdkb - sdc2	MK	Secreted Signaling	PMID: 28356350
ECs 1	ECs 1	mdka	sdc2	0.0104231	0	MDK_SDC2_2	mdka - sdc2	MK	Secreted Signaling	PMID: 28356350
ECs 2	ECs 1	mdka	sdc2	0.0220511	0	MDK_SDC2_2	mdka - sdc2	MK	Secreted Signaling	PMID: 28356350
ECs 3	ECs 1	mdka	sdc2	0.0272299	0	MDK_SDC2_2	mdka - sdc2	MK	Secreted Signaling	PMID: 28356350
Coronary ECs	ECs 1	mdka	sdc2	0.0320313	0	MDK_SDC2_2	mdka - sdc2	MK	Secreted Signaling	PMID: 28356350
EPDCs 1	ECs 1	mdka	sdc2	0.0798796	0	MDK_SDC2_2	mdka - sdc2	MK	Secreted Signaling	PMID: 28356350
EPDCs 2	ECs 1	mdka	sdc2	0.0558873	0	MDK_SDC2_2	mdka - sdc2	MK	Secreted Signaling	PMID: 28356350
Mesenchymal	ECs 1	mdka	sdc2	0.0335183	0	MDK_SDC2_2	mdka - sdc2	MK	Secreted Signaling	PMID: 28356350
ECs 1	ECs 2	mdka	sdc2	0.0105738	0	MDK_SDC2_2	mdka - sdc2	MK	Secreted Signaling	PMID: 28356350
ECs 2	ECs 2	mdka	sdc2	0.0223662	0	MDK_SDC2_2	mdka - sdc2	MK	Secreted Signaling	PMID: 28356350
ECs 3	ECs 2	mdka	sdc2	0.0276169	0	MDK_SDC2_2	mdka - sdc2	MK	Secreted Signaling	PMID: 28356350
Coronary ECs	ECs 2	mdka	sdc2	0.0324843	0	MDK_SDC2_2	mdka - sdc2	MK	Secreted Signaling	PMID: 28356350
EPDCs 1	ECs 2	mdka	sdc2	0.0809525	0	MDK_SDC2_2	mdka - sdc2	MK	Secreted Signaling	PMID: 28356350
EPDCs 2	ECs 2	mdka	sdc2	0.0566578	0	MDK_SDC2_2	mdka - sdc2	MK	Secreted Signaling	PMID: 28356350
Mesenchymal	ECs 2	mdka	sdc2	0.0339915	0	MDK_SDC2_2	mdka - sdc2	MK	Secreted Signaling	PMID: 28356350
ECs 1	ECs 3	mdka	sdc2	0.013798	0	MDK_SDC2_2	mdka - sdc2	MK	Secreted Signaling	PMID: 28356350
ECs 2	ECs 3	mdka	sdc2	0.0290804	0	MDK_SDC2_2	mdka - sdc2	MK	Secreted Signaling	PMID: 28356350
ECs 3	ECs 3	mdka	sdc2	0.0358495	0	MDK_SDC2_2	mdka - sdc2	MK	Secreted Signaling	PMID: 28356350
Coronary ECs	ECs 3	mdka	sdc2	0.0421051	0	MDK_SDC2_2	mdka - sdc2	MK	Secreted Signaling	PMID: 28356350
EPDCs 1	ECs 3	mdka	sdc2	0.103394	0	MDK_SDC2_2	mdka - sdc2	MK	Secreted Signaling	PMID: 28356350
EPDCs 2	ECs 3	mdka	sdc2	0.0728986	0	MDK_SDC2_2	mdka - sdc2	MK	Secreted Signaling	PMID: 28356350
Mesenchymal	ECs 3	mdka	sdc2	0.0440385	0	MDK_SDC2_2	mdka - sdc2	MK	Secreted Signaling	PMID: 28356350
ECs 2	Coronary ECs	mdka	sdc2	0.00115408	0.03	MDK_SDC2_2	mdka - sdc2	MK	Secreted Signaling	PMID: 28356350
Mesenchymal	Coronary ECs	mdka	sdc2	0.00177395	0.04	MDK_SDC2_2	mdka - sdc2	MK	Secreted Signaling	PMID: 28356350
ECs 1	pCMs	mdka	sdc2	0.00228242	0	MDK_SDC2_2	mdka - sdc2	MK	Secreted Signaling	PMID: 28356350
ECs 2	pCMs	mdka	sdc2	0.00487341	0	MDK_SDC2_2	mdka - sdc2	MK	Secreted Signaling	PMID: 28356350
ECs 3	pCMs	mdka	sdc2	0.00604288	0	MDK_SDC2_2	mdka - sdc2	MK	Secreted Signaling	PMID: 28356350
EPDCs 1	pCMs	mdka	sdc2	0.0185063	0	MDK_SDC2_2	mdka - sdc2	MK	Secreted Signaling	PMID: 28356350
EPDCs 2	pCMs	mdka	sdc2	0.0126935	0	MDK_SDC2_2	mdka - sdc2	MK	Secreted Signaling	PMID: 28356350
Mesenchymal	pCMs	mdka	sdc2	0.00747602	0	MDK_SDC2_2	mdka - sdc2	MK	Secreted Signaling	PMID: 28356350
ECs 1	p-tCMs	mdka	sdc2	0.00242013	0	MDK_SDC2_2	mdka - sdc2	MK	Secreted Signaling	PMID: 28356350
ECs 2	p-tCMs	mdka	sdc2	0.00516664	0	MDK_SDC2_2	mdka - sdc2	MK	Secreted Signaling	PMID: 28356350
ECs 3	p-tCMs	mdka	sdc2	0.00640603	0	MDK_SDC2_2	mdka - sdc2	MK	Secreted Signaling	PMID: 28356350
EPDCs 1	p-tCMs	mdka	sdc2	0.0196037	0	MDK_SDC2_2	mdka - sdc2	MK	Secreted Signaling	PMID: 28356350
EPDCs 2	p-tCMs	mdka	sdc2	0.0134509	0	MDK_SDC2_2	mdka - sdc2	MK	Secreted Signaling	PMID: 28356350
Mesenchymal	p-tCMs	mdka	sdc2	0.0079246	0	MDK_SDC2_2	mdka - sdc2	MK	Secreted Signaling	PMID: 28356350
ECs 1	EPDCs 1	mdka	sdc2	0.00871009	0	MDK_SDC2_2	mdka - sdc2	MK	Secreted Signaling	PMID: 28356350
ECs 2	EPDCs 1	mdka	sdc2	0.0184627	0	MDK_SDC2_2	mdka - sdc2	MK	Secreted Signaling	PMID: 28356350
ECs 3	EPDCs 1	mdka	sdc2	0.0228185	0	MDK_SDC2_2	mdka - sdc2	MK	Secreted Signaling	PMID: 28356350
Coronary ECs	EPDCs 1	mdka	sdc2	0.0268635	0	MDK_SDC2_2	mdka - sdc2	MK	Secreted Signaling	PMID: 28356350
EPDCs 1	EPDCs 1	mdka	sdc2	0.0675307	0	MDK_SDC2_2	mdka - sdc2	MK	Secreted Signaling	PMID: 28356350
EPDCs 2	EPDCs 1	mdka	sdc2	0.0470577	0	MDK_SDC2_2	mdka - sdc2	MK	Secreted Signaling	PMID: 28356350
Mesenchymal	EPDCs 1	mdka	sdc2	0.0281176	0	MDK_SDC2_2	mdka - sdc2	MK	Secreted Signaling	PMID: 28356350
ECs 1	EPDCs 2	mdka	sdc2	0.00615087	0	MDK_SDC2_2	mdka - sdc2	MK	Secreted Signaling	PMID: 28356350
ECs 2	EPDCs 2	mdka	sdc2	0.0130758	0	MDK_SDC2_2	mdka - sdc2	MK	Secreted Signaling	PMID: 28356350
ECs 3	EPDCs 2	mdka	sdc2	0.0161816	0	MDK_SDC2_2	mdka - sdc2	MK	Secreted Signaling	PMID: 28356350
Coronary ECs	EPDCs 2	mdka	sdc2	0.0190731	0.01	MDK_SDC2_2	mdka - sdc2	MK	Secreted Signaling	PMID: 28356350
EPDCs 1	EPDCs 2	mdka	sdc2	0.0485349	0	MDK_SDC2_2	mdka - sdc2	MK	Secreted Signaling	PMID: 28356350
EPDCs 2	EPDCs 2	mdka	sdc2	0.0336132	0	MDK_SDC2_2	mdka - sdc2	MK	Secreted Signaling	PMID: 28356350
Mesenchymal	EPDCs 2	mdka	sdc2	0.0199709	0	MDK_SDC2_2	mdka - sdc2	MK	Secreted Signaling	PMID: 28356350
ECs 1	Mesenchymal	mdka	sdc2	0.0147852	0	MDK_SDC2_2	mdka - sdc2	MK	Secreted Signaling	PMID: 28356350
ECs 2	Mesenchymal	mdka	sdc2	0.0311266	0	MDK_SDC2_2	mdka - sdc2	MK	Secreted Signaling	PMID: 28356350
ECs 3	Mesenchymal	mdka	sdc2	0.0383533	0	MDK_SDC2_2	mdka - sdc2	MK	Secreted Signaling	PMID: 28356350
Coronary ECs	Mesenchymal	mdka	sdc2	0.0450253	0	MDK_SDC2_2	mdka - sdc2	MK	Secreted Signaling	PMID: 28356350
EPDCs 1	Mesenchymal	mdka	sdc2	0.110077	0	MDK_SDC2_2	mdka - sdc2	MK	Secreted Signaling	PMID: 28356350
EPDCs 2	Mesenchymal	mdka	sdc2	0.0777811	0	MDK_SDC2_2	mdka - sdc2	MK	Secreted Signaling	PMID: 28356350
Mesenchymal	Mesenchymal	mdka	sdc2	0.0470862	0	MDK_SDC2_2	mdka - sdc2	MK	Secreted Signaling	PMID: 28356350
ECs 1	Mural Cells 1	mdka	sdc2	0.00467919	0	MDK_SDC2_2	mdka - sdc2	MK	Secreted Signaling	PMID: 28356350
ECs 2	Mural Cells 1	mdka	sdc2	0.00996383	0	MDK_SDC2_2	mdka - sdc2	MK	Secreted Signaling	PMID: 28356350
ECs 3	Mural Cells 1	mdka	sdc2	0.0123397	0	MDK_SDC2_2	mdka - sdc2	MK	Secreted Signaling	PMID: 28356350
Coronary ECs	Mural Cells 1	mdka	sdc2	0.0145548	0.01	MDK_SDC2_2	mdka - sdc2	MK	Secreted Signaling	PMID: 28356350
EPDCs 1	Mural Cells 1	mdka	sdc2	0.0373029	0	MDK_SDC2_2	mdka - sdc2	MK	Secreted Signaling	PMID: 28356350
EPDCs 2	Mural Cells 1	mdka	sdc2	0.025741	0	MDK_SDC2_2	mdka - sdc2	MK	Secreted Signaling	PMID: 28356350
Mesenchymal	Mural Cells 1	mdka	sdc2	0.0152433	0	MDK_SDC2_2	mdka - sdc2	MK	Secreted Signaling	PMID: 28356350
ECs 1	Macrophages	mdka	sdc2	0.00289772	0	MDK_SDC2_2	mdka - sdc2	MK	Secreted Signaling	PMID: 28356350
ECs 2	Macrophages	mdka	sdc2	0.00618288	0	MDK_SDC2_2	mdka - sdc2	MK	Secreted Signaling	PMID: 28356350
ECs 3	Macrophages	mdka	sdc2	0.00766416	0	MDK_SDC2_2	mdka - sdc2	MK	Secreted Signaling	PMID: 28356350
Coronary ECs	Macrophages	mdka	sdc2	0.00904766	0.03	MDK_SDC2_2	mdka - sdc2	MK	Secreted Signaling	PMID: 28356350
EPDCs 1	Macrophages	mdka	sdc2	0.0233928	0	MDK_SDC2_2	mdka - sdc2	MK	Secreted Signaling	PMID: 28356350
EPDCs 2	Macrophages	mdka	sdc2	0.0160703	0	MDK_SDC2_2	mdka - sdc2	MK	Secreted Signaling	PMID: 28356350
Mesenchymal	Macrophages	mdka	sdc2	0.00947813	0	MDK_SDC2_2	mdka - sdc2	MK	Secreted Signaling	PMID: 28356350
EPDCs 2	ECs 1	mdkb	sdc4	0.0491575	0	MDK_SDC4_1	mdkb - sdc4	MK	Secreted Signaling	PMID: 28356350
Mural Cells 1	ECs 1	mdkb	sdc4	0.0323662	0	MDK_SDC4_1	mdkb - sdc4	MK	Secreted Signaling	PMID: 28356350
EPDCs 2	ECs 2	mdkb	sdc4	0.039304	0	MDK_SDC4_1	mdkb - sdc4	MK	Secreted Signaling	PMID: 28356350
Mural Cells 1	ECs 2	mdkb	sdc4	0.0257871	0	MDK_SDC4_1	mdkb - sdc4	MK	Secreted Signaling	PMID: 28356350
EPDCs 2	ECs 3	mdkb	sdc4	0.0495523	0	MDK_SDC4_1	mdkb - sdc4	MK	Secreted Signaling	PMID: 28356350
Mural Cells 1	ECs 3	mdkb	sdc4	0.0326308	0	MDK_SDC4_1	mdkb - sdc4	MK	Secreted Signaling	PMID: 28356350
EPDCs 2	Coronary ECs	mdkb	sdc4	0.0351763	0	MDK_SDC4_1	mdkb - sdc4	MK	Secreted Signaling	PMID: 28356350
Mural Cells 1	Coronary ECs	mdkb	sdc4	0.0230449	0	MDK_SDC4_1	mdkb - sdc4	MK	Secreted Signaling	PMID: 28356350
EPDCs 2	pCMs	mdkb	sdc4	0.0128143	0	MDK_SDC4_1	mdkb - sdc4	MK	Secreted Signaling	PMID: 28356350
Mural Cells 1	pCMs	mdkb	sdc4	0.00832843	0	MDK_SDC4_1	mdkb - sdc4	MK	Secreted Signaling	PMID: 28356350
EPDCs 2	p-tCMs	mdkb	sdc4	0.0226694	0	MDK_SDC4_1	mdkb - sdc4	MK	Secreted Signaling	PMID: 28356350
Mural Cells 1	p-tCMs	mdkb	sdc4	0.0147852	0	MDK_SDC4_1	mdkb - sdc4	MK	Secreted Signaling	PMID: 28356350
EPDCs 2	EPDCs 1	mdkb	sdc4	0.052445	0	MDK_SDC4_1	mdkb - sdc4	MK	Secreted Signaling	PMID: 28356350
Mural Cells 1	EPDCs 1	mdkb	sdc4	0.0345715	0	MDK_SDC4_1	mdkb - sdc4	MK	Secreted Signaling	PMID: 28356350
EPDCs 2	EPDCs 2	mdkb	sdc4	0.0621463	0	MDK_SDC4_1	mdkb - sdc4	MK	Secreted Signaling	PMID: 28356350
Mural Cells 1	EPDCs 2	mdkb	sdc4	0.04111	0	MDK_SDC4_1	mdkb - sdc4	MK	Secreted Signaling	PMID: 28356350
EPDCs 2	Mesenchymal	mdkb	sdc4	0.066228	0	MDK_SDC4_1	mdkb - sdc4	MK	Secreted Signaling	PMID: 28356350
Mural Cells 1	Mesenchymal	mdkb	sdc4	0.0438747	0	MDK_SDC4_1	mdkb - sdc4	MK	Secreted Signaling	PMID: 28356350
EPDCs 2	Mural Cells 1	mdkb	sdc4	0.0539975	0	MDK_SDC4_1	mdkb - sdc4	MK	Secreted Signaling	PMID: 28356350
Mural Cells 1	Mural Cells 1	mdkb	sdc4	0.0356148	0	MDK_SDC4_1	mdkb - sdc4	MK	Secreted Signaling	PMID: 28356350
EPDCs 2	Macrophages	mdkb	sdc4	0.0301091	0	MDK_SDC4_1	mdkb - sdc4	MK	Secreted Signaling	PMID: 28356350
Mural Cells 1	Macrophages	mdkb	sdc4	0.0196896	0	MDK_SDC4_1	mdkb - sdc4	MK	Secreted Signaling	PMID: 28356350
EPDCs 2	T/NK/B	mdkb	sdc4	0.00592272	0	MDK_SDC4_1	mdkb - sdc4	MK	Secreted Signaling	PMID: 28356350
Mural Cells 1	T/NK/B	mdkb	sdc4	0.00383998	0	MDK_SDC4_1	mdkb - sdc4	MK	Secreted Signaling	PMID: 28356350
ECs 1	ECs 1	mdka	sdc4	0.0414677	0	MDK_SDC4_2	mdka - sdc4	MK	Secreted Signaling	PMID: 28356350
ECs 2	ECs 1	mdka	sdc4	0.0847626	0	MDK_SDC4_2	mdka - sdc4	MK	Secreted Signaling	PMID: 28356350
ECs 3	ECs 1	mdka	sdc4	0.103117	0	MDK_SDC4_2	mdka - sdc4	MK	Secreted Signaling	PMID: 28356350
Coronary ECs	ECs 1	mdka	sdc4	0.119653	0	MDK_SDC4_2	mdka - sdc4	MK	Secreted Signaling	PMID: 28356350
EPDCs 1	ECs 1	mdka	sdc4	0.262848	0	MDK_SDC4_2	mdka - sdc4	MK	Secreted Signaling	PMID: 28356350
EPDCs 2	ECs 1	mdka	sdc4	0.195582	0	MDK_SDC4_2	mdka - sdc4	MK	Secreted Signaling	PMID: 28356350
Mesenchymal	ECs 1	mdka	sdc4	0.124684	0	MDK_SDC4_2	mdka - sdc4	MK	Secreted Signaling	PMID: 28356350
ECs 1	ECs 2	mdka	sdc4	0.0331019	0	MDK_SDC4_2	mdka - sdc4	MK	Secreted Signaling	PMID: 28356350
ECs 2	ECs 2	mdka	sdc4	0.0682847	0	MDK_SDC4_2	mdka - sdc4	MK	Secreted Signaling	PMID: 28356350
ECs 3	ECs 2	mdka	sdc4	0.0833957	0	MDK_SDC4_2	mdka - sdc4	MK	Secreted Signaling	PMID: 28356350
Coronary ECs	ECs 2	mdka	sdc4	0.0971121	0.01	MDK_SDC4_2	mdka - sdc4	MK	Secreted Signaling	PMID: 28356350
EPDCs 1	ECs 2	mdka	sdc4	0.220075	0	MDK_SDC4_2	mdka - sdc4	MK	Secreted Signaling	PMID: 28356350
EPDCs 2	ECs 2	mdka	sdc4	0.161358	0	MDK_SDC4_2	mdka - sdc4	MK	Secreted Signaling	PMID: 28356350
Mesenchymal	ECs 2	mdka	sdc4	0.101304	0	MDK_SDC4_2	mdka - sdc4	MK	Secreted Signaling	PMID: 28356350
ECs 1	ECs 3	mdka	sdc4	0.0418035	0	MDK_SDC4_2	mdka - sdc4	MK	Secreted Signaling	PMID: 28356350
ECs 2	ECs 3	mdka	sdc4	0.0854177	0	MDK_SDC4_2	mdka - sdc4	MK	Secreted Signaling	PMID: 28356350
ECs 3	ECs 3	mdka	sdc4	0.103897	0	MDK_SDC4_2	mdka - sdc4	MK	Secreted Signaling	PMID: 28356350
Coronary ECs	ECs 3	mdka	sdc4	0.120542	0	MDK_SDC4_2	mdka - sdc4	MK	Secreted Signaling	PMID: 28356350
EPDCs 1	ECs 3	mdka	sdc4	0.264482	0	MDK_SDC4_2	mdka - sdc4	MK	Secreted Signaling	PMID: 28356350
EPDCs 2	ECs 3	mdka	sdc4	0.196909	0	MDK_SDC4_2	mdka - sdc4	MK	Secreted Signaling	PMID: 28356350
Mesenchymal	ECs 3	mdka	sdc4	0.125605	0	MDK_SDC4_2	mdka - sdc4	MK	Secreted Signaling	PMID: 28356350
ECs 1	Coronary ECs	mdka	sdc4	0.0296055	0	MDK_SDC4_2	mdka - sdc4	MK	Secreted Signaling	PMID: 28356350
ECs 2	Coronary ECs	mdka	sdc4	0.0613076	0	MDK_SDC4_2	mdka - sdc4	MK	Secreted Signaling	PMID: 28356350
ECs 3	Coronary ECs	mdka	sdc4	0.0749989	0	MDK_SDC4_2	mdka - sdc4	MK	Secreted Signaling	PMID: 28356350
EPDCs 1	Coronary ECs	mdka	sdc4	0.200933	0	MDK_SDC4_2	mdka - sdc4	MK	Secreted Signaling	PMID: 28356350
EPDCs 2	Coronary ECs	mdka	sdc4	0.146365	0	MDK_SDC4_2	mdka - sdc4	MK	Secreted Signaling	PMID: 28356350
Mesenchymal	Coronary ECs	mdka	sdc4	0.0912838	0	MDK_SDC4_2	mdka - sdc4	MK	Secreted Signaling	PMID: 28356350
ECs 1	pCMs	mdka	sdc4	0.0107455	0	MDK_SDC4_2	mdka - sdc4	MK	Secreted Signaling	PMID: 28356350
ECs 2	pCMs	mdka	sdc4	0.0227249	0	MDK_SDC4_2	mdka - sdc4	MK	Secreted Signaling	PMID: 28356350
ECs 3	pCMs	mdka	sdc4	0.0280574	0	MDK_SDC4_2	mdka - sdc4	MK	Secreted Signaling	PMID: 28356350
EPDCs 1	pCMs	mdka	sdc4	0.0821721	0	MDK_SDC4_2	mdka - sdc4	MK	Secreted Signaling	PMID: 28356350
EPDCs 2	pCMs	mdka	sdc4	0.0575343	0	MDK_SDC4_2	mdka - sdc4	MK	Secreted Signaling	PMID: 28356350
Mesenchymal	pCMs	mdka	sdc4	0.0345302	0	MDK_SDC4_2	mdka - sdc4	MK	Secreted Signaling	PMID: 28356350
ECs 1	p-tCMs	mdka	sdc4	0.0190402	0	MDK_SDC4_2	mdka - sdc4	MK	Secreted Signaling	PMID: 28356350
ECs 2	p-tCMs	mdka	sdc4	0.039894	0	MDK_SDC4_2	mdka - sdc4	MK	Secreted Signaling	PMID: 28356350
ECs 3	p-tCMs	mdka	sdc4	0.0490531	0	MDK_SDC4_2	mdka - sdc4	MK	Secreted Signaling	PMID: 28356350
Coronary ECs	p-tCMs	mdka	sdc4	0.0574752	0.03	MDK_SDC4_2	mdka - sdc4	MK	Secreted Signaling	PMID: 28356350
EPDCs 1	p-tCMs	mdka	sdc4	0.137916	0	MDK_SDC4_2	mdka - sdc4	MK	Secreted Signaling	PMID: 28356350
EPDCs 2	p-tCMs	mdka	sdc4	0.0983555	0	MDK_SDC4_2	mdka - sdc4	MK	Secreted Signaling	PMID: 28356350
Mesenchymal	p-tCMs	mdka	sdc4	0.0600701	0	MDK_SDC4_2	mdka - sdc4	MK	Secreted Signaling	PMID: 28356350
ECs 1	EPDCs 1	mdka	sdc4	0.0442649	0	MDK_SDC4_2	mdka - sdc4	MK	Secreted Signaling	PMID: 28356350
ECs 2	EPDCs 1	mdka	sdc4	0.0902054	0	MDK_SDC4_2	mdka - sdc4	MK	Secreted Signaling	PMID: 28356350
ECs 3	EPDCs 1	mdka	sdc4	0.109597	0	MDK_SDC4_2	mdka - sdc4	MK	Secreted Signaling	PMID: 28356350
Coronary ECs	EPDCs 1	mdka	sdc4	0.127025	0.01	MDK_SDC4_2	mdka - sdc4	MK	Secreted Signaling	PMID: 28356350
EPDCs 1	EPDCs 1	mdka	sdc4	0.276274	0	MDK_SDC4_2	mdka - sdc4	MK	Secreted Signaling	PMID: 28356350
EPDCs 2	EPDCs 1	mdka	sdc4	0.206534	0	MDK_SDC4_2	mdka - sdc4	MK	Secreted Signaling	PMID: 28356350
Mesenchymal	EPDCs 1	mdka	sdc4	0.132319	0	MDK_SDC4_2	mdka - sdc4	MK	Secreted Signaling	PMID: 28356350
ECs 1	EPDCs 2	mdka	sdc4	0.0525369	0	MDK_SDC4_2	mdka - sdc4	MK	Secreted Signaling	PMID: 28356350
ECs 2	EPDCs 2	mdka	sdc4	0.106109	0	MDK_SDC4_2	mdka - sdc4	MK	Secreted Signaling	PMID: 28356350
ECs 3	EPDCs 2	mdka	sdc4	0.128437	0	MDK_SDC4_2	mdka - sdc4	MK	Secreted Signaling	PMID: 28356350
Coronary ECs	EPDCs 2	mdka	sdc4	0.148362	0	MDK_SDC4_2	mdka - sdc4	MK	Secreted Signaling	PMID: 28356350
EPDCs 1	EPDCs 2	mdka	sdc4	0.313673	0	MDK_SDC4_2	mdka - sdc4	MK	Secreted Signaling	PMID: 28356350
EPDCs 2	EPDCs 2	mdka	sdc4	0.237592	0	MDK_SDC4_2	mdka - sdc4	MK	Secreted Signaling	PMID: 28356350
Mesenchymal	EPDCs 2	mdka	sdc4	0.154389	0	MDK_SDC4_2	mdka - sdc4	MK	Secreted Signaling	PMID: 28356350
ECs 1	Mesenchymal	mdka	sdc4	0.0560251	0	MDK_SDC4_2	mdka - sdc4	MK	Secreted Signaling	PMID: 28356350
ECs 2	Mesenchymal	mdka	sdc4	0.112731	0	MDK_SDC4_2	mdka - sdc4	MK	Secreted Signaling	PMID: 28356350
ECs 3	Mesenchymal	mdka	sdc4	0.13624	0	MDK_SDC4_2	mdka - sdc4	MK	Secreted Signaling	PMID: 28356350
Coronary ECs	Mesenchymal	mdka	sdc4	0.157158	0	MDK_SDC4_2	mdka - sdc4	MK	Secreted Signaling	PMID: 28356350
EPDCs 1	Mesenchymal	mdka	sdc4	0.328489	0	MDK_SDC4_2	mdka - sdc4	MK	Secreted Signaling	PMID: 28356350
EPDCs 2	Mesenchymal	mdka	sdc4	0.250124	0	MDK_SDC4_2	mdka - sdc4	MK	Secreted Signaling	PMID: 28356350
Mesenchymal	Mesenchymal	mdka	sdc4	0.163472	0	MDK_SDC4_2	mdka - sdc4	MK	Secreted Signaling	PMID: 28356350
ECs 1	Mural Cells 1	mdka	sdc4	0.0455869	0	MDK_SDC4_2	mdka - sdc4	MK	Secreted Signaling	PMID: 28356350
ECs 2	Mural Cells 1	mdka	sdc4	0.0927663	0	MDK_SDC4_2	mdka - sdc4	MK	Secreted Signaling	PMID: 28356350
ECs 3	Mural Cells 1	mdka	sdc4	0.11264	0	MDK_SDC4_2	mdka - sdc4	MK	Secreted Signaling	PMID: 28356350
Coronary ECs	Mural Cells 1	mdka	sdc4	0.130482	0	MDK_SDC4_2	mdka - sdc4	MK	Secreted Signaling	PMID: 28356350
EPDCs 1	Mural Cells 1	mdka	sdc4	0.282477	0	MDK_SDC4_2	mdka - sdc4	MK	Secreted Signaling	PMID: 28356350
EPDCs 2	Mural Cells 1	mdka	sdc4	0.21163	0	MDK_SDC4_2	mdka - sdc4	MK	Secreted Signaling	PMID: 28356350
Mesenchymal	Mural Cells 1	mdka	sdc4	0.135897	0	MDK_SDC4_2	mdka - sdc4	MK	Secreted Signaling	PMID: 28356350
ECs 1	Macrophages	mdka	sdc4	0.0253197	0	MDK_SDC4_2	mdka - sdc4	MK	Secreted Signaling	PMID: 28356350
ECs 2	Macrophages	mdka	sdc4	0.0526817	0	MDK_SDC4_2	mdka - sdc4	MK	Secreted Signaling	PMID: 28356350
ECs 3	Macrophages	mdka	sdc4	0.0645793	0	MDK_SDC4_2	mdka - sdc4	MK	Secreted Signaling	PMID: 28356350
Coronary ECs	Macrophages	mdka	sdc4	0.0754556	0.01	MDK_SDC4_2	mdka - sdc4	MK	Secreted Signaling	PMID: 28356350
EPDCs 1	Macrophages	mdka	sdc4	0.176353	0	MDK_SDC4_2	mdka - sdc4	MK	Secreted Signaling	PMID: 28356350
EPDCs 2	Macrophages	mdka	sdc4	0.127396	0	MDK_SDC4_2	mdka - sdc4	MK	Secreted Signaling	PMID: 28356350
Mesenchymal	Macrophages	mdka	sdc4	0.0787944	0	MDK_SDC4_2	mdka - sdc4	MK	Secreted Signaling	PMID: 28356350
ECs 2	T/NK/B	mdka	sdc4	0.0105604	0	MDK_SDC4_2	mdka - sdc4	MK	Secreted Signaling	PMID: 28356350
ECs 3	T/NK/B	mdka	sdc4	0.0130766	0.02	MDK_SDC4_2	mdka - sdc4	MK	Secreted Signaling	PMID: 28356350
EPDCs 1	T/NK/B	mdka	sdc4	0.039471	0	MDK_SDC4_2	mdka - sdc4	MK	Secreted Signaling	PMID: 28356350
EPDCs 2	T/NK/B	mdka	sdc4	0.0272561	0	MDK_SDC4_2	mdka - sdc4	MK	Secreted Signaling	PMID: 28356350
Mesenchymal	T/NK/B	mdka	sdc4	0.0161508	0	MDK_SDC4_2	mdka - sdc4	MK	Secreted Signaling	PMID: 28356350
EPDCs 2	EPDCs 1	mdkb	lrp1ab	0.00738492	0	MDK_LRP1_1	mdkb - lrp1ab	MK	Secreted Signaling	PMID: 28356350
Mural Cells 1	EPDCs 1	mdkb	lrp1ab	0.00479047	0	MDK_LRP1_1	mdkb - lrp1ab	MK	Secreted Signaling	PMID: 28356350
EPDCs 2	EPDCs 2	mdkb	lrp1ab	0.0226603	0	MDK_LRP1_1	mdkb - lrp1ab	MK	Secreted Signaling	PMID: 28356350
Mural Cells 1	EPDCs 2	mdkb	lrp1ab	0.0147793	0	MDK_LRP1_1	mdkb - lrp1ab	MK	Secreted Signaling	PMID: 28356350
EPDCs 2	Mesenchymal	mdkb	lrp1ab	0.00185107	0	MDK_LRP1_1	mdkb - lrp1ab	MK	Secreted Signaling	PMID: 28356350
Mural Cells 1	Mesenchymal	mdkb	lrp1ab	0.00119841	0	MDK_LRP1_1	mdkb - lrp1ab	MK	Secreted Signaling	PMID: 28356350
EPDCs 2	Mural Cells 1	mdkb	lrp1ab	0.00321542	0	MDK_LRP1_1	mdkb - lrp1ab	MK	Secreted Signaling	PMID: 28356350
Mural Cells 1	Mural Cells 1	mdkb	lrp1ab	0.00208271	0	MDK_LRP1_1	mdkb - lrp1ab	MK	Secreted Signaling	PMID: 28356350
EPDCs 2	EPDCs 1	mdkb	lrp1aa	0.00355818	0	MDK_LRP1_2	mdkb - lrp1aa	MK	Secreted Signaling	PMID: 28356350
Mural Cells 1	EPDCs 1	mdkb	lrp1aa	0.00230501	0	MDK_LRP1_2	mdkb - lrp1aa	MK	Secreted Signaling	PMID: 28356350
EPDCs 2	Mesenchymal	mdkb	lrp1aa	0.00361656	0	MDK_LRP1_2	mdkb - lrp1aa	MK	Secreted Signaling	PMID: 28356350
Mural Cells 1	Mesenchymal	mdkb	lrp1aa	0.00234288	0	MDK_LRP1_2	mdkb - lrp1aa	MK	Secreted Signaling	PMID: 28356350
EPDCs 2	Mural Cells 1	mdkb	lrp1aa	0.0117052	0	MDK_LRP1_2	mdkb - lrp1aa	MK	Secreted Signaling	PMID: 28356350
Mural Cells 1	Mural Cells 1	mdkb	lrp1aa	0.00760458	0	MDK_LRP1_2	mdkb - lrp1aa	MK	Secreted Signaling	PMID: 28356350
ECs 1	EPDCs 1	mdka	lrp1ab	0.00618716	0	MDK_LRP1_3	mdka - lrp1ab	MK	Secreted Signaling	PMID: 28356350
ECs 2	EPDCs 1	mdka	lrp1ab	0.0131524	0	MDK_LRP1_3	mdka - lrp1ab	MK	Secreted Signaling	PMID: 28356350
ECs 3	EPDCs 1	mdka	lrp1ab	0.0162761	0	MDK_LRP1_3	mdka - lrp1ab	MK	Secreted Signaling	PMID: 28356350
Coronary ECs	EPDCs 1	mdka	lrp1ab	0.0191841	0	MDK_LRP1_3	mdka - lrp1ab	MK	Secreted Signaling	PMID: 28356350
EPDCs 1	EPDCs 1	mdka	lrp1ab	0.0488089	0	MDK_LRP1_3	mdka - lrp1ab	MK	Secreted Signaling	PMID: 28356350
EPDCs 2	EPDCs 1	mdka	lrp1ab	0.033806	0	MDK_LRP1_3	mdka - lrp1ab	MK	Secreted Signaling	PMID: 28356350
Mesenchymal	EPDCs 1	mdka	lrp1ab	0.0200871	0	MDK_LRP1_3	mdka - lrp1ab	MK	Secreted Signaling	PMID: 28356350
ECs 1	EPDCs 2	mdka	lrp1ab	0.0190325	0	MDK_LRP1_3	mdka - lrp1ab	MK	Secreted Signaling	PMID: 28356350
ECs 2	EPDCs 2	mdka	lrp1ab	0.0398782	0	MDK_LRP1_3	mdka - lrp1ab	MK	Secreted Signaling	PMID: 28356350
ECs 3	EPDCs 2	mdka	lrp1ab	0.0490339	0	MDK_LRP1_3	mdka - lrp1ab	MK	Secreted Signaling	PMID: 28356350
Coronary ECs	EPDCs 2	mdka	lrp1ab	0.0574529	0	MDK_LRP1_3	mdka - lrp1ab	MK	Secreted Signaling	PMID: 28356350
EPDCs 1	EPDCs 2	mdka	lrp1ab	0.137867	0	MDK_LRP1_3	mdka - lrp1ab	MK	Secreted Signaling	PMID: 28356350
EPDCs 2	EPDCs 2	mdka	lrp1ab	0.098319	0	MDK_LRP1_3	mdka - lrp1ab	MK	Secreted Signaling	PMID: 28356350
Mesenchymal	EPDCs 2	mdka	lrp1ab	0.0600469	0	MDK_LRP1_3	mdka - lrp1ab	MK	Secreted Signaling	PMID: 28356350
ECs 1	Mesenchymal	mdka	lrp1ab	0.00154944	0	MDK_LRP1_3	mdka - lrp1ab	MK	Secreted Signaling	PMID: 28356350
ECs 2	Mesenchymal	mdka	lrp1ab	0.00331113	0	MDK_LRP1_3	mdka - lrp1ab	MK	Secreted Signaling	PMID: 28356350
ECs 3	Mesenchymal	mdka	lrp1ab	0.00410724	0	MDK_LRP1_3	mdka - lrp1ab	MK	Secreted Signaling	PMID: 28356350
Coronary ECs	Mesenchymal	mdka	lrp1ab	0.00485181	0	MDK_LRP1_3	mdka - lrp1ab	MK	Secreted Signaling	PMID: 28356350
EPDCs 1	Mesenchymal	mdka	lrp1ab	0.0126291	0	MDK_LRP1_3	mdka - lrp1ab	MK	Secreted Signaling	PMID: 28356350
EPDCs 2	Mesenchymal	mdka	lrp1ab	0.0086461	0	MDK_LRP1_3	mdka - lrp1ab	MK	Secreted Signaling	PMID: 28356350
Mesenchymal	Mesenchymal	mdka	lrp1ab	0.00508367	0	MDK_LRP1_3	mdka - lrp1ab	MK	Secreted Signaling	PMID: 28356350
ECs 1	Mural Cells 1	mdka	lrp1ab	0.00269208	0	MDK_LRP1_3	mdka - lrp1ab	MK	Secreted Signaling	PMID: 28356350
ECs 2	Mural Cells 1	mdka	lrp1ab	0.00574544	0	MDK_LRP1_3	mdka - lrp1ab	MK	Secreted Signaling	PMID: 28356350
ECs 3	Mural Cells 1	mdka	lrp1ab	0.00712267	0	MDK_LRP1_3	mdka - lrp1ab	MK	Secreted Signaling	PMID: 28356350
Coronary ECs	Mural Cells 1	mdka	lrp1ab	0.00840926	0	MDK_LRP1_3	mdka - lrp1ab	MK	Secreted Signaling	PMID: 28356350
EPDCs 1	Mural Cells 1	mdka	lrp1ab	0.0217644	0	MDK_LRP1_3	mdka - lrp1ab	MK	Secreted Signaling	PMID: 28356350
EPDCs 2	Mural Cells 1	mdka	lrp1ab	0.0149438	0	MDK_LRP1_3	mdka - lrp1ab	MK	Secreted Signaling	PMID: 28356350
Mesenchymal	Mural Cells 1	mdka	lrp1ab	0.00880962	0	MDK_LRP1_3	mdka - lrp1ab	MK	Secreted Signaling	PMID: 28356350
ECs 1	EPDCs 1	mdka	lrp1aa	0.00297922	0	MDK_LRP1_4	mdka - lrp1aa	MK	Secreted Signaling	PMID: 28356350
ECs 2	EPDCs 1	mdka	lrp1aa	0.00635618	0	MDK_LRP1_4	mdka - lrp1aa	MK	Secreted Signaling	PMID: 28356350
ECs 3	EPDCs 1	mdka	lrp1aa	0.00787865	0	MDK_LRP1_4	mdka - lrp1aa	MK	Secreted Signaling	PMID: 28356350
Coronary ECs	EPDCs 1	mdka	lrp1aa	0.00930051	0	MDK_LRP1_4	mdka - lrp1aa	MK	Secreted Signaling	PMID: 28356350
EPDCs 1	EPDCs 1	mdka	lrp1aa	0.0240368	0	MDK_LRP1_4	mdka - lrp1aa	MK	Secreted Signaling	PMID: 28356350
EPDCs 2	EPDCs 1	mdka	lrp1aa	0.0165161	0	MDK_LRP1_4	mdka - lrp1aa	MK	Secreted Signaling	PMID: 28356350
Mesenchymal	EPDCs 1	mdka	lrp1aa	0.0097429	0	MDK_LRP1_4	mdka - lrp1aa	MK	Secreted Signaling	PMID: 28356350
ECs 1	Mesenchymal	mdka	lrp1aa	0.00302812	0	MDK_LRP1_4	mdka - lrp1aa	MK	Secreted Signaling	PMID: 28356350
ECs 2	Mesenchymal	mdka	lrp1aa	0.00646017	0	MDK_LRP1_4	mdka - lrp1aa	MK	Secreted Signaling	PMID: 28356350
ECs 3	Mesenchymal	mdka	lrp1aa	0.00800735	0	MDK_LRP1_4	mdka - lrp1aa	MK	Secreted Signaling	PMID: 28356350
Coronary ECs	Mesenchymal	mdka	lrp1aa	0.00945221	0	MDK_LRP1_4	mdka - lrp1aa	MK	Secreted Signaling	PMID: 28356350
EPDCs 1	Mesenchymal	mdka	lrp1aa	0.0244229	0	MDK_LRP1_4	mdka - lrp1aa	MK	Secreted Signaling	PMID: 28356350
EPDCs 2	Mesenchymal	mdka	lrp1aa	0.0167835	0	MDK_LRP1_4	mdka - lrp1aa	MK	Secreted Signaling	PMID: 28356350
Mesenchymal	Mesenchymal	mdka	lrp1aa	0.00990174	0	MDK_LRP1_4	mdka - lrp1aa	MK	Secreted Signaling	PMID: 28356350
ECs 1	Mural Cells 1	mdka	lrp1aa	0.00981365	0	MDK_LRP1_4	mdka - lrp1aa	MK	Secreted Signaling	PMID: 28356350
ECs 2	Mural Cells 1	mdka	lrp1aa	0.0207761	0	MDK_LRP1_4	mdka - lrp1aa	MK	Secreted Signaling	PMID: 28356350
ECs 3	Mural Cells 1	mdka	lrp1aa	0.0256633	0	MDK_LRP1_4	mdka - lrp1aa	MK	Secreted Signaling	PMID: 28356350
Coronary ECs	Mural Cells 1	mdka	lrp1aa	0.030197	0	MDK_LRP1_4	mdka - lrp1aa	MK	Secreted Signaling	PMID: 28356350
EPDCs 1	Mural Cells 1	mdka	lrp1aa	0.075519	0	MDK_LRP1_4	mdka - lrp1aa	MK	Secreted Signaling	PMID: 28356350
EPDCs 2	Mural Cells 1	mdka	lrp1aa	0.0527613	0	MDK_LRP1_4	mdka - lrp1aa	MK	Secreted Signaling	PMID: 28356350
Mesenchymal	Mural Cells 1	mdka	lrp1aa	0.0316017	0	MDK_LRP1_4	mdka - lrp1aa	MK	Secreted Signaling	PMID: 28356350
ECs 3	ECs 1	ptn	sdc2	0.0097351	0	PTN_SDC2	ptn - sdc2	PTN	Secreted Signaling	PMID: 28356350; PMID: 25620911
ECs 3	ECs 2	ptn	sdc2	0.00987597	0	PTN_SDC2	ptn - sdc2	PTN	Secreted Signaling	PMID: 28356350; PMID: 25620911
ECs 3	ECs 3	ptn	sdc2	0.0128901	0	PTN_SDC2	ptn - sdc2	PTN	Secreted Signaling	PMID: 28356350; PMID: 25620911
ECs 3	Coronary ECs	ptn	sdc2	0.000503494	0	PTN_SDC2	ptn - sdc2	PTN	Secreted Signaling	PMID: 28356350; PMID: 25620911
ECs 3	pCMs	ptn	sdc2	0.00213061	0	PTN_SDC2	ptn - sdc2	PTN	Secreted Signaling	PMID: 28356350; PMID: 25620911
ECs 3	p-tCMs	ptn	sdc2	0.00225918	0	PTN_SDC2	ptn - sdc2	PTN	Secreted Signaling	PMID: 28356350; PMID: 25620911
ECs 3	EPDCs 1	ptn	sdc2	0.00813424	0	PTN_SDC2	ptn - sdc2	PTN	Secreted Signaling	PMID: 28356350; PMID: 25620911
ECs 3	EPDCs 2	ptn	sdc2	0.00574325	0	PTN_SDC2	ptn - sdc2	PTN	Secreted Signaling	PMID: 28356350; PMID: 25620911
ECs 3	Mesenchymal	ptn	sdc2	0.0138133	0	PTN_SDC2	ptn - sdc2	PTN	Secreted Signaling	PMID: 28356350; PMID: 25620911
ECs 3	Mural Cells 1	ptn	sdc2	0.00436867	0	PTN_SDC2	ptn - sdc2	PTN	Secreted Signaling	PMID: 28356350; PMID: 25620911
ECs 3	Macrophages	ptn	sdc2	0.0027051	0	PTN_SDC2	ptn - sdc2	PTN	Secreted Signaling	PMID: 28356350; PMID: 25620911
ECs 3	ECs 1	ptn	sdc4	0.038811	0	PTN_SDC4	ptn - sdc4	PTN	Secreted Signaling	PMID: 28356350; PMID: 25620911
ECs 3	ECs 2	ptn	sdc4	0.0309638	0	PTN_SDC4	ptn - sdc4	PTN	Secreted Signaling	PMID: 28356350; PMID: 25620911
ECs 3	ECs 3	ptn	sdc4	0.0391261	0	PTN_SDC4	ptn - sdc4	PTN	Secreted Signaling	PMID: 28356350; PMID: 25620911
ECs 3	Coronary ECs	ptn	sdc4	0.0276868	0	PTN_SDC4	ptn - sdc4	PTN	Secreted Signaling	PMID: 28356350; PMID: 25620911
ECs 3	pCMs	ptn	sdc4	0.0100364	0	PTN_SDC4	ptn - sdc4	PTN	Secreted Signaling	PMID: 28356350; PMID: 25620911
ECs 3	p-tCMs	ptn	sdc4	0.0177937	0	PTN_SDC4	ptn - sdc4	PTN	Secreted Signaling	PMID: 28356350; PMID: 25620911
ECs 3	EPDCs 1	ptn	sdc4	0.0414367	0	PTN_SDC4	ptn - sdc4	PTN	Secreted Signaling	PMID: 28356350; PMID: 25620911
ECs 3	EPDCs 2	ptn	sdc4	0.0492074	0	PTN_SDC4	ptn - sdc4	PTN	Secreted Signaling	PMID: 28356350; PMID: 25620911
ECs 3	Mesenchymal	ptn	sdc4	0.0524868	0	PTN_SDC4	ptn - sdc4	PTN	Secreted Signaling	PMID: 28356350; PMID: 25620911
ECs 3	Mural Cells 1	ptn	sdc4	0.042678	0	PTN_SDC4	ptn - sdc4	PTN	Secreted Signaling	PMID: 28356350; PMID: 25620911
ECs 3	Macrophages	ptn	sdc4	0.023672	0	PTN_SDC4	ptn - sdc4	PTN	Secreted Signaling	PMID: 28356350; PMID: 25620911
ECs 3	T/NK/B	ptn	sdc4	0.00463179	0	PTN_SDC4	ptn - sdc4	PTN	Secreted Signaling	PMID: 28356350; PMID: 25620911
ECs 3	p-tCMs	edn2	ednrab	0.00735749	0	EDN2_EDNRA_1	edn2 - ednrab	EDN	Secreted Signaling	KEGG: mmu04080
ECs 3	ECs 1	edn2	ednraa	0.00920224	0	EDN2_EDNRA_2	edn2 - ednraa	EDN	Secreted Signaling	KEGG: mmu04080
ECs 3	ECs 2	edn2	ednraa	0.0081172	0	EDN2_EDNRA_2	edn2 - ednraa	EDN	Secreted Signaling	KEGG: mmu04080
ECs 3	ECs 3	edn2	ednraa	0.0101848	0	EDN2_EDNRA_2	edn2 - ednraa	EDN	Secreted Signaling	KEGG: mmu04080
ECs 3	Coronary ECs	edn2	ednraa	0.0554826	0	EDN2_EDNRA_2	edn2 - ednraa	EDN	Secreted Signaling	KEGG: mmu04080
ECs 3	pCMs	edn2	ednraa	0.00909241	0	EDN2_EDNRA_2	edn2 - ednraa	EDN	Secreted Signaling	KEGG: mmu04080
ECs 3	p-tCMs	edn2	ednraa	0.00763274	0	EDN2_EDNRA_2	edn2 - ednraa	EDN	Secreted Signaling	KEGG: mmu04080
ECs 3	EPDCs 2	edn2	ednraa	0.0272209	0	EDN2_EDNRA_2	edn2 - ednraa	EDN	Secreted Signaling	KEGG: mmu04080
ECs 3	Mural Cells 1	edn2	ednraa	0.00775637	0	EDN2_EDNRA_2	edn2 - ednraa	EDN	Secreted Signaling	KEGG: mmu04080
tCMs-2	EPDCs 2	nppa	npr2	0.00241418	0	NPPA_NPR1_1	nppa - npr2	NPR1	Secreted Signaling	KEGG: mmu04080; PMID:29934640
pCMs	EPDCs 2	nppa	npr2	0.0143312	0	NPPA_NPR1_1	nppa - npr2	NPR1	Secreted Signaling	KEGG: mmu04080; PMID:29934640
p-tCMs	EPDCs 2	nppa	npr2	0.0132381	0	NPPA_NPR1_1	nppa - npr2	NPR1	Secreted Signaling	KEGG: mmu04080; PMID:29934640
cCMs-1	EPDCs 2	nppa	npr2	0.00845309	0	NPPA_NPR1_1	nppa - npr2	NPR1	Secreted Signaling	KEGG: mmu04080; PMID:29934640
ECs 2	EPDCs 2	nppb	npr2	0.00118239	0	NPPB_NPR1_2	nppb - npr2	NPR1	Secreted Signaling	KEGG: mmu04080; PMID:29934640
Coronary ECs	EPDCs 2	nppb	npr2	0.000466146	0	NPPB_NPR1_2	nppb - npr2	NPR1	Secreted Signaling	KEGG: mmu04080; PMID:29934640
tCMs-2	EPDCs 2	nppb	npr2	0.00251316	0	NPPB_NPR1_2	nppb - npr2	NPR1	Secreted Signaling	KEGG: mmu04080; PMID:29934640
pCMs	EPDCs 2	nppb	npr2	0.0148115	0	NPPB_NPR1_2	nppb - npr2	NPR1	Secreted Signaling	KEGG: mmu04080; PMID:29934640
p-tCMs	EPDCs 2	nppb	npr2	0.0130286	0	NPPB_NPR1_2	nppb - npr2	NPR1	Secreted Signaling	KEGG: mmu04080; PMID:29934640
cCMs-1	EPDCs 2	nppb	npr2	0.00776874	0	NPPB_NPR1_2	nppb - npr2	NPR1	Secreted Signaling	KEGG: mmu04080; PMID:29934640
ECs 1	EPDCs 1	nppc	npr1a	0.000996535	0	NPPC_NPR2_1	nppc - npr1a	NPR2	Secreted Signaling	KEGG: mmu04080; PMID:29934640
ECs 2	EPDCs 1	nppc	npr1a	0.0074789	0	NPPC_NPR2_1	nppc - npr1a	NPR2	Secreted Signaling	KEGG: mmu04080; PMID:29934640
ECs 3	EPDCs 1	nppc	npr1a	0.0019776	0	NPPC_NPR2_1	nppc - npr1a	NPR2	Secreted Signaling	KEGG: mmu04080; PMID:29934640
Coronary ECs	EPDCs 1	nppc	npr1a	0.000789533	0	NPPC_NPR2_1	nppc - npr1a	NPR2	Secreted Signaling	KEGG: mmu04080; PMID:29934640
ECs 1	EPDCs 2	nppc	npr1a	0.00171693	0	NPPC_NPR2_1	nppc - npr1a	NPR2	Secreted Signaling	KEGG: mmu04080; PMID:29934640
ECs 2	EPDCs 2	nppc	npr1a	0.0128252	0	NPPC_NPR2_1	nppc - npr1a	NPR2	Secreted Signaling	KEGG: mmu04080; PMID:29934640
ECs 3	EPDCs 2	nppc	npr1a	0.0034048	0	NPPC_NPR2_1	nppc - npr1a	NPR2	Secreted Signaling	KEGG: mmu04080; PMID:29934640
Coronary ECs	EPDCs 2	nppc	npr1a	0.00136049	0	NPPC_NPR2_1	nppc - npr1a	NPR2	Secreted Signaling	KEGG: mmu04080; PMID:29934640
ECs 1	Mesenchymal	nppc	npr1a	0.00102174	0	NPPC_NPR2_1	nppc - npr1a	NPR2	Secreted Signaling	KEGG: mmu04080; PMID:29934640
ECs 2	Mesenchymal	nppc	npr1a	0.00766679	0	NPPC_NPR2_1	nppc - npr1a	NPR2	Secreted Signaling	KEGG: mmu04080; PMID:29934640
ECs 3	Mesenchymal	nppc	npr1a	0.00202757	0	NPPC_NPR2_1	nppc - npr1a	NPR2	Secreted Signaling	KEGG: mmu04080; PMID:29934640
Coronary ECs	Mesenchymal	nppc	npr1a	0.000809505	0	NPPC_NPR2_1	nppc - npr1a	NPR2	Secreted Signaling	KEGG: mmu04080; PMID:29934640
EPDCs 2	ECs 1	adma	calcrlb	0.00183922	0	ADM_CALCRL_1	adma - calcrlb	CALCR	Secreted Signaling	KEGG: mmu04080
EPDCs 2	ECs 3	adma	calcrlb	0.00136894	0	ADM_CALCRL_1	adma - calcrlb	CALCR	Secreted Signaling	KEGG: mmu04080
EPDCs 2	Coronary ECs	adma	calcrlb	0.00752967	0	ADM_CALCRL_1	adma - calcrlb	CALCR	Secreted Signaling	KEGG: mmu04080
EPDCs 2	EPDCs 2	adma	calcrlb	0.000836526	0	ADM_CALCRL_1	adma - calcrlb	CALCR	Secreted Signaling	KEGG: mmu04080
ECs 1	ECs 3	gas6	mertka	0.00112001	0	GAS6_MERTK	gas6 - mertka	GAS	Secreted Signaling	PMID: 27801848
ECs 2	ECs 3	gas6	mertka	0.000431357	0	GAS6_MERTK	gas6 - mertka	GAS	Secreted Signaling	PMID: 27801848
ECs 3	ECs 3	gas6	mertka	0.000160017	0	GAS6_MERTK	gas6 - mertka	GAS	Secreted Signaling	PMID: 27801848
ECs 1	Coronary ECs	gas6	mertka	0.0142235	0	GAS6_MERTK	gas6 - mertka	GAS	Secreted Signaling	PMID: 27801848
ECs 2	Coronary ECs	gas6	mertka	0.00552255	0	GAS6_MERTK	gas6 - mertka	GAS	Secreted Signaling	PMID: 27801848
ECs 3	Coronary ECs	gas6	mertka	0.00205524	0	GAS6_MERTK	gas6 - mertka	GAS	Secreted Signaling	PMID: 27801848
EPDCs 2	Mural Cells 1	grnb	sort1a	0.000472665	0	GRN_SORT1_2	grnb - sort1a	GRN	Secreted Signaling	PMID: 29555433
Macrophages	Mural Cells 1	grn2	sort1a	0.00339952	0	GRN_SORT1_4	grn2 - sort1a	GRN	Secreted Signaling	PMID: 29555433
Macrophages	Mural Cells 1	grn1	sort1a	0.025102	0	GRN_SORT1_6	grn1 - sort1a	GRN	Secreted Signaling	PMID: 29555433
Macrophages	Mural Cells 1	grna	sort1a	0.00934911	0	GRN_SORT1_8	grna - sort1a	GRN	Secreted Signaling	PMID: 29555433
ECs 1	ECs 1	col1a1b	sdc4	0.0338652	0	COL1A1_SDC4_1	col1a1b - sdc4	COLLAGEN	ECM-Receptor	KEGG: mmu04512
ECs 2	ECs 1	col1a1b	sdc4	0.0303274	0	COL1A1_SDC4_1	col1a1b - sdc4	COLLAGEN	ECM-Receptor	KEGG: mmu04512
ECs 3	ECs 1	col1a1b	sdc4	0.110595	0	COL1A1_SDC4_1	col1a1b - sdc4	COLLAGEN	ECM-Receptor	KEGG: mmu04512
EPDCs 1	ECs 1	col1a1b	sdc4	0.203029	0	COL1A1_SDC4_1	col1a1b - sdc4	COLLAGEN	ECM-Receptor	KEGG: mmu04512
EPDCs 2	ECs 1	col1a1b	sdc4	0.192074	0	COL1A1_SDC4_1	col1a1b - sdc4	COLLAGEN	ECM-Receptor	KEGG: mmu04512
Mesenchymal	ECs 1	col1a1b	sdc4	0.109676	0	COL1A1_SDC4_1	col1a1b - sdc4	COLLAGEN	ECM-Receptor	KEGG: mmu04512
Mural Cells 1	ECs 1	col1a1b	sdc4	0.0385212	0	COL1A1_SDC4_1	col1a1b - sdc4	COLLAGEN	ECM-Receptor	KEGG: mmu04512
ECs 1	ECs 2	col1a1b	sdc4	0.02699	0	COL1A1_SDC4_1	col1a1b - sdc4	COLLAGEN	ECM-Receptor	KEGG: mmu04512
ECs 2	ECs 2	col1a1b	sdc4	0.0241525	0	COL1A1_SDC4_1	col1a1b - sdc4	COLLAGEN	ECM-Receptor	KEGG: mmu04512
ECs 3	ECs 2	col1a1b	sdc4	0.0895865	0	COL1A1_SDC4_1	col1a1b - sdc4	COLLAGEN	ECM-Receptor	KEGG: mmu04512
EPDCs 1	ECs 2	col1a1b	sdc4	0.167774	0	COL1A1_SDC4_1	col1a1b - sdc4	COLLAGEN	ECM-Receptor	KEGG: mmu04512
EPDCs 2	ECs 2	col1a1b	sdc4	0.158343	0	COL1A1_SDC4_1	col1a1b - sdc4	COLLAGEN	ECM-Receptor	KEGG: mmu04512
Mesenchymal	ECs 2	col1a1b	sdc4	0.0888253	0	COL1A1_SDC4_1	col1a1b - sdc4	COLLAGEN	ECM-Receptor	KEGG: mmu04512
Mural Cells 1	ECs 2	col1a1b	sdc4	0.0307308	0	COL1A1_SDC4_1	col1a1b - sdc4	COLLAGEN	ECM-Receptor	KEGG: mmu04512
ECs 1	ECs 3	col1a1b	sdc4	0.0341416	0	COL1A1_SDC4_1	col1a1b - sdc4	COLLAGEN	ECM-Receptor	KEGG: mmu04512
ECs 2	ECs 3	col1a1b	sdc4	0.0305759	0	COL1A1_SDC4_1	col1a1b - sdc4	COLLAGEN	ECM-Receptor	KEGG: mmu04512
ECs 3	ECs 3	col1a1b	sdc4	0.111425	0	COL1A1_SDC4_1	col1a1b - sdc4	COLLAGEN	ECM-Receptor	KEGG: mmu04512
EPDCs 1	ECs 3	col1a1b	sdc4	0.204394	0	COL1A1_SDC4_1	col1a1b - sdc4	COLLAGEN	ECM-Receptor	KEGG: mmu04512
EPDCs 2	ECs 3	col1a1b	sdc4	0.193383	0	COL1A1_SDC4_1	col1a1b - sdc4	COLLAGEN	ECM-Receptor	KEGG: mmu04512
Mesenchymal	ECs 3	col1a1b	sdc4	0.110501	0	COL1A1_SDC4_1	col1a1b - sdc4	COLLAGEN	ECM-Receptor	KEGG: mmu04512
Mural Cells 1	ECs 3	col1a1b	sdc4	0.0388341	0	COL1A1_SDC4_1	col1a1b - sdc4	COLLAGEN	ECM-Receptor	KEGG: mmu04512
ECs 1	Coronary ECs	col1a1b	sdc4	0.024123	0	COL1A1_SDC4_1	col1a1b - sdc4	COLLAGEN	ECM-Receptor	KEGG: mmu04512
ECs 2	Coronary ECs	col1a1b	sdc4	0.0215802	0	COL1A1_SDC4_1	col1a1b - sdc4	COLLAGEN	ECM-Receptor	KEGG: mmu04512
ECs 3	Coronary ECs	col1a1b	sdc4	0.0806212	0	COL1A1_SDC4_1	col1a1b - sdc4	COLLAGEN	ECM-Receptor	KEGG: mmu04512
EPDCs 1	Coronary ECs	col1a1b	sdc4	0.152293	0	COL1A1_SDC4_1	col1a1b - sdc4	COLLAGEN	ECM-Receptor	KEGG: mmu04512
EPDCs 2	Coronary ECs	col1a1b	sdc4	0.143582	0	COL1A1_SDC4_1	col1a1b - sdc4	COLLAGEN	ECM-Receptor	KEGG: mmu04512
Mesenchymal	Coronary ECs	col1a1b	sdc4	0.0799295	0	COL1A1_SDC4_1	col1a1b - sdc4	COLLAGEN	ECM-Receptor	KEGG: mmu04512
Mural Cells 1	Coronary ECs	col1a1b	sdc4	0.0274777	0	COL1A1_SDC4_1	col1a1b - sdc4	COLLAGEN	ECM-Receptor	KEGG: mmu04512
ECs 1	pCMs	col1a1b	sdc4	0.0087242	0	COL1A1_SDC4_1	col1a1b - sdc4	COLLAGEN	ECM-Receptor	KEGG: mmu04512
ECs 2	pCMs	col1a1b	sdc4	0.00779163	0	COL1A1_SDC4_1	col1a1b - sdc4	COLLAGEN	ECM-Receptor	KEGG: mmu04512
ECs 3	pCMs	col1a1b	sdc4	0.030276	0	COL1A1_SDC4_1	col1a1b - sdc4	COLLAGEN	ECM-Receptor	KEGG: mmu04512
EPDCs 1	pCMs	col1a1b	sdc4	0.0601178	0	COL1A1_SDC4_1	col1a1b - sdc4	COLLAGEN	ECM-Receptor	KEGG: mmu04512
EPDCs 2	pCMs	col1a1b	sdc4	0.0563289	0	COL1A1_SDC4_1	col1a1b - sdc4	COLLAGEN	ECM-Receptor	KEGG: mmu04512
Mesenchymal	pCMs	col1a1b	sdc4	0.0300021	0	COL1A1_SDC4_1	col1a1b - sdc4	COLLAGEN	ECM-Receptor	KEGG: mmu04512
ECs 1	p-tCMs	col1a1b	sdc4	0.0154831	0	COL1A1_SDC4_1	col1a1b - sdc4	COLLAGEN	ECM-Receptor	KEGG: mmu04512
ECs 2	p-tCMs	col1a1b	sdc4	0.0138381	0	COL1A1_SDC4_1	col1a1b - sdc4	COLLAGEN	ECM-Receptor	KEGG: mmu04512
ECs 3	p-tCMs	col1a1b	sdc4	0.0528415	0	COL1A1_SDC4_1	col1a1b - sdc4	COLLAGEN	ECM-Receptor	KEGG: mmu04512
EPDCs 1	p-tCMs	col1a1b	sdc4	0.102573	0	COL1A1_SDC4_1	col1a1b - sdc4	COLLAGEN	ECM-Receptor	KEGG: mmu04512
EPDCs 2	p-tCMs	col1a1b	sdc4	0.0963824	0	COL1A1_SDC4_1	col1a1b - sdc4	COLLAGEN	ECM-Receptor	KEGG: mmu04512
Mesenchymal	p-tCMs	col1a1b	sdc4	0.0523745	0	COL1A1_SDC4_1	col1a1b - sdc4	COLLAGEN	ECM-Receptor	KEGG: mmu04512
Mural Cells 1	p-tCMs	col1a1b	sdc4	0.017658	0	COL1A1_SDC4_1	col1a1b - sdc4	COLLAGEN	ECM-Receptor	KEGG: mmu04512
ECs 1	EPDCs 1	col1a1b	sdc4	0.0361689	0	COL1A1_SDC4_1	col1a1b - sdc4	COLLAGEN	ECM-Receptor	KEGG: mmu04512
ECs 2	EPDCs 1	col1a1b	sdc4	0.0323985	0	COL1A1_SDC4_1	col1a1b - sdc4	COLLAGEN	ECM-Receptor	KEGG: mmu04512
ECs 3	EPDCs 1	col1a1b	sdc4	0.117483	0	COL1A1_SDC4_1	col1a1b - sdc4	COLLAGEN	ECM-Receptor	KEGG: mmu04512
EPDCs 1	EPDCs 1	col1a1b	sdc4	0.214287	0	COL1A1_SDC4_1	col1a1b - sdc4	COLLAGEN	ECM-Receptor	KEGG: mmu04512
EPDCs 2	EPDCs 1	col1a1b	sdc4	0.202879	0	COL1A1_SDC4_1	col1a1b - sdc4	COLLAGEN	ECM-Receptor	KEGG: mmu04512
Mesenchymal	EPDCs 1	col1a1b	sdc4	0.116515	0	COL1A1_SDC4_1	col1a1b - sdc4	COLLAGEN	ECM-Receptor	KEGG: mmu04512
Mural Cells 1	EPDCs 1	col1a1b	sdc4	0.0411282	0	COL1A1_SDC4_1	col1a1b - sdc4	COLLAGEN	ECM-Receptor	KEGG: mmu04512
ECs 1	EPDCs 2	col1a1b	sdc4	0.0429961	0	COL1A1_SDC4_1	col1a1b - sdc4	COLLAGEN	ECM-Receptor	KEGG: mmu04512
ECs 2	EPDCs 2	col1a1b	sdc4	0.0385425	0	COL1A1_SDC4_1	col1a1b - sdc4	COLLAGEN	ECM-Receptor	KEGG: mmu04512
ECs 3	EPDCs 2	col1a1b	sdc4	0.13747	0	COL1A1_SDC4_1	col1a1b - sdc4	COLLAGEN	ECM-Receptor	KEGG: mmu04512
EPDCs 1	EPDCs 2	col1a1b	sdc4	0.246149	0	COL1A1_SDC4_1	col1a1b - sdc4	COLLAGEN	ECM-Receptor	KEGG: mmu04512
EPDCs 2	EPDCs 2	col1a1b	sdc4	0.233549	0	COL1A1_SDC4_1	col1a1b - sdc4	COLLAGEN	ECM-Receptor	KEGG: mmu04512
Mesenchymal	EPDCs 2	col1a1b	sdc4	0.136363	0	COL1A1_SDC4_1	col1a1b - sdc4	COLLAGEN	ECM-Receptor	KEGG: mmu04512
Mural Cells 1	EPDCs 2	col1a1b	sdc4	0.048844	0	COL1A1_SDC4_1	col1a1b - sdc4	COLLAGEN	ECM-Receptor	KEGG: mmu04512
ECs 1	Mesenchymal	col1a1b	sdc4	0.0458815	0	COL1A1_SDC4_1	col1a1b - sdc4	COLLAGEN	ECM-Receptor	KEGG: mmu04512
ECs 2	Mesenchymal	col1a1b	sdc4	0.0411419	0	COL1A1_SDC4_1	col1a1b - sdc4	COLLAGEN	ECM-Receptor	KEGG: mmu04512
ECs 3	Mesenchymal	col1a1b	sdc4	0.14573	0	COL1A1_SDC4_1	col1a1b - sdc4	COLLAGEN	ECM-Receptor	KEGG: mmu04512
EPDCs 1	Mesenchymal	col1a1b	sdc4	0.258979	0	COL1A1_SDC4_1	col1a1b - sdc4	COLLAGEN	ECM-Receptor	KEGG: mmu04512
EPDCs 2	Mesenchymal	col1a1b	sdc4	0.245936	0	COL1A1_SDC4_1	col1a1b - sdc4	COLLAGEN	ECM-Receptor	KEGG: mmu04512
Mesenchymal	Mesenchymal	col1a1b	sdc4	0.144567	0	COL1A1_SDC4_1	col1a1b - sdc4	COLLAGEN	ECM-Receptor	KEGG: mmu04512
Mural Cells 1	Mesenchymal	col1a1b	sdc4	0.0521005	0	COL1A1_SDC4_1	col1a1b - sdc4	COLLAGEN	ECM-Receptor	KEGG: mmu04512
ECs 1	Mural Cells 1	col1a1b	sdc4	0.0372586	0	COL1A1_SDC4_1	col1a1b - sdc4	COLLAGEN	ECM-Receptor	KEGG: mmu04512
ECs 2	Mural Cells 1	col1a1b	sdc4	0.0333785	0	COL1A1_SDC4_1	col1a1b - sdc4	COLLAGEN	ECM-Receptor	KEGG: mmu04512
ECs 3	Mural Cells 1	col1a1b	sdc4	0.120716	0	COL1A1_SDC4_1	col1a1b - sdc4	COLLAGEN	ECM-Receptor	KEGG: mmu04512
EPDCs 1	Mural Cells 1	col1a1b	sdc4	0.219521	0	COL1A1_SDC4_1	col1a1b - sdc4	COLLAGEN	ECM-Receptor	KEGG: mmu04512
EPDCs 2	Mural Cells 1	col1a1b	sdc4	0.207908	0	COL1A1_SDC4_1	col1a1b - sdc4	COLLAGEN	ECM-Receptor	KEGG: mmu04512
Mesenchymal	Mural Cells 1	col1a1b	sdc4	0.119725	0	COL1A1_SDC4_1	col1a1b - sdc4	COLLAGEN	ECM-Receptor	KEGG: mmu04512
Mural Cells 1	Mural Cells 1	col1a1b	sdc4	0.0423607	0	COL1A1_SDC4_1	col1a1b - sdc4	COLLAGEN	ECM-Receptor	KEGG: mmu04512
ECs 1	Macrophages	col1a1b	sdc4	0.0206141	0	COL1A1_SDC4_1	col1a1b - sdc4	COLLAGEN	ECM-Receptor	KEGG: mmu04512
ECs 2	Macrophages	col1a1b	sdc4	0.0184342	0	COL1A1_SDC4_1	col1a1b - sdc4	COLLAGEN	ECM-Receptor	KEGG: mmu04512
ECs 3	Macrophages	col1a1b	sdc4	0.0694791	0	COL1A1_SDC4_1	col1a1b - sdc4	COLLAGEN	ECM-Receptor	KEGG: mmu04512
EPDCs 1	Macrophages	col1a1b	sdc4	0.132675	0	COL1A1_SDC4_1	col1a1b - sdc4	COLLAGEN	ECM-Receptor	KEGG: mmu04512
EPDCs 2	Macrophages	col1a1b	sdc4	0.124921	0	COL1A1_SDC4_1	col1a1b - sdc4	COLLAGEN	ECM-Receptor	KEGG: mmu04512
Mesenchymal	Macrophages	col1a1b	sdc4	0.0688758	0	COL1A1_SDC4_1	col1a1b - sdc4	COLLAGEN	ECM-Receptor	KEGG: mmu04512
Mural Cells 1	Macrophages	col1a1b	sdc4	0.0234925	0	COL1A1_SDC4_1	col1a1b - sdc4	COLLAGEN	ECM-Receptor	KEGG: mmu04512
ECs 1	T/NK/B	col1a1b	sdc4	0.00402332	0	COL1A1_SDC4_1	col1a1b - sdc4	COLLAGEN	ECM-Receptor	KEGG: mmu04512
ECs 2	T/NK/B	col1a1b	sdc4	0.00359143	0	COL1A1_SDC4_1	col1a1b - sdc4	COLLAGEN	ECM-Receptor	KEGG: mmu04512
ECs 3	T/NK/B	col1a1b	sdc4	0.0141278	0	COL1A1_SDC4_1	col1a1b - sdc4	COLLAGEN	ECM-Receptor	KEGG: mmu04512
EPDCs 1	T/NK/B	col1a1b	sdc4	0.0285212	0	COL1A1_SDC4_1	col1a1b - sdc4	COLLAGEN	ECM-Receptor	KEGG: mmu04512
EPDCs 2	T/NK/B	col1a1b	sdc4	0.0266672	0	COL1A1_SDC4_1	col1a1b - sdc4	COLLAGEN	ECM-Receptor	KEGG: mmu04512
Mesenchymal	T/NK/B	col1a1b	sdc4	0.0139979	0	COL1A1_SDC4_1	col1a1b - sdc4	COLLAGEN	ECM-Receptor	KEGG: mmu04512
ECs 1	ECs 1	col1a1a	sdc4	0.0330598	0	COL1A1_SDC4_2	col1a1a - sdc4	COLLAGEN	ECM-Receptor	KEGG: mmu04512
ECs 2	ECs 1	col1a1a	sdc4	0.0325874	0	COL1A1_SDC4_2	col1a1a - sdc4	COLLAGEN	ECM-Receptor	KEGG: mmu04512
ECs 3	ECs 1	col1a1a	sdc4	0.0909346	0	COL1A1_SDC4_2	col1a1a - sdc4	COLLAGEN	ECM-Receptor	KEGG: mmu04512
EPDCs 1	ECs 1	col1a1a	sdc4	0.156921	0	COL1A1_SDC4_2	col1a1a - sdc4	COLLAGEN	ECM-Receptor	KEGG: mmu04512
EPDCs 2	ECs 1	col1a1a	sdc4	0.169453	0	COL1A1_SDC4_2	col1a1a - sdc4	COLLAGEN	ECM-Receptor	KEGG: mmu04512
Mesenchymal	ECs 1	col1a1a	sdc4	0.0383616	0	COL1A1_SDC4_2	col1a1a - sdc4	COLLAGEN	ECM-Receptor	KEGG: mmu04512
Mural Cells 1	ECs 1	col1a1a	sdc4	0.0210707	0	COL1A1_SDC4_2	col1a1a - sdc4	COLLAGEN	ECM-Receptor	KEGG: mmu04512
ECs 1	ECs 2	col1a1a	sdc4	0.0263436	0	COL1A1_SDC4_2	col1a1a - sdc4	COLLAGEN	ECM-Receptor	KEGG: mmu04512
ECs 2	ECs 2	col1a1a	sdc4	0.0259646	0	COL1A1_SDC4_2	col1a1a - sdc4	COLLAGEN	ECM-Receptor	KEGG: mmu04512
ECs 3	ECs 2	col1a1a	sdc4	0.073353	0	COL1A1_SDC4_2	col1a1a - sdc4	COLLAGEN	ECM-Receptor	KEGG: mmu04512
EPDCs 1	ECs 2	col1a1a	sdc4	0.128383	0	COL1A1_SDC4_2	col1a1a - sdc4	COLLAGEN	ECM-Receptor	KEGG: mmu04512
EPDCs 2	ECs 2	col1a1a	sdc4	0.139012	0	COL1A1_SDC4_2	col1a1a - sdc4	COLLAGEN	ECM-Receptor	KEGG: mmu04512
Mesenchymal	ECs 2	col1a1a	sdc4	0.0306024	0	COL1A1_SDC4_2	col1a1a - sdc4	COLLAGEN	ECM-Receptor	KEGG: mmu04512
Mural Cells 1	ECs 2	col1a1a	sdc4	0.0167479	0	COL1A1_SDC4_2	col1a1a - sdc4	COLLAGEN	ECM-Receptor	KEGG: mmu04512
ECs 1	ECs 3	col1a1a	sdc4	0.0333299	0	COL1A1_SDC4_2	col1a1a - sdc4	COLLAGEN	ECM-Receptor	KEGG: mmu04512
ECs 2	ECs 3	col1a1a	sdc4	0.0328537	0	COL1A1_SDC4_2	col1a1a - sdc4	COLLAGEN	ECM-Receptor	KEGG: mmu04512
ECs 3	ECs 3	col1a1a	sdc4	0.0916327	0	COL1A1_SDC4_2	col1a1a - sdc4	COLLAGEN	ECM-Receptor	KEGG: mmu04512
EPDCs 1	ECs 3	col1a1a	sdc4	0.158038	0	COL1A1_SDC4_2	col1a1a - sdc4	COLLAGEN	ECM-Receptor	KEGG: mmu04512
EPDCs 2	ECs 3	col1a1a	sdc4	0.17064	0	COL1A1_SDC4_2	col1a1a - sdc4	COLLAGEN	ECM-Receptor	KEGG: mmu04512
Mesenchymal	ECs 3	col1a1a	sdc4	0.0386732	0	COL1A1_SDC4_2	col1a1a - sdc4	COLLAGEN	ECM-Receptor	KEGG: mmu04512
Mural Cells 1	ECs 3	col1a1a	sdc4	0.021245	0	COL1A1_SDC4_2	col1a1a - sdc4	COLLAGEN	ECM-Receptor	KEGG: mmu04512
ECs 1	Coronary ECs	col1a1a	sdc4	0.0235437	0	COL1A1_SDC4_2	col1a1a - sdc4	COLLAGEN	ECM-Receptor	KEGG: mmu04512
ECs 2	Coronary ECs	col1a1a	sdc4	0.023204	0	COL1A1_SDC4_2	col1a1a - sdc4	COLLAGEN	ECM-Receptor	KEGG: mmu04512
ECs 3	Coronary ECs	col1a1a	sdc4	0.0658947	0	COL1A1_SDC4_2	col1a1a - sdc4	COLLAGEN	ECM-Receptor	KEGG: mmu04512
EPDCs 1	Coronary ECs	col1a1a	sdc4	0.11603	0	COL1A1_SDC4_2	col1a1a - sdc4	COLLAGEN	ECM-Receptor	KEGG: mmu04512
EPDCs 2	Coronary ECs	col1a1a	sdc4	0.125783	0	COL1A1_SDC4_2	col1a1a - sdc4	COLLAGEN	ECM-Receptor	KEGG: mmu04512
Mesenchymal	Coronary ECs	col1a1a	sdc4	0.0273625	0	COL1A1_SDC4_2	col1a1a - sdc4	COLLAGEN	ECM-Receptor	KEGG: mmu04512
Mural Cells 1	Coronary ECs	col1a1a	sdc4	0.0149522	0.04	COL1A1_SDC4_2	col1a1a - sdc4	COLLAGEN	ECM-Receptor	KEGG: mmu04512
ECs 1	pCMs	col1a1a	sdc4	0.00851145	0	COL1A1_SDC4_2	col1a1a - sdc4	COLLAGEN	ECM-Receptor	KEGG: mmu04512
ECs 2	pCMs	col1a1a	sdc4	0.00838678	0	COL1A1_SDC4_2	col1a1a - sdc4	COLLAGEN	ECM-Receptor	KEGG: mmu04512
ECs 3	pCMs	col1a1a	sdc4	0.0245006	0	COL1A1_SDC4_2	col1a1a - sdc4	COLLAGEN	ECM-Receptor	KEGG: mmu04512
EPDCs 1	pCMs	col1a1a	sdc4	0.0446469	0	COL1A1_SDC4_2	col1a1a - sdc4	COLLAGEN	ECM-Receptor	KEGG: mmu04512
EPDCs 2	pCMs	col1a1a	sdc4	0.0487307	0	COL1A1_SDC4_2	col1a1a - sdc4	COLLAGEN	ECM-Receptor	KEGG: mmu04512
Mesenchymal	pCMs	col1a1a	sdc4	0.00991679	0	COL1A1_SDC4_2	col1a1a - sdc4	COLLAGEN	ECM-Receptor	KEGG: mmu04512
ECs 1	p-tCMs	col1a1a	sdc4	0.015108	0	COL1A1_SDC4_2	col1a1a - sdc4	COLLAGEN	ECM-Receptor	KEGG: mmu04512
ECs 2	p-tCMs	col1a1a	sdc4	0.0148882	0	COL1A1_SDC4_2	col1a1a - sdc4	COLLAGEN	ECM-Receptor	KEGG: mmu04512
ECs 3	p-tCMs	col1a1a	sdc4	0.0429522	0	COL1A1_SDC4_2	col1a1a - sdc4	COLLAGEN	ECM-Receptor	KEGG: mmu04512
EPDCs 1	p-tCMs	col1a1a	sdc4	0.0770722	0	COL1A1_SDC4_2	col1a1a - sdc4	COLLAGEN	ECM-Receptor	KEGG: mmu04512
EPDCs 2	p-tCMs	col1a1a	sdc4	0.0838616	0	COL1A1_SDC4_2	col1a1a - sdc4	COLLAGEN	ECM-Receptor	KEGG: mmu04512
Mesenchymal	p-tCMs	col1a1a	sdc4	0.0175832	0	COL1A1_SDC4_2	col1a1a - sdc4	COLLAGEN	ECM-Receptor	KEGG: mmu04512
Mural Cells 1	p-tCMs	col1a1a	sdc4	0.00956469	0.02	COL1A1_SDC4_2	col1a1a - sdc4	COLLAGEN	ECM-Receptor	KEGG: mmu04512
ECs 1	EPDCs 1	col1a1a	sdc4	0.0353107	0	COL1A1_SDC4_2	col1a1a - sdc4	COLLAGEN	ECM-Receptor	KEGG: mmu04512
ECs 2	EPDCs 1	col1a1a	sdc4	0.0348073	0	COL1A1_SDC4_2	col1a1a - sdc4	COLLAGEN	ECM-Receptor	KEGG: mmu04512
ECs 3	EPDCs 1	col1a1a	sdc4	0.0967318	0	COL1A1_SDC4_2	col1a1a - sdc4	COLLAGEN	ECM-Receptor	KEGG: mmu04512
EPDCs 1	EPDCs 1	col1a1a	sdc4	0.166156	0	COL1A1_SDC4_2	col1a1a - sdc4	COLLAGEN	ECM-Receptor	KEGG: mmu04512
EPDCs 2	EPDCs 1	col1a1a	sdc4	0.179268	0	COL1A1_SDC4_2	col1a1a - sdc4	COLLAGEN	ECM-Receptor	KEGG: mmu04512
Mesenchymal	EPDCs 1	col1a1a	sdc4	0.0409582	0	COL1A1_SDC4_2	col1a1a - sdc4	COLLAGEN	ECM-Receptor	KEGG: mmu04512
Mural Cells 1	EPDCs 1	col1a1a	sdc4	0.0225243	0	COL1A1_SDC4_2	col1a1a - sdc4	COLLAGEN	ECM-Receptor	KEGG: mmu04512
ECs 1	EPDCs 2	col1a1a	sdc4	0.041983	0	COL1A1_SDC4_2	col1a1a - sdc4	COLLAGEN	ECM-Receptor	KEGG: mmu04512
ECs 2	EPDCs 2	col1a1a	sdc4	0.0413885	0	COL1A1_SDC4_2	col1a1a - sdc4	COLLAGEN	ECM-Receptor	KEGG: mmu04512
ECs 3	EPDCs 2	col1a1a	sdc4	0.113643	0	COL1A1_SDC4_2	col1a1a - sdc4	COLLAGEN	ECM-Receptor	KEGG: mmu04512
EPDCs 1	EPDCs 2	col1a1a	sdc4	0.192616	0	COL1A1_SDC4_2	col1a1a - sdc4	COLLAGEN	ECM-Receptor	KEGG: mmu04512
EPDCs 2	EPDCs 2	col1a1a	sdc4	0.207297	0	COL1A1_SDC4_2	col1a1a - sdc4	COLLAGEN	ECM-Receptor	KEGG: mmu04512
Mesenchymal	EPDCs 2	col1a1a	sdc4	0.0486437	0	COL1A1_SDC4_2	col1a1a - sdc4	COLLAGEN	ECM-Receptor	KEGG: mmu04512
Mural Cells 1	EPDCs 2	col1a1a	sdc4	0.0268477	0	COL1A1_SDC4_2	col1a1a - sdc4	COLLAGEN	ECM-Receptor	KEGG: mmu04512
ECs 1	Mesenchymal	col1a1a	sdc4	0.0448036	0	COL1A1_SDC4_2	col1a1a - sdc4	COLLAGEN	ECM-Receptor	KEGG: mmu04512
ECs 2	Mesenchymal	col1a1a	sdc4	0.044171	0	COL1A1_SDC4_2	col1a1a - sdc4	COLLAGEN	ECM-Receptor	KEGG: mmu04512
ECs 3	Mesenchymal	col1a1a	sdc4	0.120671	0	COL1A1_SDC4_2	col1a1a - sdc4	COLLAGEN	ECM-Receptor	KEGG: mmu04512
EPDCs 1	Mesenchymal	col1a1a	sdc4	0.203408	0	COL1A1_SDC4_2	col1a1a - sdc4	COLLAGEN	ECM-Receptor	KEGG: mmu04512
EPDCs 2	Mesenchymal	col1a1a	sdc4	0.218689	0	COL1A1_SDC4_2	col1a1a - sdc4	COLLAGEN	ECM-Receptor	KEGG: mmu04512
Mesenchymal	Mesenchymal	col1a1a	sdc4	0.0518876	0	COL1A1_SDC4_2	col1a1a - sdc4	COLLAGEN	ECM-Receptor	KEGG: mmu04512
Mural Cells 1	Mesenchymal	col1a1a	sdc4	0.0286819	0	COL1A1_SDC4_2	col1a1a - sdc4	COLLAGEN	ECM-Receptor	KEGG: mmu04512
ECs 1	Mural Cells 1	col1a1a	sdc4	0.0363755	0	COL1A1_SDC4_2	col1a1a - sdc4	COLLAGEN	ECM-Receptor	KEGG: mmu04512
ECs 2	Mural Cells 1	col1a1a	sdc4	0.0358575	0	COL1A1_SDC4_2	col1a1a - sdc4	COLLAGEN	ECM-Receptor	KEGG: mmu04512
ECs 3	Mural Cells 1	col1a1a	sdc4	0.0994577	0	COL1A1_SDC4_2	col1a1a - sdc4	COLLAGEN	ECM-Receptor	KEGG: mmu04512
EPDCs 1	Mural Cells 1	col1a1a	sdc4	0.170469	0	COL1A1_SDC4_2	col1a1a - sdc4	COLLAGEN	ECM-Receptor	KEGG: mmu04512
EPDCs 2	Mural Cells 1	col1a1a	sdc4	0.183847	0	COL1A1_SDC4_2	col1a1a - sdc4	COLLAGEN	ECM-Receptor	KEGG: mmu04512
Mesenchymal	Mural Cells 1	col1a1a	sdc4	0.0421858	0	COL1A1_SDC4_2	col1a1a - sdc4	COLLAGEN	ECM-Receptor	KEGG: mmu04512
Mural Cells 1	Mural Cells 1	col1a1a	sdc4	0.0232128	0	COL1A1_SDC4_2	col1a1a - sdc4	COLLAGEN	ECM-Receptor	KEGG: mmu04512
ECs 1	Macrophages	col1a1a	sdc4	0.0201172	0	COL1A1_SDC4_2	col1a1a - sdc4	COLLAGEN	ECM-Receptor	KEGG: mmu04512
ECs 2	Macrophages	col1a1a	sdc4	0.019826	0	COL1A1_SDC4_2	col1a1a - sdc4	COLLAGEN	ECM-Receptor	KEGG: mmu04512
ECs 3	Macrophages	col1a1a	sdc4	0.0566624	0	COL1A1_SDC4_2	col1a1a - sdc4	COLLAGEN	ECM-Receptor	KEGG: mmu04512
EPDCs 1	Macrophages	col1a1a	sdc4	0.100529	0	COL1A1_SDC4_2	col1a1a - sdc4	COLLAGEN	ECM-Receptor	KEGG: mmu04512
EPDCs 2	Macrophages	col1a1a	sdc4	0.109141	0	COL1A1_SDC4_2	col1a1a - sdc4	COLLAGEN	ECM-Receptor	KEGG: mmu04512
Mesenchymal	Macrophages	col1a1a	sdc4	0.0233936	0	COL1A1_SDC4_2	col1a1a - sdc4	COLLAGEN	ECM-Receptor	KEGG: mmu04512
Mural Cells 1	Macrophages	col1a1a	sdc4	0.0127598	0.01	COL1A1_SDC4_2	col1a1a - sdc4	COLLAGEN	ECM-Receptor	KEGG: mmu04512
ECs 1	T/NK/B	col1a1a	sdc4	0.00392476	0	COL1A1_SDC4_2	col1a1a - sdc4	COLLAGEN	ECM-Receptor	KEGG: mmu04512
ECs 2	T/NK/B	col1a1a	sdc4	0.00386701	0	COL1A1_SDC4_2	col1a1a - sdc4	COLLAGEN	ECM-Receptor	KEGG: mmu04512
ECs 3	T/NK/B	col1a1a	sdc4	0.0113966	0	COL1A1_SDC4_2	col1a1a - sdc4	COLLAGEN	ECM-Receptor	KEGG: mmu04512
EPDCs 1	T/NK/B	col1a1a	sdc4	0.0209998	0	COL1A1_SDC4_2	col1a1a - sdc4	COLLAGEN	ECM-Receptor	KEGG: mmu04512
EPDCs 2	T/NK/B	col1a1a	sdc4	0.0229726	0	COL1A1_SDC4_2	col1a1a - sdc4	COLLAGEN	ECM-Receptor	KEGG: mmu04512
Mesenchymal	T/NK/B	col1a1a	sdc4	0.00457628	0	COL1A1_SDC4_2	col1a1a - sdc4	COLLAGEN	ECM-Receptor	KEGG: mmu04512
ECs 1	ECs 1	col1a2	sdc4	0.0398251	0	COL1A2_SDC4	col1a2 - sdc4	COLLAGEN	ECM-Receptor	KEGG: mmu04512
ECs 2	ECs 1	col1a2	sdc4	0.0334915	0	COL1A2_SDC4	col1a2 - sdc4	COLLAGEN	ECM-Receptor	KEGG: mmu04512
ECs 3	ECs 1	col1a2	sdc4	0.124454	0	COL1A2_SDC4	col1a2 - sdc4	COLLAGEN	ECM-Receptor	KEGG: mmu04512
EPDCs 1	ECs 1	col1a2	sdc4	0.22845	0	COL1A2_SDC4	col1a2 - sdc4	COLLAGEN	ECM-Receptor	KEGG: mmu04512
EPDCs 2	ECs 1	col1a2	sdc4	0.223106	0	COL1A2_SDC4	col1a2 - sdc4	COLLAGEN	ECM-Receptor	KEGG: mmu04512
Mesenchymal	ECs 1	col1a2	sdc4	0.149433	0	COL1A2_SDC4	col1a2 - sdc4	COLLAGEN	ECM-Receptor	KEGG: mmu04512
Mural Cells 1	ECs 1	col1a2	sdc4	0.0875269	0	COL1A2_SDC4	col1a2 - sdc4	COLLAGEN	ECM-Receptor	KEGG: mmu04512
ECs 1	ECs 2	col1a2	sdc4	0.0317797	0	COL1A2_SDC4	col1a2 - sdc4	COLLAGEN	ECM-Receptor	KEGG: mmu04512
ECs 2	ECs 2	col1a2	sdc4	0.02669	0	COL1A2_SDC4	col1a2 - sdc4	COLLAGEN	ECM-Receptor	KEGG: mmu04512
ECs 3	ECs 2	col1a2	sdc4	0.101112	0	COL1A2_SDC4	col1a2 - sdc4	COLLAGEN	ECM-Receptor	KEGG: mmu04512
EPDCs 1	ECs 2	col1a2	sdc4	0.189833	0	COL1A2_SDC4	col1a2 - sdc4	COLLAGEN	ECM-Receptor	KEGG: mmu04512
EPDCs 2	ECs 2	col1a2	sdc4	0.185176	0	COL1A2_SDC4	col1a2 - sdc4	COLLAGEN	ECM-Receptor	KEGG: mmu04512
Mesenchymal	ECs 2	col1a2	sdc4	0.12206	0	COL1A2_SDC4	col1a2 - sdc4	COLLAGEN	ECM-Receptor	KEGG: mmu04512
Mural Cells 1	ECs 2	col1a2	sdc4	0.070553	0	COL1A2_SDC4	col1a2 - sdc4	COLLAGEN	ECM-Receptor	KEGG: mmu04512
ECs 1	ECs 3	col1a2	sdc4	0.0401482	0	COL1A2_SDC4	col1a2 - sdc4	COLLAGEN	ECM-Receptor	KEGG: mmu04512
ECs 2	ECs 3	col1a2	sdc4	0.033765	0	COL1A2_SDC4	col1a2 - sdc4	COLLAGEN	ECM-Receptor	KEGG: mmu04512
ECs 3	ECs 3	col1a2	sdc4	0.125374	0	COL1A2_SDC4	col1a2 - sdc4	COLLAGEN	ECM-Receptor	KEGG: mmu04512
EPDCs 1	ECs 3	col1a2	sdc4	0.229937	0	COL1A2_SDC4	col1a2 - sdc4	COLLAGEN	ECM-Receptor	KEGG: mmu04512
EPDCs 2	ECs 3	col1a2	sdc4	0.224568	0	COL1A2_SDC4	col1a2 - sdc4	COLLAGEN	ECM-Receptor	KEGG: mmu04512
Mesenchymal	ECs 3	col1a2	sdc4	0.150506	0	COL1A2_SDC4	col1a2 - sdc4	COLLAGEN	ECM-Receptor	KEGG: mmu04512
Mural Cells 1	ECs 3	col1a2	sdc4	0.0882013	0	COL1A2_SDC4	col1a2 - sdc4	COLLAGEN	ECM-Receptor	KEGG: mmu04512
ECs 1	Coronary ECs	col1a2	sdc4	0.0284188	0	COL1A2_SDC4	col1a2 - sdc4	COLLAGEN	ECM-Receptor	KEGG: mmu04512
ECs 2	Coronary ECs	col1a2	sdc4	0.0238541	0	COL1A2_SDC4	col1a2 - sdc4	COLLAGEN	ECM-Receptor	KEGG: mmu04512
ECs 3	Coronary ECs	col1a2	sdc4	0.0911089	0	COL1A2_SDC4	col1a2 - sdc4	COLLAGEN	ECM-Receptor	KEGG: mmu04512
EPDCs 1	Coronary ECs	col1a2	sdc4	0.172739	0	COL1A2_SDC4	col1a2 - sdc4	COLLAGEN	ECM-Receptor	KEGG: mmu04512
EPDCs 2	Coronary ECs	col1a2	sdc4	0.168414	0	COL1A2_SDC4	col1a2 - sdc4	COLLAGEN	ECM-Receptor	KEGG: mmu04512
Mesenchymal	Coronary ECs	col1a2	sdc4	0.110238	0	COL1A2_SDC4	col1a2 - sdc4	COLLAGEN	ECM-Receptor	KEGG: mmu04512
Mural Cells 1	Coronary ECs	col1a2	sdc4	0.0633599	0	COL1A2_SDC4	col1a2 - sdc4	COLLAGEN	ECM-Receptor	KEGG: mmu04512
ECs 1	pCMs	col1a2	sdc4	0.0103068	0	COL1A2_SDC4	col1a2 - sdc4	COLLAGEN	ECM-Receptor	KEGG: mmu04512
ECs 2	pCMs	col1a2	sdc4	0.00862544	0.03	COL1A2_SDC4	col1a2 - sdc4	COLLAGEN	ECM-Receptor	KEGG: mmu04512
ECs 3	pCMs	col1a2	sdc4	0.0344599	0	COL1A2_SDC4	col1a2 - sdc4	COLLAGEN	ECM-Receptor	KEGG: mmu04512
EPDCs 1	pCMs	col1a2	sdc4	0.0691988	0	COL1A2_SDC4	col1a2 - sdc4	COLLAGEN	ECM-Receptor	KEGG: mmu04512
EPDCs 2	pCMs	col1a2	sdc4	0.0672556	0	COL1A2_SDC4	col1a2 - sdc4	COLLAGEN	ECM-Receptor	KEGG: mmu04512
Mesenchymal	pCMs	col1a2	sdc4	0.0422481	0	COL1A2_SDC4	col1a2 - sdc4	COLLAGEN	ECM-Receptor	KEGG: mmu04512
Mural Cells 1	pCMs	col1a2	sdc4	0.023518	0	COL1A2_SDC4	col1a2 - sdc4	COLLAGEN	ECM-Receptor	KEGG: mmu04512
ECs 1	p-tCMs	col1a2	sdc4	0.0182691	0	COL1A2_SDC4	col1a2 - sdc4	COLLAGEN	ECM-Receptor	KEGG: mmu04512
ECs 2	p-tCMs	col1a2	sdc4	0.015309	0	COL1A2_SDC4	col1a2 - sdc4	COLLAGEN	ECM-Receptor	KEGG: mmu04512
ECs 3	p-tCMs	col1a2	sdc4	0.059951	0	COL1A2_SDC4	col1a2 - sdc4	COLLAGEN	ECM-Receptor	KEGG: mmu04512
EPDCs 1	p-tCMs	col1a2	sdc4	0.117266	0	COL1A2_SDC4	col1a2 - sdc4	COLLAGEN	ECM-Receptor	KEGG: mmu04512
EPDCs 2	p-tCMs	col1a2	sdc4	0.114139	0	COL1A2_SDC4	col1a2 - sdc4	COLLAGEN	ECM-Receptor	KEGG: mmu04512
Mesenchymal	p-tCMs	col1a2	sdc4	0.0730644	0	COL1A2_SDC4	col1a2 - sdc4	COLLAGEN	ECM-Receptor	KEGG: mmu04512
Mural Cells 1	p-tCMs	col1a2	sdc4	0.041261	0	COL1A2_SDC4	col1a2 - sdc4	COLLAGEN	ECM-Receptor	KEGG: mmu04512
ECs 1	EPDCs 1	col1a2	sdc4	0.0425164	0	COL1A2_SDC4	col1a2 - sdc4	COLLAGEN	ECM-Receptor	KEGG: mmu04512
ECs 2	EPDCs 1	col1a2	sdc4	0.0357707	0	COL1A2_SDC4	col1a2 - sdc4	COLLAGEN	ECM-Receptor	KEGG: mmu04512
ECs 3	EPDCs 1	col1a2	sdc4	0.132077	0	COL1A2_SDC4	col1a2 - sdc4	COLLAGEN	ECM-Receptor	KEGG: mmu04512
EPDCs 1	EPDCs 1	col1a2	sdc4	0.240693	0	COL1A2_SDC4	col1a2 - sdc4	COLLAGEN	ECM-Receptor	KEGG: mmu04512
EPDCs 2	EPDCs 1	col1a2	sdc4	0.23515	0	COL1A2_SDC4	col1a2 - sdc4	COLLAGEN	ECM-Receptor	KEGG: mmu04512
Mesenchymal	EPDCs 1	col1a2	sdc4	0.15831	0	COL1A2_SDC4	col1a2 - sdc4	COLLAGEN	ECM-Receptor	KEGG: mmu04512
Mural Cells 1	EPDCs 1	col1a2	sdc4	0.0931291	0	COL1A2_SDC4	col1a2 - sdc4	COLLAGEN	ECM-Receptor	KEGG: mmu04512
ECs 1	EPDCs 2	col1a2	sdc4	0.050479	0	COL1A2_SDC4	col1a2 - sdc4	COLLAGEN	ECM-Receptor	KEGG: mmu04512
ECs 2	EPDCs 2	col1a2	sdc4	0.042526	0	COL1A2_SDC4	col1a2 - sdc4	COLLAGEN	ECM-Receptor	KEGG: mmu04512
ECs 3	EPDCs 2	col1a2	sdc4	0.154113	0	COL1A2_SDC4	col1a2 - sdc4	COLLAGEN	ECM-Receptor	KEGG: mmu04512
EPDCs 1	EPDCs 2	col1a2	sdc4	0.275106	0	COL1A2_SDC4	col1a2 - sdc4	COLLAGEN	ECM-Receptor	KEGG: mmu04512
EPDCs 2	EPDCs 2	col1a2	sdc4	0.269052	0	COL1A2_SDC4	col1a2 - sdc4	COLLAGEN	ECM-Receptor	KEGG: mmu04512
Mesenchymal	EPDCs 2	col1a2	sdc4	0.183796	0	COL1A2_SDC4	col1a2 - sdc4	COLLAGEN	ECM-Receptor	KEGG: mmu04512
Mural Cells 1	EPDCs 2	col1a2	sdc4	0.109487	0	COL1A2_SDC4	col1a2 - sdc4	COLLAGEN	ECM-Receptor	KEGG: mmu04512
ECs 1	Mesenchymal	col1a2	sdc4	0.0538383	0	COL1A2_SDC4	col1a2 - sdc4	COLLAGEN	ECM-Receptor	KEGG: mmu04512
ECs 2	Mesenchymal	col1a2	sdc4	0.0453814	0	COL1A2_SDC4	col1a2 - sdc4	COLLAGEN	ECM-Receptor	KEGG: mmu04512
ECs 3	Mesenchymal	col1a2	sdc4	0.163184	0	COL1A2_SDC4	col1a2 - sdc4	COLLAGEN	ECM-Receptor	KEGG: mmu04512
EPDCs 1	Mesenchymal	col1a2	sdc4	0.288866	0	COL1A2_SDC4	col1a2 - sdc4	COLLAGEN	ECM-Receptor	KEGG: mmu04512
EPDCs 2	Mesenchymal	col1a2	sdc4	0.282628	0	COL1A2_SDC4	col1a2 - sdc4	COLLAGEN	ECM-Receptor	KEGG: mmu04512
Mesenchymal	Mesenchymal	col1a2	sdc4	0.194213	0	COL1A2_SDC4	col1a2 - sdc4	COLLAGEN	ECM-Receptor	KEGG: mmu04512
Mural Cells 1	Mesenchymal	col1a2	sdc4	0.116292	0	COL1A2_SDC4	col1a2 - sdc4	COLLAGEN	ECM-Receptor	KEGG: mmu04512
ECs 1	Mural Cells 1	col1a2	sdc4	0.0437886	0	COL1A2_SDC4	col1a2 - sdc4	COLLAGEN	ECM-Receptor	KEGG: mmu04512
ECs 2	Mural Cells 1	col1a2	sdc4	0.0368488	0	COL1A2_SDC4	col1a2 - sdc4	COLLAGEN	ECM-Receptor	KEGG: mmu04512
ECs 3	Mural Cells 1	col1a2	sdc4	0.13565	0	COL1A2_SDC4	col1a2 - sdc4	COLLAGEN	ECM-Receptor	KEGG: mmu04512
EPDCs 1	Mural Cells 1	col1a2	sdc4	0.246369	0	COL1A2_SDC4	col1a2 - sdc4	COLLAGEN	ECM-Receptor	KEGG: mmu04512
EPDCs 2	Mural Cells 1	col1a2	sdc4	0.240737	0	COL1A2_SDC4	col1a2 - sdc4	COLLAGEN	ECM-Receptor	KEGG: mmu04512
Mesenchymal	Mural Cells 1	col1a2	sdc4	0.16246	0	COL1A2_SDC4	col1a2 - sdc4	COLLAGEN	ECM-Receptor	KEGG: mmu04512
Mural Cells 1	Mural Cells 1	col1a2	sdc4	0.0957642	0	COL1A2_SDC4	col1a2 - sdc4	COLLAGEN	ECM-Receptor	KEGG: mmu04512
ECs 1	Macrophages	col1a2	sdc4	0.0243006	0	COL1A2_SDC4	col1a2 - sdc4	COLLAGEN	ECM-Receptor	KEGG: mmu04512
ECs 2	Macrophages	col1a2	sdc4	0.0203835	0	COL1A2_SDC4	col1a2 - sdc4	COLLAGEN	ECM-Receptor	KEGG: mmu04512
ECs 3	Macrophages	col1a2	sdc4	0.0786413	0	COL1A2_SDC4	col1a2 - sdc4	COLLAGEN	ECM-Receptor	KEGG: mmu04512
EPDCs 1	Macrophages	col1a2	sdc4	0.150956	0	COL1A2_SDC4	col1a2 - sdc4	COLLAGEN	ECM-Receptor	KEGG: mmu04512
EPDCs 2	Macrophages	col1a2	sdc4	0.14708	0	COL1A2_SDC4	col1a2 - sdc4	COLLAGEN	ECM-Receptor	KEGG: mmu04512
Mesenchymal	Macrophages	col1a2	sdc4	0.095428	0	COL1A2_SDC4	col1a2 - sdc4	COLLAGEN	ECM-Receptor	KEGG: mmu04512
Mural Cells 1	Macrophages	col1a2	sdc4	0.054462	0	COL1A2_SDC4	col1a2 - sdc4	COLLAGEN	ECM-Receptor	KEGG: mmu04512
ECs 3	T/NK/B	col1a2	sdc4	0.0161173	0	COL1A2_SDC4	col1a2 - sdc4	COLLAGEN	ECM-Receptor	KEGG: mmu04512
EPDCs 1	T/NK/B	col1a2	sdc4	0.032997	0	COL1A2_SDC4	col1a2 - sdc4	COLLAGEN	ECM-Receptor	KEGG: mmu04512
EPDCs 2	T/NK/B	col1a2	sdc4	0.0320354	0	COL1A2_SDC4	col1a2 - sdc4	COLLAGEN	ECM-Receptor	KEGG: mmu04512
Mesenchymal	T/NK/B	col1a2	sdc4	0.0198451	0	COL1A2_SDC4	col1a2 - sdc4	COLLAGEN	ECM-Receptor	KEGG: mmu04512
ECs 1	ECs 1	col4a1	sdc4	0.174271	0	COL4A1_SDC4	col4a1 - sdc4	COLLAGEN	ECM-Receptor	KEGG: mmu04512
ECs 2	ECs 1	col4a1	sdc4	0.167211	0	COL4A1_SDC4	col4a1 - sdc4	COLLAGEN	ECM-Receptor	KEGG: mmu04512
ECs 3	ECs 1	col4a1	sdc4	0.100247	0	COL4A1_SDC4	col4a1 - sdc4	COLLAGEN	ECM-Receptor	KEGG: mmu04512
Coronary ECs	ECs 1	col4a1	sdc4	0.0989721	0.01	COL4A1_SDC4	col4a1 - sdc4	COLLAGEN	ECM-Receptor	KEGG: mmu04512
pCMs	ECs 1	col4a1	sdc4	0.0545537	0	COL4A1_SDC4	col4a1 - sdc4	COLLAGEN	ECM-Receptor	KEGG: mmu04512
EPDCs 1	ECs 1	col4a1	sdc4	0.159803	0	COL4A1_SDC4	col4a1 - sdc4	COLLAGEN	ECM-Receptor	KEGG: mmu04512
EPDCs 2	ECs 1	col4a1	sdc4	0.188287	0	COL4A1_SDC4	col4a1 - sdc4	COLLAGEN	ECM-Receptor	KEGG: mmu04512
Mesenchymal	ECs 1	col4a1	sdc4	0.0609647	0	COL4A1_SDC4	col4a1 - sdc4	COLLAGEN	ECM-Receptor	KEGG: mmu04512
ECs 1	ECs 2	col4a1	sdc4	0.143113	0	COL4A1_SDC4	col4a1 - sdc4	COLLAGEN	ECM-Receptor	KEGG: mmu04512
ECs 2	ECs 2	col4a1	sdc4	0.137106	0	COL4A1_SDC4	col4a1 - sdc4	COLLAGEN	ECM-Receptor	KEGG: mmu04512
ECs 3	ECs 2	col4a1	sdc4	0.0810257	0	COL4A1_SDC4	col4a1 - sdc4	COLLAGEN	ECM-Receptor	KEGG: mmu04512
pCMs	ECs 2	col4a1	sdc4	0.0436682	0	COL4A1_SDC4	col4a1 - sdc4	COLLAGEN	ECM-Receptor	KEGG: mmu04512
EPDCs 1	ECs 2	col4a1	sdc4	0.130822	0	COL4A1_SDC4	col4a1 - sdc4	COLLAGEN	ECM-Receptor	KEGG: mmu04512
EPDCs 2	ECs 2	col4a1	sdc4	0.155094	0	COL4A1_SDC4	col4a1 - sdc4	COLLAGEN	ECM-Receptor	KEGG: mmu04512
Mesenchymal	ECs 2	col4a1	sdc4	0.0488661	0	COL4A1_SDC4	col4a1 - sdc4	COLLAGEN	ECM-Receptor	KEGG: mmu04512
ECs 1	ECs 3	col4a1	sdc4	0.175485	0	COL4A1_SDC4	col4a1 - sdc4	COLLAGEN	ECM-Receptor	KEGG: mmu04512
ECs 2	ECs 3	col4a1	sdc4	0.168386	0	COL4A1_SDC4	col4a1 - sdc4	COLLAGEN	ECM-Receptor	KEGG: mmu04512
ECs 3	ECs 3	col4a1	sdc4	0.101009	0	COL4A1_SDC4	col4a1 - sdc4	COLLAGEN	ECM-Receptor	KEGG: mmu04512
Coronary ECs	ECs 3	col4a1	sdc4	0.0997251	0.02	COL4A1_SDC4	col4a1 - sdc4	COLLAGEN	ECM-Receptor	KEGG: mmu04512
pCMs	ECs 3	col4a1	sdc4	0.0549893	0	COL4A1_SDC4	col4a1 - sdc4	COLLAGEN	ECM-Receptor	KEGG: mmu04512
EPDCs 1	ECs 3	col4a1	sdc4	0.160936	0	COL4A1_SDC4	col4a1 - sdc4	COLLAGEN	ECM-Receptor	KEGG: mmu04512
EPDCs 2	ECs 3	col4a1	sdc4	0.189576	0	COL4A1_SDC4	col4a1 - sdc4	COLLAGEN	ECM-Receptor	KEGG: mmu04512
Mesenchymal	ECs 3	col4a1	sdc4	0.0614482	0	COL4A1_SDC4	col4a1 - sdc4	COLLAGEN	ECM-Receptor	KEGG: mmu04512
ECs 1	Coronary ECs	col4a1	sdc4	0.129554	0	COL4A1_SDC4	col4a1 - sdc4	COLLAGEN	ECM-Receptor	KEGG: mmu04512
ECs 2	Coronary ECs	col4a1	sdc4	0.124033	0	COL4A1_SDC4	col4a1 - sdc4	COLLAGEN	ECM-Receptor	KEGG: mmu04512
ECs 3	Coronary ECs	col4a1	sdc4	0.0728486	0	COL4A1_SDC4	col4a1 - sdc4	COLLAGEN	ECM-Receptor	KEGG: mmu04512
EPDCs 1	Coronary ECs	col4a1	sdc4	0.118266	0	COL4A1_SDC4	col4a1 - sdc4	COLLAGEN	ECM-Receptor	KEGG: mmu04512
EPDCs 2	Coronary ECs	col4a1	sdc4	0.140585	0	COL4A1_SDC4	col4a1 - sdc4	COLLAGEN	ECM-Receptor	KEGG: mmu04512
Mesenchymal	Coronary ECs	col4a1	sdc4	0.0437799	0.02	COL4A1_SDC4	col4a1 - sdc4	COLLAGEN	ECM-Receptor	KEGG: mmu04512
ECs 1	pCMs	col4a1	sdc4	0.0503243	0	COL4A1_SDC4	col4a1 - sdc4	COLLAGEN	ECM-Receptor	KEGG: mmu04512
ECs 2	pCMs	col4a1	sdc4	0.0479937	0	COL4A1_SDC4	col4a1 - sdc4	COLLAGEN	ECM-Receptor	KEGG: mmu04512
ECs 3	pCMs	col4a1	sdc4	0.0272134	0	COL4A1_SDC4	col4a1 - sdc4	COLLAGEN	ECM-Receptor	KEGG: mmu04512
EPDCs 1	pCMs	col4a1	sdc4	0.0455783	0	COL4A1_SDC4	col4a1 - sdc4	COLLAGEN	ECM-Receptor	KEGG: mmu04512
EPDCs 2	pCMs	col4a1	sdc4	0.055036	0	COL4A1_SDC4	col4a1 - sdc4	COLLAGEN	ECM-Receptor	KEGG: mmu04512
ECs 1	p-tCMs	col4a1	sdc4	0.0864995	0	COL4A1_SDC4	col4a1 - sdc4	COLLAGEN	ECM-Receptor	KEGG: mmu04512
ECs 2	p-tCMs	col4a1	sdc4	0.0826394	0	COL4A1_SDC4	col4a1 - sdc4	COLLAGEN	ECM-Receptor	KEGG: mmu04512
ECs 3	p-tCMs	col4a1	sdc4	0.0476084	0	COL4A1_SDC4	col4a1 - sdc4	COLLAGEN	ECM-Receptor	KEGG: mmu04512
pCMs	p-tCMs	col4a1	sdc4	0.0252351	0	COL4A1_SDC4	col4a1 - sdc4	COLLAGEN	ECM-Receptor	KEGG: mmu04512
EPDCs 1	p-tCMs	col4a1	sdc4	0.0786243	0	COL4A1_SDC4	col4a1 - sdc4	COLLAGEN	ECM-Receptor	KEGG: mmu04512
EPDCs 2	p-tCMs	col4a1	sdc4	0.094262	0	COL4A1_SDC4	col4a1 - sdc4	COLLAGEN	ECM-Receptor	KEGG: mmu04512
Mesenchymal	p-tCMs	col4a1	sdc4	0.0283038	0	COL4A1_SDC4	col4a1 - sdc4	COLLAGEN	ECM-Receptor	KEGG: mmu04512
ECs 1	EPDCs 1	col4a1	sdc4	0.184304	0	COL4A1_SDC4	col4a1 - sdc4	COLLAGEN	ECM-Receptor	KEGG: mmu04512
ECs 2	EPDCs 1	col4a1	sdc4	0.176924	0	COL4A1_SDC4	col4a1 - sdc4	COLLAGEN	ECM-Receptor	KEGG: mmu04512
ECs 3	EPDCs 1	col4a1	sdc4	0.106569	0	COL4A1_SDC4	col4a1 - sdc4	COLLAGEN	ECM-Receptor	KEGG: mmu04512
Coronary ECs	EPDCs 1	col4a1	sdc4	0.105222	0.02	COL4A1_SDC4	col4a1 - sdc4	COLLAGEN	ECM-Receptor	KEGG: mmu04512
pCMs	EPDCs 1	col4a1	sdc4	0.05818	0	COL4A1_SDC4	col4a1 - sdc4	COLLAGEN	ECM-Receptor	KEGG: mmu04512
EPDCs 1	EPDCs 1	col4a1	sdc4	0.169173	0	COL4A1_SDC4	col4a1 - sdc4	COLLAGEN	ECM-Receptor	KEGG: mmu04512
EPDCs 2	EPDCs 1	col4a1	sdc4	0.198932	0	COL4A1_SDC4	col4a1 - sdc4	COLLAGEN	ECM-Receptor	KEGG: mmu04512
Mesenchymal	EPDCs 1	col4a1	sdc4	0.0649878	0	COL4A1_SDC4	col4a1 - sdc4	COLLAGEN	ECM-Receptor	KEGG: mmu04512
Mural Cells 1	EPDCs 1	col4a1	sdc4	0.0219905	0.03	COL4A1_SDC4	col4a1 - sdc4	COLLAGEN	ECM-Receptor	KEGG: mmu04512
ECs 1	EPDCs 2	col4a1	sdc4	0.212916	0	COL4A1_SDC4	col4a1 - sdc4	COLLAGEN	ECM-Receptor	KEGG: mmu04512
ECs 2	EPDCs 2	col4a1	sdc4	0.204678	0	COL4A1_SDC4	col4a1 - sdc4	COLLAGEN	ECM-Receptor	KEGG: mmu04512
ECs 3	EPDCs 2	col4a1	sdc4	0.124962	0	COL4A1_SDC4	col4a1 - sdc4	COLLAGEN	ECM-Receptor	KEGG: mmu04512
Coronary ECs	EPDCs 2	col4a1	sdc4	0.123415	0	COL4A1_SDC4	col4a1 - sdc4	COLLAGEN	ECM-Receptor	KEGG: mmu04512
pCMs	EPDCs 2	col4a1	sdc4	0.068865	0	COL4A1_SDC4	col4a1 - sdc4	COLLAGEN	ECM-Receptor	KEGG: mmu04512
EPDCs 1	EPDCs 2	col4a1	sdc4	0.196001	0	COL4A1_SDC4	col4a1 - sdc4	COLLAGEN	ECM-Receptor	KEGG: mmu04512
EPDCs 2	EPDCs 2	col4a1	sdc4	0.229177	0	COL4A1_SDC4	col4a1 - sdc4	COLLAGEN	ECM-Receptor	KEGG: mmu04512
Mesenchymal	EPDCs 2	col4a1	sdc4	0.0768212	0	COL4A1_SDC4	col4a1 - sdc4	COLLAGEN	ECM-Receptor	KEGG: mmu04512
Mural Cells 1	EPDCs 2	col4a1	sdc4	0.0262142	0	COL4A1_SDC4	col4a1 - sdc4	COLLAGEN	ECM-Receptor	KEGG: mmu04512
ECs 1	Mesenchymal	col4a1	sdc4	0.224529	0	COL4A1_SDC4	col4a1 - sdc4	COLLAGEN	ECM-Receptor	KEGG: mmu04512
ECs 2	Mesenchymal	col4a1	sdc4	0.215965	0	COL4A1_SDC4	col4a1 - sdc4	COLLAGEN	ECM-Receptor	KEGG: mmu04512
ECs 3	Mesenchymal	col4a1	sdc4	0.132586	0	COL4A1_SDC4	col4a1 - sdc4	COLLAGEN	ECM-Receptor	KEGG: mmu04512
Coronary ECs	Mesenchymal	col4a1	sdc4	0.130959	0	COL4A1_SDC4	col4a1 - sdc4	COLLAGEN	ECM-Receptor	KEGG: mmu04512
pCMs	Mesenchymal	col4a1	sdc4	0.0733534	0	COL4A1_SDC4	col4a1 - sdc4	COLLAGEN	ECM-Receptor	KEGG: mmu04512
EPDCs 1	Mesenchymal	col4a1	sdc4	0.206934	0	COL4A1_SDC4	col4a1 - sdc4	COLLAGEN	ECM-Receptor	KEGG: mmu04512
EPDCs 2	Mesenchymal	col4a1	sdc4	0.241405	0	COL4A1_SDC4	col4a1 - sdc4	COLLAGEN	ECM-Receptor	KEGG: mmu04512
Mesenchymal	Mesenchymal	col4a1	sdc4	0.0817826	0	COL4A1_SDC4	col4a1 - sdc4	COLLAGEN	ECM-Receptor	KEGG: mmu04512
Mural Cells 1	Mesenchymal	col4a1	sdc4	0.0280063	0	COL4A1_SDC4	col4a1 - sdc4	COLLAGEN	ECM-Receptor	KEGG: mmu04512
ECs 1	Mural Cells 1	col4a1	sdc4	0.188981	0	COL4A1_SDC4	col4a1 - sdc4	COLLAGEN	ECM-Receptor	KEGG: mmu04512
ECs 2	Mural Cells 1	col4a1	sdc4	0.181456	0	COL4A1_SDC4	col4a1 - sdc4	COLLAGEN	ECM-Receptor	KEGG: mmu04512
ECs 3	Mural Cells 1	col4a1	sdc4	0.109538	0	COL4A1_SDC4	col4a1 - sdc4	COLLAGEN	ECM-Receptor	KEGG: mmu04512
Coronary ECs	Mural Cells 1	col4a1	sdc4	0.108159	0	COL4A1_SDC4	col4a1 - sdc4	COLLAGEN	ECM-Receptor	KEGG: mmu04512
pCMs	Mural Cells 1	col4a1	sdc4	0.0598915	0	COL4A1_SDC4	col4a1 - sdc4	COLLAGEN	ECM-Receptor	KEGG: mmu04512
EPDCs 1	Mural Cells 1	col4a1	sdc4	0.173548	0	COL4A1_SDC4	col4a1 - sdc4	COLLAGEN	ECM-Receptor	KEGG: mmu04512
EPDCs 2	Mural Cells 1	col4a1	sdc4	0.203888	0	COL4A1_SDC4	col4a1 - sdc4	COLLAGEN	ECM-Receptor	KEGG: mmu04512
Mesenchymal	Mural Cells 1	col4a1	sdc4	0.0668854	0	COL4A1_SDC4	col4a1 - sdc4	COLLAGEN	ECM-Receptor	KEGG: mmu04512
ECs 1	Macrophages	col4a1	sdc4	0.112476	0	COL4A1_SDC4	col4a1 - sdc4	COLLAGEN	ECM-Receptor	KEGG: mmu04512
ECs 2	Macrophages	col4a1	sdc4	0.107593	0	COL4A1_SDC4	col4a1 - sdc4	COLLAGEN	ECM-Receptor	KEGG: mmu04512
ECs 3	Macrophages	col4a1	sdc4	0.0627074	0	COL4A1_SDC4	col4a1 - sdc4	COLLAGEN	ECM-Receptor	KEGG: mmu04512
pCMs	Macrophages	col4a1	sdc4	0.0334879	0	COL4A1_SDC4	col4a1 - sdc4	COLLAGEN	ECM-Receptor	KEGG: mmu04512
EPDCs 1	Macrophages	col4a1	sdc4	0.102501	0	COL4A1_SDC4	col4a1 - sdc4	COLLAGEN	ECM-Receptor	KEGG: mmu04512
EPDCs 2	Macrophages	col4a1	sdc4	0.122258	0	COL4A1_SDC4	col4a1 - sdc4	COLLAGEN	ECM-Receptor	KEGG: mmu04512
Mesenchymal	Macrophages	col4a1	sdc4	0.0375216	0	COL4A1_SDC4	col4a1 - sdc4	COLLAGEN	ECM-Receptor	KEGG: mmu04512
ECs 1	T/NK/B	col4a1	sdc4	0.0237449	0	COL4A1_SDC4	col4a1 - sdc4	COLLAGEN	ECM-Receptor	KEGG: mmu04512
ECs 2	T/NK/B	col4a1	sdc4	0.0226159	0.02	COL4A1_SDC4	col4a1 - sdc4	COLLAGEN	ECM-Receptor	KEGG: mmu04512
EPDCs 2	T/NK/B	col4a1	sdc4	0.0260363	0	COL4A1_SDC4	col4a1 - sdc4	COLLAGEN	ECM-Receptor	KEGG: mmu04512
ECs 1	ECs 1	col4a2	sdc4	0.0380992	0	COL4A2_SDC4	col4a2 - sdc4	COLLAGEN	ECM-Receptor	KEGG: mmu04512
ECs 2	ECs 1	col4a2	sdc4	0.0285379	0	COL4A2_SDC4	col4a2 - sdc4	COLLAGEN	ECM-Receptor	KEGG: mmu04512
ECs 3	ECs 1	col4a2	sdc4	0.0250313	0	COL4A2_SDC4	col4a2 - sdc4	COLLAGEN	ECM-Receptor	KEGG: mmu04512
Coronary ECs	ECs 1	col4a2	sdc4	0.125583	0	COL4A2_SDC4	col4a2 - sdc4	COLLAGEN	ECM-Receptor	KEGG: mmu04512
pCMs	ECs 1	col4a2	sdc4	0.0129364	0	COL4A2_SDC4	col4a2 - sdc4	COLLAGEN	ECM-Receptor	KEGG: mmu04512
EPDCs 1	ECs 1	col4a2	sdc4	0.0375174	0	COL4A2_SDC4	col4a2 - sdc4	COLLAGEN	ECM-Receptor	KEGG: mmu04512
EPDCs 2	ECs 1	col4a2	sdc4	0.0918375	0	COL4A2_SDC4	col4a2 - sdc4	COLLAGEN	ECM-Receptor	KEGG: mmu04512
Mesenchymal	ECs 1	col4a2	sdc4	0.014768	0	COL4A2_SDC4	col4a2 - sdc4	COLLAGEN	ECM-Receptor	KEGG: mmu04512
ECs 1	ECs 2	col4a2	sdc4	0.0303914	0	COL4A2_SDC4	col4a2 - sdc4	COLLAGEN	ECM-Receptor	KEGG: mmu04512
ECs 2	ECs 2	col4a2	sdc4	0.0227188	0	COL4A2_SDC4	col4a2 - sdc4	COLLAGEN	ECM-Receptor	KEGG: mmu04512
ECs 3	ECs 2	col4a2	sdc4	0.0199126	0	COL4A2_SDC4	col4a2 - sdc4	COLLAGEN	ECM-Receptor	KEGG: mmu04512
Coronary ECs	ECs 2	col4a2	sdc4	0.102054	0	COL4A2_SDC4	col4a2 - sdc4	COLLAGEN	ECM-Receptor	KEGG: mmu04512
pCMs	ECs 2	col4a2	sdc4	0.010265	0	COL4A2_SDC4	col4a2 - sdc4	COLLAGEN	ECM-Receptor	KEGG: mmu04512
EPDCs 1	ECs 2	col4a2	sdc4	0.0299237	0	COL4A2_SDC4	col4a2 - sdc4	COLLAGEN	ECM-Receptor	KEGG: mmu04512
EPDCs 2	ECs 2	col4a2	sdc4	0.0740955	0	COL4A2_SDC4	col4a2 - sdc4	COLLAGEN	ECM-Receptor	KEGG: mmu04512
Mesenchymal	ECs 2	col4a2	sdc4	0.0117228	0	COL4A2_SDC4	col4a2 - sdc4	COLLAGEN	ECM-Receptor	KEGG: mmu04512
ECs 1	ECs 3	col4a2	sdc4	0.0384088	0	COL4A2_SDC4	col4a2 - sdc4	COLLAGEN	ECM-Receptor	KEGG: mmu04512
ECs 2	ECs 3	col4a2	sdc4	0.0287722	0	COL4A2_SDC4	col4a2 - sdc4	COLLAGEN	ECM-Receptor	KEGG: mmu04512
ECs 3	ECs 3	col4a2	sdc4	0.0252375	0	COL4A2_SDC4	col4a2 - sdc4	COLLAGEN	ECM-Receptor	KEGG: mmu04512
Coronary ECs	ECs 3	col4a2	sdc4	0.12651	0	COL4A2_SDC4	col4a2 - sdc4	COLLAGEN	ECM-Receptor	KEGG: mmu04512
pCMs	ECs 3	col4a2	sdc4	0.0130443	0	COL4A2_SDC4	col4a2 - sdc4	COLLAGEN	ECM-Receptor	KEGG: mmu04512
EPDCs 1	ECs 3	col4a2	sdc4	0.0378225	0	COL4A2_SDC4	col4a2 - sdc4	COLLAGEN	ECM-Receptor	KEGG: mmu04512
EPDCs 2	ECs 3	col4a2	sdc4	0.0925418	0	COL4A2_SDC4	col4a2 - sdc4	COLLAGEN	ECM-Receptor	KEGG: mmu04512
Mesenchymal	ECs 3	col4a2	sdc4	0.0148909	0	COL4A2_SDC4	col4a2 - sdc4	COLLAGEN	ECM-Receptor	KEGG: mmu04512
ECs 1	Coronary ECs	col4a2	sdc4	0.0271732	0	COL4A2_SDC4	col4a2 - sdc4	COLLAGEN	ECM-Receptor	KEGG: mmu04512
ECs 2	Coronary ECs	col4a2	sdc4	0.0202961	0	COL4A2_SDC4	col4a2 - sdc4	COLLAGEN	ECM-Receptor	KEGG: mmu04512
ECs 3	Coronary ECs	col4a2	sdc4	0.0177836	0	COL4A2_SDC4	col4a2 - sdc4	COLLAGEN	ECM-Receptor	KEGG: mmu04512
Coronary ECs	Coronary ECs	col4a2	sdc4	0.0919671	0.01	COL4A2_SDC4	col4a2 - sdc4	COLLAGEN	ECM-Receptor	KEGG: mmu04512
pCMs	Coronary ECs	col4a2	sdc4	0.00915785	0.02	COL4A2_SDC4	col4a2 - sdc4	COLLAGEN	ECM-Receptor	KEGG: mmu04512
EPDCs 1	Coronary ECs	col4a2	sdc4	0.0267537	0	COL4A2_SDC4	col4a2 - sdc4	COLLAGEN	ECM-Receptor	KEGG: mmu04512
EPDCs 2	Coronary ECs	col4a2	sdc4	0.0665671	0	COL4A2_SDC4	col4a2 - sdc4	COLLAGEN	ECM-Receptor	KEGG: mmu04512
Mesenchymal	Coronary ECs	col4a2	sdc4	0.0104601	0	COL4A2_SDC4	col4a2 - sdc4	COLLAGEN	ECM-Receptor	KEGG: mmu04512
ECs 1	pCMs	col4a2	sdc4	0.00984696	0	COL4A2_SDC4	col4a2 - sdc4	COLLAGEN	ECM-Receptor	KEGG: mmu04512
ECs 2	pCMs	col4a2	sdc4	0.00732184	0	COL4A2_SDC4	col4a2 - sdc4	COLLAGEN	ECM-Receptor	KEGG: mmu04512
ECs 3	pCMs	col4a2	sdc4	0.00640498	0	COL4A2_SDC4	col4a2 - sdc4	COLLAGEN	ECM-Receptor	KEGG: mmu04512
pCMs	pCMs	col4a2	sdc4	0.00327987	0.03	COL4A2_SDC4	col4a2 - sdc4	COLLAGEN	ECM-Receptor	KEGG: mmu04512
EPDCs 1	pCMs	col4a2	sdc4	0.00969227	0	COL4A2_SDC4	col4a2 - sdc4	COLLAGEN	ECM-Receptor	KEGG: mmu04512
EPDCs 2	pCMs	col4a2	sdc4	0.0247618	0	COL4A2_SDC4	col4a2 - sdc4	COLLAGEN	ECM-Receptor	KEGG: mmu04512
Mesenchymal	pCMs	col4a2	sdc4	0.00374943	0	COL4A2_SDC4	col4a2 - sdc4	COLLAGEN	ECM-Receptor	KEGG: mmu04512
ECs 1	p-tCMs	col4a2	sdc4	0.0174603	0	COL4A2_SDC4	col4a2 - sdc4	COLLAGEN	ECM-Receptor	KEGG: mmu04512
ECs 2	p-tCMs	col4a2	sdc4	0.0130085	0	COL4A2_SDC4	col4a2 - sdc4	COLLAGEN	ECM-Receptor	KEGG: mmu04512
ECs 3	p-tCMs	col4a2	sdc4	0.0113877	0	COL4A2_SDC4	col4a2 - sdc4	COLLAGEN	ECM-Receptor	KEGG: mmu04512
Coronary ECs	p-tCMs	col4a2	sdc4	0.0605353	0.01	COL4A2_SDC4	col4a2 - sdc4	COLLAGEN	ECM-Receptor	KEGG: mmu04512
pCMs	p-tCMs	col4a2	sdc4	0.00584575	0.02	COL4A2_SDC4	col4a2 - sdc4	COLLAGEN	ECM-Receptor	KEGG: mmu04512
EPDCs 1	p-tCMs	col4a2	sdc4	0.0171881	0	COL4A2_SDC4	col4a2 - sdc4	COLLAGEN	ECM-Receptor	KEGG: mmu04512
EPDCs 2	p-tCMs	col4a2	sdc4	0.0434014	0	COL4A2_SDC4	col4a2 - sdc4	COLLAGEN	ECM-Receptor	KEGG: mmu04512
Mesenchymal	p-tCMs	col4a2	sdc4	0.00668019	0	COL4A2_SDC4	col4a2 - sdc4	COLLAGEN	ECM-Receptor	KEGG: mmu04512
ECs 1	EPDCs 1	col4a2	sdc4	0.0406787	0	COL4A2_SDC4	col4a2 - sdc4	COLLAGEN	ECM-Receptor	KEGG: mmu04512
ECs 2	EPDCs 1	col4a2	sdc4	0.0304907	0	COL4A2_SDC4	col4a2 - sdc4	COLLAGEN	ECM-Receptor	KEGG: mmu04512
ECs 3	EPDCs 1	col4a2	sdc4	0.0267507	0	COL4A2_SDC4	col4a2 - sdc4	COLLAGEN	ECM-Receptor	KEGG: mmu04512
Coronary ECs	EPDCs 1	col4a2	sdc4	0.133265	0	COL4A2_SDC4	col4a2 - sdc4	COLLAGEN	ECM-Receptor	KEGG: mmu04512
pCMs	EPDCs 1	col4a2	sdc4	0.0138368	0	COL4A2_SDC4	col4a2 - sdc4	COLLAGEN	ECM-Receptor	KEGG: mmu04512
EPDCs 1	EPDCs 1	col4a2	sdc4	0.0400593	0	COL4A2_SDC4	col4a2 - sdc4	COLLAGEN	ECM-Receptor	KEGG: mmu04512
EPDCs 2	EPDCs 1	col4a2	sdc4	0.0976861	0	COL4A2_SDC4	col4a2 - sdc4	COLLAGEN	ECM-Receptor	KEGG: mmu04512
Mesenchymal	EPDCs 1	col4a2	sdc4	0.0157938	0	COL4A2_SDC4	col4a2 - sdc4	COLLAGEN	ECM-Receptor	KEGG: mmu04512
ECs 1	EPDCs 2	col4a2	sdc4	0.0483145	0	COL4A2_SDC4	col4a2 - sdc4	COLLAGEN	ECM-Receptor	KEGG: mmu04512
ECs 2	EPDCs 2	col4a2	sdc4	0.0362864	0	COL4A2_SDC4	col4a2 - sdc4	COLLAGEN	ECM-Receptor	KEGG: mmu04512
ECs 3	EPDCs 2	col4a2	sdc4	0.0318589	0	COL4A2_SDC4	col4a2 - sdc4	COLLAGEN	ECM-Receptor	KEGG: mmu04512
Coronary ECs	EPDCs 2	col4a2	sdc4	0.155463	0	COL4A2_SDC4	col4a2 - sdc4	COLLAGEN	ECM-Receptor	KEGG: mmu04512
pCMs	EPDCs 2	col4a2	sdc4	0.0165209	0	COL4A2_SDC4	col4a2 - sdc4	COLLAGEN	ECM-Receptor	KEGG: mmu04512
EPDCs 1	EPDCs 2	col4a2	sdc4	0.0475845	0	COL4A2_SDC4	col4a2 - sdc4	COLLAGEN	ECM-Receptor	KEGG: mmu04512
EPDCs 2	EPDCs 2	col4a2	sdc4	0.114743	0	COL4A2_SDC4	col4a2 - sdc4	COLLAGEN	ECM-Receptor	KEGG: mmu04512
Mesenchymal	EPDCs 2	col4a2	sdc4	0.0188502	0	COL4A2_SDC4	col4a2 - sdc4	COLLAGEN	ECM-Receptor	KEGG: mmu04512
ECs 1	Mesenchymal	col4a2	sdc4	0.0515376	0	COL4A2_SDC4	col4a2 - sdc4	COLLAGEN	ECM-Receptor	KEGG: mmu04512
ECs 2	Mesenchymal	col4a2	sdc4	0.0387397	0	COL4A2_SDC4	col4a2 - sdc4	COLLAGEN	ECM-Receptor	KEGG: mmu04512
ECs 3	Mesenchymal	col4a2	sdc4	0.0340235	0	COL4A2_SDC4	col4a2 - sdc4	COLLAGEN	ECM-Receptor	KEGG: mmu04512
Coronary ECs	Mesenchymal	col4a2	sdc4	0.164598	0	COL4A2_SDC4	col4a2 - sdc4	COLLAGEN	ECM-Receptor	KEGG: mmu04512
pCMs	Mesenchymal	col4a2	sdc4	0.0176624	0	COL4A2_SDC4	col4a2 - sdc4	COLLAGEN	ECM-Receptor	KEGG: mmu04512
EPDCs 1	Mesenchymal	col4a2	sdc4	0.0507615	0	COL4A2_SDC4	col4a2 - sdc4	COLLAGEN	ECM-Receptor	KEGG: mmu04512
EPDCs 2	Mesenchymal	col4a2	sdc4	0.12183	0	COL4A2_SDC4	col4a2 - sdc4	COLLAGEN	ECM-Receptor	KEGG: mmu04512
Mesenchymal	Mesenchymal	col4a2	sdc4	0.0201494	0	COL4A2_SDC4	col4a2 - sdc4	COLLAGEN	ECM-Receptor	KEGG: mmu04512
ECs 1	Mural Cells 1	col4a2	sdc4	0.0418983	0	COL4A2_SDC4	col4a2 - sdc4	COLLAGEN	ECM-Receptor	KEGG: mmu04512
ECs 2	Mural Cells 1	col4a2	sdc4	0.0314148	0	COL4A2_SDC4	col4a2 - sdc4	COLLAGEN	ECM-Receptor	KEGG: mmu04512
ECs 3	Mural Cells 1	col4a2	sdc4	0.0275648	0	COL4A2_SDC4	col4a2 - sdc4	COLLAGEN	ECM-Receptor	KEGG: mmu04512
Coronary ECs	Mural Cells 1	col4a2	sdc4	0.136864	0	COL4A2_SDC4	col4a2 - sdc4	COLLAGEN	ECM-Receptor	KEGG: mmu04512
pCMs	Mural Cells 1	col4a2	sdc4	0.0142636	0	COL4A2_SDC4	col4a2 - sdc4	COLLAGEN	ECM-Receptor	KEGG: mmu04512
EPDCs 1	Mural Cells 1	col4a2	sdc4	0.0412611	0	COL4A2_SDC4	col4a2 - sdc4	COLLAGEN	ECM-Receptor	KEGG: mmu04512
EPDCs 2	Mural Cells 1	col4a2	sdc4	0.100436	0	COL4A2_SDC4	col4a2 - sdc4	COLLAGEN	ECM-Receptor	KEGG: mmu04512
Mesenchymal	Mural Cells 1	col4a2	sdc4	0.01628	0	COL4A2_SDC4	col4a2 - sdc4	COLLAGEN	ECM-Receptor	KEGG: mmu04512
ECs 1	Macrophages	col4a2	sdc4	0.0232311	0	COL4A2_SDC4	col4a2 - sdc4	COLLAGEN	ECM-Receptor	KEGG: mmu04512
ECs 2	Macrophages	col4a2	sdc4	0.0173339	0	COL4A2_SDC4	col4a2 - sdc4	COLLAGEN	ECM-Receptor	KEGG: mmu04512
ECs 3	Macrophages	col4a2	sdc4	0.0151825	0	COL4A2_SDC4	col4a2 - sdc4	COLLAGEN	ECM-Receptor	KEGG: mmu04512
Coronary ECs	Macrophages	col4a2	sdc4	0.0793924	0.01	COL4A2_SDC4	col4a2 - sdc4	COLLAGEN	ECM-Receptor	KEGG: mmu04512
pCMs	Macrophages	col4a2	sdc4	0.00780833	0.01	COL4A2_SDC4	col4a2 - sdc4	COLLAGEN	ECM-Receptor	KEGG: mmu04512
EPDCs 1	Macrophages	col4a2	sdc4	0.022871	0	COL4A2_SDC4	col4a2 - sdc4	COLLAGEN	ECM-Receptor	KEGG: mmu04512
EPDCs 2	Macrophages	col4a2	sdc4	0.0572464	0	COL4A2_SDC4	col4a2 - sdc4	COLLAGEN	ECM-Receptor	KEGG: mmu04512
Mesenchymal	Macrophages	col4a2	sdc4	0.0089204	0	COL4A2_SDC4	col4a2 - sdc4	COLLAGEN	ECM-Receptor	KEGG: mmu04512
ECs 1	T/NK/B	col4a2	sdc4	0.00454388	0	COL4A2_SDC4	col4a2 - sdc4	COLLAGEN	ECM-Receptor	KEGG: mmu04512
ECs 2	T/NK/B	col4a2	sdc4	0.00337403	0	COL4A2_SDC4	col4a2 - sdc4	COLLAGEN	ECM-Receptor	KEGG: mmu04512
ECs 3	T/NK/B	col4a2	sdc4	0.00295005	0.02	COL4A2_SDC4	col4a2 - sdc4	COLLAGEN	ECM-Receptor	KEGG: mmu04512
pCMs	T/NK/B	col4a2	sdc4	0.00150811	0.03	COL4A2_SDC4	col4a2 - sdc4	COLLAGEN	ECM-Receptor	KEGG: mmu04512
EPDCs 1	T/NK/B	col4a2	sdc4	0.00447212	0	COL4A2_SDC4	col4a2 - sdc4	COLLAGEN	ECM-Receptor	KEGG: mmu04512
EPDCs 2	T/NK/B	col4a2	sdc4	0.0115198	0	COL4A2_SDC4	col4a2 - sdc4	COLLAGEN	ECM-Receptor	KEGG: mmu04512
Mesenchymal	T/NK/B	col4a2	sdc4	0.00172446	0	COL4A2_SDC4	col4a2 - sdc4	COLLAGEN	ECM-Receptor	KEGG: mmu04512
ECs 1	ECs 1	col6a1	sdc4	0.0199496	0	COL6A1_SDC4	col6a1 - sdc4	COLLAGEN	ECM-Receptor	KEGG: mmu04512
ECs 2	ECs 1	col6a1	sdc4	0.0200026	0	COL6A1_SDC4	col6a1 - sdc4	COLLAGEN	ECM-Receptor	KEGG: mmu04512
ECs 3	ECs 1	col6a1	sdc4	0.0065094	0	COL6A1_SDC4	col6a1 - sdc4	COLLAGEN	ECM-Receptor	KEGG: mmu04512
EPDCs 1	ECs 1	col6a1	sdc4	0.12328	0	COL6A1_SDC4	col6a1 - sdc4	COLLAGEN	ECM-Receptor	KEGG: mmu04512
EPDCs 2	ECs 1	col6a1	sdc4	0.0962541	0	COL6A1_SDC4	col6a1 - sdc4	COLLAGEN	ECM-Receptor	KEGG: mmu04512
ECs 1	ECs 2	col6a1	sdc4	0.0158532	0	COL6A1_SDC4	col6a1 - sdc4	COLLAGEN	ECM-Receptor	KEGG: mmu04512
ECs 2	ECs 2	col6a1	sdc4	0.0158954	0	COL6A1_SDC4	col6a1 - sdc4	COLLAGEN	ECM-Receptor	KEGG: mmu04512
ECs 3	ECs 2	col6a1	sdc4	0.00515823	0	COL6A1_SDC4	col6a1 - sdc4	COLLAGEN	ECM-Receptor	KEGG: mmu04512
EPDCs 1	ECs 2	col6a1	sdc4	0.100133	0	COL6A1_SDC4	col6a1 - sdc4	COLLAGEN	ECM-Receptor	KEGG: mmu04512
EPDCs 2	ECs 2	col6a1	sdc4	0.0777319	0	COL6A1_SDC4	col6a1 - sdc4	COLLAGEN	ECM-Receptor	KEGG: mmu04512
ECs 1	ECs 3	col6a1	sdc4	0.0201148	0	COL6A1_SDC4	col6a1 - sdc4	COLLAGEN	ECM-Receptor	KEGG: mmu04512
ECs 2	ECs 3	col6a1	sdc4	0.0201682	0	COL6A1_SDC4	col6a1 - sdc4	COLLAGEN	ECM-Receptor	KEGG: mmu04512
ECs 3	ECs 3	col6a1	sdc4	0.00656405	0	COL6A1_SDC4	col6a1 - sdc4	COLLAGEN	ECM-Receptor	KEGG: mmu04512
EPDCs 1	ECs 3	col6a1	sdc4	0.124192	0	COL6A1_SDC4	col6a1 - sdc4	COLLAGEN	ECM-Receptor	KEGG: mmu04512
EPDCs 2	ECs 3	col6a1	sdc4	0.0969887	0	COL6A1_SDC4	col6a1 - sdc4	COLLAGEN	ECM-Receptor	KEGG: mmu04512
ECs 1	Coronary ECs	col6a1	sdc4	0.014152	0	COL6A1_SDC4	col6a1 - sdc4	COLLAGEN	ECM-Receptor	KEGG: mmu04512
ECs 2	Coronary ECs	col6a1	sdc4	0.0141897	0	COL6A1_SDC4	col6a1 - sdc4	COLLAGEN	ECM-Receptor	KEGG: mmu04512
ECs 3	Coronary ECs	col6a1	sdc4	0.00459934	0	COL6A1_SDC4	col6a1 - sdc4	COLLAGEN	ECM-Receptor	KEGG: mmu04512
EPDCs 1	Coronary ECs	col6a1	sdc4	0.0902173	0	COL6A1_SDC4	col6a1 - sdc4	COLLAGEN	ECM-Receptor	KEGG: mmu04512
EPDCs 2	Coronary ECs	col6a1	sdc4	0.069862	0	COL6A1_SDC4	col6a1 - sdc4	COLLAGEN	ECM-Receptor	KEGG: mmu04512
ECs 1	pCMs	col6a1	sdc4	0.00508496	0	COL6A1_SDC4	col6a1 - sdc4	COLLAGEN	ECM-Receptor	KEGG: mmu04512
ECs 2	pCMs	col6a1	sdc4	0.00509866	0	COL6A1_SDC4	col6a1 - sdc4	COLLAGEN	ECM-Receptor	KEGG: mmu04512
ECs 3	pCMs	col6a1	sdc4	0.0016424	0	COL6A1_SDC4	col6a1 - sdc4	COLLAGEN	ECM-Receptor	KEGG: mmu04512
EPDCs 1	pCMs	col6a1	sdc4	0.0341019	0	COL6A1_SDC4	col6a1 - sdc4	COLLAGEN	ECM-Receptor	KEGG: mmu04512
EPDCs 2	pCMs	col6a1	sdc4	0.0260452	0	COL6A1_SDC4	col6a1 - sdc4	COLLAGEN	ECM-Receptor	KEGG: mmu04512
ECs 1	p-tCMs	col6a1	sdc4	0.00905015	0	COL6A1_SDC4	col6a1 - sdc4	COLLAGEN	ECM-Receptor	KEGG: mmu04512
ECs 2	p-tCMs	col6a1	sdc4	0.00907443	0	COL6A1_SDC4	col6a1 - sdc4	COLLAGEN	ECM-Receptor	KEGG: mmu04512
ECs 3	p-tCMs	col6a1	sdc4	0.00293103	0	COL6A1_SDC4	col6a1 - sdc4	COLLAGEN	ECM-Receptor	KEGG: mmu04512
EPDCs 1	p-tCMs	col6a1	sdc4	0.0593444	0	COL6A1_SDC4	col6a1 - sdc4	COLLAGEN	ECM-Receptor	KEGG: mmu04512
EPDCs 2	p-tCMs	col6a1	sdc4	0.0456056	0	COL6A1_SDC4	col6a1 - sdc4	COLLAGEN	ECM-Receptor	KEGG: mmu04512
ECs 1	EPDCs 1	col6a1	sdc4	0.0213276	0	COL6A1_SDC4	col6a1 - sdc4	COLLAGEN	ECM-Receptor	KEGG: mmu04512
ECs 2	EPDCs 1	col6a1	sdc4	0.0213841	0	COL6A1_SDC4	col6a1 - sdc4	COLLAGEN	ECM-Receptor	KEGG: mmu04512
ECs 3	EPDCs 1	col6a1	sdc4	0.00696562	0	COL6A1_SDC4	col6a1 - sdc4	COLLAGEN	ECM-Receptor	KEGG: mmu04512
EPDCs 1	EPDCs 1	col6a1	sdc4	0.130842	0	COL6A1_SDC4	col6a1 - sdc4	COLLAGEN	ECM-Receptor	KEGG: mmu04512
EPDCs 2	EPDCs 1	col6a1	sdc4	0.102352	0	COL6A1_SDC4	col6a1 - sdc4	COLLAGEN	ECM-Receptor	KEGG: mmu04512
ECs 1	EPDCs 2	col6a1	sdc4	0.0254273	0	COL6A1_SDC4	col6a1 - sdc4	COLLAGEN	ECM-Receptor	KEGG: mmu04512
ECs 2	EPDCs 2	col6a1	sdc4	0.0254944	0	COL6A1_SDC4	col6a1 - sdc4	COLLAGEN	ECM-Receptor	KEGG: mmu04512
ECs 3	EPDCs 2	col6a1	sdc4	0.00832807	0	COL6A1_SDC4	col6a1 - sdc4	COLLAGEN	ECM-Receptor	KEGG: mmu04512
EPDCs 1	EPDCs 2	col6a1	sdc4	0.152709	0	COL6A1_SDC4	col6a1 - sdc4	COLLAGEN	ECM-Receptor	KEGG: mmu04512
EPDCs 2	EPDCs 2	col6a1	sdc4	0.120115	0	COL6A1_SDC4	col6a1 - sdc4	COLLAGEN	ECM-Receptor	KEGG: mmu04512
ECs 1	Mesenchymal	col6a1	sdc4	0.0271672	0	COL6A1_SDC4	col6a1 - sdc4	COLLAGEN	ECM-Receptor	KEGG: mmu04512
ECs 2	Mesenchymal	col6a1	sdc4	0.0272387	0	COL6A1_SDC4	col6a1 - sdc4	COLLAGEN	ECM-Receptor	KEGG: mmu04512
ECs 3	Mesenchymal	col6a1	sdc4	0.00890861	0	COL6A1_SDC4	col6a1 - sdc4	COLLAGEN	ECM-Receptor	KEGG: mmu04512
EPDCs 1	Mesenchymal	col6a1	sdc4	0.161713	0	COL6A1_SDC4	col6a1 - sdc4	COLLAGEN	ECM-Receptor	KEGG: mmu04512
EPDCs 2	Mesenchymal	col6a1	sdc4	0.127487	0	COL6A1_SDC4	col6a1 - sdc4	COLLAGEN	ECM-Receptor	KEGG: mmu04512
ECs 1	Mural Cells 1	col6a1	sdc4	0.0219804	0	COL6A1_SDC4	col6a1 - sdc4	COLLAGEN	ECM-Receptor	KEGG: mmu04512
ECs 2	Mural Cells 1	col6a1	sdc4	0.0220386	0	COL6A1_SDC4	col6a1 - sdc4	COLLAGEN	ECM-Receptor	KEGG: mmu04512
ECs 3	Mural Cells 1	col6a1	sdc4	0.00718203	0	COL6A1_SDC4	col6a1 - sdc4	COLLAGEN	ECM-Receptor	KEGG: mmu04512
EPDCs 1	Mural Cells 1	col6a1	sdc4	0.134387	0	COL6A1_SDC4	col6a1 - sdc4	COLLAGEN	ECM-Receptor	KEGG: mmu04512
EPDCs 2	Mural Cells 1	col6a1	sdc4	0.105218	0	COL6A1_SDC4	col6a1 - sdc4	COLLAGEN	ECM-Receptor	KEGG: mmu04512
ECs 1	Macrophages	col6a1	sdc4	0.0120755	0	COL6A1_SDC4	col6a1 - sdc4	COLLAGEN	ECM-Receptor	KEGG: mmu04512
ECs 2	Macrophages	col6a1	sdc4	0.0121078	0	COL6A1_SDC4	col6a1 - sdc4	COLLAGEN	ECM-Receptor	KEGG: mmu04512
ECs 3	Macrophages	col6a1	sdc4	0.00391891	0	COL6A1_SDC4	col6a1 - sdc4	COLLAGEN	ECM-Receptor	KEGG: mmu04512
EPDCs 1	Macrophages	col6a1	sdc4	0.0778613	0	COL6A1_SDC4	col6a1 - sdc4	COLLAGEN	ECM-Receptor	KEGG: mmu04512
EPDCs 2	Macrophages	col6a1	sdc4	0.0601096	0	COL6A1_SDC4	col6a1 - sdc4	COLLAGEN	ECM-Receptor	KEGG: mmu04512
ECs 1	T/NK/B	col6a1	sdc4	0.00234039	0	COL6A1_SDC4	col6a1 - sdc4	COLLAGEN	ECM-Receptor	KEGG: mmu04512
ECs 2	T/NK/B	col6a1	sdc4	0.00234672	0	COL6A1_SDC4	col6a1 - sdc4	COLLAGEN	ECM-Receptor	KEGG: mmu04512
ECs 3	T/NK/B	col6a1	sdc4	0.000754517	0	COL6A1_SDC4	col6a1 - sdc4	COLLAGEN	ECM-Receptor	KEGG: mmu04512
EPDCs 1	T/NK/B	col6a1	sdc4	0.0159467	0	COL6A1_SDC4	col6a1 - sdc4	COLLAGEN	ECM-Receptor	KEGG: mmu04512
EPDCs 2	T/NK/B	col6a1	sdc4	0.0121254	0	COL6A1_SDC4	col6a1 - sdc4	COLLAGEN	ECM-Receptor	KEGG: mmu04512
ECs 1	ECs 1	col6a2	sdc4	0.0312125	0	COL6A2_SDC4	col6a2 - sdc4	COLLAGEN	ECM-Receptor	KEGG: mmu04512
ECs 2	ECs 1	col6a2	sdc4	0.0303941	0	COL6A2_SDC4	col6a2 - sdc4	COLLAGEN	ECM-Receptor	KEGG: mmu04512
ECs 3	ECs 1	col6a2	sdc4	0.00899534	0	COL6A2_SDC4	col6a2 - sdc4	COLLAGEN	ECM-Receptor	KEGG: mmu04512
Coronary ECs	ECs 1	col6a2	sdc4	0.0412882	0.01	COL6A2_SDC4	col6a2 - sdc4	COLLAGEN	ECM-Receptor	KEGG: mmu04512
EPDCs 1	ECs 1	col6a2	sdc4	0.11006	0	COL6A2_SDC4	col6a2 - sdc4	COLLAGEN	ECM-Receptor	KEGG: mmu04512
EPDCs 2	ECs 1	col6a2	sdc4	0.0923425	0	COL6A2_SDC4	col6a2 - sdc4	COLLAGEN	ECM-Receptor	KEGG: mmu04512
Mesenchymal	ECs 1	col6a2	sdc4	0.0150645	0	COL6A2_SDC4	col6a2 - sdc4	COLLAGEN	ECM-Receptor	KEGG: mmu04512
ECs 1	ECs 2	col6a2	sdc4	0.024862	0	COL6A2_SDC4	col6a2 - sdc4	COLLAGEN	ECM-Receptor	KEGG: mmu04512
ECs 2	ECs 2	col6a2	sdc4	0.0242059	0	COL6A2_SDC4	col6a2 - sdc4	COLLAGEN	ECM-Receptor	KEGG: mmu04512
ECs 3	ECs 2	col6a2	sdc4	0.00713186	0	COL6A2_SDC4	col6a2 - sdc4	COLLAGEN	ECM-Receptor	KEGG: mmu04512
Coronary ECs	ECs 2	col6a2	sdc4	0.0329574	0.03	COL6A2_SDC4	col6a2 - sdc4	COLLAGEN	ECM-Receptor	KEGG: mmu04512
EPDCs 1	ECs 2	col6a2	sdc4	0.0891428	0	COL6A2_SDC4	col6a2 - sdc4	COLLAGEN	ECM-Receptor	KEGG: mmu04512
EPDCs 2	ECs 2	col6a2	sdc4	0.074511	0	COL6A2_SDC4	col6a2 - sdc4	COLLAGEN	ECM-Receptor	KEGG: mmu04512
Mesenchymal	ECs 2	col6a2	sdc4	0.0119589	0	COL6A2_SDC4	col6a2 - sdc4	COLLAGEN	ECM-Receptor	KEGG: mmu04512
ECs 1	ECs 3	col6a2	sdc4	0.031468	0	COL6A2_SDC4	col6a2 - sdc4	COLLAGEN	ECM-Receptor	KEGG: mmu04512
ECs 2	ECs 3	col6a2	sdc4	0.0306431	0	COL6A2_SDC4	col6a2 - sdc4	COLLAGEN	ECM-Receptor	KEGG: mmu04512
ECs 3	ECs 3	col6a2	sdc4	0.00907066	0	COL6A2_SDC4	col6a2 - sdc4	COLLAGEN	ECM-Receptor	KEGG: mmu04512
Coronary ECs	ECs 3	col6a2	sdc4	0.0416226	0.01	COL6A2_SDC4	col6a2 - sdc4	COLLAGEN	ECM-Receptor	KEGG: mmu04512
EPDCs 1	ECs 3	col6a2	sdc4	0.110887	0	COL6A2_SDC4	col6a2 - sdc4	COLLAGEN	ECM-Receptor	KEGG: mmu04512
EPDCs 2	ECs 3	col6a2	sdc4	0.0930503	0	COL6A2_SDC4	col6a2 - sdc4	COLLAGEN	ECM-Receptor	KEGG: mmu04512
Mesenchymal	ECs 3	col6a2	sdc4	0.0151898	0	COL6A2_SDC4	col6a2 - sdc4	COLLAGEN	ECM-Receptor	KEGG: mmu04512
ECs 1	Coronary ECs	col6a2	sdc4	0.0222159	0	COL6A2_SDC4	col6a2 - sdc4	COLLAGEN	ECM-Receptor	KEGG: mmu04512
ECs 2	Coronary ECs	col6a2	sdc4	0.0216281	0	COL6A2_SDC4	col6a2 - sdc4	COLLAGEN	ECM-Receptor	KEGG: mmu04512
ECs 3	Coronary ECs	col6a2	sdc4	0.00636049	0	COL6A2_SDC4	col6a2 - sdc4	COLLAGEN	ECM-Receptor	KEGG: mmu04512
EPDCs 1	Coronary ECs	col6a2	sdc4	0.080218	0	COL6A2_SDC4	col6a2 - sdc4	COLLAGEN	ECM-Receptor	KEGG: mmu04512
EPDCs 2	Coronary ECs	col6a2	sdc4	0.0669434	0	COL6A2_SDC4	col6a2 - sdc4	COLLAGEN	ECM-Receptor	KEGG: mmu04512
Mesenchymal	Coronary ECs	col6a2	sdc4	0.010671	0	COL6A2_SDC4	col6a2 - sdc4	COLLAGEN	ECM-Receptor	KEGG: mmu04512
ECs 1	pCMs	col6a2	sdc4	0.00802446	0	COL6A2_SDC4	col6a2 - sdc4	COLLAGEN	ECM-Receptor	KEGG: mmu04512
ECs 2	pCMs	col6a2	sdc4	0.00780915	0	COL6A2_SDC4	col6a2 - sdc4	COLLAGEN	ECM-Receptor	KEGG: mmu04512
ECs 3	pCMs	col6a2	sdc4	0.00227388	0	COL6A2_SDC4	col6a2 - sdc4	COLLAGEN	ECM-Receptor	KEGG: mmu04512
EPDCs 1	pCMs	col6a2	sdc4	0.0301163	0	COL6A2_SDC4	col6a2 - sdc4	COLLAGEN	ECM-Receptor	KEGG: mmu04512
EPDCs 2	pCMs	col6a2	sdc4	0.0249081	0	COL6A2_SDC4	col6a2 - sdc4	COLLAGEN	ECM-Receptor	KEGG: mmu04512
Mesenchymal	pCMs	col6a2	sdc4	0.00382557	0	COL6A2_SDC4	col6a2 - sdc4	COLLAGEN	ECM-Receptor	KEGG: mmu04512
ECs 1	p-tCMs	col6a2	sdc4	0.014249	0	COL6A2_SDC4	col6a2 - sdc4	COLLAGEN	ECM-Receptor	KEGG: mmu04512
ECs 2	p-tCMs	col6a2	sdc4	0.013869	0	COL6A2_SDC4	col6a2 - sdc4	COLLAGEN	ECM-Receptor	KEGG: mmu04512
ECs 3	p-tCMs	col6a2	sdc4	0.00405596	0	COL6A2_SDC4	col6a2 - sdc4	COLLAGEN	ECM-Receptor	KEGG: mmu04512
EPDCs 1	p-tCMs	col6a2	sdc4	0.0525692	0	COL6A2_SDC4	col6a2 - sdc4	COLLAGEN	ECM-Receptor	KEGG: mmu04512
EPDCs 2	p-tCMs	col6a2	sdc4	0.0436529	0	COL6A2_SDC4	col6a2 - sdc4	COLLAGEN	ECM-Receptor	KEGG: mmu04512
Mesenchymal	p-tCMs	col6a2	sdc4	0.00681542	0	COL6A2_SDC4	col6a2 - sdc4	COLLAGEN	ECM-Receptor	KEGG: mmu04512
ECs 1	EPDCs 1	col6a2	sdc4	0.033342	0	COL6A2_SDC4	col6a2 - sdc4	COLLAGEN	ECM-Receptor	KEGG: mmu04512
ECs 2	EPDCs 1	col6a2	sdc4	0.0324696	0	COL6A2_SDC4	col6a2 - sdc4	COLLAGEN	ECM-Receptor	KEGG: mmu04512
ECs 3	EPDCs 1	col6a2	sdc4	0.0096241	0	COL6A2_SDC4	col6a2 - sdc4	COLLAGEN	ECM-Receptor	KEGG: mmu04512
Coronary ECs	EPDCs 1	col6a2	sdc4	0.0440738	0.01	COL6A2_SDC4	col6a2 - sdc4	COLLAGEN	ECM-Receptor	KEGG: mmu04512
EPDCs 1	EPDCs 1	col6a2	sdc4	0.116919	0	COL6A2_SDC4	col6a2 - sdc4	COLLAGEN	ECM-Receptor	KEGG: mmu04512
EPDCs 2	EPDCs 1	col6a2	sdc4	0.0982198	0	COL6A2_SDC4	col6a2 - sdc4	COLLAGEN	ECM-Receptor	KEGG: mmu04512
Mesenchymal	EPDCs 1	col6a2	sdc4	0.0161105	0	COL6A2_SDC4	col6a2 - sdc4	COLLAGEN	ECM-Receptor	KEGG: mmu04512
ECs 1	EPDCs 2	col6a2	sdc4	0.0396575	0	COL6A2_SDC4	col6a2 - sdc4	COLLAGEN	ECM-Receptor	KEGG: mmu04512
ECs 2	EPDCs 2	col6a2	sdc4	0.0386264	0	COL6A2_SDC4	col6a2 - sdc4	COLLAGEN	ECM-Receptor	KEGG: mmu04512
ECs 3	EPDCs 2	col6a2	sdc4	0.0115005	0	COL6A2_SDC4	col6a2 - sdc4	COLLAGEN	ECM-Receptor	KEGG: mmu04512
Coronary ECs	EPDCs 2	col6a2	sdc4	0.0523121	0.01	COL6A2_SDC4	col6a2 - sdc4	COLLAGEN	ECM-Receptor	KEGG: mmu04512
EPDCs 1	EPDCs 2	col6a2	sdc4	0.136825	0	COL6A2_SDC4	col6a2 - sdc4	COLLAGEN	ECM-Receptor	KEGG: mmu04512
EPDCs 2	EPDCs 2	col6a2	sdc4	0.115358	0	COL6A2_SDC4	col6a2 - sdc4	COLLAGEN	ECM-Receptor	KEGG: mmu04512
Mesenchymal	EPDCs 2	col6a2	sdc4	0.0192271	0	COL6A2_SDC4	col6a2 - sdc4	COLLAGEN	ECM-Receptor	KEGG: mmu04512
ECs 1	Mesenchymal	col6a2	sdc4	0.0423288	0	COL6A2_SDC4	col6a2 - sdc4	COLLAGEN	ECM-Receptor	KEGG: mmu04512
ECs 2	Mesenchymal	col6a2	sdc4	0.0412313	0	COL6A2_SDC4	col6a2 - sdc4	COLLAGEN	ECM-Receptor	KEGG: mmu04512
ECs 3	Mesenchymal	col6a2	sdc4	0.0122995	0	COL6A2_SDC4	col6a2 - sdc4	COLLAGEN	ECM-Receptor	KEGG: mmu04512
Coronary ECs	Mesenchymal	col6a2	sdc4	0.0557862	0.01	COL6A2_SDC4	col6a2 - sdc4	COLLAGEN	ECM-Receptor	KEGG: mmu04512
EPDCs 1	Mesenchymal	col6a2	sdc4	0.145053	0	COL6A2_SDC4	col6a2 - sdc4	COLLAGEN	ECM-Receptor	KEGG: mmu04512
EPDCs 2	Mesenchymal	col6a2	sdc4	0.122478	0	COL6A2_SDC4	col6a2 - sdc4	COLLAGEN	ECM-Receptor	KEGG: mmu04512
Mesenchymal	Mesenchymal	col6a2	sdc4	0.0205516	0	COL6A2_SDC4	col6a2 - sdc4	COLLAGEN	ECM-Receptor	KEGG: mmu04512
ECs 1	Mural Cells 1	col6a2	sdc4	0.0343495	0	COL6A2_SDC4	col6a2 - sdc4	COLLAGEN	ECM-Receptor	KEGG: mmu04512
ECs 2	Mural Cells 1	col6a2	sdc4	0.0334516	0	COL6A2_SDC4	col6a2 - sdc4	COLLAGEN	ECM-Receptor	KEGG: mmu04512
ECs 3	Mural Cells 1	col6a2	sdc4	0.00992228	0	COL6A2_SDC4	col6a2 - sdc4	COLLAGEN	ECM-Receptor	KEGG: mmu04512
Coronary ECs	Mural Cells 1	col6a2	sdc4	0.0453904	0.01	COL6A2_SDC4	col6a2 - sdc4	COLLAGEN	ECM-Receptor	KEGG: mmu04512
EPDCs 1	Mural Cells 1	col6a2	sdc4	0.120138	0	COL6A2_SDC4	col6a2 - sdc4	COLLAGEN	ECM-Receptor	KEGG: mmu04512
EPDCs 2	Mural Cells 1	col6a2	sdc4	0.100983	0	COL6A2_SDC4	col6a2 - sdc4	COLLAGEN	ECM-Receptor	KEGG: mmu04512
Mesenchymal	Mural Cells 1	col6a2	sdc4	0.0166063	0	COL6A2_SDC4	col6a2 - sdc4	COLLAGEN	ECM-Receptor	KEGG: mmu04512
ECs 1	Macrophages	col6a2	sdc4	0.0189789	0	COL6A2_SDC4	col6a2 - sdc4	COLLAGEN	ECM-Receptor	KEGG: mmu04512
ECs 2	Macrophages	col6a2	sdc4	0.0184752	0	COL6A2_SDC4	col6a2 - sdc4	COLLAGEN	ECM-Receptor	KEGG: mmu04512
ECs 3	Macrophages	col6a2	sdc4	0.00542094	0	COL6A2_SDC4	col6a2 - sdc4	COLLAGEN	ECM-Receptor	KEGG: mmu04512
EPDCs 1	Macrophages	col6a2	sdc4	0.0691275	0	COL6A2_SDC4	col6a2 - sdc4	COLLAGEN	ECM-Receptor	KEGG: mmu04512
EPDCs 2	Macrophages	col6a2	sdc4	0.0575733	0	COL6A2_SDC4	col6a2 - sdc4	COLLAGEN	ECM-Receptor	KEGG: mmu04512
Mesenchymal	Macrophages	col6a2	sdc4	0.00910057	0	COL6A2_SDC4	col6a2 - sdc4	COLLAGEN	ECM-Receptor	KEGG: mmu04512
ECs 1	T/NK/B	col6a2	sdc4	0.00369922	0	COL6A2_SDC4	col6a2 - sdc4	COLLAGEN	ECM-Receptor	KEGG: mmu04512
ECs 2	T/NK/B	col6a2	sdc4	0.00359954	0	COL6A2_SDC4	col6a2 - sdc4	COLLAGEN	ECM-Receptor	KEGG: mmu04512
ECs 3	T/NK/B	col6a2	sdc4	0.00104498	0	COL6A2_SDC4	col6a2 - sdc4	COLLAGEN	ECM-Receptor	KEGG: mmu04512
EPDCs 1	T/NK/B	col6a2	sdc4	0.0140521	0	COL6A2_SDC4	col6a2 - sdc4	COLLAGEN	ECM-Receptor	KEGG: mmu04512
EPDCs 2	T/NK/B	col6a2	sdc4	0.0115888	0	COL6A2_SDC4	col6a2 - sdc4	COLLAGEN	ECM-Receptor	KEGG: mmu04512
Mesenchymal	T/NK/B	col6a2	sdc4	0.00175955	0	COL6A2_SDC4	col6a2 - sdc4	COLLAGEN	ECM-Receptor	KEGG: mmu04512
ECs 2	ECs 1	col6a3	sdc4	0.0172707	0	COL6A3_SDC4	col6a3 - sdc4	COLLAGEN	ECM-Receptor	KEGG: mmu04512
ECs 3	ECs 1	col6a3	sdc4	0.0232019	0	COL6A3_SDC4	col6a3 - sdc4	COLLAGEN	ECM-Receptor	KEGG: mmu04512
EPDCs 1	ECs 1	col6a3	sdc4	0.112463	0	COL6A3_SDC4	col6a3 - sdc4	COLLAGEN	ECM-Receptor	KEGG: mmu04512
EPDCs 2	ECs 1	col6a3	sdc4	0.15223	0	COL6A3_SDC4	col6a3 - sdc4	COLLAGEN	ECM-Receptor	KEGG: mmu04512
Mesenchymal	ECs 1	col6a3	sdc4	0.0242351	0	COL6A3_SDC4	col6a3 - sdc4	COLLAGEN	ECM-Receptor	KEGG: mmu04512
Mural Cells 1	ECs 1	col6a3	sdc4	0.024897	0	COL6A3_SDC4	col6a3 - sdc4	COLLAGEN	ECM-Receptor	KEGG: mmu04512
ECs 2	ECs 2	col6a3	sdc4	0.0137166	0	COL6A3_SDC4	col6a3 - sdc4	COLLAGEN	ECM-Receptor	KEGG: mmu04512
ECs 3	ECs 2	col6a3	sdc4	0.0184502	0	COL6A3_SDC4	col6a3 - sdc4	COLLAGEN	ECM-Receptor	KEGG: mmu04512
EPDCs 1	ECs 2	col6a3	sdc4	0.0911364	0	COL6A3_SDC4	col6a3 - sdc4	COLLAGEN	ECM-Receptor	KEGG: mmu04512
EPDCs 2	ECs 2	col6a3	sdc4	0.124419	0	COL6A3_SDC4	col6a3 - sdc4	COLLAGEN	ECM-Receptor	KEGG: mmu04512
Mesenchymal	ECs 2	col6a3	sdc4	0.019276	0	COL6A3_SDC4	col6a3 - sdc4	COLLAGEN	ECM-Receptor	KEGG: mmu04512
Mural Cells 1	ECs 2	col6a3	sdc4	0.0198052	0	COL6A3_SDC4	col6a3 - sdc4	COLLAGEN	ECM-Receptor	KEGG: mmu04512
ECs 2	ECs 3	col6a3	sdc4	0.0174141	0	COL6A3_SDC4	col6a3 - sdc4	COLLAGEN	ECM-Receptor	KEGG: mmu04512
ECs 3	ECs 3	col6a3	sdc4	0.0233934	0	COL6A3_SDC4	col6a3 - sdc4	COLLAGEN	ECM-Receptor	KEGG: mmu04512
EPDCs 1	ECs 3	col6a3	sdc4	0.113306	0	COL6A3_SDC4	col6a3 - sdc4	COLLAGEN	ECM-Receptor	KEGG: mmu04512
EPDCs 2	ECs 3	col6a3	sdc4	0.153319	0	COL6A3_SDC4	col6a3 - sdc4	COLLAGEN	ECM-Receptor	KEGG: mmu04512
Mesenchymal	ECs 3	col6a3	sdc4	0.0244349	0	COL6A3_SDC4	col6a3 - sdc4	COLLAGEN	ECM-Receptor	KEGG: mmu04512
Mural Cells 1	ECs 3	col6a3	sdc4	0.0251021	0	COL6A3_SDC4	col6a3 - sdc4	COLLAGEN	ECM-Receptor	KEGG: mmu04512
ECs 2	Coronary ECs	col6a3	sdc4	0.0122418	0	COL6A3_SDC4	col6a3 - sdc4	COLLAGEN	ECM-Receptor	KEGG: mmu04512
ECs 3	Coronary ECs	col6a3	sdc4	0.0164749	0	COL6A3_SDC4	col6a3 - sdc4	COLLAGEN	ECM-Receptor	KEGG: mmu04512
EPDCs 1	Coronary ECs	col6a3	sdc4	0.08203	0	COL6A3_SDC4	col6a3 - sdc4	COLLAGEN	ECM-Receptor	KEGG: mmu04512
EPDCs 2	Coronary ECs	col6a3	sdc4	0.112398	0	COL6A3_SDC4	col6a3 - sdc4	COLLAGEN	ECM-Receptor	KEGG: mmu04512
Mesenchymal	Coronary ECs	col6a3	sdc4	0.0172139	0	COL6A3_SDC4	col6a3 - sdc4	COLLAGEN	ECM-Receptor	KEGG: mmu04512
Mural Cells 1	Coronary ECs	col6a3	sdc4	0.0176875	0	COL6A3_SDC4	col6a3 - sdc4	COLLAGEN	ECM-Receptor	KEGG: mmu04512
ECs 2	pCMs	col6a3	sdc4	0.00439318	0	COL6A3_SDC4	col6a3 - sdc4	COLLAGEN	ECM-Receptor	KEGG: mmu04512
ECs 3	pCMs	col6a3	sdc4	0.00592858	0	COL6A3_SDC4	col6a3 - sdc4	COLLAGEN	ECM-Receptor	KEGG: mmu04512
EPDCs 1	pCMs	col6a3	sdc4	0.0308345	0	COL6A3_SDC4	col6a3 - sdc4	COLLAGEN	ECM-Receptor	KEGG: mmu04512
EPDCs 2	pCMs	col6a3	sdc4	0.0431405	0	COL6A3_SDC4	col6a3 - sdc4	COLLAGEN	ECM-Receptor	KEGG: mmu04512
Mesenchymal	pCMs	col6a3	sdc4	0.00619748	0	COL6A3_SDC4	col6a3 - sdc4	COLLAGEN	ECM-Receptor	KEGG: mmu04512
Mural Cells 1	pCMs	col6a3	sdc4	0.00636995	0	COL6A3_SDC4	col6a3 - sdc4	COLLAGEN	ECM-Receptor	KEGG: mmu04512
ECs 2	p-tCMs	col6a3	sdc4	0.00782317	0	COL6A3_SDC4	col6a3 - sdc4	COLLAGEN	ECM-Receptor	KEGG: mmu04512
ECs 3	p-tCMs	col6a3	sdc4	0.0105446	0	COL6A3_SDC4	col6a3 - sdc4	COLLAGEN	ECM-Receptor	KEGG: mmu04512
EPDCs 1	p-tCMs	col6a3	sdc4	0.0537932	0	COL6A3_SDC4	col6a3 - sdc4	COLLAGEN	ECM-Receptor	KEGG: mmu04512
EPDCs 2	p-tCMs	col6a3	sdc4	0.0745571	0	COL6A3_SDC4	col6a3 - sdc4	COLLAGEN	ECM-Receptor	KEGG: mmu04512
Mesenchymal	p-tCMs	col6a3	sdc4	0.0110206	0	COL6A3_SDC4	col6a3 - sdc4	COLLAGEN	ECM-Receptor	KEGG: mmu04512
Mural Cells 1	p-tCMs	col6a3	sdc4	0.0113258	0	COL6A3_SDC4	col6a3 - sdc4	COLLAGEN	ECM-Receptor	KEGG: mmu04512
ECs 2	EPDCs 1	col6a3	sdc4	0.0184671	0	COL6A3_SDC4	col6a3 - sdc4	COLLAGEN	ECM-Receptor	KEGG: mmu04512
ECs 3	EPDCs 1	col6a3	sdc4	0.0247988	0	COL6A3_SDC4	col6a3 - sdc4	COLLAGEN	ECM-Receptor	KEGG: mmu04512
EPDCs 1	EPDCs 1	col6a3	sdc4	0.119452	0	COL6A3_SDC4	col6a3 - sdc4	COLLAGEN	ECM-Receptor	KEGG: mmu04512
EPDCs 2	EPDCs 1	col6a3	sdc4	0.161242	0	COL6A3_SDC4	col6a3 - sdc4	COLLAGEN	ECM-Receptor	KEGG: mmu04512
Mesenchymal	EPDCs 1	col6a3	sdc4	0.0259013	0	COL6A3_SDC4	col6a3 - sdc4	COLLAGEN	ECM-Receptor	KEGG: mmu04512
Mural Cells 1	EPDCs 1	col6a3	sdc4	0.0266074	0	COL6A3_SDC4	col6a3 - sdc4	COLLAGEN	ECM-Receptor	KEGG: mmu04512
ECs 2	EPDCs 2	col6a3	sdc4	0.0220293	0	COL6A3_SDC4	col6a3 - sdc4	COLLAGEN	ECM-Receptor	KEGG: mmu04512
ECs 3	EPDCs 2	col6a3	sdc4	0.0295456	0	COL6A3_SDC4	col6a3 - sdc4	COLLAGEN	ECM-Receptor	KEGG: mmu04512
EPDCs 1	EPDCs 2	col6a3	sdc4	0.139721	0	COL6A3_SDC4	col6a3 - sdc4	COLLAGEN	ECM-Receptor	KEGG: mmu04512
EPDCs 2	EPDCs 2	col6a3	sdc4	0.187094	0	COL6A3_SDC4	col6a3 - sdc4	COLLAGEN	ECM-Receptor	KEGG: mmu04512
Mesenchymal	EPDCs 2	col6a3	sdc4	0.0308524	0	COL6A3_SDC4	col6a3 - sdc4	COLLAGEN	ECM-Receptor	KEGG: mmu04512
Mural Cells 1	EPDCs 2	col6a3	sdc4	0.0316891	0	COL6A3_SDC4	col6a3 - sdc4	COLLAGEN	ECM-Receptor	KEGG: mmu04512
ECs 2	Mesenchymal	col6a3	sdc4	0.0235423	0	COL6A3_SDC4	col6a3 - sdc4	COLLAGEN	ECM-Receptor	KEGG: mmu04512
ECs 3	Mesenchymal	col6a3	sdc4	0.0315581	0	COL6A3_SDC4	col6a3 - sdc4	COLLAGEN	ECM-Receptor	KEGG: mmu04512
EPDCs 1	Mesenchymal	col6a3	sdc4	0.148093	0	COL6A3_SDC4	col6a3 - sdc4	COLLAGEN	ECM-Receptor	KEGG: mmu04512
EPDCs 2	Mesenchymal	col6a3	sdc4	0.197653	0	COL6A3_SDC4	col6a3 - sdc4	COLLAGEN	ECM-Receptor	KEGG: mmu04512
Mesenchymal	Mesenchymal	col6a3	sdc4	0.0329509	0	COL6A3_SDC4	col6a3 - sdc4	COLLAGEN	ECM-Receptor	KEGG: mmu04512
Mural Cells 1	Mesenchymal	col6a3	sdc4	0.0338426	0	COL6A3_SDC4	col6a3 - sdc4	COLLAGEN	ECM-Receptor	KEGG: mmu04512
ECs 2	Mural Cells 1	col6a3	sdc4	0.019034	0	COL6A3_SDC4	col6a3 - sdc4	COLLAGEN	ECM-Receptor	KEGG: mmu04512
ECs 3	Mural Cells 1	col6a3	sdc4	0.025555	0	COL6A3_SDC4	col6a3 - sdc4	COLLAGEN	ECM-Receptor	KEGG: mmu04512
EPDCs 1	Mural Cells 1	col6a3	sdc4	0.122732	0	COL6A3_SDC4	col6a3 - sdc4	COLLAGEN	ECM-Receptor	KEGG: mmu04512
EPDCs 2	Mural Cells 1	col6a3	sdc4	0.165453	0	COL6A3_SDC4	col6a3 - sdc4	COLLAGEN	ECM-Receptor	KEGG: mmu04512
Mesenchymal	Mural Cells 1	col6a3	sdc4	0.0266902	0	COL6A3_SDC4	col6a3 - sdc4	COLLAGEN	ECM-Receptor	KEGG: mmu04512
Mural Cells 1	Mural Cells 1	col6a3	sdc4	0.0274172	0	COL6A3_SDC4	col6a3 - sdc4	COLLAGEN	ECM-Receptor	KEGG: mmu04512
ECs 2	Macrophages	col6a3	sdc4	0.0104426	0	COL6A3_SDC4	col6a3 - sdc4	COLLAGEN	ECM-Receptor	KEGG: mmu04512
ECs 3	Macrophages	col6a3	sdc4	0.0140625	0	COL6A3_SDC4	col6a3 - sdc4	COLLAGEN	ECM-Receptor	KEGG: mmu04512
EPDCs 1	Macrophages	col6a3	sdc4	0.0707081	0	COL6A3_SDC4	col6a3 - sdc4	COLLAGEN	ECM-Receptor	KEGG: mmu04512
EPDCs 2	Macrophages	col6a3	sdc4	0.0973296	0	COL6A3_SDC4	col6a3 - sdc4	COLLAGEN	ECM-Receptor	KEGG: mmu04512
Mesenchymal	Macrophages	col6a3	sdc4	0.0146948	0	COL6A3_SDC4	col6a3 - sdc4	COLLAGEN	ECM-Receptor	KEGG: mmu04512
Mural Cells 1	Macrophages	col6a3	sdc4	0.0151002	0	COL6A3_SDC4	col6a3 - sdc4	COLLAGEN	ECM-Receptor	KEGG: mmu04512
ECs 2	T/NK/B	col6a3	sdc4	0.00202124	0	COL6A3_SDC4	col6a3 - sdc4	COLLAGEN	ECM-Receptor	KEGG: mmu04512
ECs 3	T/NK/B	col6a3	sdc4	0.00272993	0	COL6A3_SDC4	col6a3 - sdc4	COLLAGEN	ECM-Receptor	KEGG: mmu04512
EPDCs 1	T/NK/B	col6a3	sdc4	0.0143929	0	COL6A3_SDC4	col6a3 - sdc4	COLLAGEN	ECM-Receptor	KEGG: mmu04512
EPDCs 2	T/NK/B	col6a3	sdc4	0.0202743	0	COL6A3_SDC4	col6a3 - sdc4	COLLAGEN	ECM-Receptor	KEGG: mmu04512
Mesenchymal	T/NK/B	col6a3	sdc4	0.00285416	0	COL6A3_SDC4	col6a3 - sdc4	COLLAGEN	ECM-Receptor	KEGG: mmu04512
Mural Cells 1	T/NK/B	col6a3	sdc4	0.00293387	0	COL6A3_SDC4	col6a3 - sdc4	COLLAGEN	ECM-Receptor	KEGG: mmu04512
ECs 1	ECs 1	col6a4a	sdc4	0.0316568	0	COL6A6_SDC4_1	col6a4a - sdc4	COLLAGEN	ECM-Receptor	KEGG: mmu04512
ECs 2	ECs 1	col6a4a	sdc4	0.0229248	0	COL6A6_SDC4_1	col6a4a - sdc4	COLLAGEN	ECM-Receptor	KEGG: mmu04512
EPDCs 1	ECs 1	col6a4a	sdc4	0.0606234	0	COL6A6_SDC4_1	col6a4a - sdc4	COLLAGEN	ECM-Receptor	KEGG: mmu04512
EPDCs 2	ECs 1	col6a4a	sdc4	0.122438	0	COL6A6_SDC4_1	col6a4a - sdc4	COLLAGEN	ECM-Receptor	KEGG: mmu04512
Mesenchymal	ECs 1	col6a4a	sdc4	0.0241357	0	COL6A6_SDC4_1	col6a4a - sdc4	COLLAGEN	ECM-Receptor	KEGG: mmu04512
Mural Cells 1	ECs 1	col6a4a	sdc4	0.0315633	0	COL6A6_SDC4_1	col6a4a - sdc4	COLLAGEN	ECM-Receptor	KEGG: mmu04512
ECs 1	ECs 2	col6a4a	sdc4	0.0252182	0	COL6A6_SDC4_1	col6a4a - sdc4	COLLAGEN	ECM-Receptor	KEGG: mmu04512
ECs 2	ECs 2	col6a4a	sdc4	0.0182287	0	COL6A6_SDC4_1	col6a4a - sdc4	COLLAGEN	ECM-Receptor	KEGG: mmu04512
EPDCs 1	ECs 2	col6a4a	sdc4	0.048589	0	COL6A6_SDC4_1	col6a4a - sdc4	COLLAGEN	ECM-Receptor	KEGG: mmu04512
EPDCs 2	ECs 2	col6a4a	sdc4	0.0994315	0	COL6A6_SDC4_1	col6a4a - sdc4	COLLAGEN	ECM-Receptor	KEGG: mmu04512
Mesenchymal	ECs 2	col6a4a	sdc4	0.0191965	0	COL6A6_SDC4_1	col6a4a - sdc4	COLLAGEN	ECM-Receptor	KEGG: mmu04512
Mural Cells 1	ECs 2	col6a4a	sdc4	0.0251433	0	COL6A6_SDC4_1	col6a4a - sdc4	COLLAGEN	ECM-Receptor	KEGG: mmu04512
ECs 1	ECs 3	col6a4a	sdc4	0.0319158	0	COL6A6_SDC4_1	col6a4a - sdc4	COLLAGEN	ECM-Receptor	KEGG: mmu04512
ECs 2	ECs 3	col6a4a	sdc4	0.023114	0	COL6A6_SDC4_1	col6a4a - sdc4	COLLAGEN	ECM-Receptor	KEGG: mmu04512
EPDCs 1	ECs 3	col6a4a	sdc4	0.0611044	0	COL6A6_SDC4_1	col6a4a - sdc4	COLLAGEN	ECM-Receptor	KEGG: mmu04512
EPDCs 2	ECs 3	col6a4a	sdc4	0.123345	0	COL6A6_SDC4_1	col6a4a - sdc4	COLLAGEN	ECM-Receptor	KEGG: mmu04512
Mesenchymal	ECs 3	col6a4a	sdc4	0.0243347	0	COL6A6_SDC4_1	col6a4a - sdc4	COLLAGEN	ECM-Receptor	KEGG: mmu04512
Mural Cells 1	ECs 3	col6a4a	sdc4	0.0318216	0	COL6A6_SDC4_1	col6a4a - sdc4	COLLAGEN	ECM-Receptor	KEGG: mmu04512
ECs 1	Coronary ECs	col6a4a	sdc4	0.0225351	0	COL6A6_SDC4_1	col6a4a - sdc4	COLLAGEN	ECM-Receptor	KEGG: mmu04512
ECs 2	Coronary ECs	col6a4a	sdc4	0.0162768	0	COL6A6_SDC4_1	col6a4a - sdc4	COLLAGEN	ECM-Receptor	KEGG: mmu04512
EPDCs 1	Coronary ECs	col6a4a	sdc4	0.0435303	0	COL6A6_SDC4_1	col6a4a - sdc4	COLLAGEN	ECM-Receptor	KEGG: mmu04512
EPDCs 2	Coronary ECs	col6a4a	sdc4	0.089578	0	COL6A6_SDC4_1	col6a4a - sdc4	COLLAGEN	ECM-Receptor	KEGG: mmu04512
Mesenchymal	Coronary ECs	col6a4a	sdc4	0.0171428	0	COL6A6_SDC4_1	col6a4a - sdc4	COLLAGEN	ECM-Receptor	KEGG: mmu04512
Mural Cells 1	Coronary ECs	col6a4a	sdc4	0.0224679	0	COL6A6_SDC4_1	col6a4a - sdc4	COLLAGEN	ECM-Receptor	KEGG: mmu04512
ECs 1	pCMs	col6a4a	sdc4	0.00814146	0	COL6A6_SDC4_1	col6a4a - sdc4	COLLAGEN	ECM-Receptor	KEGG: mmu04512
ECs 2	pCMs	col6a4a	sdc4	0.00585654	0	COL6A6_SDC4_1	col6a4a - sdc4	COLLAGEN	ECM-Receptor	KEGG: mmu04512
EPDCs 1	pCMs	col6a4a	sdc4	0.0159454	0	COL6A6_SDC4_1	col6a4a - sdc4	COLLAGEN	ECM-Receptor	KEGG: mmu04512
EPDCs 2	pCMs	col6a4a	sdc4	0.0338454	0	COL6A6_SDC4_1	col6a4a - sdc4	COLLAGEN	ECM-Receptor	KEGG: mmu04512
Mesenchymal	pCMs	col6a4a	sdc4	0.00617158	0	COL6A6_SDC4_1	col6a4a - sdc4	COLLAGEN	ECM-Receptor	KEGG: mmu04512
Mural Cells 1	pCMs	col6a4a	sdc4	0.00811685	0	COL6A6_SDC4_1	col6a4a - sdc4	COLLAGEN	ECM-Receptor	KEGG: mmu04512
ECs 1	p-tCMs	col6a4a	sdc4	0.0144554	0	COL6A6_SDC4_1	col6a4a - sdc4	COLLAGEN	ECM-Receptor	KEGG: mmu04512
ECs 2	p-tCMs	col6a4a	sdc4	0.0104171	0	COL6A6_SDC4_1	col6a4a - sdc4	COLLAGEN	ECM-Receptor	KEGG: mmu04512
EPDCs 1	p-tCMs	col6a4a	sdc4	0.0281398	0	COL6A6_SDC4_1	col6a4a - sdc4	COLLAGEN	ECM-Receptor	KEGG: mmu04512
EPDCs 2	p-tCMs	col6a4a	sdc4	0.0589097	0	COL6A6_SDC4_1	col6a4a - sdc4	COLLAGEN	ECM-Receptor	KEGG: mmu04512
Mesenchymal	p-tCMs	col6a4a	sdc4	0.0109748	0	COL6A6_SDC4_1	col6a4a - sdc4	COLLAGEN	ECM-Receptor	KEGG: mmu04512
Mural Cells 1	p-tCMs	col6a4a	sdc4	0.014412	0	COL6A6_SDC4_1	col6a4a - sdc4	COLLAGEN	ECM-Receptor	KEGG: mmu04512
ECs 1	EPDCs 1	col6a4a	sdc4	0.0338155	0	COL6A6_SDC4_1	col6a4a - sdc4	COLLAGEN	ECM-Receptor	KEGG: mmu04512
ECs 2	EPDCs 1	col6a4a	sdc4	0.0245031	0	COL6A6_SDC4_1	col6a4a - sdc4	COLLAGEN	ECM-Receptor	KEGG: mmu04512
EPDCs 1	EPDCs 1	col6a4a	sdc4	0.0646256	0	COL6A6_SDC4_1	col6a4a - sdc4	COLLAGEN	ECM-Receptor	KEGG: mmu04512
EPDCs 2	EPDCs 1	col6a4a	sdc4	0.129956	0	COL6A6_SDC4_1	col6a4a - sdc4	COLLAGEN	ECM-Receptor	KEGG: mmu04512
Mesenchymal	EPDCs 1	col6a4a	sdc4	0.0257952	0	COL6A6_SDC4_1	col6a4a - sdc4	COLLAGEN	ECM-Receptor	KEGG: mmu04512
Mural Cells 1	EPDCs 1	col6a4a	sdc4	0.0337159	0	COL6A6_SDC4_1	col6a4a - sdc4	COLLAGEN	ECM-Receptor	KEGG: mmu04512
ECs 1	EPDCs 2	col6a4a	sdc4	0.040217	0	COL6A6_SDC4_1	col6a4a - sdc4	COLLAGEN	ECM-Receptor	KEGG: mmu04512
ECs 2	EPDCs 2	col6a4a	sdc4	0.029195	0	COL6A6_SDC4_1	col6a4a - sdc4	COLLAGEN	ECM-Receptor	KEGG: mmu04512
EPDCs 1	EPDCs 2	col6a4a	sdc4	0.0763984	0	COL6A6_SDC4_1	col6a4a - sdc4	COLLAGEN	ECM-Receptor	KEGG: mmu04512
EPDCs 2	EPDCs 2	col6a4a	sdc4	0.1517	0	COL6A6_SDC4_1	col6a4a - sdc4	COLLAGEN	ECM-Receptor	KEGG: mmu04512
Mesenchymal	EPDCs 2	col6a4a	sdc4	0.0307267	0	COL6A6_SDC4_1	col6a4a - sdc4	COLLAGEN	ECM-Receptor	KEGG: mmu04512
Mural Cells 1	EPDCs 2	col6a4a	sdc4	0.0400993	0	COL6A6_SDC4_1	col6a4a - sdc4	COLLAGEN	ECM-Receptor	KEGG: mmu04512
ECs 1	Mesenchymal	col6a4a	sdc4	0.0429243	0	COL6A6_SDC4_1	col6a4a - sdc4	COLLAGEN	ECM-Receptor	KEGG: mmu04512
ECs 2	Mesenchymal	col6a4a	sdc4	0.0311844	0	COL6A6_SDC4_1	col6a4a - sdc4	COLLAGEN	ECM-Receptor	KEGG: mmu04512
EPDCs 1	Mesenchymal	col6a4a	sdc4	0.0813349	0	COL6A6_SDC4_1	col6a4a - sdc4	COLLAGEN	ECM-Receptor	KEGG: mmu04512
EPDCs 2	Mesenchymal	col6a4a	sdc4	0.160656	0	COL6A6_SDC4_1	col6a4a - sdc4	COLLAGEN	ECM-Receptor	KEGG: mmu04512
Mesenchymal	Mesenchymal	col6a4a	sdc4	0.0328169	0	COL6A6_SDC4_1	col6a4a - sdc4	COLLAGEN	ECM-Receptor	KEGG: mmu04512
Mural Cells 1	Mesenchymal	col6a4a	sdc4	0.0427991	0	COL6A6_SDC4_1	col6a4a - sdc4	COLLAGEN	ECM-Receptor	KEGG: mmu04512
ECs 1	Mural Cells 1	col6a4a	sdc4	0.0348368	0	COL6A6_SDC4_1	col6a4a - sdc4	COLLAGEN	ECM-Receptor	KEGG: mmu04512
ECs 2	Mural Cells 1	col6a4a	sdc4	0.0252505	0	COL6A6_SDC4_1	col6a4a - sdc4	COLLAGEN	ECM-Receptor	KEGG: mmu04512
EPDCs 1	Mural Cells 1	col6a4a	sdc4	0.0665133	0	COL6A6_SDC4_1	col6a4a - sdc4	COLLAGEN	ECM-Receptor	KEGG: mmu04512
EPDCs 2	Mural Cells 1	col6a4a	sdc4	0.13348	0	COL6A6_SDC4_1	col6a4a - sdc4	COLLAGEN	ECM-Receptor	KEGG: mmu04512
Mesenchymal	Mural Cells 1	col6a4a	sdc4	0.0265809	0	COL6A6_SDC4_1	col6a4a - sdc4	COLLAGEN	ECM-Receptor	KEGG: mmu04512
Mural Cells 1	Mural Cells 1	col6a4a	sdc4	0.0347343	0	COL6A6_SDC4_1	col6a4a - sdc4	COLLAGEN	ECM-Receptor	KEGG: mmu04512
ECs 1	Macrophages	col6a4a	sdc4	0.0192526	0	COL6A6_SDC4_1	col6a4a - sdc4	COLLAGEN	ECM-Receptor	KEGG: mmu04512
ECs 2	Macrophages	col6a4a	sdc4	0.013893	0	COL6A6_SDC4_1	col6a4a - sdc4	COLLAGEN	ECM-Receptor	KEGG: mmu04512
EPDCs 1	Macrophages	col6a4a	sdc4	0.0373063	0	COL6A6_SDC4_1	col6a4a - sdc4	COLLAGEN	ECM-Receptor	KEGG: mmu04512
EPDCs 2	Macrophages	col6a4a	sdc4	0.0773021	0	COL6A6_SDC4_1	col6a4a - sdc4	COLLAGEN	ECM-Receptor	KEGG: mmu04512
Mesenchymal	Macrophages	col6a4a	sdc4	0.0146339	0	COL6A6_SDC4_1	col6a4a - sdc4	COLLAGEN	ECM-Receptor	KEGG: mmu04512
Mural Cells 1	Macrophages	col6a4a	sdc4	0.019195	0	COL6A6_SDC4_1	col6a4a - sdc4	COLLAGEN	ECM-Receptor	KEGG: mmu04512
ECs 1	T/NK/B	col6a4a	sdc4	0.0037534	0	COL6A6_SDC4_1	col6a4a - sdc4	COLLAGEN	ECM-Receptor	KEGG: mmu04512
ECs 2	T/NK/B	col6a4a	sdc4	0.00269665	0	COL6A6_SDC4_1	col6a4a - sdc4	COLLAGEN	ECM-Receptor	KEGG: mmu04512
EPDCs 1	T/NK/B	col6a4a	sdc4	0.00738248	0	COL6A6_SDC4_1	col6a4a - sdc4	COLLAGEN	ECM-Receptor	KEGG: mmu04512
EPDCs 2	T/NK/B	col6a4a	sdc4	0.0158245	0	COL6A6_SDC4_1	col6a4a - sdc4	COLLAGEN	ECM-Receptor	KEGG: mmu04512
Mesenchymal	T/NK/B	col6a4a	sdc4	0.0028422	0	COL6A6_SDC4_1	col6a4a - sdc4	COLLAGEN	ECM-Receptor	KEGG: mmu04512
Mural Cells 1	T/NK/B	col6a4a	sdc4	0.003742	0	COL6A6_SDC4_1	col6a4a - sdc4	COLLAGEN	ECM-Receptor	KEGG: mmu04512
Coronary ECs	ECs 1	col9a1b	sdc4	0.00415287	0	COL9A1_SDC4_1	col9a1b - sdc4	COLLAGEN	ECM-Receptor	KEGG: mmu04512
Coronary ECs	ECs 2	col9a1b	sdc4	0.00328923	0	COL9A1_SDC4_1	col9a1b - sdc4	COLLAGEN	ECM-Receptor	KEGG: mmu04512
Coronary ECs	ECs 3	col9a1b	sdc4	0.00418781	0	COL9A1_SDC4_1	col9a1b - sdc4	COLLAGEN	ECM-Receptor	KEGG: mmu04512
Coronary ECs	Coronary ECs	col9a1b	sdc4	0.00293224	0	COL9A1_SDC4_1	col9a1b - sdc4	COLLAGEN	ECM-Receptor	KEGG: mmu04512
Coronary ECs	pCMs	col9a1b	sdc4	0.00104596	0	COL9A1_SDC4_1	col9a1b - sdc4	COLLAGEN	ECM-Receptor	KEGG: mmu04512
Coronary ECs	p-tCMs	col9a1b	sdc4	0.0018675	0	COL9A1_SDC4_1	col9a1b - sdc4	COLLAGEN	ECM-Receptor	KEGG: mmu04512
Coronary ECs	EPDCs 1	col9a1b	sdc4	0.00444466	0	COL9A1_SDC4_1	col9a1b - sdc4	COLLAGEN	ECM-Receptor	KEGG: mmu04512
Coronary ECs	EPDCs 2	col9a1b	sdc4	0.00531666	0	COL9A1_SDC4_1	col9a1b - sdc4	COLLAGEN	ECM-Receptor	KEGG: mmu04512
Coronary ECs	Mesenchymal	col9a1b	sdc4	0.00568849	0	COL9A1_SDC4_1	col9a1b - sdc4	COLLAGEN	ECM-Receptor	KEGG: mmu04512
Coronary ECs	Mural Cells 1	col9a1b	sdc4	0.00458311	0	COL9A1_SDC4_1	col9a1b - sdc4	COLLAGEN	ECM-Receptor	KEGG: mmu04512
Coronary ECs	Macrophages	col9a1b	sdc4	0.00249783	0	COL9A1_SDC4_1	col9a1b - sdc4	COLLAGEN	ECM-Receptor	KEGG: mmu04512
Coronary ECs	T/NK/B	col9a1b	sdc4	0.000480359	0	COL9A1_SDC4_1	col9a1b - sdc4	COLLAGEN	ECM-Receptor	KEGG: mmu04512
EPDCs 1	ECs 1	fn1b	sdc4	0.247427	0	FN1_SDC4_1	fn1b - sdc4	FN1	ECM-Receptor	KEGG: mmu04512
EPDCs 2	ECs 1	fn1b	sdc4	0.296284	0	FN1_SDC4_1	fn1b - sdc4	FN1	ECM-Receptor	KEGG: mmu04512
Mesenchymal	ECs 1	fn1b	sdc4	0.0141826	0	FN1_SDC4_1	fn1b - sdc4	FN1	ECM-Receptor	KEGG: mmu04512
EPDCs 1	ECs 2	fn1b	sdc4	0.20646	0	FN1_SDC4_1	fn1b - sdc4	FN1	ECM-Receptor	KEGG: mmu04512
EPDCs 2	ECs 2	fn1b	sdc4	0.249914	0	FN1_SDC4_1	fn1b - sdc4	FN1	ECM-Receptor	KEGG: mmu04512
Mesenchymal	ECs 2	fn1b	sdc4	0.0112567	0	FN1_SDC4_1	fn1b - sdc4	FN1	ECM-Receptor	KEGG: mmu04512
Coronary ECs	ECs 3	fn1b	sdc4	0.0137992	0.04	FN1_SDC4_1	fn1b - sdc4	FN1	ECM-Receptor	KEGG: mmu04512
EPDCs 1	ECs 3	fn1b	sdc4	0.248997	0	FN1_SDC4_1	fn1b - sdc4	FN1	ECM-Receptor	KEGG: mmu04512
EPDCs 2	ECs 3	fn1b	sdc4	0.298041	0	FN1_SDC4_1	fn1b - sdc4	FN1	ECM-Receptor	KEGG: mmu04512
Mesenchymal	ECs 3	fn1b	sdc4	0.0143008	0	FN1_SDC4_1	fn1b - sdc4	FN1	ECM-Receptor	KEGG: mmu04512
EPDCs 1	Coronary ECs	fn1b	sdc4	0.188217	0	FN1_SDC4_1	fn1b - sdc4	FN1	ECM-Receptor	KEGG: mmu04512
EPDCs 2	Coronary ECs	fn1b	sdc4	0.228939	0	FN1_SDC4_1	fn1b - sdc4	FN1	ECM-Receptor	KEGG: mmu04512
Mesenchymal	Coronary ECs	fn1b	sdc4	0.0100438	0	FN1_SDC4_1	fn1b - sdc4	FN1	ECM-Receptor	KEGG: mmu04512
EPDCs 1	pCMs	fn1b	sdc4	0.0762544	0	FN1_SDC4_1	fn1b - sdc4	FN1	ECM-Receptor	KEGG: mmu04512
EPDCs 2	pCMs	fn1b	sdc4	0.0956056	0	FN1_SDC4_1	fn1b - sdc4	FN1	ECM-Receptor	KEGG: mmu04512
Mesenchymal	pCMs	fn1b	sdc4	0.00359922	0	FN1_SDC4_1	fn1b - sdc4	FN1	ECM-Receptor	KEGG: mmu04512
EPDCs 1	p-tCMs	fn1b	sdc4	0.128546	0	FN1_SDC4_1	fn1b - sdc4	FN1	ECM-Receptor	KEGG: mmu04512
EPDCs 2	p-tCMs	fn1b	sdc4	0.158885	0	FN1_SDC4_1	fn1b - sdc4	FN1	ECM-Receptor	KEGG: mmu04512
Mesenchymal	p-tCMs	fn1b	sdc4	0.00641332	0	FN1_SDC4_1	fn1b - sdc4	FN1	ECM-Receptor	KEGG: mmu04512
EPDCs 1	EPDCs 1	fn1b	sdc4	0.260343	0	FN1_SDC4_1	fn1b - sdc4	FN1	ECM-Receptor	KEGG: mmu04512
EPDCs 2	EPDCs 1	fn1b	sdc4	0.310698	0	FN1_SDC4_1	fn1b - sdc4	FN1	ECM-Receptor	KEGG: mmu04512
Mesenchymal	EPDCs 1	fn1b	sdc4	0.0151684	0	FN1_SDC4_1	fn1b - sdc4	FN1	ECM-Receptor	KEGG: mmu04512
Coronary ECs	EPDCs 2	fn1b	sdc4	0.0174734	0.03	FN1_SDC4_1	fn1b - sdc4	FN1	ECM-Receptor	KEGG: mmu04512
EPDCs 1	EPDCs 2	fn1b	sdc4	0.296469	0	FN1_SDC4_1	fn1b - sdc4	FN1	ECM-Receptor	KEGG: mmu04512
EPDCs 2	EPDCs 2	fn1b	sdc4	0.3505	0	FN1_SDC4_1	fn1b - sdc4	FN1	ECM-Receptor	KEGG: mmu04512
Mesenchymal	EPDCs 2	fn1b	sdc4	0.018106	0	FN1_SDC4_1	fn1b - sdc4	FN1	ECM-Receptor	KEGG: mmu04512
Coronary ECs	Mesenchymal	fn1b	sdc4	0.0186794	0.02	FN1_SDC4_1	fn1b - sdc4	FN1	ECM-Receptor	KEGG: mmu04512
EPDCs 1	Mesenchymal	fn1b	sdc4	0.31084	0	FN1_SDC4_1	fn1b - sdc4	FN1	ECM-Receptor	KEGG: mmu04512
EPDCs 2	Mesenchymal	fn1b	sdc4	0.366127	0	FN1_SDC4_1	fn1b - sdc4	FN1	ECM-Receptor	KEGG: mmu04512
Mesenchymal	Mesenchymal	fn1b	sdc4	0.0193549	0	FN1_SDC4_1	fn1b - sdc4	FN1	ECM-Receptor	KEGG: mmu04512
EPDCs 1	Mural Cells 1	fn1b	sdc4	0.26632	0	FN1_SDC4_1	fn1b - sdc4	FN1	ECM-Receptor	KEGG: mmu04512
EPDCs 2	Mural Cells 1	fn1b	sdc4	0.317335	0	FN1_SDC4_1	fn1b - sdc4	FN1	ECM-Receptor	KEGG: mmu04512
Mesenchymal	Mural Cells 1	fn1b	sdc4	0.0156356	0	FN1_SDC4_1	fn1b - sdc4	FN1	ECM-Receptor	KEGG: mmu04512
EPDCs 1	Macrophages	fn1b	sdc4	0.164871	0	FN1_SDC4_1	fn1b - sdc4	FN1	ECM-Receptor	KEGG: mmu04512
EPDCs 2	Macrophages	fn1b	sdc4	0.201798	0	FN1_SDC4_1	fn1b - sdc4	FN1	ECM-Receptor	KEGG: mmu04512
Mesenchymal	Macrophages	fn1b	sdc4	0.00856481	0	FN1_SDC4_1	fn1b - sdc4	FN1	ECM-Receptor	KEGG: mmu04512
EPDCs 1	T/NK/B	fn1b	sdc4	0.0365062	0	FN1_SDC4_1	fn1b - sdc4	FN1	ECM-Receptor	KEGG: mmu04512
EPDCs 2	T/NK/B	fn1b	sdc4	0.0462757	0	FN1_SDC4_1	fn1b - sdc4	FN1	ECM-Receptor	KEGG: mmu04512
Mesenchymal	T/NK/B	fn1b	sdc4	0.00165524	0	FN1_SDC4_1	fn1b - sdc4	FN1	ECM-Receptor	KEGG: mmu04512
EPDCs 1	ECs 1	fn1a	sdc4	0.0388287	0	FN1_SDC4_2	fn1a - sdc4	FN1	ECM-Receptor	KEGG: mmu04512
EPDCs 2	ECs 1	fn1a	sdc4	0.020704	0	FN1_SDC4_2	fn1a - sdc4	FN1	ECM-Receptor	KEGG: mmu04512
Mural Cells 1	ECs 1	fn1a	sdc4	0.0268544	0	FN1_SDC4_2	fn1a - sdc4	FN1	ECM-Receptor	KEGG: mmu04512
EPDCs 1	ECs 2	fn1a	sdc4	0.0309781	0	FN1_SDC4_2	fn1a - sdc4	FN1	ECM-Receptor	KEGG: mmu04512
EPDCs 2	ECs 2	fn1a	sdc4	0.0164552	0	FN1_SDC4_2	fn1a - sdc4	FN1	ECM-Receptor	KEGG: mmu04512
Mural Cells 1	ECs 2	fn1a	sdc4	0.021371	0	FN1_SDC4_2	fn1a - sdc4	FN1	ECM-Receptor	KEGG: mmu04512
EPDCs 1	ECs 3	fn1a	sdc4	0.039144	0	FN1_SDC4_2	fn1a - sdc4	FN1	ECM-Receptor	KEGG: mmu04512
EPDCs 2	ECs 3	fn1a	sdc4	0.0208753	0	FN1_SDC4_2	fn1a - sdc4	FN1	ECM-Receptor	KEGG: mmu04512
Mural Cells 1	ECs 3	fn1a	sdc4	0.0270752	0	FN1_SDC4_2	fn1a - sdc4	FN1	ECM-Receptor	KEGG: mmu04512
EPDCs 1	Coronary ECs	fn1a	sdc4	0.0276996	0	FN1_SDC4_2	fn1a - sdc4	FN1	ECM-Receptor	KEGG: mmu04512
EPDCs 2	Coronary ECs	fn1a	sdc4	0.0146904	0	FN1_SDC4_2	fn1a - sdc4	FN1	ECM-Receptor	KEGG: mmu04512
Mural Cells 1	Coronary ECs	fn1a	sdc4	0.0190892	0	FN1_SDC4_2	fn1a - sdc4	FN1	ECM-Receptor	KEGG: mmu04512
EPDCs 1	pCMs	fn1a	sdc4	0.0100412	0	FN1_SDC4_2	fn1a - sdc4	FN1	ECM-Receptor	KEGG: mmu04512
EPDCs 2	pCMs	fn1a	sdc4	0.00528026	0	FN1_SDC4_2	fn1a - sdc4	FN1	ECM-Receptor	KEGG: mmu04512
Mural Cells 1	pCMs	fn1a	sdc4	0.00688105	0	FN1_SDC4_2	fn1a - sdc4	FN1	ECM-Receptor	KEGG: mmu04512
EPDCs 1	p-tCMs	fn1a	sdc4	0.017802	0	FN1_SDC4_2	fn1a - sdc4	FN1	ECM-Receptor	KEGG: mmu04512
EPDCs 2	p-tCMs	fn1a	sdc4	0.00939629	0	FN1_SDC4_2	fn1a - sdc4	FN1	ECM-Receptor	KEGG: mmu04512
Mural Cells 1	p-tCMs	fn1a	sdc4	0.0122296	0	FN1_SDC4_2	fn1a - sdc4	FN1	ECM-Receptor	KEGG: mmu04512
EPDCs 1	EPDCs 1	fn1a	sdc4	0.0414556	0	FN1_SDC4_2	fn1a - sdc4	FN1	ECM-Receptor	KEGG: mmu04512
EPDCs 2	EPDCs 1	fn1a	sdc4	0.0221329	0	FN1_SDC4_2	fn1a - sdc4	FN1	ECM-Receptor	KEGG: mmu04512
Mural Cells 1	EPDCs 1	fn1a	sdc4	0.0286954	0	FN1_SDC4_2	fn1a - sdc4	FN1	ECM-Receptor	KEGG: mmu04512
EPDCs 1	EPDCs 2	fn1a	sdc4	0.0492297	0	FN1_SDC4_2	fn1a - sdc4	FN1	ECM-Receptor	KEGG: mmu04512
EPDCs 2	EPDCs 2	fn1a	sdc4	0.0263831	0	FN1_SDC4_2	fn1a - sdc4	FN1	ECM-Receptor	KEGG: mmu04512
Mural Cells 1	EPDCs 2	fn1a	sdc4	0.0341619	0	FN1_SDC4_2	fn1a - sdc4	FN1	ECM-Receptor	KEGG: mmu04512
EPDCs 1	Mesenchymal	fn1a	sdc4	0.0525105	0	FN1_SDC4_2	fn1a - sdc4	FN1	ECM-Receptor	KEGG: mmu04512
EPDCs 2	Mesenchymal	fn1a	sdc4	0.0281865	0	FN1_SDC4_2	fn1a - sdc4	FN1	ECM-Receptor	KEGG: mmu04512
Mural Cells 1	Mesenchymal	fn1a	sdc4	0.036477	0	FN1_SDC4_2	fn1a - sdc4	FN1	ECM-Receptor	KEGG: mmu04512
EPDCs 1	Mural Cells 1	fn1a	sdc4	0.0426974	0	FN1_SDC4_2	fn1a - sdc4	FN1	ECM-Receptor	KEGG: mmu04512
EPDCs 2	Mural Cells 1	fn1a	sdc4	0.0228097	0	FN1_SDC4_2	fn1a - sdc4	FN1	ECM-Receptor	KEGG: mmu04512
Mural Cells 1	Mural Cells 1	fn1a	sdc4	0.0295668	0	FN1_SDC4_2	fn1a - sdc4	FN1	ECM-Receptor	KEGG: mmu04512
EPDCs 1	Macrophages	fn1a	sdc4	0.023683	0	FN1_SDC4_2	fn1a - sdc4	FN1	ECM-Receptor	KEGG: mmu04512
EPDCs 2	Macrophages	fn1a	sdc4	0.0125359	0	FN1_SDC4_2	fn1a - sdc4	FN1	ECM-Receptor	KEGG: mmu04512
Mural Cells 1	Macrophages	fn1a	sdc4	0.0163003	0	FN1_SDC4_2	fn1a - sdc4	FN1	ECM-Receptor	KEGG: mmu04512
EPDCs 1	T/NK/B	fn1a	sdc4	0.00463399	0	FN1_SDC4_2	fn1a - sdc4	FN1	ECM-Receptor	KEGG: mmu04512
EPDCs 2	T/NK/B	fn1a	sdc4	0.00243054	0	FN1_SDC4_2	fn1a - sdc4	FN1	ECM-Receptor	KEGG: mmu04512
Mural Cells 1	T/NK/B	fn1a	sdc4	0.00317015	0	FN1_SDC4_2	fn1a - sdc4	FN1	ECM-Receptor	KEGG: mmu04512
Mesenchymal	ECs 1	thbs1b	sdc4	0.0480842	0	THBS1_SDC4_1	thbs1b - sdc4	THBS	ECM-Receptor	KEGG: mmu04512
Mesenchymal	ECs 2	thbs1b	sdc4	0.0384371	0	THBS1_SDC4_1	thbs1b - sdc4	THBS	ECM-Receptor	KEGG: mmu04512
Mesenchymal	ECs 3	thbs1b	sdc4	0.0484708	0	THBS1_SDC4_1	thbs1b - sdc4	THBS	ECM-Receptor	KEGG: mmu04512
Mesenchymal	Coronary ECs	thbs1b	sdc4	0.0343972	0	THBS1_SDC4_1	thbs1b - sdc4	THBS	ECM-Receptor	KEGG: mmu04512
Mesenchymal	pCMs	thbs1b	sdc4	0.0125241	0	THBS1_SDC4_1	thbs1b - sdc4	THBS	ECM-Receptor	KEGG: mmu04512
Mesenchymal	p-tCMs	thbs1b	sdc4	0.022161	0	THBS1_SDC4_1	thbs1b - sdc4	THBS	ECM-Receptor	KEGG: mmu04512
Mesenchymal	EPDCs 1	thbs1b	sdc4	0.0513038	0	THBS1_SDC4_1	thbs1b - sdc4	THBS	ECM-Receptor	KEGG: mmu04512
Mesenchymal	EPDCs 2	thbs1b	sdc4	0.0608075	0	THBS1_SDC4_1	thbs1b - sdc4	THBS	ECM-Receptor	KEGG: mmu04512
Mesenchymal	Mesenchymal	thbs1b	sdc4	0.0648073	0	THBS1_SDC4_1	thbs1b - sdc4	THBS	ECM-Receptor	KEGG: mmu04512
Mesenchymal	Mural Cells 1	thbs1b	sdc4	0.0528244	0	THBS1_SDC4_1	thbs1b - sdc4	THBS	ECM-Receptor	KEGG: mmu04512
Mesenchymal	Macrophages	thbs1b	sdc4	0.0294388	0	THBS1_SDC4_1	thbs1b - sdc4	THBS	ECM-Receptor	KEGG: mmu04512
Mesenchymal	T/NK/B	thbs1b	sdc4	0.00578766	0	THBS1_SDC4_1	thbs1b - sdc4	THBS	ECM-Receptor	KEGG: mmu04512
ECs 3	ECs 1	thbs1a	sdc4	0.0992854	0	THBS1_SDC4_2	thbs1a - sdc4	THBS	ECM-Receptor	KEGG: mmu04512
EPDCs 1	ECs 1	thbs1a	sdc4	0.15287	0	THBS1_SDC4_2	thbs1a - sdc4	THBS	ECM-Receptor	KEGG: mmu04512
EPDCs 2	ECs 1	thbs1a	sdc4	0.176352	0	THBS1_SDC4_2	thbs1a - sdc4	THBS	ECM-Receptor	KEGG: mmu04512
Mesenchymal	ECs 1	thbs1a	sdc4	0.15676	0	THBS1_SDC4_2	thbs1a - sdc4	THBS	ECM-Receptor	KEGG: mmu04512
Mural Cells 1	ECs 1	thbs1a	sdc4	0.0396104	0	THBS1_SDC4_2	thbs1a - sdc4	THBS	ECM-Receptor	KEGG: mmu04512
ECs 3	ECs 2	thbs1a	sdc4	0.0802317	0	THBS1_SDC4_2	thbs1a - sdc4	THBS	ECM-Receptor	KEGG: mmu04512
EPDCs 1	ECs 2	thbs1a	sdc4	0.12496	0	THBS1_SDC4_2	thbs1a - sdc4	THBS	ECM-Receptor	KEGG: mmu04512
EPDCs 2	ECs 2	thbs1a	sdc4	0.144888	0	THBS1_SDC4_2	thbs1a - sdc4	THBS	ECM-Receptor	KEGG: mmu04512
Mesenchymal	ECs 2	thbs1a	sdc4	0.128247	0	THBS1_SDC4_2	thbs1a - sdc4	THBS	ECM-Receptor	KEGG: mmu04512
Mural Cells 1	ECs 2	thbs1a	sdc4	0.0316069	0	THBS1_SDC4_2	thbs1a - sdc4	THBS	ECM-Receptor	KEGG: mmu04512
ECs 3	ECs 3	thbs1a	sdc4	0.10004	0	THBS1_SDC4_2	thbs1a - sdc4	THBS	ECM-Receptor	KEGG: mmu04512
EPDCs 1	ECs 3	thbs1a	sdc4	0.153963	0	THBS1_SDC4_2	thbs1a - sdc4	THBS	ECM-Receptor	KEGG: mmu04512
EPDCs 2	ECs 3	thbs1a	sdc4	0.177578	0	THBS1_SDC4_2	thbs1a - sdc4	THBS	ECM-Receptor	KEGG: mmu04512
Mesenchymal	ECs 3	thbs1a	sdc4	0.157876	0	THBS1_SDC4_2	thbs1a - sdc4	THBS	ECM-Receptor	KEGG: mmu04512
Mural Cells 1	ECs 3	thbs1a	sdc4	0.0399317	0	THBS1_SDC4_2	thbs1a - sdc4	THBS	ECM-Receptor	KEGG: mmu04512
ECs 3	Coronary ECs	thbs1a	sdc4	0.0721284	0	THBS1_SDC4_2	thbs1a - sdc4	THBS	ECM-Receptor	KEGG: mmu04512
EPDCs 1	Coronary ECs	thbs1a	sdc4	0.112894	0	THBS1_SDC4_2	thbs1a - sdc4	THBS	ECM-Receptor	KEGG: mmu04512
EPDCs 2	Coronary ECs	thbs1a	sdc4	0.131186	0	THBS1_SDC4_2	thbs1a - sdc4	THBS	ECM-Receptor	KEGG: mmu04512
Mesenchymal	Coronary ECs	thbs1a	sdc4	0.115905	0	THBS1_SDC4_2	thbs1a - sdc4	THBS	ECM-Receptor	KEGG: mmu04512
Mural Cells 1	Coronary ECs	thbs1a	sdc4	0.0282638	0	THBS1_SDC4_2	thbs1a - sdc4	THBS	ECM-Receptor	KEGG: mmu04512
ECs 3	pCMs	thbs1a	sdc4	0.0269313	0	THBS1_SDC4_2	thbs1a - sdc4	THBS	ECM-Receptor	KEGG: mmu04512
EPDCs 1	pCMs	thbs1a	sdc4	0.0433454	0	THBS1_SDC4_2	thbs1a - sdc4	THBS	ECM-Receptor	KEGG: mmu04512
EPDCs 2	pCMs	thbs1a	sdc4	0.0510168	0	THBS1_SDC4_2	thbs1a - sdc4	THBS	ECM-Receptor	KEGG: mmu04512
Mesenchymal	pCMs	thbs1a	sdc4	0.0445951	0	THBS1_SDC4_2	thbs1a - sdc4	THBS	ECM-Receptor	KEGG: mmu04512
Mural Cells 1	pCMs	thbs1a	sdc4	0.0102495	0	THBS1_SDC4_2	thbs1a - sdc4	THBS	ECM-Receptor	KEGG: mmu04512
ECs 3	p-tCMs	thbs1a	sdc4	0.047125	0	THBS1_SDC4_2	thbs1a - sdc4	THBS	ECM-Receptor	KEGG: mmu04512
EPDCs 1	p-tCMs	thbs1a	sdc4	0.0748996	0	THBS1_SDC4_2	thbs1a - sdc4	THBS	ECM-Receptor	KEGG: mmu04512
EPDCs 2	p-tCMs	thbs1a	sdc4	0.0876439	0	THBS1_SDC4_2	thbs1a - sdc4	THBS	ECM-Receptor	KEGG: mmu04512
Mesenchymal	p-tCMs	thbs1a	sdc4	0.0769857	0	THBS1_SDC4_2	thbs1a - sdc4	THBS	ECM-Receptor	KEGG: mmu04512
Mural Cells 1	p-tCMs	thbs1a	sdc4	0.0181684	0	THBS1_SDC4_2	thbs1a - sdc4	THBS	ECM-Receptor	KEGG: mmu04512
ECs 3	EPDCs 1	thbs1a	sdc4	0.105553	0	THBS1_SDC4_2	thbs1a - sdc4	THBS	ECM-Receptor	KEGG: mmu04512
EPDCs 1	EPDCs 1	thbs1a	sdc4	0.161913	0	THBS1_SDC4_2	thbs1a - sdc4	THBS	ECM-Receptor	KEGG: mmu04512
EPDCs 2	EPDCs 1	thbs1a	sdc4	0.186478	0	THBS1_SDC4_2	thbs1a - sdc4	THBS	ECM-Receptor	KEGG: mmu04512
Mesenchymal	EPDCs 1	thbs1a	sdc4	0.165987	0	THBS1_SDC4_2	thbs1a - sdc4	THBS	ECM-Receptor	KEGG: mmu04512
Mural Cells 1	EPDCs 1	thbs1a	sdc4	0.0422878	0	THBS1_SDC4_2	thbs1a - sdc4	THBS	ECM-Receptor	KEGG: mmu04512
ECs 3	EPDCs 2	thbs1a	sdc4	0.123795	0	THBS1_SDC4_2	thbs1a - sdc4	THBS	ECM-Receptor	KEGG: mmu04512
EPDCs 1	EPDCs 2	thbs1a	sdc4	0.187849	0	THBS1_SDC4_2	thbs1a - sdc4	THBS	ECM-Receptor	KEGG: mmu04512
EPDCs 2	EPDCs 2	thbs1a	sdc4	0.215338	0	THBS1_SDC4_2	thbs1a - sdc4	THBS	ECM-Receptor	KEGG: mmu04512
Mesenchymal	EPDCs 2	thbs1a	sdc4	0.192427	0	THBS1_SDC4_2	thbs1a - sdc4	THBS	ECM-Receptor	KEGG: mmu04512
Mural Cells 1	EPDCs 2	thbs1a	sdc4	0.0502097	0	THBS1_SDC4_2	thbs1a - sdc4	THBS	ECM-Receptor	KEGG: mmu04512
ECs 3	Mesenchymal	thbs1a	sdc4	0.131358	0	THBS1_SDC4_2	thbs1a - sdc4	THBS	ECM-Receptor	KEGG: mmu04512
EPDCs 1	Mesenchymal	thbs1a	sdc4	0.19844	0	THBS1_SDC4_2	thbs1a - sdc4	THBS	ECM-Receptor	KEGG: mmu04512
EPDCs 2	Mesenchymal	thbs1a	sdc4	0.227045	0	THBS1_SDC4_2	thbs1a - sdc4	THBS	ECM-Receptor	KEGG: mmu04512
Mesenchymal	Mesenchymal	thbs1a	sdc4	0.203211	0	THBS1_SDC4_2	thbs1a - sdc4	THBS	ECM-Receptor	KEGG: mmu04512
Mural Cells 1	Mesenchymal	thbs1a	sdc4	0.0535522	0	THBS1_SDC4_2	thbs1a - sdc4	THBS	ECM-Receptor	KEGG: mmu04512
ECs 3	Mural Cells 1	thbs1a	sdc4	0.108498	0	THBS1_SDC4_2	thbs1a - sdc4	THBS	ECM-Receptor	KEGG: mmu04512
EPDCs 1	Mural Cells 1	thbs1a	sdc4	0.166138	0	THBS1_SDC4_2	thbs1a - sdc4	THBS	ECM-Receptor	KEGG: mmu04512
EPDCs 2	Mural Cells 1	thbs1a	sdc4	0.191198	0	THBS1_SDC4_2	thbs1a - sdc4	THBS	ECM-Receptor	KEGG: mmu04512
Mesenchymal	Mural Cells 1	thbs1a	sdc4	0.170297	0	THBS1_SDC4_2	thbs1a - sdc4	THBS	ECM-Receptor	KEGG: mmu04512
Mural Cells 1	Mural Cells 1	thbs1a	sdc4	0.0435534	0	THBS1_SDC4_2	thbs1a - sdc4	THBS	ECM-Receptor	KEGG: mmu04512
ECs 3	Macrophages	thbs1a	sdc4	0.0620808	0	THBS1_SDC4_2	thbs1a - sdc4	THBS	ECM-Receptor	KEGG: mmu04512
EPDCs 1	Macrophages	thbs1a	sdc4	0.0977656	0	THBS1_SDC4_2	thbs1a - sdc4	THBS	ECM-Receptor	KEGG: mmu04512
EPDCs 2	Macrophages	thbs1a	sdc4	0.113921	0	THBS1_SDC4_2	thbs1a - sdc4	THBS	ECM-Receptor	KEGG: mmu04512
Mesenchymal	Macrophages	thbs1a	sdc4	0.100419	0	THBS1_SDC4_2	thbs1a - sdc4	THBS	ECM-Receptor	KEGG: mmu04512
Mural Cells 1	Macrophages	thbs1a	sdc4	0.0241674	0	THBS1_SDC4_2	thbs1a - sdc4	THBS	ECM-Receptor	KEGG: mmu04512
ECs 3	T/NK/B	thbs1a	sdc4	0.012544	0	THBS1_SDC4_2	thbs1a - sdc4	THBS	ECM-Receptor	KEGG: mmu04512
EPDCs 1	T/NK/B	thbs1a	sdc4	0.0203729	0	THBS1_SDC4_2	thbs1a - sdc4	THBS	ECM-Receptor	KEGG: mmu04512
EPDCs 2	T/NK/B	thbs1a	sdc4	0.0240809	0	THBS1_SDC4_2	thbs1a - sdc4	THBS	ECM-Receptor	KEGG: mmu04512
Mesenchymal	T/NK/B	thbs1a	sdc4	0.0209748	0	THBS1_SDC4_2	thbs1a - sdc4	THBS	ECM-Receptor	KEGG: mmu04512
Mural Cells 1	T/NK/B	thbs1a	sdc4	0.00473066	0	THBS1_SDC4_2	thbs1a - sdc4	THBS	ECM-Receptor	KEGG: mmu04512
ECs 1	ECs 1	thbs3a	sdc4	0.0906683	0	THBS3_SDC4_1	thbs3a - sdc4	THBS	ECM-Receptor	KEGG: mmu04512
ECs 2	ECs 1	thbs3a	sdc4	0.0329112	0	THBS3_SDC4_1	thbs3a - sdc4	THBS	ECM-Receptor	KEGG: mmu04512
ECs 3	ECs 1	thbs3a	sdc4	0.0278735	0	THBS3_SDC4_1	thbs3a - sdc4	THBS	ECM-Receptor	KEGG: mmu04512
EPDCs 1	ECs 1	thbs3a	sdc4	0.0478756	0	THBS3_SDC4_1	thbs3a - sdc4	THBS	ECM-Receptor	KEGG: mmu04512
Mesenchymal	ECs 1	thbs3a	sdc4	0.0107948	0	THBS3_SDC4_1	thbs3a - sdc4	THBS	ECM-Receptor	KEGG: mmu04512
ECs 1	ECs 2	thbs3a	sdc4	0.073134	0	THBS3_SDC4_1	thbs3a - sdc4	THBS	ECM-Receptor	KEGG: mmu04512
ECs 2	ECs 2	thbs3a	sdc4	0.0262244	0	THBS3_SDC4_1	thbs3a - sdc4	THBS	ECM-Receptor	KEGG: mmu04512
ECs 3	ECs 2	thbs3a	sdc4	0.0221868	0	THBS3_SDC4_1	thbs3a - sdc4	THBS	ECM-Receptor	KEGG: mmu04512
EPDCs 1	ECs 2	thbs3a	sdc4	0.0382687	0	THBS3_SDC4_1	thbs3a - sdc4	THBS	ECM-Receptor	KEGG: mmu04512
Mesenchymal	ECs 2	thbs3a	sdc4	0.00856179	0	THBS3_SDC4_1	thbs3a - sdc4	THBS	ECM-Receptor	KEGG: mmu04512
ECs 1	ECs 3	thbs3a	sdc4	0.0913645	0	THBS3_SDC4_1	thbs3a - sdc4	THBS	ECM-Receptor	KEGG: mmu04512
ECs 2	ECs 3	thbs3a	sdc4	0.0331801	0	THBS3_SDC4_1	thbs3a - sdc4	THBS	ECM-Receptor	KEGG: mmu04512
ECs 3	ECs 3	thbs3a	sdc4	0.0281025	0	THBS3_SDC4_1	thbs3a - sdc4	THBS	ECM-Receptor	KEGG: mmu04512
EPDCs 1	ECs 3	thbs3a	sdc4	0.0482607	0	THBS3_SDC4_1	thbs3a - sdc4	THBS	ECM-Receptor	KEGG: mmu04512
Mesenchymal	ECs 3	thbs3a	sdc4	0.0108851	0	THBS3_SDC4_1	thbs3a - sdc4	THBS	ECM-Receptor	KEGG: mmu04512
ECs 1	Coronary ECs	thbs3a	sdc4	0.0656964	0	THBS3_SDC4_1	thbs3a - sdc4	THBS	ECM-Receptor	KEGG: mmu04512
ECs 2	Coronary ECs	thbs3a	sdc4	0.0234368	0	THBS3_SDC4_1	thbs3a - sdc4	THBS	ECM-Receptor	KEGG: mmu04512
ECs 3	Coronary ECs	thbs3a	sdc4	0.0198196	0	THBS3_SDC4_1	thbs3a - sdc4	THBS	ECM-Receptor	KEGG: mmu04512
EPDCs 1	Coronary ECs	thbs3a	sdc4	0.0342458	0	THBS3_SDC4_1	thbs3a - sdc4	THBS	ECM-Receptor	KEGG: mmu04512
Mesenchymal	Coronary ECs	thbs3a	sdc4	0.00763696	0	THBS3_SDC4_1	thbs3a - sdc4	THBS	ECM-Receptor	KEGG: mmu04512
ECs 1	pCMs	thbs3a	sdc4	0.0244236	0	THBS3_SDC4_1	thbs3a - sdc4	THBS	ECM-Receptor	KEGG: mmu04512
ECs 2	pCMs	thbs3a	sdc4	0.00847222	0	THBS3_SDC4_1	thbs3a - sdc4	THBS	ECM-Receptor	KEGG: mmu04512
ECs 3	pCMs	thbs3a	sdc4	0.00714775	0	THBS3_SDC4_1	thbs3a - sdc4	THBS	ECM-Receptor	KEGG: mmu04512
EPDCs 1	pCMs	thbs3a	sdc4	0.0124677	0	THBS3_SDC4_1	thbs3a - sdc4	THBS	ECM-Receptor	KEGG: mmu04512
Mesenchymal	pCMs	thbs3a	sdc4	0.00273248	0	THBS3_SDC4_1	thbs3a - sdc4	THBS	ECM-Receptor	KEGG: mmu04512
ECs 1	p-tCMs	thbs3a	sdc4	0.0428198	0	THBS3_SDC4_1	thbs3a - sdc4	THBS	ECM-Receptor	KEGG: mmu04512
ECs 2	p-tCMs	thbs3a	sdc4	0.0150388	0	THBS3_SDC4_1	thbs3a - sdc4	THBS	ECM-Receptor	KEGG: mmu04512
ECs 3	p-tCMs	thbs3a	sdc4	0.0127009	0	THBS3_SDC4_1	thbs3a - sdc4	THBS	ECM-Receptor	KEGG: mmu04512
EPDCs 1	p-tCMs	thbs3a	sdc4	0.0220622	0	THBS3_SDC4_1	thbs3a - sdc4	THBS	ECM-Receptor	KEGG: mmu04512
Mesenchymal	p-tCMs	thbs3a	sdc4	0.00487221	0	THBS3_SDC4_1	thbs3a - sdc4	THBS	ECM-Receptor	KEGG: mmu04512
ECs 1	EPDCs 1	thbs3a	sdc4	0.0964503	0	THBS3_SDC4_1	thbs3a - sdc4	THBS	ECM-Receptor	KEGG: mmu04512
ECs 2	EPDCs 1	thbs3a	sdc4	0.0351524	0	THBS3_SDC4_1	thbs3a - sdc4	THBS	ECM-Receptor	KEGG: mmu04512
ECs 3	EPDCs 1	thbs3a	sdc4	0.0297822	0	THBS3_SDC4_1	thbs3a - sdc4	THBS	ECM-Receptor	KEGG: mmu04512
EPDCs 1	EPDCs 1	thbs3a	sdc4	0.051082	0	THBS3_SDC4_1	thbs3a - sdc4	THBS	ECM-Receptor	KEGG: mmu04512
Mesenchymal	EPDCs 1	thbs3a	sdc4	0.0115479	0	THBS3_SDC4_1	thbs3a - sdc4	THBS	ECM-Receptor	KEGG: mmu04512
ECs 1	EPDCs 2	thbs3a	sdc4	0.113318	0	THBS3_SDC4_1	thbs3a - sdc4	THBS	ECM-Receptor	KEGG: mmu04512
ECs 2	EPDCs 2	thbs3a	sdc4	0.041796	0	THBS3_SDC4_1	thbs3a - sdc4	THBS	ECM-Receptor	KEGG: mmu04512
ECs 3	EPDCs 2	thbs3a	sdc4	0.0354482	0	THBS3_SDC4_1	thbs3a - sdc4	THBS	ECM-Receptor	KEGG: mmu04512
EPDCs 1	EPDCs 2	thbs3a	sdc4	0.0605473	0	THBS3_SDC4_1	thbs3a - sdc4	THBS	ECM-Receptor	KEGG: mmu04512
Mesenchymal	EPDCs 2	thbs3a	sdc4	0.0137942	0	THBS3_SDC4_1	thbs3a - sdc4	THBS	ECM-Receptor	KEGG: mmu04512
ECs 1	Mesenchymal	thbs3a	sdc4	0.12033	0	THBS3_SDC4_1	thbs3a - sdc4	THBS	ECM-Receptor	KEGG: mmu04512
ECs 2	Mesenchymal	thbs3a	sdc4	0.0446046	0	THBS3_SDC4_1	thbs3a - sdc4	THBS	ECM-Receptor	KEGG: mmu04512
ECs 3	Mesenchymal	thbs3a	sdc4	0.0378471	0	THBS3_SDC4_1	thbs3a - sdc4	THBS	ECM-Receptor	KEGG: mmu04512
EPDCs 1	Mesenchymal	thbs3a	sdc4	0.0645311	0	THBS3_SDC4_1	thbs3a - sdc4	THBS	ECM-Receptor	KEGG: mmu04512
Mesenchymal	Mesenchymal	thbs3a	sdc4	0.0147501	0	THBS3_SDC4_1	thbs3a - sdc4	THBS	ECM-Receptor	KEGG: mmu04512
ECs 1	Mural Cells 1	thbs3a	sdc4	0.0991691	0	THBS3_SDC4_1	thbs3a - sdc4	THBS	ECM-Receptor	KEGG: mmu04512
ECs 2	Mural Cells 1	thbs3a	sdc4	0.0362125	0	THBS3_SDC4_1	thbs3a - sdc4	THBS	ECM-Receptor	KEGG: mmu04512
ECs 3	Mural Cells 1	thbs3a	sdc4	0.0306856	0	THBS3_SDC4_1	thbs3a - sdc4	THBS	ECM-Receptor	KEGG: mmu04512
EPDCs 1	Mural Cells 1	thbs3a	sdc4	0.0525964	0	THBS3_SDC4_1	thbs3a - sdc4	THBS	ECM-Receptor	KEGG: mmu04512
Mesenchymal	Mural Cells 1	thbs3a	sdc4	0.011905	0	THBS3_SDC4_1	thbs3a - sdc4	THBS	ECM-Receptor	KEGG: mmu04512
ECs 1	Macrophages	thbs3a	sdc4	0.0564902	0	THBS3_SDC4_1	thbs3a - sdc4	THBS	ECM-Receptor	KEGG: mmu04512
ECs 2	Macrophages	thbs3a	sdc4	0.0200256	0	THBS3_SDC4_1	thbs3a - sdc4	THBS	ECM-Receptor	KEGG: mmu04512
ECs 3	Macrophages	thbs3a	sdc4	0.0169258	0	THBS3_SDC4_1	thbs3a - sdc4	THBS	ECM-Receptor	KEGG: mmu04512
EPDCs 1	Macrophages	thbs3a	sdc4	0.0293086	0	THBS3_SDC4_1	thbs3a - sdc4	THBS	ECM-Receptor	KEGG: mmu04512
Mesenchymal	Macrophages	thbs3a	sdc4	0.00651009	0	THBS3_SDC4_1	thbs3a - sdc4	THBS	ECM-Receptor	KEGG: mmu04512
ECs 1	T/NK/B	thbs3a	sdc4	0.0113603	0	THBS3_SDC4_1	thbs3a - sdc4	THBS	ECM-Receptor	KEGG: mmu04512
ECs 2	T/NK/B	thbs3a	sdc4	0.00390659	0	THBS3_SDC4_1	thbs3a - sdc4	THBS	ECM-Receptor	KEGG: mmu04512
ECs 3	T/NK/B	thbs3a	sdc4	0.00329349	0.01	THBS3_SDC4_1	thbs3a - sdc4	THBS	ECM-Receptor	KEGG: mmu04512
EPDCs 1	T/NK/B	thbs3a	sdc4	0.00576144	0	THBS3_SDC4_1	thbs3a - sdc4	THBS	ECM-Receptor	KEGG: mmu04512
Mesenchymal	T/NK/B	thbs3a	sdc4	0.00125604	0	THBS3_SDC4_1	thbs3a - sdc4	THBS	ECM-Receptor	KEGG: mmu04512
ECs 1	ECs 3	agrn	dag1	0.00905329	0	AGRN_DAG1	agrn - dag1	AGRN	ECM-Receptor	KEGG: mmu04512
ECs 2	ECs 3	agrn	dag1	0.00873896	0	AGRN_DAG1	agrn - dag1	AGRN	ECM-Receptor	KEGG: mmu04512
ECs 3	ECs 3	agrn	dag1	0.0043268	0	AGRN_DAG1	agrn - dag1	AGRN	ECM-Receptor	KEGG: mmu04512
pCMs	ECs 3	agrn	dag1	0.00496471	0	AGRN_DAG1	agrn - dag1	AGRN	ECM-Receptor	KEGG: mmu04512
p-tCMs	ECs 3	agrn	dag1	0.00206872	0.02	AGRN_DAG1	agrn - dag1	AGRN	ECM-Receptor	KEGG: mmu04512
ECs 1	pCMs	agrn	dag1	0.0485114	0	AGRN_DAG1	agrn - dag1	AGRN	ECM-Receptor	KEGG: mmu04512
ECs 2	pCMs	agrn	dag1	0.0468919	0	AGRN_DAG1	agrn - dag1	AGRN	ECM-Receptor	KEGG: mmu04512
ECs 3	pCMs	agrn	dag1	0.023677	0	AGRN_DAG1	agrn - dag1	AGRN	ECM-Receptor	KEGG: mmu04512
pCMs	pCMs	agrn	dag1	0.0270902	0	AGRN_DAG1	agrn - dag1	AGRN	ECM-Receptor	KEGG: mmu04512
p-tCMs	pCMs	agrn	dag1	0.0114364	0	AGRN_DAG1	agrn - dag1	AGRN	ECM-Receptor	KEGG: mmu04512
EPDCs 1	pCMs	agrn	dag1	0.00585396	0	AGRN_DAG1	agrn - dag1	AGRN	ECM-Receptor	KEGG: mmu04512
EPDCs 2	pCMs	agrn	dag1	0.00379838	0	AGRN_DAG1	agrn - dag1	AGRN	ECM-Receptor	KEGG: mmu04512
Mesenchymal	pCMs	agrn	dag1	0.00789841	0	AGRN_DAG1	agrn - dag1	AGRN	ECM-Receptor	KEGG: mmu04512
ECs 1	p-tCMs	agrn	dag1	0.0458198	0	AGRN_DAG1	agrn - dag1	AGRN	ECM-Receptor	KEGG: mmu04512
ECs 2	p-tCMs	agrn	dag1	0.044286	0	AGRN_DAG1	agrn - dag1	AGRN	ECM-Receptor	KEGG: mmu04512
ECs 3	p-tCMs	agrn	dag1	0.022331	0	AGRN_DAG1	agrn - dag1	AGRN	ECM-Receptor	KEGG: mmu04512
Coronary ECs	p-tCMs	agrn	dag1	0.00191773	0	AGRN_DAG1	agrn - dag1	AGRN	ECM-Receptor	KEGG: mmu04512
pCMs	p-tCMs	agrn	dag1	0.0255552	0	AGRN_DAG1	agrn - dag1	AGRN	ECM-Receptor	KEGG: mmu04512
p-tCMs	p-tCMs	agrn	dag1	0.0107786	0	AGRN_DAG1	agrn - dag1	AGRN	ECM-Receptor	KEGG: mmu04512
EPDCs 1	p-tCMs	agrn	dag1	0.00551544	0	AGRN_DAG1	agrn - dag1	AGRN	ECM-Receptor	KEGG: mmu04512
EPDCs 2	p-tCMs	agrn	dag1	0.0035783	0	AGRN_DAG1	agrn - dag1	AGRN	ECM-Receptor	KEGG: mmu04512
Mesenchymal	p-tCMs	agrn	dag1	0.00744255	0	AGRN_DAG1	agrn - dag1	AGRN	ECM-Receptor	KEGG: mmu04512
ECs 1	EPDCs 1	agrn	dag1	0.0261165	0	AGRN_DAG1	agrn - dag1	AGRN	ECM-Receptor	KEGG: mmu04512
ECs 2	EPDCs 1	agrn	dag1	0.0252248	0	AGRN_DAG1	agrn - dag1	AGRN	ECM-Receptor	KEGG: mmu04512
ECs 3	EPDCs 1	agrn	dag1	0.012595	0	AGRN_DAG1	agrn - dag1	AGRN	ECM-Receptor	KEGG: mmu04512
pCMs	EPDCs 1	agrn	dag1	0.0144342	0	AGRN_DAG1	agrn - dag1	AGRN	ECM-Receptor	KEGG: mmu04512
p-tCMs	EPDCs 1	agrn	dag1	0.0060481	0	AGRN_DAG1	agrn - dag1	AGRN	ECM-Receptor	KEGG: mmu04512
EPDCs 1	EPDCs 1	agrn	dag1	0.00308763	0	AGRN_DAG1	agrn - dag1	AGRN	ECM-Receptor	KEGG: mmu04512
EPDCs 2	EPDCs 1	agrn	dag1	0.00200147	0.04	AGRN_DAG1	agrn - dag1	AGRN	ECM-Receptor	KEGG: mmu04512
Mesenchymal	EPDCs 1	agrn	dag1	0.00417001	0	AGRN_DAG1	agrn - dag1	AGRN	ECM-Receptor	KEGG: mmu04512
ECs 1	EPDCs 2	agrn	dag1	0.0951069	0	AGRN_DAG1	agrn - dag1	AGRN	ECM-Receptor	KEGG: mmu04512
ECs 2	EPDCs 2	agrn	dag1	0.0920825	0	AGRN_DAG1	agrn - dag1	AGRN	ECM-Receptor	KEGG: mmu04512
ECs 3	EPDCs 2	agrn	dag1	0.0476126	0	AGRN_DAG1	agrn - dag1	AGRN	ECM-Receptor	KEGG: mmu04512
[truncated: 2,408 more rows]
