# Supplementary material for: Developmental single-cell atlas of coronary vessel growth and cardiomyocyte interaction in zebrafish
Source: Development. 2026 Jan 22;153(2):dev205065. doi: 10.1242/dev.205065 (PMC12863305; doi:10.1242/dev.205065)
Supplement: Table S6. Expansion all interactions [file develop-153-205065-TableS6.xlsx]

## Sheet: Sheet 1
source	target	ligand	receptor	prob	pval	interaction_name	interaction_name_2	pathway_name	annotation	evidence
EPDCs 2	ECs 1	wnt5b	fzd4	0.00485509	0	WNT5B_FZD4	wnt5b - fzd4	ncWNT	Secreted Signaling	KEGG: mmu04310
Mesenchymal	ECs 1	wnt5b	fzd4	0.00364335	0	WNT5B_FZD4	wnt5b - fzd4	ncWNT	Secreted Signaling	KEGG: mmu04310
EPDCs 2	ECs 3	wnt5b	fzd4	0.00386745	0	WNT5B_FZD4	wnt5b - fzd4	ncWNT	Secreted Signaling	KEGG: mmu04310
Mesenchymal	ECs 3	wnt5b	fzd4	0.00290149	0	WNT5B_FZD4	wnt5b - fzd4	ncWNT	Secreted Signaling	KEGG: mmu04310
EPDCs 2	Coronary ECs	wnt5b	fzd4	0.010058	0	WNT5B_FZD4	wnt5b - fzd4	ncWNT	Secreted Signaling	KEGG: mmu04310
Mesenchymal	Coronary ECs	wnt5b	fzd4	0.00755759	0	WNT5B_FZD4	wnt5b - fzd4	ncWNT	Secreted Signaling	KEGG: mmu04310
EPDCs 2	EPDCs 2	wnt5b	fzd4	0.00289404	0	WNT5B_FZD4	wnt5b - fzd4	ncWNT	Secreted Signaling	KEGG: mmu04310
Mesenchymal	EPDCs 2	wnt5b	fzd4	0.00217068	0	WNT5B_FZD4	wnt5b - fzd4	ncWNT	Secreted Signaling	KEGG: mmu04310
EPDCs 2	Mesenchymal	wnt5b	fzd4	0.00185633	0	WNT5B_FZD4	wnt5b - fzd4	ncWNT	Secreted Signaling	KEGG: mmu04310
Mesenchymal	Mesenchymal	wnt5b	fzd4	0.00139198	0	WNT5B_FZD4	wnt5b - fzd4	ncWNT	Secreted Signaling	KEGG: mmu04310
EPDCs 2	Mural Cells 1	wnt5b	fzd4	0.00270357	0	WNT5B_FZD4	wnt5b - fzd4	ncWNT	Secreted Signaling	KEGG: mmu04310
Mesenchymal	Mural Cells 1	wnt5b	fzd4	0.00202772	0	WNT5B_FZD4	wnt5b - fzd4	ncWNT	Secreted Signaling	KEGG: mmu04310
EPDCs 2	Mural Cells 2	wnt5b	fzd4	0.00293841	0	WNT5B_FZD4	wnt5b - fzd4	ncWNT	Secreted Signaling	KEGG: mmu04310
Mesenchymal	Mural Cells 2	wnt5b	fzd4	0.00220399	0	WNT5B_FZD4	wnt5b - fzd4	ncWNT	Secreted Signaling	KEGG: mmu04310
ECs 1	ECs 3	hbegfa	egfra	0.00317096	0	HBEGF_EGFR_2	hbegfa - egfra	EGF	Secreted Signaling	KEGG: mmu04012
ECs 2	ECs 3	hbegfa	egfra	0.00380416	0	HBEGF_EGFR_2	hbegfa - egfra	EGF	Secreted Signaling	KEGG: mmu04012
ECs 3	ECs 3	hbegfa	egfra	0.013351	0	HBEGF_EGFR_2	hbegfa - egfra	EGF	Secreted Signaling	KEGG: mmu04012
Coronary ECs	ECs 3	hbegfa	egfra	0.018047	0	HBEGF_EGFR_2	hbegfa - egfra	EGF	Secreted Signaling	KEGG: mmu04012
pCMs	ECs 3	hbegfa	egfra	0.00369074	0	HBEGF_EGFR_2	hbegfa - egfra	EGF	Secreted Signaling	KEGG: mmu04012
p-tCMs	ECs 3	hbegfa	egfra	0.0025434	0	HBEGF_EGFR_2	hbegfa - egfra	EGF	Secreted Signaling	KEGG: mmu04012
EPDCs 1	ECs 3	hbegfa	egfra	0.00405108	0	HBEGF_EGFR_2	hbegfa - egfra	EGF	Secreted Signaling	KEGG: mmu04012
EPDCs 2	ECs 3	hbegfa	egfra	0.0028052	0	HBEGF_EGFR_2	hbegfa - egfra	EGF	Secreted Signaling	KEGG: mmu04012
Mesenchymal	ECs 3	hbegfa	egfra	0.014157	0	HBEGF_EGFR_2	hbegfa - egfra	EGF	Secreted Signaling	KEGG: mmu04012
Mural Cells 1	ECs 3	hbegfa	egfra	0.0140845	0	HBEGF_EGFR_2	hbegfa - egfra	EGF	Secreted Signaling	KEGG: mmu04012
Mural Cells 2	ECs 3	hbegfa	egfra	0.00123118	0	HBEGF_EGFR_2	hbegfa - egfra	EGF	Secreted Signaling	KEGG: mmu04012
ECs 1	Coronary ECs	hbegfa	egfra	0.00152813	0.02	HBEGF_EGFR_2	hbegfa - egfra	EGF	Secreted Signaling	KEGG: mmu04012
ECs 2	Coronary ECs	hbegfa	egfra	0.00183388	0.02	HBEGF_EGFR_2	hbegfa - egfra	EGF	Secreted Signaling	KEGG: mmu04012
ECs 3	Coronary ECs	hbegfa	egfra	0.00646825	0	HBEGF_EGFR_2	hbegfa - egfra	EGF	Secreted Signaling	KEGG: mmu04012
Coronary ECs	Coronary ECs	hbegfa	egfra	0.00876488	0	HBEGF_EGFR_2	hbegfa - egfra	EGF	Secreted Signaling	KEGG: mmu04012
pCMs	Coronary ECs	hbegfa	egfra	0.0017791	0.02	HBEGF_EGFR_2	hbegfa - egfra	EGF	Secreted Signaling	KEGG: mmu04012
p-tCMs	Coronary ECs	hbegfa	egfra	0.0012253	0.02	HBEGF_EGFR_2	hbegfa - egfra	EGF	Secreted Signaling	KEGG: mmu04012
EPDCs 1	Coronary ECs	hbegfa	egfra	0.00195316	0.02	HBEGF_EGFR_2	hbegfa - egfra	EGF	Secreted Signaling	KEGG: mmu04012
EPDCs 2	Coronary ECs	hbegfa	egfra	0.00135161	0.02	HBEGF_EGFR_2	hbegfa - egfra	EGF	Secreted Signaling	KEGG: mmu04012
Mesenchymal	Coronary ECs	hbegfa	egfra	0.00686164	0	HBEGF_EGFR_2	hbegfa - egfra	EGF	Secreted Signaling	KEGG: mmu04012
Mural Cells 1	Coronary ECs	hbegfa	egfra	0.00682623	0	HBEGF_EGFR_2	hbegfa - egfra	EGF	Secreted Signaling	KEGG: mmu04012
Mural Cells 2	Coronary ECs	hbegfa	egfra	0.000592726	0.02	HBEGF_EGFR_2	hbegfa - egfra	EGF	Secreted Signaling	KEGG: mmu04012
ECs 1	EPDCs 1	hbegfa	egfra	0.0149018	0	HBEGF_EGFR_2	hbegfa - egfra	EGF	Secreted Signaling	KEGG: mmu04012
ECs 2	EPDCs 1	hbegfa	egfra	0.0178355	0	HBEGF_EGFR_2	hbegfa - egfra	EGF	Secreted Signaling	KEGG: mmu04012
ECs 3	EPDCs 1	hbegfa	egfra	0.0604582	0	HBEGF_EGFR_2	hbegfa - egfra	EGF	Secreted Signaling	KEGG: mmu04012
Coronary ECs	EPDCs 1	hbegfa	egfra	0.0803738	0	HBEGF_EGFR_2	hbegfa - egfra	EGF	Secreted Signaling	KEGG: mmu04012
pCMs	EPDCs 1	hbegfa	egfra	0.0173111	0	HBEGF_EGFR_2	hbegfa - egfra	EGF	Secreted Signaling	KEGG: mmu04012
p-tCMs	EPDCs 1	hbegfa	egfra	0.0119805	0	HBEGF_EGFR_2	hbegfa - egfra	EGF	Secreted Signaling	KEGG: mmu04012
EPDCs 1	EPDCs 1	hbegfa	egfra	0.0189759	0	HBEGF_EGFR_2	hbegfa - egfra	EGF	Secreted Signaling	KEGG: mmu04012
EPDCs 2	EPDCs 1	hbegfa	egfra	0.0132008	0	HBEGF_EGFR_2	hbegfa - egfra	EGF	Secreted Signaling	KEGG: mmu04012
Mesenchymal	EPDCs 1	hbegfa	egfra	0.0639239	0	HBEGF_EGFR_2	hbegfa - egfra	EGF	Secreted Signaling	KEGG: mmu04012
Mural Cells 1	EPDCs 1	hbegfa	egfra	0.0636129	0	HBEGF_EGFR_2	hbegfa - egfra	EGF	Secreted Signaling	KEGG: mmu04012
Mural Cells 2	EPDCs 1	hbegfa	egfra	0.00582783	0	HBEGF_EGFR_2	hbegfa - egfra	EGF	Secreted Signaling	KEGG: mmu04012
ECs 1	EPDCs 2	hbegfa	egfra	0.015176	0	HBEGF_EGFR_2	hbegfa - egfra	EGF	Secreted Signaling	KEGG: mmu04012
ECs 2	EPDCs 2	hbegfa	egfra	0.0181628	0	HBEGF_EGFR_2	hbegfa - egfra	EGF	Secreted Signaling	KEGG: mmu04012
ECs 3	EPDCs 2	hbegfa	egfra	0.0615184	0	HBEGF_EGFR_2	hbegfa - egfra	EGF	Secreted Signaling	KEGG: mmu04012
Coronary ECs	EPDCs 2	hbegfa	egfra	0.0817529	0	HBEGF_EGFR_2	hbegfa - egfra	EGF	Secreted Signaling	KEGG: mmu04012
pCMs	EPDCs 2	hbegfa	egfra	0.0176288	0	HBEGF_EGFR_2	hbegfa - egfra	EGF	Secreted Signaling	KEGG: mmu04012
p-tCMs	EPDCs 2	hbegfa	egfra	0.0122016	0	HBEGF_EGFR_2	hbegfa - egfra	EGF	Secreted Signaling	KEGG: mmu04012
EPDCs 1	EPDCs 2	hbegfa	egfra	0.0193236	0	HBEGF_EGFR_2	hbegfa - egfra	EGF	Secreted Signaling	KEGG: mmu04012
EPDCs 2	EPDCs 2	hbegfa	egfra	0.0134442	0	HBEGF_EGFR_2	hbegfa - egfra	EGF	Secreted Signaling	KEGG: mmu04012
Mesenchymal	EPDCs 2	hbegfa	egfra	0.0650407	0	HBEGF_EGFR_2	hbegfa - egfra	EGF	Secreted Signaling	KEGG: mmu04012
Mural Cells 1	EPDCs 2	hbegfa	egfra	0.0647246	0	HBEGF_EGFR_2	hbegfa - egfra	EGF	Secreted Signaling	KEGG: mmu04012
Mural Cells 2	EPDCs 2	hbegfa	egfra	0.00593608	0	HBEGF_EGFR_2	hbegfa - egfra	EGF	Secreted Signaling	KEGG: mmu04012
ECs 1	Mesenchymal	hbegfa	egfra	0.0104237	0	HBEGF_EGFR_2	hbegfa - egfra	EGF	Secreted Signaling	KEGG: mmu04012
ECs 2	Mesenchymal	hbegfa	egfra	0.012487	0	HBEGF_EGFR_2	hbegfa - egfra	EGF	Secreted Signaling	KEGG: mmu04012
ECs 3	Mesenchymal	hbegfa	egfra	0.0428862	0	HBEGF_EGFR_2	hbegfa - egfra	EGF	Secreted Signaling	KEGG: mmu04012
Coronary ECs	Mesenchymal	hbegfa	egfra	0.0573668	0	HBEGF_EGFR_2	hbegfa - egfra	EGF	Secreted Signaling	KEGG: mmu04012
pCMs	Mesenchymal	hbegfa	egfra	0.0121179	0	HBEGF_EGFR_2	hbegfa - egfra	EGF	Secreted Signaling	KEGG: mmu04012
p-tCMs	Mesenchymal	hbegfa	egfra	0.00837283	0	HBEGF_EGFR_2	hbegfa - egfra	EGF	Secreted Signaling	KEGG: mmu04012
EPDCs 1	Mesenchymal	hbegfa	egfra	0.01329	0	HBEGF_EGFR_2	hbegfa - egfra	EGF	Secreted Signaling	KEGG: mmu04012
EPDCs 2	Mesenchymal	hbegfa	egfra	0.0092291	0	HBEGF_EGFR_2	hbegfa - egfra	EGF	Secreted Signaling	KEGG: mmu04012
Mesenchymal	Mesenchymal	hbegfa	egfra	0.0453932	0	HBEGF_EGFR_2	hbegfa - egfra	EGF	Secreted Signaling	KEGG: mmu04012
Mural Cells 1	Mesenchymal	hbegfa	egfra	0.045168	0	HBEGF_EGFR_2	hbegfa - egfra	EGF	Secreted Signaling	KEGG: mmu04012
Mural Cells 2	Mesenchymal	hbegfa	egfra	0.00406528	0	HBEGF_EGFR_2	hbegfa - egfra	EGF	Secreted Signaling	KEGG: mmu04012
ECs 1	Mural Cells 1	hbegfa	egfra	0.00832445	0	HBEGF_EGFR_2	hbegfa - egfra	EGF	Secreted Signaling	KEGG: mmu04012
ECs 2	Mural Cells 1	hbegfa	egfra	0.00997642	0	HBEGF_EGFR_2	hbegfa - egfra	EGF	Secreted Signaling	KEGG: mmu04012
ECs 3	Mural Cells 1	hbegfa	egfra	0.034477	0	HBEGF_EGFR_2	hbegfa - egfra	EGF	Secreted Signaling	KEGG: mmu04012
Coronary ECs	Mural Cells 1	hbegfa	egfra	0.0462555	0	HBEGF_EGFR_2	hbegfa - egfra	EGF	Secreted Signaling	KEGG: mmu04012
pCMs	Mural Cells 1	hbegfa	egfra	0.00968078	0	HBEGF_EGFR_2	hbegfa - egfra	EGF	Secreted Signaling	KEGG: mmu04012
p-tCMs	Mural Cells 1	hbegfa	egfra	0.00668381	0	HBEGF_EGFR_2	hbegfa - egfra	EGF	Secreted Signaling	KEGG: mmu04012
EPDCs 1	Mural Cells 1	hbegfa	egfra	0.0106197	0	HBEGF_EGFR_2	hbegfa - egfra	EGF	Secreted Signaling	KEGG: mmu04012
EPDCs 2	Mural Cells 1	hbegfa	egfra	0.00736864	0	HBEGF_EGFR_2	hbegfa - egfra	EGF	Secreted Signaling	KEGG: mmu04012
Mesenchymal	Mural Cells 1	hbegfa	egfra	0.0365112	0	HBEGF_EGFR_2	hbegfa - egfra	EGF	Secreted Signaling	KEGG: mmu04012
Mural Cells 1	Mural Cells 1	hbegfa	egfra	0.0363284	0	HBEGF_EGFR_2	hbegfa - egfra	EGF	Secreted Signaling	KEGG: mmu04012
Mural Cells 2	Mural Cells 1	hbegfa	egfra	0.00324237	0	HBEGF_EGFR_2	hbegfa - egfra	EGF	Secreted Signaling	KEGG: mmu04012
ECs 1	pCMs	hbegfa	erbb4b	0.00458005	0	HBEGF_ERBB4_6	hbegfa - erbb4b	EGF	Secreted Signaling	KEGG: mmu04012
ECs 2	pCMs	hbegfa	erbb4b	0.00549307	0	HBEGF_ERBB4_6	hbegfa - erbb4b	EGF	Secreted Signaling	KEGG: mmu04012
ECs 3	pCMs	hbegfa	erbb4b	0.0191967	0	HBEGF_ERBB4_6	hbegfa - erbb4b	EGF	Secreted Signaling	KEGG: mmu04012
Coronary ECs	pCMs	hbegfa	erbb4b	0.0258949	0	HBEGF_ERBB4_6	hbegfa - erbb4b	EGF	Secreted Signaling	KEGG: mmu04012
pCMs	pCMs	hbegfa	erbb4b	0.00532957	0	HBEGF_ERBB4_6	hbegfa - erbb4b	EGF	Secreted Signaling	KEGG: mmu04012
p-tCMs	pCMs	hbegfa	erbb4b	0.00367465	0	HBEGF_ERBB4_6	hbegfa - erbb4b	EGF	Secreted Signaling	KEGG: mmu04012
EPDCs 1	pCMs	hbegfa	erbb4b	0.00584897	0	HBEGF_ERBB4_6	hbegfa - erbb4b	EGF	Secreted Signaling	KEGG: mmu04012
EPDCs 2	pCMs	hbegfa	erbb4b	0.00405241	0	HBEGF_ERBB4_6	hbegfa - erbb4b	EGF	Secreted Signaling	KEGG: mmu04012
Mesenchymal	pCMs	hbegfa	erbb4b	0.0203484	0	HBEGF_ERBB4_6	hbegfa - erbb4b	EGF	Secreted Signaling	KEGG: mmu04012
Mural Cells 1	pCMs	hbegfa	erbb4b	0.0202448	0	HBEGF_ERBB4_6	hbegfa - erbb4b	EGF	Secreted Signaling	KEGG: mmu04012
Mural Cells 2	pCMs	hbegfa	erbb4b	0.00177982	0	HBEGF_ERBB4_6	hbegfa - erbb4b	EGF	Secreted Signaling	KEGG: mmu04012
ECs 1	p-tCMs	hbegfa	erbb4b	0.00293442	0	HBEGF_ERBB4_6	hbegfa - erbb4b	EGF	Secreted Signaling	KEGG: mmu04012
ECs 2	p-tCMs	hbegfa	erbb4b	0.00352055	0	HBEGF_ERBB4_6	hbegfa - erbb4b	EGF	Secreted Signaling	KEGG: mmu04012
ECs 3	p-tCMs	hbegfa	erbb4b	0.0123645	0	HBEGF_ERBB4_6	hbegfa - erbb4b	EGF	Secreted Signaling	KEGG: mmu04012
Coronary ECs	p-tCMs	hbegfa	erbb4b	0.0167194	0	HBEGF_ERBB4_6	hbegfa - erbb4b	EGF	Secreted Signaling	KEGG: mmu04012
pCMs	p-tCMs	hbegfa	erbb4b	0.00341556	0	HBEGF_ERBB4_6	hbegfa - erbb4b	EGF	Secreted Signaling	KEGG: mmu04012
p-tCMs	p-tCMs	hbegfa	erbb4b	0.00235356	0	HBEGF_ERBB4_6	hbegfa - erbb4b	EGF	Secreted Signaling	KEGG: mmu04012
EPDCs 1	p-tCMs	hbegfa	erbb4b	0.00374913	0	HBEGF_ERBB4_6	hbegfa - erbb4b	EGF	Secreted Signaling	KEGG: mmu04012
EPDCs 2	p-tCMs	hbegfa	erbb4b	0.00259587	0	HBEGF_ERBB4_6	hbegfa - erbb4b	EGF	Secreted Signaling	KEGG: mmu04012
Mesenchymal	p-tCMs	hbegfa	erbb4b	0.0131117	0	HBEGF_ERBB4_6	hbegfa - erbb4b	EGF	Secreted Signaling	KEGG: mmu04012
Mural Cells 1	p-tCMs	hbegfa	erbb4b	0.0130445	0	HBEGF_ERBB4_6	hbegfa - erbb4b	EGF	Secreted Signaling	KEGG: mmu04012
Mural Cells 2	p-tCMs	hbegfa	erbb4b	0.00113917	0	HBEGF_ERBB4_6	hbegfa - erbb4b	EGF	Secreted Signaling	KEGG: mmu04012
ECs 1	Mural Cells 1	hbegfa	erbb4b	0.0196047	0	HBEGF_ERBB4_6	hbegfa - erbb4b	EGF	Secreted Signaling	KEGG: mmu04012
ECs 2	Mural Cells 1	hbegfa	erbb4b	0.0234422	0	HBEGF_ERBB4_6	hbegfa - erbb4b	EGF	Secreted Signaling	KEGG: mmu04012
ECs 3	Mural Cells 1	hbegfa	erbb4b	0.0783942	0	HBEGF_ERBB4_6	hbegfa - erbb4b	EGF	Secreted Signaling	KEGG: mmu04012
Coronary ECs	Mural Cells 1	hbegfa	erbb4b	0.103567	0	HBEGF_ERBB4_6	hbegfa - erbb4b	EGF	Secreted Signaling	KEGG: mmu04012
pCMs	Mural Cells 1	hbegfa	erbb4b	0.0227567	0	HBEGF_ERBB4_6	hbegfa - erbb4b	EGF	Secreted Signaling	KEGG: mmu04012
p-tCMs	Mural Cells 1	hbegfa	erbb4b	0.0157762	0	HBEGF_ERBB4_6	hbegfa - erbb4b	EGF	Secreted Signaling	KEGG: mmu04012
EPDCs 1	Mural Cells 1	hbegfa	erbb4b	0.0249319	0	HBEGF_ERBB4_6	hbegfa - erbb4b	EGF	Secreted Signaling	KEGG: mmu04012
EPDCs 2	Mural Cells 1	hbegfa	erbb4b	0.0173763	0	HBEGF_ERBB4_6	hbegfa - erbb4b	EGF	Secreted Signaling	KEGG: mmu04012
Mesenchymal	Mural Cells 1	hbegfa	erbb4b	0.0827974	0	HBEGF_ERBB4_6	hbegfa - erbb4b	EGF	Secreted Signaling	KEGG: mmu04012
Mural Cells 1	Mural Cells 1	hbegfa	erbb4b	0.0824027	0	HBEGF_ERBB4_6	hbegfa - erbb4b	EGF	Secreted Signaling	KEGG: mmu04012
Mural Cells 2	Mural Cells 1	hbegfa	erbb4b	0.0076894	0	HBEGF_ERBB4_6	hbegfa - erbb4b	EGF	Secreted Signaling	KEGG: mmu04012
ECs 3	pCMs	nrg1	erbb4b	0.00503477	0	NRG1_ERBB4_3	nrg1 - erbb4b	NRG	Secreted Signaling	KEGG: mmu04012
ECs 3	p-tCMs	nrg1	erbb4b	0.00322628	0	NRG1_ERBB4_3	nrg1 - erbb4b	NRG	Secreted Signaling	KEGG: mmu04012
ECs 3	Mural Cells 1	nrg1	erbb4b	0.0215188	0	NRG1_ERBB4_3	nrg1 - erbb4b	NRG	Secreted Signaling	KEGG: mmu04012
ECs 1	pCMs	nrg2a	erbb4b	0.0190805	0	NRG2_ERBB4_3	nrg2a - erbb4b	NRG	Secreted Signaling	KEGG: mmu04012
ECs 2	pCMs	nrg2a	erbb4b	0.00600731	0	NRG2_ERBB4_3	nrg2a - erbb4b	NRG	Secreted Signaling	KEGG: mmu04012
ECs 3	pCMs	nrg2a	erbb4b	0.0132937	0	NRG2_ERBB4_3	nrg2a - erbb4b	NRG	Secreted Signaling	KEGG: mmu04012
EPDCs 1	pCMs	nrg2a	erbb4b	0.00750574	0	NRG2_ERBB4_3	nrg2a - erbb4b	NRG	Secreted Signaling	KEGG: mmu04012
EPDCs 2	pCMs	nrg2a	erbb4b	0.00477614	0	NRG2_ERBB4_3	nrg2a - erbb4b	NRG	Secreted Signaling	KEGG: mmu04012
Mesenchymal	pCMs	nrg2a	erbb4b	0.00405102	0	NRG2_ERBB4_3	nrg2a - erbb4b	NRG	Secreted Signaling	KEGG: mmu04012
ECs 1	p-tCMs	nrg2a	erbb4b	0.0122891	0	NRG2_ERBB4_3	nrg2a - erbb4b	NRG	Secreted Signaling	KEGG: mmu04012
ECs 2	p-tCMs	nrg2a	erbb4b	0.00385085	0	NRG2_ERBB4_3	nrg2a - erbb4b	NRG	Secreted Signaling	KEGG: mmu04012
ECs 3	p-tCMs	nrg2a	erbb4b	0.00854409	0	NRG2_ERBB4_3	nrg2a - erbb4b	NRG	Secreted Signaling	KEGG: mmu04012
EPDCs 1	p-tCMs	nrg2a	erbb4b	0.00481398	0	NRG2_ERBB4_3	nrg2a - erbb4b	NRG	Secreted Signaling	KEGG: mmu04012
EPDCs 2	p-tCMs	nrg2a	erbb4b	0.00306027	0	NRG2_ERBB4_3	nrg2a - erbb4b	NRG	Secreted Signaling	KEGG: mmu04012
Mesenchymal	p-tCMs	nrg2a	erbb4b	0.00259498	0	NRG2_ERBB4_3	nrg2a - erbb4b	NRG	Secreted Signaling	KEGG: mmu04012
ECs 1	Mural Cells 1	nrg2a	erbb4b	0.0779482	0	NRG2_ERBB4_3	nrg2a - erbb4b	NRG	Secreted Signaling	KEGG: mmu04012
ECs 2	Mural Cells 1	nrg2a	erbb4b	0.0255936	0	NRG2_ERBB4_3	nrg2a - erbb4b	NRG	Secreted Signaling	KEGG: mmu04012
ECs 3	Mural Cells 1	nrg2a	erbb4b	0.0553145	0	NRG2_ERBB4_3	nrg2a - erbb4b	NRG	Secreted Signaling	KEGG: mmu04012
EPDCs 1	Mural Cells 1	nrg2a	erbb4b	0.0318211	0	NRG2_ERBB4_3	nrg2a - erbb4b	NRG	Secreted Signaling	KEGG: mmu04012
EPDCs 2	Mural Cells 1	nrg2a	erbb4b	0.0204308	0	NRG2_ERBB4_3	nrg2a - erbb4b	NRG	Secreted Signaling	KEGG: mmu04012
Mesenchymal	Mural Cells 1	nrg2a	erbb4b	0.0173705	0	NRG2_ERBB4_3	nrg2a - erbb4b	NRG	Secreted Signaling	KEGG: mmu04012
pCMs	pCMs	nrg3b	erbb4b	0.00379897	0	NRG3_ERBB4_3	nrg3b - erbb4b	NRG	Secreted Signaling	KEGG: mmu04012
pCMs	p-tCMs	nrg3b	erbb4b	0.0024333	0	NRG3_ERBB4_3	nrg3b - erbb4b	NRG	Secreted Signaling	KEGG: mmu04012
pCMs	Mural Cells 1	nrg3b	erbb4b	0.0163033	0	NRG3_ERBB4_3	nrg3b - erbb4b	NRG	Secreted Signaling	KEGG: mmu04012
Coronary ECs	ECs 3	pdgfbb	pdgfra	0.00762648	0	PDGFB_PDGFRA_1	pdgfbb - pdgfra	PDGF	Secreted Signaling	PMID: 15207812
Coronary ECs	EPDCs 1	pdgfbb	pdgfra	0.00959347	0	PDGFB_PDGFRA_1	pdgfbb - pdgfra	PDGF	Secreted Signaling	PMID: 15207812
Coronary ECs	Mesenchymal	pdgfbb	pdgfra	0.00873354	0	PDGFB_PDGFRA_1	pdgfbb - pdgfra	PDGF	Secreted Signaling	PMID: 15207812
Coronary ECs	Mural Cells 1	pdgfbb	pdgfra	0.00421015	0	PDGFB_PDGFRA_1	pdgfbb - pdgfra	PDGF	Secreted Signaling	PMID: 15207812
ECs 3	ECs 3	pdgfba	pdgfra	0.000768352	0	PDGFB_PDGFRA_2	pdgfba - pdgfra	PDGF	Secreted Signaling	PMID: 15207812
Coronary ECs	ECs 3	pdgfba	pdgfra	0.00539822	0	PDGFB_PDGFRA_2	pdgfba - pdgfra	PDGF	Secreted Signaling	PMID: 15207812
Macrophages	ECs 3	pdgfba	pdgfra	0.00171529	0	PDGFB_PDGFRA_2	pdgfba - pdgfra	PDGF	Secreted Signaling	PMID: 15207812
ECs 3	EPDCs 1	pdgfba	pdgfra	0.000971977	0	PDGFB_PDGFRA_2	pdgfba - pdgfra	PDGF	Secreted Signaling	PMID: 15207812
Coronary ECs	EPDCs 1	pdgfba	pdgfra	0.00680353	0	PDGFB_PDGFRA_2	pdgfba - pdgfra	PDGF	Secreted Signaling	PMID: 15207812
Macrophages	EPDCs 1	pdgfba	pdgfra	0.00216882	0	PDGFB_PDGFRA_2	pdgfba - pdgfra	PDGF	Secreted Signaling	PMID: 15207812
ECs 3	Mesenchymal	pdgfba	pdgfra	0.000881195	0	PDGFB_PDGFRA_2	pdgfba - pdgfra	PDGF	Secreted Signaling	PMID: 15207812
Coronary ECs	Mesenchymal	pdgfba	pdgfra	0.00618496	0	PDGFB_PDGFRA_2	pdgfba - pdgfra	PDGF	Secreted Signaling	PMID: 15207812
Macrophages	Mesenchymal	pdgfba	pdgfra	0.00196695	0	PDGFB_PDGFRA_2	pdgfba - pdgfra	PDGF	Secreted Signaling	PMID: 15207812
ECs 3	Mural Cells 1	pdgfba	pdgfra	0.000422358	0	PDGFB_PDGFRA_2	pdgfba - pdgfra	PDGF	Secreted Signaling	PMID: 15207812
Coronary ECs	Mural Cells 1	pdgfba	pdgfra	0.00297572	0	PDGFB_PDGFRA_2	pdgfba - pdgfra	PDGF	Secreted Signaling	PMID: 15207812
Macrophages	Mural Cells 1	pdgfba	pdgfra	0.000943224	0	PDGFB_PDGFRA_2	pdgfba - pdgfra	PDGF	Secreted Signaling	PMID: 15207812
Coronary ECs	EPDCs 1	pdgfbb	pdgfrb	0.034881	0	PDGFB_PDGFRB_1	pdgfbb - pdgfrb	PDGF	Secreted Signaling	PMID: 15207812
Coronary ECs	EPDCs 2	pdgfbb	pdgfrb	0.035514	0	PDGFB_PDGFRB_1	pdgfbb - pdgfrb	PDGF	Secreted Signaling	PMID: 15207812
Coronary ECs	Mesenchymal	pdgfbb	pdgfrb	0.0241748	0	PDGFB_PDGFRB_1	pdgfbb - pdgfrb	PDGF	Secreted Signaling	PMID: 15207812
Coronary ECs	Mural Cells 1	pdgfbb	pdgfrb	0.0235038	0	PDGFB_PDGFRB_1	pdgfbb - pdgfrb	PDGF	Secreted Signaling	PMID: 15207812
Coronary ECs	Mural Cells 2	pdgfbb	pdgfrb	0.0751042	0	PDGFB_PDGFRB_1	pdgfbb - pdgfrb	PDGF	Secreted Signaling	PMID: 15207812
ECs 3	EPDCs 1	pdgfba	pdgfrb	0.00368821	0	PDGFB_PDGFRB_2	pdgfba - pdgfrb	PDGF	Secreted Signaling	PMID: 15207812
Coronary ECs	EPDCs 1	pdgfba	pdgfrb	0.0250934	0	PDGFB_PDGFRB_2	pdgfba - pdgfrb	PDGF	Secreted Signaling	PMID: 15207812
Macrophages	EPDCs 1	pdgfba	pdgfrb	0.00819898	0	PDGFB_PDGFRB_2	pdgfba - pdgfrb	PDGF	Secreted Signaling	PMID: 15207812
ECs 3	EPDCs 2	pdgfba	pdgfrb	0.00375419	0	PDGFB_PDGFRB_2	pdgfba - pdgfrb	PDGF	Secreted Signaling	PMID: 15207812
Coronary ECs	EPDCs 2	pdgfba	pdgfrb	0.0255466	0	PDGFB_PDGFRB_2	pdgfba - pdgfrb	PDGF	Secreted Signaling	PMID: 15207812
Macrophages	EPDCs 2	pdgfba	pdgfrb	0.00834584	0	PDGFB_PDGFRB_2	pdgfba - pdgfrb	PDGF	Secreted Signaling	PMID: 15207812
ECs 3	Mesenchymal	pdgfba	pdgfrb	0.00249054	0	PDGFB_PDGFRB_2	pdgfba - pdgfrb	PDGF	Secreted Signaling	PMID: 15207812
Coronary ECs	Mesenchymal	pdgfba	pdgfrb	0.0172413	0	PDGFB_PDGFRB_2	pdgfba - pdgfrb	PDGF	Secreted Signaling	PMID: 15207812
Macrophages	Mesenchymal	pdgfba	pdgfrb	0.00554925	0	PDGFB_PDGFRB_2	pdgfba - pdgfrb	PDGF	Secreted Signaling	PMID: 15207812
ECs 3	Mural Cells 1	pdgfba	pdgfrb	0.00242294	0	PDGFB_PDGFRB_2	pdgfba - pdgfrb	PDGF	Secreted Signaling	PMID: 15207812
Coronary ECs	Mural Cells 1	pdgfba	pdgfrb	0.0167663	0	PDGFB_PDGFRB_2	pdgfba - pdgfrb	PDGF	Secreted Signaling	PMID: 15207812
Macrophages	Mural Cells 1	pdgfba	pdgfrb	0.00539833	0	PDGFB_PDGFRB_2	pdgfba - pdgfrb	PDGF	Secreted Signaling	PMID: 15207812
ECs 3	Mural Cells 2	pdgfba	pdgfrb	0.00841349	0	PDGFB_PDGFRB_2	pdgfba - pdgfrb	PDGF	Secreted Signaling	PMID: 15207812
Coronary ECs	Mural Cells 2	pdgfba	pdgfrb	0.0550499	0	PDGFB_PDGFRB_2	pdgfba - pdgfrb	PDGF	Secreted Signaling	PMID: 15207812
Macrophages	Mural Cells 2	pdgfba	pdgfrb	0.0186047	0	PDGFB_PDGFRB_2	pdgfba - pdgfrb	PDGF	Secreted Signaling	PMID: 15207812
Coronary ECs	EPDCs 1	pdgfd	pdgfrb	0.0129325	0	PDGFD_PDGFRB	pdgfd - pdgfrb	PDGF	Secreted Signaling	PMID: 15207812
Coronary ECs	EPDCs 2	pdgfd	pdgfrb	0.0131647	0	PDGFD_PDGFRB	pdgfd - pdgfrb	PDGF	Secreted Signaling	PMID: 15207812
Coronary ECs	Mesenchymal	pdgfd	pdgfrb	0.00879154	0	PDGFD_PDGFRB	pdgfd - pdgfrb	PDGF	Secreted Signaling	PMID: 15207812
Coronary ECs	Mural Cells 1	pdgfd	pdgfrb	0.00855153	0	PDGFD_PDGFRB	pdgfd - pdgfrb	PDGF	Secreted Signaling	PMID: 15207812
Coronary ECs	Mural Cells 2	pdgfd	pdgfrb	0.0290529	0	PDGFD_PDGFRB	pdgfd - pdgfrb	PDGF	Secreted Signaling	PMID: 15207812
p-tCMs	ECs 1	vegfaa	flt1	0.0163087	0	VEGFA_VEGFR1_1	vegfaa - flt1	VEGF	Secreted Signaling	KEGG: mmu04370; PMID: 16633338
EPDCs 1	ECs 1	vegfaa	flt1	0.0192312	0	VEGFA_VEGFR1_1	vegfaa - flt1	VEGF	Secreted Signaling	KEGG: mmu04370; PMID: 16633338
EPDCs 2	ECs 1	vegfaa	flt1	0.0447906	0	VEGFA_VEGFR1_1	vegfaa - flt1	VEGF	Secreted Signaling	KEGG: mmu04370; PMID: 16633338
Mesenchymal	ECs 1	vegfaa	flt1	0.00745902	0	VEGFA_VEGFR1_1	vegfaa - flt1	VEGF	Secreted Signaling	KEGG: mmu04370; PMID: 16633338
Mural Cells 2	ECs 1	vegfaa	flt1	0.0640522	0	VEGFA_VEGFR1_1	vegfaa - flt1	VEGF	Secreted Signaling	KEGG: mmu04370; PMID: 16633338
p-tCMs	ECs 2	vegfaa	flt1	0.0200864	0	VEGFA_VEGFR1_1	vegfaa - flt1	VEGF	Secreted Signaling	KEGG: mmu04370; PMID: 16633338
EPDCs 1	ECs 2	vegfaa	flt1	0.0236696	0	VEGFA_VEGFR1_1	vegfaa - flt1	VEGF	Secreted Signaling	KEGG: mmu04370; PMID: 16633338
EPDCs 2	ECs 2	vegfaa	flt1	0.0547983	0	VEGFA_VEGFR1_1	vegfaa - flt1	VEGF	Secreted Signaling	KEGG: mmu04370; PMID: 16633338
Mesenchymal	ECs 2	vegfaa	flt1	0.00920599	0	VEGFA_VEGFR1_1	vegfaa - flt1	VEGF	Secreted Signaling	KEGG: mmu04370; PMID: 16633338
Mural Cells 2	ECs 2	vegfaa	flt1	0.0780121	0	VEGFA_VEGFR1_1	vegfaa - flt1	VEGF	Secreted Signaling	KEGG: mmu04370; PMID: 16633338
p-tCMs	ECs 3	vegfaa	flt1	0.0136718	0	VEGFA_VEGFR1_1	vegfaa - flt1	VEGF	Secreted Signaling	KEGG: mmu04370; PMID: 16633338
EPDCs 1	ECs 3	vegfaa	flt1	0.0161296	0	VEGFA_VEGFR1_1	vegfaa - flt1	VEGF	Secreted Signaling	KEGG: mmu04370; PMID: 16633338
EPDCs 2	ECs 3	vegfaa	flt1	0.0377253	0	VEGFA_VEGFR1_1	vegfaa - flt1	VEGF	Secreted Signaling	KEGG: mmu04370; PMID: 16633338
Mesenchymal	ECs 3	vegfaa	flt1	0.00624392	0	VEGFA_VEGFR1_1	vegfaa - flt1	VEGF	Secreted Signaling	KEGG: mmu04370; PMID: 16633338
Mural Cells 2	ECs 3	vegfaa	flt1	0.0541206	0	VEGFA_VEGFR1_1	vegfaa - flt1	VEGF	Secreted Signaling	KEGG: mmu04370; PMID: 16633338
p-tCMs	Coronary ECs	vegfaa	flt1	0.0247053	0	VEGFA_VEGFR1_1	vegfaa - flt1	VEGF	Secreted Signaling	KEGG: mmu04370; PMID: 16633338
EPDCs 1	Coronary ECs	vegfaa	flt1	0.029088	0	VEGFA_VEGFR1_1	vegfaa - flt1	VEGF	Secreted Signaling	KEGG: mmu04370; PMID: 16633338
EPDCs 2	Coronary ECs	vegfaa	flt1	0.0668548	0	VEGFA_VEGFR1_1	vegfaa - flt1	VEGF	Secreted Signaling	KEGG: mmu04370; PMID: 16633338
Mesenchymal	Coronary ECs	vegfaa	flt1	0.0113519	0	VEGFA_VEGFR1_1	vegfaa - flt1	VEGF	Secreted Signaling	KEGG: mmu04370; PMID: 16633338
Mural Cells 2	Coronary ECs	vegfaa	flt1	0.0946644	0	VEGFA_VEGFR1_1	vegfaa - flt1	VEGF	Secreted Signaling	KEGG: mmu04370; PMID: 16633338
p-tCMs	Mesenchymal	vegfaa	flt1	0.00424909	0	VEGFA_VEGFR1_1	vegfaa - flt1	VEGF	Secreted Signaling	KEGG: mmu04370; PMID: 16633338
EPDCs 1	Mesenchymal	vegfaa	flt1	0.00502157	0	VEGFA_VEGFR1_1	vegfaa - flt1	VEGF	Secreted Signaling	KEGG: mmu04370; PMID: 16633338
EPDCs 2	Mesenchymal	vegfaa	flt1	0.0119252	0	VEGFA_VEGFR1_1	vegfaa - flt1	VEGF	Secreted Signaling	KEGG: mmu04370; PMID: 16633338
Mesenchymal	Mesenchymal	vegfaa	flt1	0.00193054	0	VEGFA_VEGFR1_1	vegfaa - flt1	VEGF	Secreted Signaling	KEGG: mmu04370; PMID: 16633338
Mural Cells 2	Mesenchymal	vegfaa	flt1	0.0173095	0	VEGFA_VEGFR1_1	vegfaa - flt1	VEGF	Secreted Signaling	KEGG: mmu04370; PMID: 16633338
p-tCMs	Mural Cells 2	vegfaa	flt1	0.00330684	0	VEGFA_VEGFR1_1	vegfaa - flt1	VEGF	Secreted Signaling	KEGG: mmu04370; PMID: 16633338
EPDCs 1	Mural Cells 2	vegfaa	flt1	0.00390869	0	VEGFA_VEGFR1_1	vegfaa - flt1	VEGF	Secreted Signaling	KEGG: mmu04370; PMID: 16633338
EPDCs 2	Mural Cells 2	vegfaa	flt1	0.00929661	0	VEGFA_VEGFR1_1	vegfaa - flt1	VEGF	Secreted Signaling	KEGG: mmu04370; PMID: 16633338
Mesenchymal	Mural Cells 2	vegfaa	flt1	0.00150166	0	VEGFA_VEGFR1_1	vegfaa - flt1	VEGF	Secreted Signaling	KEGG: mmu04370; PMID: 16633338
Mural Cells 2	Mural Cells 2	vegfaa	flt1	0.0135104	0	VEGFA_VEGFR1_1	vegfaa - flt1	VEGF	Secreted Signaling	KEGG: mmu04370; PMID: 16633338
pCMs	ECs 1	vegfab	flt1	0.0100575	0	VEGFA_VEGFR1_2	vegfab - flt1	VEGF	Secreted Signaling	KEGG: mmu04370; PMID: 16633338
p-tCMs	ECs 1	vegfab	flt1	0.015436	0	VEGFA_VEGFR1_2	vegfab - flt1	VEGF	Secreted Signaling	KEGG: mmu04370; PMID: 16633338
pCMs	ECs 2	vegfab	flt1	0.0124055	0	VEGFA_VEGFR1_2	vegfab - flt1	VEGF	Secreted Signaling	KEGG: mmu04370; PMID: 16633338
p-tCMs	ECs 2	vegfab	flt1	0.0190155	0	VEGFA_VEGFR1_2	vegfab - flt1	VEGF	Secreted Signaling	KEGG: mmu04370; PMID: 16633338
pCMs	ECs 3	vegfab	flt1	0.00842271	0	VEGFA_VEGFR1_2	vegfab - flt1	VEGF	Secreted Signaling	KEGG: mmu04370; PMID: 16633338
p-tCMs	ECs 3	vegfab	flt1	0.0129384	0	VEGFA_VEGFR1_2	vegfab - flt1	VEGF	Secreted Signaling	KEGG: mmu04370; PMID: 16633338
pCMs	Coronary ECs	vegfab	flt1	0.0152857	0	VEGFA_VEGFR1_2	vegfab - flt1	VEGF	Secreted Signaling	KEGG: mmu04370; PMID: 16633338
p-tCMs	Coronary ECs	vegfab	flt1	0.023394	0	VEGFA_VEGFR1_2	vegfab - flt1	VEGF	Secreted Signaling	KEGG: mmu04370; PMID: 16633338
pCMs	Mesenchymal	vegfab	flt1	0.00260815	0	VEGFA_VEGFR1_2	vegfab - flt1	VEGF	Secreted Signaling	KEGG: mmu04370; PMID: 16633338
p-tCMs	Mesenchymal	vegfab	flt1	0.00401909	0	VEGFA_VEGFR1_2	vegfab - flt1	VEGF	Secreted Signaling	KEGG: mmu04370; PMID: 16633338
pCMs	Mural Cells 2	vegfab	flt1	0.00202904	0	VEGFA_VEGFR1_2	vegfab - flt1	VEGF	Secreted Signaling	KEGG: mmu04370; PMID: 16633338
p-tCMs	Mural Cells 2	vegfab	flt1	0.00312768	0	VEGFA_VEGFR1_2	vegfab - flt1	VEGF	Secreted Signaling	KEGG: mmu04370; PMID: 16633338
p-tCMs	ECs 1	vegfaa	kdr	0.0244276	0	VEGFA_VEGFR2_1	vegfaa - kdr	VEGF	Secreted Signaling	KEGG: mmu04370; PMID: 16633338
EPDCs 1	ECs 1	vegfaa	kdr	0.0287626	0	VEGFA_VEGFR2_1	vegfaa - kdr	VEGF	Secreted Signaling	KEGG: mmu04370; PMID: 16633338
EPDCs 2	ECs 1	vegfaa	kdr	0.0661355	0	VEGFA_VEGFR2_1	vegfaa - kdr	VEGF	Secreted Signaling	KEGG: mmu04370; PMID: 16633338
Mesenchymal	ECs 1	vegfaa	kdr	0.0112226	0	VEGFA_VEGFR2_1	vegfaa - kdr	VEGF	Secreted Signaling	KEGG: mmu04370; PMID: 16633338
Mural Cells 2	ECs 1	vegfaa	kdr	0.0936759	0	VEGFA_VEGFR2_1	vegfaa - kdr	VEGF	Secreted Signaling	KEGG: mmu04370; PMID: 16633338
p-tCMs	ECs 2	vegfaa	kdr	0.0181933	0	VEGFA_VEGFR2_1	vegfaa - kdr	VEGF	Secreted Signaling	KEGG: mmu04370; PMID: 16633338
EPDCs 1	ECs 2	vegfaa	kdr	0.0214462	0	VEGFA_VEGFR2_1	vegfaa - kdr	VEGF	Secreted Signaling	KEGG: mmu04370; PMID: 16633338
EPDCs 2	ECs 2	vegfaa	kdr	0.0498	0	VEGFA_VEGFR2_1	vegfaa - kdr	VEGF	Secreted Signaling	KEGG: mmu04370; PMID: 16633338
Mesenchymal	ECs 2	vegfaa	kdr	0.00832964	0	VEGFA_VEGFR2_1	vegfaa - kdr	VEGF	Secreted Signaling	KEGG: mmu04370; PMID: 16633338
Mural Cells 2	ECs 2	vegfaa	kdr	0.0710555	0	VEGFA_VEGFR2_1	vegfaa - kdr	VEGF	Secreted Signaling	KEGG: mmu04370; PMID: 16633338
p-tCMs	ECs 3	vegfaa	kdr	0.021465	0	VEGFA_VEGFR2_1	vegfaa - kdr	VEGF	Secreted Signaling	KEGG: mmu04370; PMID: 16633338
EPDCs 1	ECs 3	vegfaa	kdr	0.0252878	0	VEGFA_VEGFR2_1	vegfaa - kdr	VEGF	Secreted Signaling	KEGG: mmu04370; PMID: 16633338
EPDCs 2	ECs 3	vegfaa	kdr	0.0584174	0	VEGFA_VEGFR2_1	vegfaa - kdr	VEGF	Secreted Signaling	KEGG: mmu04370; PMID: 16633338
Mesenchymal	ECs 3	vegfaa	kdr	0.00984535	0	VEGFA_VEGFR2_1	vegfaa - kdr	VEGF	Secreted Signaling	KEGG: mmu04370; PMID: 16633338
Mural Cells 2	ECs 3	vegfaa	kdr	0.0830296	0	VEGFA_VEGFR2_1	vegfaa - kdr	VEGF	Secreted Signaling	KEGG: mmu04370; PMID: 16633338
p-tCMs	Coronary ECs	vegfaa	kdr	0.0331395	0	VEGFA_VEGFR2_1	vegfaa - kdr	VEGF	Secreted Signaling	KEGG: mmu04370; PMID: 16633338
EPDCs 1	Coronary ECs	vegfaa	kdr	0.0389587	0	VEGFA_VEGFR2_1	vegfaa - kdr	VEGF	Secreted Signaling	KEGG: mmu04370; PMID: 16633338
EPDCs 2	Coronary ECs	vegfaa	kdr	0.0883747	0	VEGFA_VEGFR2_1	vegfaa - kdr	VEGF	Secreted Signaling	KEGG: mmu04370; PMID: 16633338
Mesenchymal	Coronary ECs	vegfaa	kdr	0.0152989	0	VEGFA_VEGFR2_1	vegfaa - kdr	VEGF	Secreted Signaling	KEGG: mmu04370; PMID: 16633338
Mural Cells 2	Coronary ECs	vegfaa	kdr	0.123947	0	VEGFA_VEGFR2_1	vegfaa - kdr	VEGF	Secreted Signaling	KEGG: mmu04370; PMID: 16633338
p-tCMs	Mesenchymal	vegfaa	kdr	0.00506006	0	VEGFA_VEGFR2_1	vegfaa - kdr	VEGF	Secreted Signaling	KEGG: mmu04370; PMID: 16633338
EPDCs 1	Mesenchymal	vegfaa	kdr	0.00597909	0	VEGFA_VEGFR2_1	vegfaa - kdr	VEGF	Secreted Signaling	KEGG: mmu04370; PMID: 16633338
EPDCs 2	Mesenchymal	vegfaa	kdr	0.0141803	0	VEGFA_VEGFR2_1	vegfaa - kdr	VEGF	Secreted Signaling	KEGG: mmu04370; PMID: 16633338
Mesenchymal	Mesenchymal	vegfaa	kdr	0.00230002	0	VEGFA_VEGFR2_1	vegfaa - kdr	VEGF	Secreted Signaling	KEGG: mmu04370; PMID: 16633338
Mural Cells 2	Mesenchymal	vegfaa	kdr	0.0205617	0	VEGFA_VEGFR2_1	vegfaa - kdr	VEGF	Secreted Signaling	KEGG: mmu04370; PMID: 16633338
p-tCMs	Mural Cells 2	vegfaa	kdr	0.00286357	0	VEGFA_VEGFR2_1	vegfaa - kdr	VEGF	Secreted Signaling	KEGG: mmu04370; PMID: 16633338
EPDCs 1	Mural Cells 2	vegfaa	kdr	0.00338502	0	VEGFA_VEGFR2_1	vegfaa - kdr	VEGF	Secreted Signaling	KEGG: mmu04370; PMID: 16633338
EPDCs 2	Mural Cells 2	vegfaa	kdr	0.00805692	0	VEGFA_VEGFR2_1	vegfaa - kdr	VEGF	Secreted Signaling	KEGG: mmu04370; PMID: 16633338
Mesenchymal	Mural Cells 2	vegfaa	kdr	0.00130005	0	VEGFA_VEGFR2_1	vegfaa - kdr	VEGF	Secreted Signaling	KEGG: mmu04370; PMID: 16633338
Mural Cells 2	Mural Cells 2	vegfaa	kdr	0.0117154	0	VEGFA_VEGFR2_1	vegfaa - kdr	VEGF	Secreted Signaling	KEGG: mmu04370; PMID: 16633338
pCMs	ECs 1	vegfab	kdr	0.0151123	0	VEGFA_VEGFR2_2	vegfab - kdr	VEGF	Secreted Signaling	KEGG: mmu04370; PMID: 16633338
p-tCMs	ECs 1	vegfab	kdr	0.0231307	0	VEGFA_VEGFR2_2	vegfab - kdr	VEGF	Secreted Signaling	KEGG: mmu04370; PMID: 16633338
pCMs	ECs 2	vegfab	kdr	0.011228	0	VEGFA_VEGFR2_2	vegfab - kdr	VEGF	Secreted Signaling	KEGG: mmu04370; PMID: 16633338
p-tCMs	ECs 2	vegfab	kdr	0.0172215	0	VEGFA_VEGFR2_2	vegfab - kdr	VEGF	Secreted Signaling	KEGG: mmu04370; PMID: 16633338
pCMs	ECs 3	vegfab	kdr	0.0132641	0	VEGFA_VEGFR2_2	vegfab - kdr	VEGF	Secreted Signaling	KEGG: mmu04370; PMID: 16633338
p-tCMs	ECs 3	vegfab	kdr	0.0203221	0	VEGFA_VEGFR2_2	vegfab - kdr	VEGF	Secreted Signaling	KEGG: mmu04370; PMID: 16633338
pCMs	Coronary ECs	vegfab	kdr	0.020572	0	VEGFA_VEGFR2_2	vegfab - kdr	VEGF	Secreted Signaling	KEGG: mmu04370; PMID: 16633338
p-tCMs	Coronary ECs	vegfab	kdr	0.031395	0	VEGFA_VEGFR2_2	vegfab - kdr	VEGF	Secreted Signaling	KEGG: mmu04370; PMID: 16633338
pCMs	Mesenchymal	vegfab	kdr	0.00310691	0	VEGFA_VEGFR2_2	vegfab - kdr	VEGF	Secreted Signaling	KEGG: mmu04370; PMID: 16633338
p-tCMs	Mesenchymal	vegfab	kdr	0.00478637	0	VEGFA_VEGFR2_2	vegfab - kdr	VEGF	Secreted Signaling	KEGG: mmu04370; PMID: 16633338
pCMs	Mural Cells 2	vegfab	kdr	0.00175675	0	VEGFA_VEGFR2_2	vegfab - kdr	VEGF	Secreted Signaling	KEGG: mmu04370; PMID: 16633338
p-tCMs	Mural Cells 2	vegfab	kdr	0.00270836	0	VEGFA_VEGFR2_2	vegfab - kdr	VEGF	Secreted Signaling	KEGG: mmu04370; PMID: 16633338
Mural Cells 1	ECs 1	vegfc	kdr	0.0115466	0	VEGFC_VEGFR2	vegfc - kdr	VEGF	Secreted Signaling	KEGG: mmu04370; PMID: 16633338
Mural Cells 1	ECs 2	vegfc	kdr	0.00857085	0	VEGFC_VEGFR2	vegfc - kdr	VEGF	Secreted Signaling	KEGG: mmu04370; PMID: 16633338
Mural Cells 1	ECs 3	vegfc	kdr	0.01013	0	VEGFC_VEGFR2	vegfc - kdr	VEGF	Secreted Signaling	KEGG: mmu04370; PMID: 16633338
Mural Cells 1	Coronary ECs	vegfc	kdr	0.0157387	0	VEGFC_VEGFR2	vegfc - kdr	VEGF	Secreted Signaling	KEGG: mmu04370; PMID: 16633338
Mural Cells 1	Mesenchymal	vegfc	kdr	0.00236705	0	VEGFC_VEGFR2	vegfc - kdr	VEGF	Secreted Signaling	KEGG: mmu04370; PMID: 16633338
Mural Cells 1	Mural Cells 2	vegfc	kdr	0.00133798	0	VEGFC_VEGFR2	vegfc - kdr	VEGF	Secreted Signaling	KEGG: mmu04370; PMID: 16633338
EPDCs 1	ECs 1	vegfd	kdr	0.0232814	0	VEGFD_VEGFR2	vegfd - kdr	VEGF	Secreted Signaling	KEGG: mmu04370; PMID: 16633338
EPDCs 2	ECs 1	vegfd	kdr	0.0640844	0	VEGFD_VEGFR2	vegfd - kdr	VEGF	Secreted Signaling	KEGG: mmu04370; PMID: 16633338
Mural Cells 1	ECs 1	vegfd	kdr	0.0203466	0	VEGFD_VEGFR2	vegfd - kdr	VEGF	Secreted Signaling	KEGG: mmu04370; PMID: 16633338
EPDCs 1	ECs 2	vegfd	kdr	0.0173344	0	VEGFD_VEGFR2	vegfd - kdr	VEGF	Secreted Signaling	KEGG: mmu04370; PMID: 16633338
EPDCs 2	ECs 2	vegfd	kdr	0.0482294	0	VEGFD_VEGFR2	vegfd - kdr	VEGF	Secreted Signaling	KEGG: mmu04370; PMID: 16633338
Mural Cells 1	ECs 2	vegfd	kdr	0.0151376	0	VEGFD_VEGFR2	vegfd - kdr	VEGF	Secreted Signaling	KEGG: mmu04370; PMID: 16633338
EPDCs 1	ECs 3	vegfd	kdr	0.0204549	0	VEGFD_VEGFR2	vegfd - kdr	VEGF	Secreted Signaling	KEGG: mmu04370; PMID: 16633338
EPDCs 2	ECs 3	vegfd	kdr	0.0565912	0	VEGFD_VEGFR2	vegfd - kdr	VEGF	Secreted Signaling	KEGG: mmu04370; PMID: 16633338
Mural Cells 1	ECs 3	vegfd	kdr	0.0178699	0	VEGFD_VEGFR2	vegfd - kdr	VEGF	Secreted Signaling	KEGG: mmu04370; PMID: 16633338
EPDCs 1	Coronary ECs	vegfd	kdr	0.0315978	0	VEGFD_VEGFR2	vegfd - kdr	VEGF	Secreted Signaling	KEGG: mmu04370; PMID: 16633338
EPDCs 2	Coronary ECs	vegfd	kdr	0.0856973	0	VEGFD_VEGFR2	vegfd - kdr	VEGF	Secreted Signaling	KEGG: mmu04370; PMID: 16633338
Mural Cells 1	Coronary ECs	vegfd	kdr	0.0276443	0	VEGFD_VEGFR2	vegfd - kdr	VEGF	Secreted Signaling	KEGG: mmu04370; PMID: 16633338
EPDCs 1	Mesenchymal	vegfd	kdr	0.00481815	0	VEGFD_VEGFR2	vegfd - kdr	VEGF	Secreted Signaling	KEGG: mmu04370; PMID: 16633338
EPDCs 2	Mesenchymal	vegfd	kdr	0.0137169	0	VEGFD_VEGFR2	vegfd - kdr	VEGF	Secreted Signaling	KEGG: mmu04370; PMID: 16633338
Mural Cells 1	Mesenchymal	vegfd	kdr	0.00420076	0	VEGFD_VEGFR2	vegfd - kdr	VEGF	Secreted Signaling	KEGG: mmu04370; PMID: 16633338
EPDCs 1	Mural Cells 2	vegfd	kdr	0.00272638	0	VEGFD_VEGFR2	vegfd - kdr	VEGF	Secreted Signaling	KEGG: mmu04370; PMID: 16633338
EPDCs 2	Mural Cells 2	vegfd	kdr	0.00779202	0	VEGFD_VEGFR2	vegfd - kdr	VEGF	Secreted Signaling	KEGG: mmu04370; PMID: 16633338
Mural Cells 1	Mural Cells 2	vegfd	kdr	0.00237639	0	VEGFD_VEGFR2	vegfd - kdr	VEGF	Secreted Signaling	KEGG: mmu04370; PMID: 16633338
ECs 1	ECs 2	igf2b	igf1ra	0.0145645	0	IGF2_IGF1R_3	igf2b - igf1ra	IGF	Secreted Signaling	PMID: 14604834
ECs 2	ECs 2	igf2b	igf1ra	0.0383853	0	IGF2_IGF1R_3	igf2b - igf1ra	IGF	Secreted Signaling	PMID: 14604834
ECs 3	ECs 2	igf2b	igf1ra	0.0227792	0	IGF2_IGF1R_3	igf2b - igf1ra	IGF	Secreted Signaling	PMID: 14604834
EPDCs 1	ECs 2	igf2b	igf1ra	0.00706233	0	IGF2_IGF1R_3	igf2b - igf1ra	IGF	Secreted Signaling	PMID: 14604834
EPDCs 2	ECs 2	igf2b	igf1ra	0.0156523	0	IGF2_IGF1R_3	igf2b - igf1ra	IGF	Secreted Signaling	PMID: 14604834
Mesenchymal	ECs 2	igf2b	igf1ra	0.0226404	0	IGF2_IGF1R_3	igf2b - igf1ra	IGF	Secreted Signaling	PMID: 14604834
ECs 2	ECs 3	igf2b	igf1ra	0.0111794	0	IGF2_IGF1R_3	igf2b - igf1ra	IGF	Secreted Signaling	PMID: 14604834
ECs 3	ECs 3	igf2b	igf1ra	0.0065588	0	IGF2_IGF1R_3	igf2b - igf1ra	IGF	Secreted Signaling	PMID: 14604834
Mesenchymal	ECs 3	igf2b	igf1ra	0.00651818	0	IGF2_IGF1R_3	igf2b - igf1ra	IGF	Secreted Signaling	PMID: 14604834
ECs 1	Coronary ECs	igf2b	igf1ra	0.0432793	0	IGF2_IGF1R_3	igf2b - igf1ra	IGF	Secreted Signaling	PMID: 14604834
ECs 2	Coronary ECs	igf2b	igf1ra	0.108876	0	IGF2_IGF1R_3	igf2b - igf1ra	IGF	Secreted Signaling	PMID: 14604834
ECs 3	Coronary ECs	igf2b	igf1ra	0.0665954	0	IGF2_IGF1R_3	igf2b - igf1ra	IGF	Secreted Signaling	PMID: 14604834
Coronary ECs	Coronary ECs	igf2b	igf1ra	0.0133279	0	IGF2_IGF1R_3	igf2b - igf1ra	IGF	Secreted Signaling	PMID: 14604834
EPDCs 1	Coronary ECs	igf2b	igf1ra	0.021306	0	IGF2_IGF1R_3	igf2b - igf1ra	IGF	Secreted Signaling	PMID: 14604834
EPDCs 2	Coronary ECs	igf2b	igf1ra	0.0464108	0	IGF2_IGF1R_3	igf2b - igf1ra	IGF	Secreted Signaling	PMID: 14604834
Mesenchymal	Coronary ECs	igf2b	igf1ra	0.0662077	0	IGF2_IGF1R_3	igf2b - igf1ra	IGF	Secreted Signaling	PMID: 14604834
Mural Cells 1	Coronary ECs	igf2b	igf1ra	0.0152806	0	IGF2_IGF1R_3	igf2b - igf1ra	IGF	Secreted Signaling	PMID: 14604834
Mural Cells 2	Coronary ECs	igf2b	igf1ra	0.0110887	0.02	IGF2_IGF1R_3	igf2b - igf1ra	IGF	Secreted Signaling	PMID: 14604834
Macrophages	Coronary ECs	igf2b	igf1ra	0.0108364	0.01	IGF2_IGF1R_3	igf2b - igf1ra	IGF	Secreted Signaling	PMID: 14604834
ECs 1	pCMs	igf2b	igf1ra	0.0117671	0	IGF2_IGF1R_3	igf2b - igf1ra	IGF	Secreted Signaling	PMID: 14604834
ECs 2	pCMs	igf2b	igf1ra	0.0311574	0	IGF2_IGF1R_3	igf2b - igf1ra	IGF	Secreted Signaling	PMID: 14604834
ECs 3	pCMs	igf2b	igf1ra	0.0184335	0	IGF2_IGF1R_3	igf2b - igf1ra	IGF	Secreted Signaling	PMID: 14604834
EPDCs 2	pCMs	igf2b	igf1ra	0.0126487	0	IGF2_IGF1R_3	igf2b - igf1ra	IGF	Secreted Signaling	PMID: 14604834
Mesenchymal	pCMs	igf2b	igf1ra	0.0183207	0	IGF2_IGF1R_3	igf2b - igf1ra	IGF	Secreted Signaling	PMID: 14604834
ECs 1	p-tCMs	igf2b	igf1ra	0.00799008	0	IGF2_IGF1R_3	igf2b - igf1ra	IGF	Secreted Signaling	PMID: 14604834
ECs 2	p-tCMs	igf2b	igf1ra	0.0212905	0	IGF2_IGF1R_3	igf2b - igf1ra	IGF	Secreted Signaling	PMID: 14604834
ECs 3	p-tCMs	igf2b	igf1ra	0.0125439	0	IGF2_IGF1R_3	igf2b - igf1ra	IGF	Secreted Signaling	PMID: 14604834
EPDCs 2	p-tCMs	igf2b	igf1ra	0.00859111	0	IGF2_IGF1R_3	igf2b - igf1ra	IGF	Secreted Signaling	PMID: 14604834
Mesenchymal	p-tCMs	igf2b	igf1ra	0.0124666	0	IGF2_IGF1R_3	igf2b - igf1ra	IGF	Secreted Signaling	PMID: 14604834
ECs 1	EPDCs 1	igf2b	igf1ra	0.0133815	0	IGF2_IGF1R_3	igf2b - igf1ra	IGF	Secreted Signaling	PMID: 14604834
ECs 2	EPDCs 1	igf2b	igf1ra	0.0353368	0	IGF2_IGF1R_3	igf2b - igf1ra	IGF	Secreted Signaling	PMID: 14604834
ECs 3	EPDCs 1	igf2b	igf1ra	0.0209431	0	IGF2_IGF1R_3	igf2b - igf1ra	IGF	Secreted Signaling	PMID: 14604834
EPDCs 1	EPDCs 1	igf2b	igf1ra	0.00648468	0	IGF2_IGF1R_3	igf2b - igf1ra	IGF	Secreted Signaling	PMID: 14604834
EPDCs 2	EPDCs 1	igf2b	igf1ra	0.0143822	0	IGF2_IGF1R_3	igf2b - igf1ra	IGF	Secreted Signaling	PMID: 14604834
Mesenchymal	EPDCs 1	igf2b	igf1ra	0.0208152	0	IGF2_IGF1R_3	igf2b - igf1ra	IGF	Secreted Signaling	PMID: 14604834
ECs 1	EPDCs 2	igf2b	igf1ra	0.034116	0	IGF2_IGF1R_3	igf2b - igf1ra	IGF	Secreted Signaling	PMID: 14604834
ECs 2	EPDCs 2	igf2b	igf1ra	0.0870881	0	IGF2_IGF1R_3	igf2b - igf1ra	IGF	Secreted Signaling	PMID: 14604834
ECs 3	EPDCs 2	igf2b	igf1ra	0.0527676	0	IGF2_IGF1R_3	igf2b - igf1ra	IGF	Secreted Signaling	PMID: 14604834
Coronary ECs	EPDCs 2	igf2b	igf1ra	0.0104369	0.03	IGF2_IGF1R_3	igf2b - igf1ra	IGF	Secreted Signaling	PMID: 14604834
EPDCs 1	EPDCs 2	igf2b	igf1ra	0.0167137	0	IGF2_IGF1R_3	igf2b - igf1ra	IGF	Secreted Signaling	PMID: 14604834
EPDCs 2	EPDCs 2	igf2b	igf1ra	0.0366097	0	IGF2_IGF1R_3	igf2b - igf1ra	IGF	Secreted Signaling	PMID: 14604834
Mesenchymal	EPDCs 2	igf2b	igf1ra	0.052456	0	IGF2_IGF1R_3	igf2b - igf1ra	IGF	Secreted Signaling	PMID: 14604834
Mural Cells 1	EPDCs 2	igf2b	igf1ra	0.0119711	0	IGF2_IGF1R_3	igf2b - igf1ra	IGF	Secreted Signaling	PMID: 14604834
ECs 1	Mesenchymal	igf2b	igf1ra	0.0338096	0	IGF2_IGF1R_3	igf2b - igf1ra	IGF	Secreted Signaling	PMID: 14604834
ECs 2	Mesenchymal	igf2b	igf1ra	0.0863486	0	IGF2_IGF1R_3	igf2b - igf1ra	IGF	Secreted Signaling	PMID: 14604834
ECs 3	Mesenchymal	igf2b	igf1ra	0.0523029	0	IGF2_IGF1R_3	igf2b - igf1ra	IGF	Secreted Signaling	PMID: 14604834
Coronary ECs	Mesenchymal	igf2b	igf1ra	0.0103409	0.01	IGF2_IGF1R_3	igf2b - igf1ra	IGF	Secreted Signaling	PMID: 14604834
EPDCs 1	Mesenchymal	igf2b	igf1ra	0.0165609	0	IGF2_IGF1R_3	igf2b - igf1ra	IGF	Secreted Signaling	PMID: 14604834
EPDCs 2	Mesenchymal	igf2b	igf1ra	0.0362819	0	IGF2_IGF1R_3	igf2b - igf1ra	IGF	Secreted Signaling	PMID: 14604834
Mesenchymal	Mesenchymal	igf2b	igf1ra	0.0519938	0	IGF2_IGF1R_3	igf2b - igf1ra	IGF	Secreted Signaling	PMID: 14604834
Mural Cells 1	Mesenchymal	igf2b	igf1ra	0.0118612	0	IGF2_IGF1R_3	igf2b - igf1ra	IGF	Secreted Signaling	PMID: 14604834
Mural Cells 2	Mesenchymal	igf2b	igf1ra	0.00859913	0.04	IGF2_IGF1R_3	igf2b - igf1ra	IGF	Secreted Signaling	PMID: 14604834
Macrophages	Mesenchymal	igf2b	igf1ra	0.00840298	0.04	IGF2_IGF1R_3	igf2b - igf1ra	IGF	Secreted Signaling	PMID: 14604834
ECs 1	Mural Cells 1	igf2b	igf1ra	0.0330204	0	IGF2_IGF1R_3	igf2b - igf1ra	IGF	Secreted Signaling	PMID: 14604834
ECs 2	Mural Cells 1	igf2b	igf1ra	0.0844401	0	IGF2_IGF1R_3	igf2b - igf1ra	IGF	Secreted Signaling	PMID: 14604834
ECs 3	Mural Cells 1	igf2b	igf1ra	0.0511048	0	IGF2_IGF1R_3	igf2b - igf1ra	IGF	Secreted Signaling	PMID: 14604834
Coronary ECs	Mural Cells 1	igf2b	igf1ra	0.0100938	0.02	IGF2_IGF1R_3	igf2b - igf1ra	IGF	Secreted Signaling	PMID: 14604834
EPDCs 1	Mural Cells 1	igf2b	igf1ra	0.0161676	0	IGF2_IGF1R_3	igf2b - igf1ra	IGF	Secreted Signaling	PMID: 14604834
EPDCs 2	Mural Cells 1	igf2b	igf1ra	0.035437	0	IGF2_IGF1R_3	igf2b - igf1ra	IGF	Secreted Signaling	PMID: 14604834
Mesenchymal	Mural Cells 1	igf2b	igf1ra	0.0508024	0	IGF2_IGF1R_3	igf2b - igf1ra	IGF	Secreted Signaling	PMID: 14604834
Mural Cells 1	Mural Cells 1	igf2b	igf1ra	0.0115782	0	IGF2_IGF1R_3	igf2b - igf1ra	IGF	Secreted Signaling	PMID: 14604834
Macrophages	Mural Cells 1	igf2b	igf1ra	0.00820179	0.04	IGF2_IGF1R_3	igf2b - igf1ra	IGF	Secreted Signaling	PMID: 14604834
ECs 1	ECs 3	igf2b	igf1rb	0.0119429	0	IGF2_IGF1R_4	igf2b - igf1rb	IGF	Secreted Signaling	PMID: 14604834
ECs 2	ECs 3	igf2b	igf1rb	0.0316136	0	IGF2_IGF1R_4	igf2b - igf1rb	IGF	Secreted Signaling	PMID: 14604834
ECs 3	ECs 3	igf2b	igf1rb	0.018707	0	IGF2_IGF1R_4	igf2b - igf1rb	IGF	Secreted Signaling	PMID: 14604834
Coronary ECs	ECs 3	igf2b	igf1rb	0.00359631	0	IGF2_IGF1R_4	igf2b - igf1rb	IGF	Secreted Signaling	PMID: 14604834
EPDCs 1	ECs 3	igf2b	igf1rb	0.0057832	0	IGF2_IGF1R_4	igf2b - igf1rb	IGF	Secreted Signaling	PMID: 14604834
EPDCs 2	ECs 3	igf2b	igf1rb	0.0128374	0	IGF2_IGF1R_4	igf2b - igf1rb	IGF	Secreted Signaling	PMID: 14604834
Mesenchymal	ECs 3	igf2b	igf1rb	0.0185926	0	IGF2_IGF1R_4	igf2b - igf1rb	IGF	Secreted Signaling	PMID: 14604834
Mural Cells 1	ECs 3	igf2b	igf1rb	0.00412917	0	IGF2_IGF1R_4	igf2b - igf1rb	IGF	Secreted Signaling	PMID: 14604834
Mural Cells 2	ECs 3	igf2b	igf1rb	0.00298714	0	IGF2_IGF1R_4	igf2b - igf1rb	IGF	Secreted Signaling	PMID: 14604834
Macrophages	ECs 3	igf2b	igf1rb	0.00291863	0	IGF2_IGF1R_4	igf2b - igf1rb	IGF	Secreted Signaling	PMID: 14604834
ECs 1	Coronary ECs	igf2b	igf1rb	0.00929817	0	IGF2_IGF1R_4	igf2b - igf1rb	IGF	Secreted Signaling	PMID: 14604834
ECs 2	Coronary ECs	igf2b	igf1rb	0.0247218	0	IGF2_IGF1R_4	igf2b - igf1rb	IGF	Secreted Signaling	PMID: 14604834
ECs 3	Coronary ECs	igf2b	igf1rb	0.0145865	0	IGF2_IGF1R_4	igf2b - igf1rb	IGF	Secreted Signaling	PMID: 14604834
Coronary ECs	Coronary ECs	igf2b	igf1rb	0.00279468	0.01	IGF2_IGF1R_4	igf2b - igf1rb	IGF	Secreted Signaling	PMID: 14604834
EPDCs 1	Coronary ECs	igf2b	igf1rb	0.00449632	0	IGF2_IGF1R_4	igf2b - igf1rb	IGF	Secreted Signaling	PMID: 14604834
EPDCs 2	Coronary ECs	igf2b	igf1rb	0.00999661	0	IGF2_IGF1R_4	igf2b - igf1rb	IGF	Secreted Signaling	PMID: 14604834
Mesenchymal	Coronary ECs	igf2b	igf1rb	0.0144969	0	IGF2_IGF1R_4	igf2b - igf1rb	IGF	Secreted Signaling	PMID: 14604834
Mural Cells 1	Coronary ECs	igf2b	igf1rb	0.00320916	0.01	IGF2_IGF1R_4	igf2b - igf1rb	IGF	Secreted Signaling	PMID: 14604834
Mural Cells 2	Coronary ECs	igf2b	igf1rb	0.00232099	0.01	IGF2_IGF1R_4	igf2b - igf1rb	IGF	Secreted Signaling	PMID: 14604834
Macrophages	Coronary ECs	igf2b	igf1rb	0.00226772	0.01	IGF2_IGF1R_4	igf2b - igf1rb	IGF	Secreted Signaling	PMID: 14604834
ECs 1	p-tCMs	igf2b	igf1rb	0.00887708	0	IGF2_IGF1R_4	igf2b - igf1rb	IGF	Secreted Signaling	PMID: 14604834
ECs 2	p-tCMs	igf2b	igf1rb	0.0236189	0	IGF2_IGF1R_4	igf2b - igf1rb	IGF	Secreted Signaling	PMID: 14604834
ECs 3	p-tCMs	igf2b	igf1rb	0.0139293	0	IGF2_IGF1R_4	igf2b - igf1rb	IGF	Secreted Signaling	PMID: 14604834
Coronary ECs	p-tCMs	igf2b	igf1rb	0.00266733	0	IGF2_IGF1R_4	igf2b - igf1rb	IGF	Secreted Signaling	PMID: 14604834
EPDCs 1	p-tCMs	igf2b	igf1rb	0.00429175	0	IGF2_IGF1R_4	igf2b - igf1rb	IGF	Secreted Signaling	PMID: 14604834
EPDCs 2	p-tCMs	igf2b	igf1rb	0.00954421	0	IGF2_IGF1R_4	igf2b - igf1rb	IGF	Secreted Signaling	PMID: 14604834
Mesenchymal	p-tCMs	igf2b	igf1rb	0.0138437	0	IGF2_IGF1R_4	igf2b - igf1rb	IGF	Secreted Signaling	PMID: 14604834
Mural Cells 1	p-tCMs	igf2b	igf1rb	0.00306297	0	IGF2_IGF1R_4	igf2b - igf1rb	IGF	Secreted Signaling	PMID: 14604834
Mural Cells 2	p-tCMs	igf2b	igf1rb	0.00221517	0	IGF2_IGF1R_4	igf2b - igf1rb	IGF	Secreted Signaling	PMID: 14604834
Macrophages	p-tCMs	igf2b	igf1rb	0.00216432	0	IGF2_IGF1R_4	igf2b - igf1rb	IGF	Secreted Signaling	PMID: 14604834
ECs 1	EPDCs 2	igf2b	igf1rb	0.00716202	0	IGF2_IGF1R_4	igf2b - igf1rb	IGF	Secreted Signaling	PMID: 14604834
ECs 2	EPDCs 2	igf2b	igf1rb	0.0191106	0	IGF2_IGF1R_4	igf2b - igf1rb	IGF	Secreted Signaling	PMID: 14604834
ECs 3	EPDCs 2	igf2b	igf1rb	0.0112492	0	IGF2_IGF1R_4	igf2b - igf1rb	IGF	Secreted Signaling	PMID: 14604834
Coronary ECs	EPDCs 2	igf2b	igf1rb	0.0021494	0	IGF2_IGF1R_4	igf2b - igf1rb	IGF	Secreted Signaling	PMID: 14604834
EPDCs 1	EPDCs 2	igf2b	igf1rb	0.00345949	0	IGF2_IGF1R_4	igf2b - igf1rb	IGF	Secreted Signaling	PMID: 14604834
EPDCs 2	EPDCs 2	igf2b	igf1rb	0.00770125	0	IGF2_IGF1R_4	igf2b - igf1rb	IGF	Secreted Signaling	PMID: 14604834
Mesenchymal	EPDCs 2	igf2b	igf1rb	0.0111799	0	IGF2_IGF1R_4	igf2b - igf1rb	IGF	Secreted Signaling	PMID: 14604834
Mural Cells 1	EPDCs 2	igf2b	igf1rb	0.0024684	0	IGF2_IGF1R_4	igf2b - igf1rb	IGF	Secreted Signaling	PMID: 14604834
Mural Cells 2	EPDCs 2	igf2b	igf1rb	0.00178488	0	IGF2_IGF1R_4	igf2b - igf1rb	IGF	Secreted Signaling	PMID: 14604834
Macrophages	EPDCs 2	igf2b	igf1rb	0.00174389	0	IGF2_IGF1R_4	igf2b - igf1rb	IGF	Secreted Signaling	PMID: 14604834
ECs 1	Mesenchymal	igf2b	igf1rb	0.0125953	0	IGF2_IGF1R_4	igf2b - igf1rb	IGF	Secreted Signaling	PMID: 14604834
ECs 2	Mesenchymal	igf2b	igf1rb	0.0333042	0	IGF2_IGF1R_4	igf2b - igf1rb	IGF	Secreted Signaling	PMID: 14604834
ECs 3	Mesenchymal	igf2b	igf1rb	0.0197215	0	IGF2_IGF1R_4	igf2b - igf1rb	IGF	Secreted Signaling	PMID: 14604834
Coronary ECs	Mesenchymal	igf2b	igf1rb	0.00379451	0	IGF2_IGF1R_4	igf2b - igf1rb	IGF	Secreted Signaling	PMID: 14604834
EPDCs 1	Mesenchymal	igf2b	igf1rb	0.00610118	0	IGF2_IGF1R_4	igf2b - igf1rb	IGF	Secreted Signaling	PMID: 14604834
EPDCs 2	Mesenchymal	igf2b	igf1rb	0.013538	0	IGF2_IGF1R_4	igf2b - igf1rb	IGF	Secreted Signaling	PMID: 14604834
Mesenchymal	Mesenchymal	igf2b	igf1rb	0.019601	0	IGF2_IGF1R_4	igf2b - igf1rb	IGF	Secreted Signaling	PMID: 14604834
Mural Cells 1	Mesenchymal	igf2b	igf1rb	0.00435661	0	IGF2_IGF1R_4	igf2b - igf1rb	IGF	Secreted Signaling	PMID: 14604834
Mural Cells 2	Mesenchymal	igf2b	igf1rb	0.00315187	0	IGF2_IGF1R_4	igf2b - igf1rb	IGF	Secreted Signaling	PMID: 14604834
Macrophages	Mesenchymal	igf2b	igf1rb	0.00307959	0	IGF2_IGF1R_4	igf2b - igf1rb	IGF	Secreted Signaling	PMID: 14604834
ECs 1	Mural Cells 1	igf2b	igf1rb	0.0104141	0	IGF2_IGF1R_4	igf2b - igf1rb	IGF	Secreted Signaling	PMID: 14604834
ECs 2	Mural Cells 1	igf2b	igf1rb	0.0276373	0	IGF2_IGF1R_4	igf2b - igf1rb	IGF	Secreted Signaling	PMID: 14604834
ECs 3	Mural Cells 1	igf2b	igf1rb	0.0163267	0	IGF2_IGF1R_4	igf2b - igf1rb	IGF	Secreted Signaling	PMID: 14604834
Coronary ECs	Mural Cells 1	igf2b	igf1rb	0.00313257	0	IGF2_IGF1R_4	igf2b - igf1rb	IGF	Secreted Signaling	PMID: 14604834
EPDCs 1	Mural Cells 1	igf2b	igf1rb	0.0050389	0	IGF2_IGF1R_4	igf2b - igf1rb	IGF	Secreted Signaling	PMID: 14604834
EPDCs 2	Mural Cells 1	igf2b	igf1rb	0.0111955	0	IGF2_IGF1R_4	igf2b - igf1rb	IGF	Secreted Signaling	PMID: 14604834
Mesenchymal	Mural Cells 1	igf2b	igf1rb	0.0162266	0	IGF2_IGF1R_4	igf2b - igf1rb	IGF	Secreted Signaling	PMID: 14604834
Mural Cells 1	Mural Cells 1	igf2b	igf1rb	0.00359697	0	IGF2_IGF1R_4	igf2b - igf1rb	IGF	Secreted Signaling	PMID: 14604834
Mural Cells 2	Mural Cells 1	igf2b	igf1rb	0.00260175	0	IGF2_IGF1R_4	igf2b - igf1rb	IGF	Secreted Signaling	PMID: 14604834
Macrophages	Mural Cells 1	igf2b	igf1rb	0.00254205	0	IGF2_IGF1R_4	igf2b - igf1rb	IGF	Secreted Signaling	PMID: 14604834
ECs 1	ECs 3	igf2b	igf2r	0.00300572	0	IGF2_IGF2R_1	igf2b - igf2r	IGF	Secreted Signaling	PMID: 14604834
ECs 2	ECs 3	igf2b	igf2r	0.00807666	0	IGF2_IGF2R_1	igf2b - igf2r	IGF	Secreted Signaling	PMID: 14604834
ECs 3	ECs 3	igf2b	igf2r	0.00473233	0	IGF2_IGF2R_1	igf2b - igf2r	IGF	Secreted Signaling	PMID: 14604834
Coronary ECs	ECs 3	igf2b	igf2r	0.000899414	0	IGF2_IGF2R_1	igf2b - igf2r	IGF	Secreted Signaling	PMID: 14604834
EPDCs 1	ECs 3	igf2b	igf2r	0.00144873	0	IGF2_IGF2R_1	igf2b - igf2r	IGF	Secreted Signaling	PMID: 14604834
EPDCs 2	ECs 3	igf2b	igf2r	0.00323305	0	IGF2_IGF2R_1	igf2b - igf2r	IGF	Secreted Signaling	PMID: 14604834
Mesenchymal	ECs 3	igf2b	igf2r	0.00470297	0	IGF2_IGF2R_1	igf2b - igf2r	IGF	Secreted Signaling	PMID: 14604834
Mural Cells 1	ECs 3	igf2b	igf2r	0.00103309	0	IGF2_IGF2R_1	igf2b - igf2r	IGF	Secreted Signaling	PMID: 14604834
Mural Cells 2	ECs 3	igf2b	igf2r	0.000746723	0	IGF2_IGF2R_1	igf2b - igf2r	IGF	Secreted Signaling	PMID: 14604834
Macrophages	ECs 3	igf2b	igf2r	0.000729558	0	IGF2_IGF2R_1	igf2b - igf2r	IGF	Secreted Signaling	PMID: 14604834
ECs 1	Macrophages	igf2b	igf2r	0.032192	0	IGF2_IGF2R_1	igf2b - igf2r	IGF	Secreted Signaling	PMID: 14604834
ECs 2	Macrophages	igf2b	igf2r	0.0824317	0	IGF2_IGF2R_1	igf2b - igf2r	IGF	Secreted Signaling	PMID: 14604834
ECs 3	Macrophages	igf2b	igf2r	0.0498461	0	IGF2_IGF2R_1	igf2b - igf2r	IGF	Secreted Signaling	PMID: 14604834
Coronary ECs	Macrophages	igf2b	igf2r	0.00983468	0	IGF2_IGF2R_1	igf2b - igf2r	IGF	Secreted Signaling	PMID: 14604834
EPDCs 1	Macrophages	igf2b	igf2r	0.0157551	0	IGF2_IGF2R_1	igf2b - igf2r	IGF	Secreted Signaling	PMID: 14604834
EPDCs 2	Macrophages	igf2b	igf2r	0.0345502	0	IGF2_IGF2R_1	igf2b - igf2r	IGF	Secreted Signaling	PMID: 14604834
Mesenchymal	Macrophages	igf2b	igf2r	0.0495507	0	IGF2_IGF2R_1	igf2b - igf2r	IGF	Secreted Signaling	PMID: 14604834
Mural Cells 1	Macrophages	igf2b	igf2r	0.0112814	0	IGF2_IGF2R_1	igf2b - igf2r	IGF	Secreted Signaling	PMID: 14604834
Mural Cells 2	Macrophages	igf2b	igf2r	0.00817749	0	IGF2_IGF2R_1	igf2b - igf2r	IGF	Secreted Signaling	PMID: 14604834
Macrophages	Macrophages	igf2b	igf2r	0.00799088	0	IGF2_IGF2R_1	igf2b - igf2r	IGF	Secreted Signaling	PMID: 14604834
ECs 1	T/NK/B	igf2b	igf2r	0.00709713	0	IGF2_IGF2R_1	igf2b - igf2r	IGF	Secreted Signaling	PMID: 14604834
ECs 2	T/NK/B	igf2b	igf2r	0.0189395	0	IGF2_IGF2R_1	igf2b - igf2r	IGF	Secreted Signaling	PMID: 14604834
ECs 3	T/NK/B	igf2b	igf2r	0.0111477	0	IGF2_IGF2R_1	igf2b - igf2r	IGF	Secreted Signaling	PMID: 14604834
Coronary ECs	T/NK/B	igf2b	igf2r	0.00212982	0	IGF2_IGF2R_1	igf2b - igf2r	IGF	Secreted Signaling	PMID: 14604834
EPDCs 1	T/NK/B	igf2b	igf2r	0.00342803	0	IGF2_IGF2R_1	igf2b - igf2r	IGF	Secreted Signaling	PMID: 14604834
EPDCs 2	T/NK/B	igf2b	igf2r	0.00763151	0	IGF2_IGF2R_1	igf2b - igf2r	IGF	Secreted Signaling	PMID: 14604834
Mesenchymal	T/NK/B	igf2b	igf2r	0.011079	0	IGF2_IGF2R_1	igf2b - igf2r	IGF	Secreted Signaling	PMID: 14604834
Mural Cells 1	T/NK/B	igf2b	igf2r	0.00244593	0	IGF2_IGF2R_1	igf2b - igf2r	IGF	Secreted Signaling	PMID: 14604834
Mural Cells 2	T/NK/B	igf2b	igf2r	0.00176862	0	IGF2_IGF2R_1	igf2b - igf2r	IGF	Secreted Signaling	PMID: 14604834
Macrophages	T/NK/B	igf2b	igf2r	0.00172801	0	IGF2_IGF2R_1	igf2b - igf2r	IGF	Secreted Signaling	PMID: 14604834
Mural Cells 2	Coronary ECs	cxcl12b	cxcr4a	0.0199996	0	CXCL12_CXCR4_1	cxcl12b - cxcr4a	CXCL	Secreted Signaling	KEGG: mmu04060
Mural Cells 2	Macrophages	cxcl12b	cxcr4b	0.0739091	0	CXCL12_CXCR4_2	cxcl12b - cxcr4b	CXCL	Secreted Signaling	KEGG: mmu04060
Mural Cells 2	T/NK/B	cxcl12b	cxcr4b	0.111352	0	CXCL12_CXCR4_2	cxcl12b - cxcr4b	CXCL	Secreted Signaling	KEGG: mmu04060
EPDCs 1	Coronary ECs	cxcl12a	cxcr4a	0.00410521	0	CXCL12_CXCR4_3	cxcl12a - cxcr4a	CXCL	Secreted Signaling	KEGG: mmu04060
EPDCs 1	Macrophages	cxcl12a	cxcr4b	0.0158644	0	CXCL12_CXCR4_4	cxcl12a - cxcr4b	CXCL	Secreted Signaling	KEGG: mmu04060
EPDCs 1	T/NK/B	cxcl12a	cxcr4b	0.0246853	0	CXCL12_CXCR4_4	cxcl12a - cxcr4b	CXCL	Secreted Signaling	KEGG: mmu04060
Mural Cells 2	Coronary ECs	cxcl12b	ackr3b	0.0607773	0	CXCL12_ACKR3_1	cxcl12b - ackr3b	CXCL	Secreted Signaling	KEGG: mmu04060
Mural Cells 2	Mesenchymal	cxcl12b	ackr3b	0.0114335	0	CXCL12_ACKR3_1	cxcl12b - ackr3b	CXCL	Secreted Signaling	KEGG: mmu04060
EPDCs 1	Coronary ECs	cxcl12a	ackr3b	0.0129021	0	CXCL12_ACKR3_3	cxcl12a - ackr3b	CXCL	Secreted Signaling	KEGG: mmu04060
EPDCs 1	Mesenchymal	cxcl12a	ackr3b	0.0023307	0	CXCL12_ACKR3_3	cxcl12a - ackr3b	CXCL	Secreted Signaling	KEGG: mmu04060
EPDCs 2	Macrophages	csf1a	si:zfos-1069f5.1	0.00422017	0	CSF1_CSF1R_4	csf1a - si:zfos-1069f5.1	CSF	Secreted Signaling	KEGG: mmu04060
EPDCs 2	Macrophages	csf1a	csf1ra	0.00315707	0	CSF1_CSF1R_5	csf1a - csf1ra	CSF	Secreted Signaling	KEGG: mmu04060
EPDCs 2	Macrophages	csf1a	csf1rb	0.00079488	0	CSF1_CSF1R_6	csf1a - csf1rb	CSF	Secreted Signaling	KEGG: mmu04060
Coronary ECs	Macrophages	il16	dicp3.1	0.00216354	0	IL16_CD4_7	il16 - dicp3.1	IL16	Secreted Signaling	KEGG: mmu04060
T/NK/B	Macrophages	il16	dicp3.1	0.00166421	0	IL16_CD4_7	il16 - dicp3.1	IL16	Secreted Signaling	KEGG: mmu04060
Coronary ECs	Macrophages	il16	zmp:0000000608	0.00187088	0	IL16_CD4_8	il16 - zmp:0000000608	IL16	Secreted Signaling	KEGG: mmu04060
T/NK/B	Macrophages	il16	zmp:0000000608	0.001439	0	IL16_CD4_8	il16 - zmp:0000000608	IL16	Secreted Signaling	KEGG: mmu04060
ECs 1	ECs 1	epoa	il4r.1	0.0156272	0	EPO_EPOR_1	epoa - il4r.1	EPO	Secreted Signaling	KEGG: mmu04060
ECs 2	ECs 1	epoa	il4r.1	0.0166341	0	EPO_EPOR_1	epoa - il4r.1	EPO	Secreted Signaling	KEGG: mmu04060
ECs 1	ECs 2	epoa	il4r.1	0.0724863	0	EPO_EPOR_1	epoa - il4r.1	EPO	Secreted Signaling	KEGG: mmu04060
ECs 2	ECs 2	epoa	il4r.1	0.0768708	0	EPO_EPOR_1	epoa - il4r.1	EPO	Secreted Signaling	KEGG: mmu04060
Mesenchymal	ECs 2	epoa	il4r.1	0.0161581	0	EPO_EPOR_1	epoa - il4r.1	EPO	Secreted Signaling	KEGG: mmu04060
ECs 1	ECs 3	epoa	il4r.1	0.0588152	0	EPO_EPOR_1	epoa - il4r.1	EPO	Secreted Signaling	KEGG: mmu04060
ECs 2	ECs 3	epoa	il4r.1	0.0624285	0	EPO_EPOR_1	epoa - il4r.1	EPO	Secreted Signaling	KEGG: mmu04060
Mesenchymal	ECs 3	epoa	il4r.1	0.0129621	0	EPO_EPOR_1	epoa - il4r.1	EPO	Secreted Signaling	KEGG: mmu04060
ECs 1	Coronary ECs	epoa	il4r.1	0.0506167	0	EPO_EPOR_1	epoa - il4r.1	EPO	Secreted Signaling	KEGG: mmu04060
ECs 2	Coronary ECs	epoa	il4r.1	0.0537551	0	EPO_EPOR_1	epoa - il4r.1	EPO	Secreted Signaling	KEGG: mmu04060
Mesenchymal	Coronary ECs	epoa	il4r.1	0.0110801	0	EPO_EPOR_1	epoa - il4r.1	EPO	Secreted Signaling	KEGG: mmu04060
ECs 1	EPDCs 1	epoa	il4r.1	0.0200189	0	EPO_EPOR_1	epoa - il4r.1	EPO	Secreted Signaling	KEGG: mmu04060
ECs 2	EPDCs 1	epoa	il4r.1	0.0213027	0	EPO_EPOR_1	epoa - il4r.1	EPO	Secreted Signaling	KEGG: mmu04060
ECs 1	EPDCs 2	epoa	il4r.1	0.0407639	0	EPO_EPOR_1	epoa - il4r.1	EPO	Secreted Signaling	KEGG: mmu04060
ECs 2	EPDCs 2	epoa	il4r.1	0.0433192	0	EPO_EPOR_1	epoa - il4r.1	EPO	Secreted Signaling	KEGG: mmu04060
Mesenchymal	EPDCs 2	epoa	il4r.1	0.0088515	0	EPO_EPOR_1	epoa - il4r.1	EPO	Secreted Signaling	KEGG: mmu04060
ECs 1	Mesenchymal	epoa	il4r.1	0.066827	0	EPO_EPOR_1	epoa - il4r.1	EPO	Secreted Signaling	KEGG: mmu04060
ECs 2	Mesenchymal	epoa	il4r.1	0.0708954	0	EPO_EPOR_1	epoa - il4r.1	EPO	Secreted Signaling	KEGG: mmu04060
Mesenchymal	Mesenchymal	epoa	il4r.1	0.0148262	0	EPO_EPOR_1	epoa - il4r.1	EPO	Secreted Signaling	KEGG: mmu04060
ECs 1	Mural Cells 1	epoa	il4r.1	0.0368196	0	EPO_EPOR_1	epoa - il4r.1	EPO	Secreted Signaling	KEGG: mmu04060
ECs 2	Mural Cells 1	epoa	il4r.1	0.0391378	0	EPO_EPOR_1	epoa - il4r.1	EPO	Secreted Signaling	KEGG: mmu04060
Mesenchymal	Mural Cells 1	epoa	il4r.1	0.0079694	0	EPO_EPOR_1	epoa - il4r.1	EPO	Secreted Signaling	KEGG: mmu04060
ECs 1	Mural Cells 2	epoa	il4r.1	0.046382	0	EPO_EPOR_1	epoa - il4r.1	EPO	Secreted Signaling	KEGG: mmu04060
ECs 2	Mural Cells 2	epoa	il4r.1	0.0492714	0	EPO_EPOR_1	epoa - il4r.1	EPO	Secreted Signaling	KEGG: mmu04060
Mesenchymal	Mural Cells 2	epoa	il4r.1	0.0101178	0.03	EPO_EPOR_1	epoa - il4r.1	EPO	Secreted Signaling	KEGG: mmu04060
ECs 1	Macrophages	epoa	il4r.1	0.00981564	0.02	EPO_EPOR_1	epoa - il4r.1	EPO	Secreted Signaling	KEGG: mmu04060
ECs 2	Macrophages	epoa	il4r.1	0.0104521	0.02	EPO_EPOR_1	epoa - il4r.1	EPO	Secreted Signaling	KEGG: mmu04060
ECs 1	ECs 3	epoa	il4r.2	0.00905683	0	EPO_EPOR_3	epoa - il4r.2	EPO	Secreted Signaling	KEGG: mmu04060
ECs 2	ECs 3	epoa	il4r.2	0.00964455	0	EPO_EPOR_3	epoa - il4r.2	EPO	Secreted Signaling	KEGG: mmu04060
Mesenchymal	ECs 3	epoa	il4r.2	0.001917	0	EPO_EPOR_3	epoa - il4r.2	EPO	Secreted Signaling	KEGG: mmu04060
ECs 1	Coronary ECs	epoa	il4r.2	0.00631486	0	EPO_EPOR_3	epoa - il4r.2	EPO	Secreted Signaling	KEGG: mmu04060
ECs 2	Coronary ECs	epoa	il4r.2	0.00672585	0	EPO_EPOR_3	epoa - il4r.2	EPO	Secreted Signaling	KEGG: mmu04060
Mesenchymal	Coronary ECs	epoa	il4r.2	0.00133372	0	EPO_EPOR_3	epoa - il4r.2	EPO	Secreted Signaling	KEGG: mmu04060
ECs 1	Mesenchymal	epoa	il4r.2	0.00779836	0	EPO_EPOR_3	epoa - il4r.2	EPO	Secreted Signaling	KEGG: mmu04060
ECs 2	Mesenchymal	epoa	il4r.2	0.0083051	0	EPO_EPOR_3	epoa - il4r.2	EPO	Secreted Signaling	KEGG: mmu04060
Mesenchymal	Mesenchymal	epoa	il4r.2	0.00164898	0	EPO_EPOR_3	epoa - il4r.2	EPO	Secreted Signaling	KEGG: mmu04060
Macrophages	Macrophages	csf3a	csf3r	0.00624536	0	CSF3_CSF3R_2	csf3a - csf3r	CSF3	Secreted Signaling	KEGG: mmu04060
Macrophages	ECs 1	tnfb	cd40	0.00399337	0	TNF_TNFRSF1B_1	tnfb - cd40	TNF	Secreted Signaling	KEGG: mmu04060
Macrophages	ECs 2	tnfb	cd40	0.00333404	0	TNF_TNFRSF1B_1	tnfb - cd40	TNF	Secreted Signaling	KEGG: mmu04060
Macrophages	ECs 3	tnfb	cd40	0.00521899	0	TNF_TNFRSF1B_1	tnfb - cd40	TNF	Secreted Signaling	KEGG: mmu04060
Macrophages	Coronary ECs	tnfb	cd40	0.0146225	0	TNF_TNFRSF1B_1	tnfb - cd40	TNF	Secreted Signaling	KEGG: mmu04060
Macrophages	EPDCs 1	tnfb	cd40	0.00619015	0	TNF_TNFRSF1B_1	tnfb - cd40	TNF	Secreted Signaling	KEGG: mmu04060
Macrophages	EPDCs 2	tnfb	cd40	0.00576173	0	TNF_TNFRSF1B_1	tnfb - cd40	TNF	Secreted Signaling	KEGG: mmu04060
Macrophages	Mesenchymal	tnfb	cd40	0.00505731	0	TNF_TNFRSF1B_1	tnfb - cd40	TNF	Secreted Signaling	KEGG: mmu04060
Macrophages	Mural Cells 1	tnfb	cd40	0.00473284	0	TNF_TNFRSF1B_1	tnfb - cd40	TNF	Secreted Signaling	KEGG: mmu04060
Macrophages	Macrophages	tnfb	cd40	0.0272928	0	TNF_TNFRSF1B_1	tnfb - cd40	TNF	Secreted Signaling	KEGG: mmu04060
Macrophages	T/NK/B	tnfb	cd40	0.00775876	0	TNF_TNFRSF1B_1	tnfb - cd40	TNF	Secreted Signaling	KEGG: mmu04060
Macrophages	EPDCs 1	tnfb	tnfrsf11a	0.00503007	0	TNF_TNFRSF1B_2	tnfb - tnfrsf11a	TNF	Secreted Signaling	KEGG: mmu04060
Macrophages	EPDCs 2	tnfb	tnfrsf11a	0.00521184	0	TNF_TNFRSF1B_2	tnfb - tnfrsf11a	TNF	Secreted Signaling	KEGG: mmu04060
Macrophages	Mesenchymal	tnfb	tnfrsf11a	0.00270008	0	TNF_TNFRSF1B_2	tnfb - tnfrsf11a	TNF	Secreted Signaling	KEGG: mmu04060
Macrophages	Mural Cells 1	tnfb	tnfrsf11a	0.00351655	0	TNF_TNFRSF1B_2	tnfb - tnfrsf11a	TNF	Secreted Signaling	KEGG: mmu04060
Macrophages	Macrophages	tnfb	tnfrsf11a	0.0216048	0	TNF_TNFRSF1B_2	tnfb - tnfrsf11a	TNF	Secreted Signaling	KEGG: mmu04060
Macrophages	Coronary ECs	tnfb	tnfrsf1b	0.00383804	0	TNF_TNFRSF1B_3	tnfb - tnfrsf1b	TNF	Secreted Signaling	KEGG: mmu04060
Macrophages	EPDCs 2	tnfb	tnfrsf1b	0.00379963	0	TNF_TNFRSF1B_3	tnfb - tnfrsf1b	TNF	Secreted Signaling	KEGG: mmu04060
Macrophages	Mesenchymal	tnfb	tnfrsf1b	0.00428213	0	TNF_TNFRSF1B_3	tnfb - tnfrsf1b	TNF	Secreted Signaling	KEGG: mmu04060
Macrophages	Mural Cells 1	tnfb	tnfrsf1b	0.00366567	0	TNF_TNFRSF1B_3	tnfb - tnfrsf1b	TNF	Secreted Signaling	KEGG: mmu04060
Macrophages	Macrophages	tnfb	tnfrsf1b	0.0333	0	TNF_TNFRSF1B_3	tnfb - tnfrsf1b	TNF	Secreted Signaling	KEGG: mmu04060
Macrophages	T/NK/B	tnfb	tnfrsf1b	0.00519541	0	TNF_TNFRSF1B_3	tnfb - tnfrsf1b	TNF	Secreted Signaling	KEGG: mmu04060
Macrophages	ECs 1	tnfb	cd40	0.00399337	0	LTA_TNFRSF1B_1	tnfb - cd40	LT	Secreted Signaling	KEGG: mmu04060
Macrophages	ECs 2	tnfb	cd40	0.00333404	0	LTA_TNFRSF1B_1	tnfb - cd40	LT	Secreted Signaling	KEGG: mmu04060
Macrophages	ECs 3	tnfb	cd40	0.00521899	0	LTA_TNFRSF1B_1	tnfb - cd40	LT	Secreted Signaling	KEGG: mmu04060
Macrophages	Coronary ECs	tnfb	cd40	0.0146225	0	LTA_TNFRSF1B_1	tnfb - cd40	LT	Secreted Signaling	KEGG: mmu04060
Macrophages	EPDCs 1	tnfb	cd40	0.00619015	0	LTA_TNFRSF1B_1	tnfb - cd40	LT	Secreted Signaling	KEGG: mmu04060
Macrophages	EPDCs 2	tnfb	cd40	0.00576173	0	LTA_TNFRSF1B_1	tnfb - cd40	LT	Secreted Signaling	KEGG: mmu04060
Macrophages	Mesenchymal	tnfb	cd40	0.00505731	0	LTA_TNFRSF1B_1	tnfb - cd40	LT	Secreted Signaling	KEGG: mmu04060
Macrophages	Mural Cells 1	tnfb	cd40	0.00473284	0	LTA_TNFRSF1B_1	tnfb - cd40	LT	Secreted Signaling	KEGG: mmu04060
Macrophages	Macrophages	tnfb	cd40	0.0272928	0	LTA_TNFRSF1B_1	tnfb - cd40	LT	Secreted Signaling	KEGG: mmu04060
Macrophages	T/NK/B	tnfb	cd40	0.00775876	0	LTA_TNFRSF1B_1	tnfb - cd40	LT	Secreted Signaling	KEGG: mmu04060
Macrophages	EPDCs 1	tnfb	tnfrsf11a	0.00503007	0	LTA_TNFRSF1B_2	tnfb - tnfrsf11a	LT	Secreted Signaling	KEGG: mmu04060
Macrophages	EPDCs 2	tnfb	tnfrsf11a	0.00521184	0	LTA_TNFRSF1B_2	tnfb - tnfrsf11a	LT	Secreted Signaling	KEGG: mmu04060
Macrophages	Mesenchymal	tnfb	tnfrsf11a	0.00270008	0	LTA_TNFRSF1B_2	tnfb - tnfrsf11a	LT	Secreted Signaling	KEGG: mmu04060
Macrophages	Mural Cells 1	tnfb	tnfrsf11a	0.00351655	0	LTA_TNFRSF1B_2	tnfb - tnfrsf11a	LT	Secreted Signaling	KEGG: mmu04060
Macrophages	Macrophages	tnfb	tnfrsf11a	0.0216048	0	LTA_TNFRSF1B_2	tnfb - tnfrsf11a	LT	Secreted Signaling	KEGG: mmu04060
Macrophages	Coronary ECs	tnfb	tnfrsf1b	0.00383804	0	LTA_TNFRSF1B_3	tnfb - tnfrsf1b	LT	Secreted Signaling	KEGG: mmu04060
Macrophages	EPDCs 2	tnfb	tnfrsf1b	0.00379963	0	LTA_TNFRSF1B_3	tnfb - tnfrsf1b	LT	Secreted Signaling	KEGG: mmu04060
Macrophages	Mesenchymal	tnfb	tnfrsf1b	0.00428213	0	LTA_TNFRSF1B_3	tnfb - tnfrsf1b	LT	Secreted Signaling	KEGG: mmu04060
Macrophages	Mural Cells 1	tnfb	tnfrsf1b	0.00366567	0	LTA_TNFRSF1B_3	tnfb - tnfrsf1b	LT	Secreted Signaling	KEGG: mmu04060
Macrophages	Macrophages	tnfb	tnfrsf1b	0.0333	0	LTA_TNFRSF1B_3	tnfb - tnfrsf1b	LT	Secreted Signaling	KEGG: mmu04060
Macrophages	T/NK/B	tnfb	tnfrsf1b	0.00519541	0	LTA_TNFRSF1B_3	tnfb - tnfrsf1b	LT	Secreted Signaling	KEGG: mmu04060
Macrophages	ECs 1	tnfb	cd40	0.00399337	0	LTA_TNFRSF14_1	tnfb - cd40	LT	Secreted Signaling	KEGG: mmu04060
Macrophages	ECs 2	tnfb	cd40	0.00333404	0	LTA_TNFRSF14_1	tnfb - cd40	LT	Secreted Signaling	KEGG: mmu04060
Macrophages	ECs 3	tnfb	cd40	0.00521899	0	LTA_TNFRSF14_1	tnfb - cd40	LT	Secreted Signaling	KEGG: mmu04060
Macrophages	Coronary ECs	tnfb	cd40	0.0146225	0	LTA_TNFRSF14_1	tnfb - cd40	LT	Secreted Signaling	KEGG: mmu04060
Macrophages	EPDCs 1	tnfb	cd40	0.00619015	0	LTA_TNFRSF14_1	tnfb - cd40	LT	Secreted Signaling	KEGG: mmu04060
Macrophages	EPDCs 2	tnfb	cd40	0.00576173	0	LTA_TNFRSF14_1	tnfb - cd40	LT	Secreted Signaling	KEGG: mmu04060
Macrophages	Mesenchymal	tnfb	cd40	0.00505731	0	LTA_TNFRSF14_1	tnfb - cd40	LT	Secreted Signaling	KEGG: mmu04060
Macrophages	Mural Cells 1	tnfb	cd40	0.00473284	0	LTA_TNFRSF14_1	tnfb - cd40	LT	Secreted Signaling	KEGG: mmu04060
Macrophages	Macrophages	tnfb	cd40	0.0272928	0	LTA_TNFRSF14_1	tnfb - cd40	LT	Secreted Signaling	KEGG: mmu04060
Macrophages	T/NK/B	tnfb	cd40	0.00775876	0	LTA_TNFRSF14_1	tnfb - cd40	LT	Secreted Signaling	KEGG: mmu04060
Macrophages	ECs 1	tnfb	tnfrsfa	0.0474313	0	LTA_TNFRSF14_2	tnfb - tnfrsfa	LT	Secreted Signaling	KEGG: mmu04060
Macrophages	ECs 2	tnfb	tnfrsfa	0.0410237	0	LTA_TNFRSF14_2	tnfb - tnfrsfa	LT	Secreted Signaling	KEGG: mmu04060
Macrophages	ECs 3	tnfb	tnfrsfa	0.0480909	0	LTA_TNFRSF14_2	tnfb - tnfrsfa	LT	Secreted Signaling	KEGG: mmu04060
Macrophages	Coronary ECs	tnfb	tnfrsfa	0.0501156	0	LTA_TNFRSF14_2	tnfb - tnfrsfa	LT	Secreted Signaling	KEGG: mmu04060
Macrophages	pCMs	tnfb	tnfrsfa	0.0225791	0	LTA_TNFRSF14_2	tnfb - tnfrsfa	LT	Secreted Signaling	KEGG: mmu04060
Macrophages	p-tCMs	tnfb	tnfrsfa	0.0156045	0	LTA_TNFRSF14_2	tnfb - tnfrsfa	LT	Secreted Signaling	KEGG: mmu04060
Macrophages	EPDCs 1	tnfb	tnfrsfa	0.0214497	0	LTA_TNFRSF14_2	tnfb - tnfrsfa	LT	Secreted Signaling	KEGG: mmu04060
Macrophages	EPDCs 2	tnfb	tnfrsfa	0.0235922	0	LTA_TNFRSF14_2	tnfb - tnfrsfa	LT	Secreted Signaling	KEGG: mmu04060
Macrophages	Mesenchymal	tnfb	tnfrsfa	0.0438376	0	LTA_TNFRSF14_2	tnfb - tnfrsfa	LT	Secreted Signaling	KEGG: mmu04060
Macrophages	Mural Cells 1	tnfb	tnfrsfa	0.0363716	0	LTA_TNFRSF14_2	tnfb - tnfrsfa	LT	Secreted Signaling	KEGG: mmu04060
Macrophages	Mural Cells 2	tnfb	tnfrsfa	0.0359758	0	LTA_TNFRSF14_2	tnfb - tnfrsfa	LT	Secreted Signaling	KEGG: mmu04060
Macrophages	Macrophages	tnfb	tnfrsfa	0.0288656	0	LTA_TNFRSF14_2	tnfb - tnfrsfa	LT	Secreted Signaling	KEGG: mmu04060
Macrophages	T/NK/B	tnfb	tnfrsfa	0.00901375	0	LTA_TNFRSF14_2	tnfb - tnfrsfa	LT	Secreted Signaling	KEGG: mmu04060
Macrophages	EPDCs 1	tnfb	tnfrsf11a	0.00503007	0	LTA_TNFRSF14_4	tnfb - tnfrsf11a	LT	Secreted Signaling	KEGG: mmu04060
Macrophages	EPDCs 2	tnfb	tnfrsf11a	0.00521184	0	LTA_TNFRSF14_4	tnfb - tnfrsf11a	LT	Secreted Signaling	KEGG: mmu04060
Macrophages	Mesenchymal	tnfb	tnfrsf11a	0.00270008	0	LTA_TNFRSF14_4	tnfb - tnfrsf11a	LT	Secreted Signaling	KEGG: mmu04060
Macrophages	Mural Cells 1	tnfb	tnfrsf11a	0.00351655	0	LTA_TNFRSF14_4	tnfb - tnfrsf11a	LT	Secreted Signaling	KEGG: mmu04060
Macrophages	Macrophages	tnfb	tnfrsf11a	0.0216048	0	LTA_TNFRSF14_4	tnfb - tnfrsf11a	LT	Secreted Signaling	KEGG: mmu04060
Macrophages	Coronary ECs	tnfb	tnfrsf1b	0.00383804	0	LTA_TNFRSF14_6	tnfb - tnfrsf1b	LT	Secreted Signaling	KEGG: mmu04060
Macrophages	EPDCs 2	tnfb	tnfrsf1b	0.00379963	0	LTA_TNFRSF14_6	tnfb - tnfrsf1b	LT	Secreted Signaling	KEGG: mmu04060
Macrophages	Mesenchymal	tnfb	tnfrsf1b	0.00428213	0	LTA_TNFRSF14_6	tnfb - tnfrsf1b	LT	Secreted Signaling	KEGG: mmu04060
Macrophages	Mural Cells 1	tnfb	tnfrsf1b	0.00366567	0	LTA_TNFRSF14_6	tnfb - tnfrsf1b	LT	Secreted Signaling	KEGG: mmu04060
Macrophages	Macrophages	tnfb	tnfrsf1b	0.0333	0	LTA_TNFRSF14_6	tnfb - tnfrsf1b	LT	Secreted Signaling	KEGG: mmu04060
Macrophages	T/NK/B	tnfb	tnfrsf1b	0.00519541	0	LTA_TNFRSF14_6	tnfb - tnfrsf1b	LT	Secreted Signaling	KEGG: mmu04060
EPDCs 2	EPDCs 2	ngfb	ngfrb	0.0103303	0	NGF_NGFR_3	ngfb - ngfrb	NGF	Secreted Signaling	KEGG: mmu04060
EPDCs 2	Mural Cells 2	ngfb	ngfrb	0.00409255	0	NGF_NGFR_3	ngfb - ngfrb	NGF	Secreted Signaling	KEGG: mmu04060
T/NK/B	ECs 1	nampta	insrb	0.00162361	0	NAMPT_INSR_1	nampta - insrb	VISFATIN	Secreted Signaling	PMID: 28490838
T/NK/B	ECs 2	nampta	insrb	0.00454609	0	NAMPT_INSR_1	nampta - insrb	VISFATIN	Secreted Signaling	PMID: 28490838
T/NK/B	ECs 3	nampta	insrb	0.00302121	0	NAMPT_INSR_1	nampta - insrb	VISFATIN	Secreted Signaling	PMID: 28490838
T/NK/B	Coronary ECs	nampta	insrb	0.00571463	0	NAMPT_INSR_1	nampta - insrb	VISFATIN	Secreted Signaling	PMID: 28490838
T/NK/B	pCMs	nampta	insrb	0.00188108	0	NAMPT_INSR_1	nampta - insrb	VISFATIN	Secreted Signaling	PMID: 28490838
T/NK/B	p-tCMs	nampta	insrb	0.00150215	0	NAMPT_INSR_1	nampta - insrb	VISFATIN	Secreted Signaling	PMID: 28490838
T/NK/B	EPDCs 1	nampta	insrb	0.00175498	0	NAMPT_INSR_1	nampta - insrb	VISFATIN	Secreted Signaling	PMID: 28490838
T/NK/B	EPDCs 2	nampta	insrb	0.00431794	0	NAMPT_INSR_1	nampta - insrb	VISFATIN	Secreted Signaling	PMID: 28490838
T/NK/B	Mesenchymal	nampta	insrb	0.00362501	0	NAMPT_INSR_1	nampta - insrb	VISFATIN	Secreted Signaling	PMID: 28490838
T/NK/B	Mural Cells 1	nampta	insrb	0.00444906	0	NAMPT_INSR_1	nampta - insrb	VISFATIN	Secreted Signaling	PMID: 28490838
T/NK/B	Mural Cells 2	nampta	insrb	0.00476274	0	NAMPT_INSR_1	nampta - insrb	VISFATIN	Secreted Signaling	PMID: 28490838
T/NK/B	Macrophages	nampta	insrb	0.00105615	0	NAMPT_INSR_1	nampta - insrb	VISFATIN	Secreted Signaling	PMID: 28490838
T/NK/B	T/NK/B	nampta	insrb	0.00154946	0	NAMPT_INSR_1	nampta - insrb	VISFATIN	Secreted Signaling	PMID: 28490838
T/NK/B	ECs 1	nampta	insra	0.00641397	0	NAMPT_INSR_2	nampta - insra	VISFATIN	Secreted Signaling	PMID: 28490838
T/NK/B	ECs 2	nampta	insra	0.00122612	0	NAMPT_INSR_2	nampta - insra	VISFATIN	Secreted Signaling	PMID: 28490838
T/NK/B	ECs 3	nampta	insra	0.000909269	0	NAMPT_INSR_2	nampta - insra	VISFATIN	Secreted Signaling	PMID: 28490838
T/NK/B	Coronary ECs	nampta	insra	0.00189319	0	NAMPT_INSR_2	nampta - insra	VISFATIN	Secreted Signaling	PMID: 28490838
T/NK/B	EPDCs 2	nampta	insra	0.00057079	0	NAMPT_INSR_2	nampta - insra	VISFATIN	Secreted Signaling	PMID: 28490838
T/NK/B	Mesenchymal	nampta	insra	0.00102179	0	NAMPT_INSR_2	nampta - insra	VISFATIN	Secreted Signaling	PMID: 28490838
T/NK/B	Mural Cells 1	nampta	insra	0.000626714	0	NAMPT_INSR_2	nampta - insra	VISFATIN	Secreted Signaling	PMID: 28490838
Coronary ECs	ECs 1	angptl4	sdc2	0.0104847	0	ANGPTL4_SDC2	angptl4 - sdc2	ANGPTL	Secreted Signaling	PMID: 29017031
pCMs	ECs 1	angptl4	sdc2	0.0113653	0	ANGPTL4_SDC2	angptl4 - sdc2	ANGPTL	Secreted Signaling	PMID: 29017031
p-tCMs	ECs 1	angptl4	sdc2	0.0113073	0	ANGPTL4_SDC2	angptl4 - sdc2	ANGPTL	Secreted Signaling	PMID: 29017031
EPDCs 1	ECs 1	angptl4	sdc2	0.016543	0	ANGPTL4_SDC2	angptl4 - sdc2	ANGPTL	Secreted Signaling	PMID: 29017031
EPDCs 2	ECs 1	angptl4	sdc2	0.0257182	0	ANGPTL4_SDC2	angptl4 - sdc2	ANGPTL	Secreted Signaling	PMID: 29017031
Mesenchymal	ECs 1	angptl4	sdc2	0.0114387	0	ANGPTL4_SDC2	angptl4 - sdc2	ANGPTL	Secreted Signaling	PMID: 29017031
Mural Cells 1	ECs 1	angptl4	sdc2	0.0291762	0	ANGPTL4_SDC2	angptl4 - sdc2	ANGPTL	Secreted Signaling	PMID: 29017031
Mural Cells 2	ECs 1	angptl4	sdc2	0.0185209	0	ANGPTL4_SDC2	angptl4 - sdc2	ANGPTL	Secreted Signaling	PMID: 29017031
Coronary ECs	ECs 2	angptl4	sdc2	0.00373428	0	ANGPTL4_SDC2	angptl4 - sdc2	ANGPTL	Secreted Signaling	PMID: 29017031
pCMs	ECs 2	angptl4	sdc2	0.00405027	0	ANGPTL4_SDC2	angptl4 - sdc2	ANGPTL	Secreted Signaling	PMID: 29017031
p-tCMs	ECs 2	angptl4	sdc2	0.00402943	0	ANGPTL4_SDC2	angptl4 - sdc2	ANGPTL	Secreted Signaling	PMID: 29017031
EPDCs 1	ECs 2	angptl4	sdc2	0.00591538	0	ANGPTL4_SDC2	angptl4 - sdc2	ANGPTL	Secreted Signaling	PMID: 29017031
EPDCs 2	ECs 2	angptl4	sdc2	0.00925166	0	ANGPTL4_SDC2	angptl4 - sdc2	ANGPTL	Secreted Signaling	PMID: 29017031
Mesenchymal	ECs 2	angptl4	sdc2	0.0040766	0	ANGPTL4_SDC2	angptl4 - sdc2	ANGPTL	Secreted Signaling	PMID: 29017031
Mural Cells 1	ECs 2	angptl4	sdc2	0.0105195	0	ANGPTL4_SDC2	angptl4 - sdc2	ANGPTL	Secreted Signaling	PMID: 29017031
Mural Cells 2	ECs 2	angptl4	sdc2	0.00663121	0	ANGPTL4_SDC2	angptl4 - sdc2	ANGPTL	Secreted Signaling	PMID: 29017031
Coronary ECs	ECs 3	angptl4	sdc2	0.0114936	0	ANGPTL4_SDC2	angptl4 - sdc2	ANGPTL	Secreted Signaling	PMID: 29017031
pCMs	ECs 3	angptl4	sdc2	0.012458	0	ANGPTL4_SDC2	angptl4 - sdc2	ANGPTL	Secreted Signaling	PMID: 29017031
p-tCMs	ECs 3	angptl4	sdc2	0.0123944	0	ANGPTL4_SDC2	angptl4 - sdc2	ANGPTL	Secreted Signaling	PMID: 29017031
EPDCs 1	ECs 3	angptl4	sdc2	0.0181244	0	ANGPTL4_SDC2	angptl4 - sdc2	ANGPTL	Secreted Signaling	PMID: 29017031
EPDCs 2	ECs 3	angptl4	sdc2	0.0281515	0	ANGPTL4_SDC2	angptl4 - sdc2	ANGPTL	Secreted Signaling	PMID: 29017031
Mesenchymal	ECs 3	angptl4	sdc2	0.0125383	0	ANGPTL4_SDC2	angptl4 - sdc2	ANGPTL	Secreted Signaling	PMID: 29017031
Mural Cells 1	ECs 3	angptl4	sdc2	0.0319259	0	ANGPTL4_SDC2	angptl4 - sdc2	ANGPTL	Secreted Signaling	PMID: 29017031
Mural Cells 2	ECs 3	angptl4	sdc2	0.0202874	0	ANGPTL4_SDC2	angptl4 - sdc2	ANGPTL	Secreted Signaling	PMID: 29017031
Coronary ECs	Coronary ECs	angptl4	sdc2	0.0023802	0.02	ANGPTL4_SDC2	angptl4 - sdc2	ANGPTL	Secreted Signaling	PMID: 29017031
pCMs	Coronary ECs	angptl4	sdc2	0.00258191	0	ANGPTL4_SDC2	angptl4 - sdc2	ANGPTL	Secreted Signaling	PMID: 29017031
p-tCMs	Coronary ECs	angptl4	sdc2	0.0025686	0	ANGPTL4_SDC2	angptl4 - sdc2	ANGPTL	Secreted Signaling	PMID: 29017031
EPDCs 1	Coronary ECs	angptl4	sdc2	0.00377341	0	ANGPTL4_SDC2	angptl4 - sdc2	ANGPTL	Secreted Signaling	PMID: 29017031
EPDCs 2	Coronary ECs	angptl4	sdc2	0.0059088	0	ANGPTL4_SDC2	angptl4 - sdc2	ANGPTL	Secreted Signaling	PMID: 29017031
Mesenchymal	Coronary ECs	angptl4	sdc2	0.00259872	0	ANGPTL4_SDC2	angptl4 - sdc2	ANGPTL	Secreted Signaling	PMID: 29017031
Mural Cells 1	Coronary ECs	angptl4	sdc2	0.00672166	0	ANGPTL4_SDC2	angptl4 - sdc2	ANGPTL	Secreted Signaling	PMID: 29017031
Mural Cells 2	Coronary ECs	angptl4	sdc2	0.00423114	0.01	ANGPTL4_SDC2	angptl4 - sdc2	ANGPTL	Secreted Signaling	PMID: 29017031
Coronary ECs	pCMs	angptl4	sdc2	0.00128084	0.03	ANGPTL4_SDC2	angptl4 - sdc2	ANGPTL	Secreted Signaling	PMID: 29017031
pCMs	pCMs	angptl4	sdc2	0.00138951	0	ANGPTL4_SDC2	angptl4 - sdc2	ANGPTL	Secreted Signaling	PMID: 29017031
p-tCMs	pCMs	angptl4	sdc2	0.00138234	0	ANGPTL4_SDC2	angptl4 - sdc2	ANGPTL	Secreted Signaling	PMID: 29017031
EPDCs 1	pCMs	angptl4	sdc2	0.00203187	0	ANGPTL4_SDC2	angptl4 - sdc2	ANGPTL	Secreted Signaling	PMID: 29017031
EPDCs 2	pCMs	angptl4	sdc2	0.00318486	0	ANGPTL4_SDC2	angptl4 - sdc2	ANGPTL	Secreted Signaling	PMID: 29017031
Mesenchymal	pCMs	angptl4	sdc2	0.00139857	0	ANGPTL4_SDC2	angptl4 - sdc2	ANGPTL	Secreted Signaling	PMID: 29017031
Mural Cells 1	pCMs	angptl4	sdc2	0.00362436	0	ANGPTL4_SDC2	angptl4 - sdc2	ANGPTL	Secreted Signaling	PMID: 29017031
Mural Cells 2	pCMs	angptl4	sdc2	0.00227882	0.04	ANGPTL4_SDC2	angptl4 - sdc2	ANGPTL	Secreted Signaling	PMID: 29017031
Coronary ECs	p-tCMs	angptl4	sdc2	0.00133556	0.03	ANGPTL4_SDC2	angptl4 - sdc2	ANGPTL	Secreted Signaling	PMID: 29017031
pCMs	p-tCMs	angptl4	sdc2	0.00144887	0	ANGPTL4_SDC2	angptl4 - sdc2	ANGPTL	Secreted Signaling	PMID: 29017031
p-tCMs	p-tCMs	angptl4	sdc2	0.00144139	0	ANGPTL4_SDC2	angptl4 - sdc2	ANGPTL	Secreted Signaling	PMID: 29017031
EPDCs 1	p-tCMs	angptl4	sdc2	0.00211861	0	ANGPTL4_SDC2	angptl4 - sdc2	ANGPTL	Secreted Signaling	PMID: 29017031
EPDCs 2	p-tCMs	angptl4	sdc2	0.00332066	0	ANGPTL4_SDC2	angptl4 - sdc2	ANGPTL	Secreted Signaling	PMID: 29017031
Mesenchymal	p-tCMs	angptl4	sdc2	0.00145831	0	ANGPTL4_SDC2	angptl4 - sdc2	ANGPTL	Secreted Signaling	PMID: 29017031
Mural Cells 1	p-tCMs	angptl4	sdc2	0.00377882	0	ANGPTL4_SDC2	angptl4 - sdc2	ANGPTL	Secreted Signaling	PMID: 29017031
Mural Cells 2	p-tCMs	angptl4	sdc2	0.00237608	0.04	ANGPTL4_SDC2	angptl4 - sdc2	ANGPTL	Secreted Signaling	PMID: 29017031
Coronary ECs	EPDCs 1	angptl4	sdc2	0.011969	0	ANGPTL4_SDC2	angptl4 - sdc2	ANGPTL	Secreted Signaling	PMID: 29017031
pCMs	EPDCs 1	angptl4	sdc2	0.0129727	0	ANGPTL4_SDC2	angptl4 - sdc2	ANGPTL	Secreted Signaling	PMID: 29017031
p-tCMs	EPDCs 1	angptl4	sdc2	0.0129066	0	ANGPTL4_SDC2	angptl4 - sdc2	ANGPTL	Secreted Signaling	PMID: 29017031
EPDCs 1	EPDCs 1	angptl4	sdc2	0.0188687	0	ANGPTL4_SDC2	angptl4 - sdc2	ANGPTL	Secreted Signaling	PMID: 29017031
EPDCs 2	EPDCs 1	angptl4	sdc2	0.0292954	0	ANGPTL4_SDC2	angptl4 - sdc2	ANGPTL	Secreted Signaling	PMID: 29017031
Mesenchymal	EPDCs 1	angptl4	sdc2	0.0130563	0	ANGPTL4_SDC2	angptl4 - sdc2	ANGPTL	Secreted Signaling	PMID: 29017031
Mural Cells 1	EPDCs 1	angptl4	sdc2	0.033218	0	ANGPTL4_SDC2	angptl4 - sdc2	ANGPTL	Secreted Signaling	PMID: 29017031
Mural Cells 2	EPDCs 1	angptl4	sdc2	0.0211187	0	ANGPTL4_SDC2	angptl4 - sdc2	ANGPTL	Secreted Signaling	PMID: 29017031
Coronary ECs	EPDCs 2	angptl4	sdc2	0.00679493	0	ANGPTL4_SDC2	angptl4 - sdc2	ANGPTL	Secreted Signaling	PMID: 29017031
pCMs	EPDCs 2	angptl4	sdc2	0.00736799	0	ANGPTL4_SDC2	angptl4 - sdc2	ANGPTL	Secreted Signaling	PMID: 29017031
p-tCMs	EPDCs 2	angptl4	sdc2	0.0073302	0	ANGPTL4_SDC2	angptl4 - sdc2	ANGPTL	Secreted Signaling	PMID: 29017031
EPDCs 1	EPDCs 2	angptl4	sdc2	0.0107444	0	ANGPTL4_SDC2	angptl4 - sdc2	ANGPTL	Secreted Signaling	PMID: 29017031
EPDCs 2	EPDCs 2	angptl4	sdc2	0.0167583	0	ANGPTL4_SDC2	angptl4 - sdc2	ANGPTL	Secreted Signaling	PMID: 29017031
Mesenchymal	EPDCs 2	angptl4	sdc2	0.00741573	0	ANGPTL4_SDC2	angptl4 - sdc2	ANGPTL	Secreted Signaling	PMID: 29017031
Mural Cells 1	EPDCs 2	angptl4	sdc2	0.0190352	0	ANGPTL4_SDC2	angptl4 - sdc2	ANGPTL	Secreted Signaling	PMID: 29017031
Mural Cells 2	EPDCs 2	angptl4	sdc2	0.0120375	0	ANGPTL4_SDC2	angptl4 - sdc2	ANGPTL	Secreted Signaling	PMID: 29017031
Coronary ECs	Mesenchymal	angptl4	sdc2	0.0147846	0	ANGPTL4_SDC2	angptl4 - sdc2	ANGPTL	Secreted Signaling	PMID: 29017031
pCMs	Mesenchymal	angptl4	sdc2	0.0160206	0	ANGPTL4_SDC2	angptl4 - sdc2	ANGPTL	Secreted Signaling	PMID: 29017031
p-tCMs	Mesenchymal	angptl4	sdc2	0.0159392	0	ANGPTL4_SDC2	angptl4 - sdc2	ANGPTL	Secreted Signaling	PMID: 29017031
EPDCs 1	Mesenchymal	angptl4	sdc2	0.0232692	0	ANGPTL4_SDC2	angptl4 - sdc2	ANGPTL	Secreted Signaling	PMID: 29017031
EPDCs 2	Mesenchymal	angptl4	sdc2	0.0360382	0	ANGPTL4_SDC2	angptl4 - sdc2	ANGPTL	Secreted Signaling	PMID: 29017031
Mesenchymal	Mesenchymal	angptl4	sdc2	0.0161235	0	ANGPTL4_SDC2	angptl4 - sdc2	ANGPTL	Secreted Signaling	PMID: 29017031
Mural Cells 1	Mesenchymal	angptl4	sdc2	0.0408256	0	ANGPTL4_SDC2	angptl4 - sdc2	ANGPTL	Secreted Signaling	PMID: 29017031
Mural Cells 2	Mesenchymal	angptl4	sdc2	0.02603	0	ANGPTL4_SDC2	angptl4 - sdc2	ANGPTL	Secreted Signaling	PMID: 29017031
Coronary ECs	Mural Cells 1	angptl4	sdc2	0.010867	0	ANGPTL4_SDC2	angptl4 - sdc2	ANGPTL	Secreted Signaling	PMID: 29017031
pCMs	Mural Cells 1	angptl4	sdc2	0.0117794	0	ANGPTL4_SDC2	angptl4 - sdc2	ANGPTL	Secreted Signaling	PMID: 29017031
p-tCMs	Mural Cells 1	angptl4	sdc2	0.0117192	0	ANGPTL4_SDC2	angptl4 - sdc2	ANGPTL	Secreted Signaling	PMID: 29017031
EPDCs 1	Mural Cells 1	angptl4	sdc2	0.0171424	0	ANGPTL4_SDC2	angptl4 - sdc2	ANGPTL	Secreted Signaling	PMID: 29017031
EPDCs 2	Mural Cells 1	angptl4	sdc2	0.026641	0	ANGPTL4_SDC2	angptl4 - sdc2	ANGPTL	Secreted Signaling	PMID: 29017031
Mesenchymal	Mural Cells 1	angptl4	sdc2	0.0118554	0	ANGPTL4_SDC2	angptl4 - sdc2	ANGPTL	Secreted Signaling	PMID: 29017031
Mural Cells 1	Mural Cells 1	angptl4	sdc2	0.0302193	0	ANGPTL4_SDC2	angptl4 - sdc2	ANGPTL	Secreted Signaling	PMID: 29017031
Mural Cells 2	Mural Cells 1	angptl4	sdc2	0.0191906	0	ANGPTL4_SDC2	angptl4 - sdc2	ANGPTL	Secreted Signaling	PMID: 29017031
Coronary ECs	Mural Cells 2	angptl4	sdc2	0.00928818	0	ANGPTL4_SDC2	angptl4 - sdc2	ANGPTL	Secreted Signaling	PMID: 29017031
pCMs	Mural Cells 2	angptl4	sdc2	0.0100694	0	ANGPTL4_SDC2	angptl4 - sdc2	ANGPTL	Secreted Signaling	PMID: 29017031
p-tCMs	Mural Cells 2	angptl4	sdc2	0.0100179	0	ANGPTL4_SDC2	angptl4 - sdc2	ANGPTL	Secreted Signaling	PMID: 29017031
EPDCs 1	Mural Cells 2	angptl4	sdc2	0.0146654	0	ANGPTL4_SDC2	angptl4 - sdc2	ANGPTL	Secreted Signaling	PMID: 29017031
EPDCs 2	Mural Cells 2	angptl4	sdc2	0.0228234	0	ANGPTL4_SDC2	angptl4 - sdc2	ANGPTL	Secreted Signaling	PMID: 29017031
Mesenchymal	Mural Cells 2	angptl4	sdc2	0.0101345	0	ANGPTL4_SDC2	angptl4 - sdc2	ANGPTL	Secreted Signaling	PMID: 29017031
Mural Cells 1	Mural Cells 2	angptl4	sdc2	0.0259026	0	ANGPTL4_SDC2	angptl4 - sdc2	ANGPTL	Secreted Signaling	PMID: 29017031
Mural Cells 2	Mural Cells 2	angptl4	sdc2	0.0164226	0	ANGPTL4_SDC2	angptl4 - sdc2	ANGPTL	Secreted Signaling	PMID: 29017031
Coronary ECs	Macrophages	angptl4	sdc2	0.00301352	0.01	ANGPTL4_SDC2	angptl4 - sdc2	ANGPTL	Secreted Signaling	PMID: 29017031
pCMs	Macrophages	angptl4	sdc2	0.00326872	0	ANGPTL4_SDC2	angptl4 - sdc2	ANGPTL	Secreted Signaling	PMID: 29017031
p-tCMs	Macrophages	angptl4	sdc2	0.00325189	0	ANGPTL4_SDC2	angptl4 - sdc2	ANGPTL	Secreted Signaling	PMID: 29017031
EPDCs 1	Macrophages	angptl4	sdc2	0.00477567	0	ANGPTL4_SDC2	angptl4 - sdc2	ANGPTL	Secreted Signaling	PMID: 29017031
EPDCs 2	Macrophages	angptl4	sdc2	0.00747398	0	ANGPTL4_SDC2	angptl4 - sdc2	ANGPTL	Secreted Signaling	PMID: 29017031
Mesenchymal	Macrophages	angptl4	sdc2	0.00328999	0	ANGPTL4_SDC2	angptl4 - sdc2	ANGPTL	Secreted Signaling	PMID: 29017031
Mural Cells 1	Macrophages	angptl4	sdc2	0.00850031	0	ANGPTL4_SDC2	angptl4 - sdc2	ANGPTL	Secreted Signaling	PMID: 29017031
Mural Cells 2	Macrophages	angptl4	sdc2	0.00535432	0.01	ANGPTL4_SDC2	angptl4 - sdc2	ANGPTL	Secreted Signaling	PMID: 29017031
Coronary ECs	T/NK/B	angptl4	sdc2	0.00242011	0.02	ANGPTL4_SDC2	angptl4 - sdc2	ANGPTL	Secreted Signaling	PMID: 29017031
pCMs	T/NK/B	angptl4	sdc2	0.00262519	0	ANGPTL4_SDC2	angptl4 - sdc2	ANGPTL	Secreted Signaling	PMID: 29017031
p-tCMs	T/NK/B	angptl4	sdc2	0.00261166	0	ANGPTL4_SDC2	angptl4 - sdc2	ANGPTL	Secreted Signaling	PMID: 29017031
EPDCs 1	T/NK/B	angptl4	sdc2	0.0038366	0	ANGPTL4_SDC2	angptl4 - sdc2	ANGPTL	Secreted Signaling	PMID: 29017031
EPDCs 2	T/NK/B	angptl4	sdc2	0.00600753	0	ANGPTL4_SDC2	angptl4 - sdc2	ANGPTL	Secreted Signaling	PMID: 29017031
Mesenchymal	T/NK/B	angptl4	sdc2	0.00264229	0	ANGPTL4_SDC2	angptl4 - sdc2	ANGPTL	Secreted Signaling	PMID: 29017031
Mural Cells 1	T/NK/B	angptl4	sdc2	0.00683388	0	ANGPTL4_SDC2	angptl4 - sdc2	ANGPTL	Secreted Signaling	PMID: 29017031
Mural Cells 2	T/NK/B	angptl4	sdc2	0.00430196	0.01	ANGPTL4_SDC2	angptl4 - sdc2	ANGPTL	Secreted Signaling	PMID: 29017031
Coronary ECs	ECs 1	angptl4	sdc4	0.0177523	0	ANGPTL4_SDC4	angptl4 - sdc4	ANGPTL	Secreted Signaling	PMID: 29017031
pCMs	ECs 1	angptl4	sdc4	0.0192315	0	ANGPTL4_SDC4	angptl4 - sdc4	ANGPTL	Secreted Signaling	PMID: 29017031
p-tCMs	ECs 1	angptl4	sdc4	0.0191341	0	ANGPTL4_SDC4	angptl4 - sdc4	ANGPTL	Secreted Signaling	PMID: 29017031
EPDCs 1	ECs 1	angptl4	sdc4	0.0278917	0	ANGPTL4_SDC4	angptl4 - sdc4	ANGPTL	Secreted Signaling	PMID: 29017031
EPDCs 2	ECs 1	angptl4	sdc4	0.0430854	0	ANGPTL4_SDC4	angptl4 - sdc4	ANGPTL	Secreted Signaling	PMID: 29017031
Mesenchymal	ECs 1	angptl4	sdc4	0.0193546	0	ANGPTL4_SDC4	angptl4 - sdc4	ANGPTL	Secreted Signaling	PMID: 29017031
Mural Cells 1	ECs 1	angptl4	sdc4	0.0487617	0	ANGPTL4_SDC4	angptl4 - sdc4	ANGPTL	Secreted Signaling	PMID: 29017031
Mural Cells 2	ECs 1	angptl4	sdc4	0.0311835	0	ANGPTL4_SDC4	angptl4 - sdc4	ANGPTL	Secreted Signaling	PMID: 29017031
Coronary ECs	ECs 2	angptl4	sdc4	0.0143166	0	ANGPTL4_SDC4	angptl4 - sdc4	ANGPTL	Secreted Signaling	PMID: 29017031
pCMs	ECs 2	angptl4	sdc4	0.0155141	0	ANGPTL4_SDC4	angptl4 - sdc4	ANGPTL	Secreted Signaling	PMID: 29017031
p-tCMs	ECs 2	angptl4	sdc4	0.0154352	0	ANGPTL4_SDC4	angptl4 - sdc4	ANGPTL	Secreted Signaling	PMID: 29017031
EPDCs 1	ECs 2	angptl4	sdc4	0.0225387	0	ANGPTL4_SDC4	angptl4 - sdc4	ANGPTL	Secreted Signaling	PMID: 29017031
EPDCs 2	ECs 2	angptl4	sdc4	0.0349212	0	ANGPTL4_SDC4	angptl4 - sdc4	ANGPTL	Secreted Signaling	PMID: 29017031
Mesenchymal	ECs 2	angptl4	sdc4	0.0156138	0	ANGPTL4_SDC4	angptl4 - sdc4	ANGPTL	Secreted Signaling	PMID: 29017031
Mural Cells 1	ECs 2	angptl4	sdc4	0.0395664	0	ANGPTL4_SDC4	angptl4 - sdc4	ANGPTL	Secreted Signaling	PMID: 29017031
Mural Cells 2	ECs 2	angptl4	sdc4	0.0252152	0	ANGPTL4_SDC4	angptl4 - sdc4	ANGPTL	Secreted Signaling	PMID: 29017031
Coronary ECs	ECs 3	angptl4	sdc4	0.026982	0	ANGPTL4_SDC4	angptl4 - sdc4	ANGPTL	Secreted Signaling	PMID: 29017031
pCMs	ECs 3	angptl4	sdc4	0.0292075	0	ANGPTL4_SDC4	angptl4 - sdc4	ANGPTL	Secreted Signaling	PMID: 29017031
p-tCMs	ECs 3	angptl4	sdc4	0.029061	0	ANGPTL4_SDC4	angptl4 - sdc4	ANGPTL	Secreted Signaling	PMID: 29017031
EPDCs 1	ECs 3	angptl4	sdc4	0.0421668	0	ANGPTL4_SDC4	angptl4 - sdc4	ANGPTL	Secreted Signaling	PMID: 29017031
EPDCs 2	ECs 3	angptl4	sdc4	0.0646198	0	ANGPTL4_SDC4	angptl4 - sdc4	ANGPTL	Secreted Signaling	PMID: 29017031
Mesenchymal	ECs 3	angptl4	sdc4	0.0293926	0	ANGPTL4_SDC4	angptl4 - sdc4	ANGPTL	Secreted Signaling	PMID: 29017031
Mural Cells 1	ECs 3	angptl4	sdc4	0.072917	0	ANGPTL4_SDC4	angptl4 - sdc4	ANGPTL	Secreted Signaling	PMID: 29017031
Mural Cells 2	ECs 3	angptl4	sdc4	0.0470618	0	ANGPTL4_SDC4	angptl4 - sdc4	ANGPTL	Secreted Signaling	PMID: 29017031
Coronary ECs	Coronary ECs	angptl4	sdc4	0.0227481	0	ANGPTL4_SDC4	angptl4 - sdc4	ANGPTL	Secreted Signaling	PMID: 29017031
pCMs	Coronary ECs	angptl4	sdc4	0.0246332	0	ANGPTL4_SDC4	angptl4 - sdc4	ANGPTL	Secreted Signaling	PMID: 29017031
p-tCMs	Coronary ECs	angptl4	sdc4	0.0245091	0	ANGPTL4_SDC4	angptl4 - sdc4	ANGPTL	Secreted Signaling	PMID: 29017031
EPDCs 1	Coronary ECs	angptl4	sdc4	0.0356375	0	ANGPTL4_SDC4	angptl4 - sdc4	ANGPTL	Secreted Signaling	PMID: 29017031
EPDCs 2	Coronary ECs	angptl4	sdc4	0.0548127	0	ANGPTL4_SDC4	angptl4 - sdc4	ANGPTL	Secreted Signaling	PMID: 29017031
Mesenchymal	Coronary ECs	angptl4	sdc4	0.0247901	0	ANGPTL4_SDC4	angptl4 - sdc4	ANGPTL	Secreted Signaling	PMID: 29017031
Mural Cells 1	Coronary ECs	angptl4	sdc4	0.0619341	0	ANGPTL4_SDC4	angptl4 - sdc4	ANGPTL	Secreted Signaling	PMID: 29017031
Mural Cells 2	Coronary ECs	angptl4	sdc4	0.039806	0	ANGPTL4_SDC4	angptl4 - sdc4	ANGPTL	Secreted Signaling	PMID: 29017031
Coronary ECs	pCMs	angptl4	sdc4	0.00715041	0.02	ANGPTL4_SDC4	angptl4 - sdc4	ANGPTL	Secreted Signaling	PMID: 29017031
pCMs	pCMs	angptl4	sdc4	0.00775321	0	ANGPTL4_SDC4	angptl4 - sdc4	ANGPTL	Secreted Signaling	PMID: 29017031
p-tCMs	pCMs	angptl4	sdc4	0.00771346	0	ANGPTL4_SDC4	angptl4 - sdc4	ANGPTL	Secreted Signaling	PMID: 29017031
EPDCs 1	pCMs	angptl4	sdc4	0.0113042	0	ANGPTL4_SDC4	angptl4 - sdc4	ANGPTL	Secreted Signaling	PMID: 29017031
EPDCs 2	pCMs	angptl4	sdc4	0.0176258	0	ANGPTL4_SDC4	angptl4 - sdc4	ANGPTL	Secreted Signaling	PMID: 29017031
Mesenchymal	pCMs	angptl4	sdc4	0.00780343	0	ANGPTL4_SDC4	angptl4 - sdc4	ANGPTL	Secreted Signaling	PMID: 29017031
Mural Cells 1	pCMs	angptl4	sdc4	0.0200181	0	ANGPTL4_SDC4	angptl4 - sdc4	ANGPTL	Secreted Signaling	PMID: 29017031
Mural Cells 2	pCMs	angptl4	sdc4	0.0126638	0.02	ANGPTL4_SDC4	angptl4 - sdc4	ANGPTL	Secreted Signaling	PMID: 29017031
Coronary ECs	p-tCMs	angptl4	sdc4	0.0111319	0.02	ANGPTL4_SDC4	angptl4 - sdc4	ANGPTL	Secreted Signaling	PMID: 29017031
pCMs	p-tCMs	angptl4	sdc4	0.0120663	0	ANGPTL4_SDC4	angptl4 - sdc4	ANGPTL	Secreted Signaling	PMID: 29017031
p-tCMs	p-tCMs	angptl4	sdc4	0.0120047	0	ANGPTL4_SDC4	angptl4 - sdc4	ANGPTL	Secreted Signaling	PMID: 29017031
EPDCs 1	p-tCMs	angptl4	sdc4	0.0175576	0	ANGPTL4_SDC4	angptl4 - sdc4	ANGPTL	Secreted Signaling	PMID: 29017031
EPDCs 2	p-tCMs	angptl4	sdc4	0.0272799	0	ANGPTL4_SDC4	angptl4 - sdc4	ANGPTL	Secreted Signaling	PMID: 29017031
Mesenchymal	p-tCMs	angptl4	sdc4	0.0121441	0	ANGPTL4_SDC4	angptl4 - sdc4	ANGPTL	Secreted Signaling	PMID: 29017031
Mural Cells 1	p-tCMs	angptl4	sdc4	0.0309412	0	ANGPTL4_SDC4	angptl4 - sdc4	ANGPTL	Secreted Signaling	PMID: 29017031
Mural Cells 2	p-tCMs	angptl4	sdc4	0.0196544	0	ANGPTL4_SDC4	angptl4 - sdc4	ANGPTL	Secreted Signaling	PMID: 29017031
Coronary ECs	EPDCs 1	angptl4	sdc4	0.030169	0	ANGPTL4_SDC4	angptl4 - sdc4	ANGPTL	Secreted Signaling	PMID: 29017031
pCMs	EPDCs 1	angptl4	sdc4	0.0326485	0	ANGPTL4_SDC4	angptl4 - sdc4	ANGPTL	Secreted Signaling	PMID: 29017031
p-tCMs	EPDCs 1	angptl4	sdc4	0.0324853	0	ANGPTL4_SDC4	angptl4 - sdc4	ANGPTL	Secreted Signaling	PMID: 29017031
EPDCs 1	EPDCs 1	angptl4	sdc4	0.0470606	0	ANGPTL4_SDC4	angptl4 - sdc4	ANGPTL	Secreted Signaling	PMID: 29017031
EPDCs 2	EPDCs 1	angptl4	sdc4	0.0719237	0	ANGPTL4_SDC4	angptl4 - sdc4	ANGPTL	Secreted Signaling	PMID: 29017031
Mesenchymal	EPDCs 1	angptl4	sdc4	0.0328546	0	ANGPTL4_SDC4	angptl4 - sdc4	ANGPTL	Secreted Signaling	PMID: 29017031
Mural Cells 1	EPDCs 1	angptl4	sdc4	0.0810775	0	ANGPTL4_SDC4	angptl4 - sdc4	ANGPTL	Secreted Signaling	PMID: 29017031
Mural Cells 2	EPDCs 1	angptl4	sdc4	0.0524925	0	ANGPTL4_SDC4	angptl4 - sdc4	ANGPTL	Secreted Signaling	PMID: 29017031
Coronary ECs	EPDCs 2	angptl4	sdc4	0.032392	0	ANGPTL4_SDC4	angptl4 - sdc4	ANGPTL	Secreted Signaling	PMID: 29017031
pCMs	EPDCs 2	angptl4	sdc4	0.0350476	0	ANGPTL4_SDC4	angptl4 - sdc4	ANGPTL	Secreted Signaling	PMID: 29017031
p-tCMs	EPDCs 2	angptl4	sdc4	0.0348728	0	ANGPTL4_SDC4	angptl4 - sdc4	ANGPTL	Secreted Signaling	PMID: 29017031
EPDCs 1	EPDCs 2	angptl4	sdc4	0.0504635	0	ANGPTL4_SDC4	angptl4 - sdc4	ANGPTL	Secreted Signaling	PMID: 29017031
EPDCs 2	EPDCs 2	angptl4	sdc4	0.0769792	0	ANGPTL4_SDC4	angptl4 - sdc4	ANGPTL	Secreted Signaling	PMID: 29017031
Mesenchymal	EPDCs 2	angptl4	sdc4	0.0352683	0	ANGPTL4_SDC4	angptl4 - sdc4	ANGPTL	Secreted Signaling	PMID: 29017031
Mural Cells 1	EPDCs 2	angptl4	sdc4	0.0867162	0	ANGPTL4_SDC4	angptl4 - sdc4	ANGPTL	Secreted Signaling	PMID: 29017031
Mural Cells 2	EPDCs 2	angptl4	sdc4	0.056265	0	ANGPTL4_SDC4	angptl4 - sdc4	ANGPTL	Secreted Signaling	PMID: 29017031
Coronary ECs	Mesenchymal	angptl4	sdc4	0.033185	0	ANGPTL4_SDC4	angptl4 - sdc4	ANGPTL	Secreted Signaling	PMID: 29017031
pCMs	Mesenchymal	angptl4	sdc4	0.0359033	0	ANGPTL4_SDC4	angptl4 - sdc4	ANGPTL	Secreted Signaling	PMID: 29017031
p-tCMs	Mesenchymal	angptl4	sdc4	0.0357244	0	ANGPTL4_SDC4	angptl4 - sdc4	ANGPTL	Secreted Signaling	PMID: 29017031
EPDCs 1	Mesenchymal	angptl4	sdc4	0.0516754	0	ANGPTL4_SDC4	angptl4 - sdc4	ANGPTL	Secreted Signaling	PMID: 29017031
EPDCs 2	Mesenchymal	angptl4	sdc4	0.0787751	0	ANGPTL4_SDC4	angptl4 - sdc4	ANGPTL	Secreted Signaling	PMID: 29017031
Mesenchymal	Mesenchymal	angptl4	sdc4	0.0361292	0	ANGPTL4_SDC4	angptl4 - sdc4	ANGPTL	Secreted Signaling	PMID: 29017031
Mural Cells 1	Mesenchymal	angptl4	sdc4	0.0887174	0	ANGPTL4_SDC4	angptl4 - sdc4	ANGPTL	Secreted Signaling	PMID: 29017031
Mural Cells 2	Mesenchymal	angptl4	sdc4	0.0576077	0	ANGPTL4_SDC4	angptl4 - sdc4	ANGPTL	Secreted Signaling	PMID: 29017031
Coronary ECs	Mural Cells 1	angptl4	sdc4	0.0283426	0	ANGPTL4_SDC4	angptl4 - sdc4	ANGPTL	Secreted Signaling	PMID: 29017031
pCMs	Mural Cells 1	angptl4	sdc4	0.0306768	0	ANGPTL4_SDC4	angptl4 - sdc4	ANGPTL	Secreted Signaling	PMID: 29017031
p-tCMs	Mural Cells 1	angptl4	sdc4	0.0305232	0	ANGPTL4_SDC4	angptl4 - sdc4	ANGPTL	Secreted Signaling	PMID: 29017031
EPDCs 1	Mural Cells 1	angptl4	sdc4	0.0442584	0	ANGPTL4_SDC4	angptl4 - sdc4	ANGPTL	Secreted Signaling	PMID: 29017031
EPDCs 2	Mural Cells 1	angptl4	sdc4	0.0677463	0	ANGPTL4_SDC4	angptl4 - sdc4	ANGPTL	Secreted Signaling	PMID: 29017031
Mesenchymal	Mural Cells 1	angptl4	sdc4	0.0308709	0	ANGPTL4_SDC4	angptl4 - sdc4	ANGPTL	Secreted Signaling	PMID: 29017031
Mural Cells 1	Mural Cells 1	angptl4	sdc4	0.0764121	0	ANGPTL4_SDC4	angptl4 - sdc4	ANGPTL	Secreted Signaling	PMID: 29017031
Mural Cells 2	Mural Cells 1	angptl4	sdc4	0.0493836	0	ANGPTL4_SDC4	angptl4 - sdc4	ANGPTL	Secreted Signaling	PMID: 29017031
Coronary ECs	Mural Cells 2	angptl4	sdc4	0.0275338	0	ANGPTL4_SDC4	angptl4 - sdc4	ANGPTL	Secreted Signaling	PMID: 29017031
pCMs	Mural Cells 2	angptl4	sdc4	0.0298035	0	ANGPTL4_SDC4	angptl4 - sdc4	ANGPTL	Secreted Signaling	PMID: 29017031
p-tCMs	Mural Cells 2	angptl4	sdc4	0.029654	0	ANGPTL4_SDC4	angptl4 - sdc4	ANGPTL	Secreted Signaling	PMID: 29017031
EPDCs 1	Mural Cells 2	angptl4	sdc4	0.0430155	0	ANGPTL4_SDC4	angptl4 - sdc4	ANGPTL	Secreted Signaling	PMID: 29017031
EPDCs 2	Mural Cells 2	angptl4	sdc4	0.0658894	0	ANGPTL4_SDC4	angptl4 - sdc4	ANGPTL	Secreted Signaling	PMID: 29017031
Mesenchymal	Mural Cells 2	angptl4	sdc4	0.0299922	0	ANGPTL4_SDC4	angptl4 - sdc4	ANGPTL	Secreted Signaling	PMID: 29017031
Mural Cells 1	Mural Cells 2	angptl4	sdc4	0.0743366	0	ANGPTL4_SDC4	angptl4 - sdc4	ANGPTL	Secreted Signaling	PMID: 29017031
Mural Cells 2	Mural Cells 2	angptl4	sdc4	0.0480041	0	ANGPTL4_SDC4	angptl4 - sdc4	ANGPTL	Secreted Signaling	PMID: 29017031
Coronary ECs	Macrophages	angptl4	sdc4	0.0265952	0	ANGPTL4_SDC4	angptl4 - sdc4	ANGPTL	Secreted Signaling	PMID: 29017031
pCMs	Macrophages	angptl4	sdc4	0.0287898	0	ANGPTL4_SDC4	angptl4 - sdc4	ANGPTL	Secreted Signaling	PMID: 29017031
p-tCMs	Macrophages	angptl4	sdc4	0.0286453	0	ANGPTL4_SDC4	angptl4 - sdc4	ANGPTL	Secreted Signaling	PMID: 29017031
EPDCs 1	Macrophages	angptl4	sdc4	0.0415717	0	ANGPTL4_SDC4	angptl4 - sdc4	ANGPTL	Secreted Signaling	PMID: 29017031
EPDCs 2	Macrophages	angptl4	sdc4	0.0637289	0	ANGPTL4_SDC4	angptl4 - sdc4	ANGPTL	Secreted Signaling	PMID: 29017031
Mesenchymal	Macrophages	angptl4	sdc4	0.0289723	0	ANGPTL4_SDC4	angptl4 - sdc4	ANGPTL	Secreted Signaling	PMID: 29017031
Mural Cells 1	Macrophages	angptl4	sdc4	0.0719205	0	ANGPTL4_SDC4	angptl4 - sdc4	ANGPTL	Secreted Signaling	PMID: 29017031
Mural Cells 2	Macrophages	angptl4	sdc4	0.046401	0	ANGPTL4_SDC4	angptl4 - sdc4	ANGPTL	Secreted Signaling	PMID: 29017031
Coronary ECs	T/NK/B	angptl4	sdc4	0.00463028	0.03	ANGPTL4_SDC4	angptl4 - sdc4	ANGPTL	Secreted Signaling	PMID: 29017031
pCMs	T/NK/B	angptl4	sdc4	0.0050217	0	ANGPTL4_SDC4	angptl4 - sdc4	ANGPTL	Secreted Signaling	PMID: 29017031
p-tCMs	T/NK/B	angptl4	sdc4	0.00499589	0	ANGPTL4_SDC4	angptl4 - sdc4	ANGPTL	Secreted Signaling	PMID: 29017031
EPDCs 1	T/NK/B	angptl4	sdc4	0.00733086	0	ANGPTL4_SDC4	angptl4 - sdc4	ANGPTL	Secreted Signaling	PMID: 29017031
EPDCs 2	T/NK/B	angptl4	sdc4	0.0114563	0	ANGPTL4_SDC4	angptl4 - sdc4	ANGPTL	Secreted Signaling	PMID: 29017031
Mesenchymal	T/NK/B	angptl4	sdc4	0.00505432	0	ANGPTL4_SDC4	angptl4 - sdc4	ANGPTL	Secreted Signaling	PMID: 29017031
Mural Cells 1	T/NK/B	angptl4	sdc4	0.0130223	0	ANGPTL4_SDC4	angptl4 - sdc4	ANGPTL	Secreted Signaling	PMID: 29017031
Mural Cells 2	T/NK/B	angptl4	sdc4	0.00821656	0.04	ANGPTL4_SDC4	angptl4 - sdc4	ANGPTL	Secreted Signaling	PMID: 29017031
pCMs	ECs 1	angpt1	tek	0.00482052	0	ANGPT1_TEK	angpt1 - tek	ANGPT	Secreted Signaling	PMID: 20651738
p-tCMs	ECs 1	angpt1	tek	0.00391118	0	ANGPT1_TEK	angpt1 - tek	ANGPT	Secreted Signaling	PMID: 20651738
Mesenchymal	ECs 1	angpt1	tek	0.00212399	0	ANGPT1_TEK	angpt1 - tek	ANGPT	Secreted Signaling	PMID: 20651738
Mural Cells 1	ECs 1	angpt1	tek	0.00304948	0	ANGPT1_TEK	angpt1 - tek	ANGPT	Secreted Signaling	PMID: 20651738
pCMs	ECs 3	angpt1	tek	0.00149286	0	ANGPT1_TEK	angpt1 - tek	ANGPT	Secreted Signaling	PMID: 20651738
p-tCMs	ECs 3	angpt1	tek	0.00121048	0	ANGPT1_TEK	angpt1 - tek	ANGPT	Secreted Signaling	PMID: 20651738
Mesenchymal	ECs 3	angpt1	tek	0.000656547	0	ANGPT1_TEK	angpt1 - tek	ANGPT	Secreted Signaling	PMID: 20651738
Mural Cells 1	ECs 3	angpt1	tek	0.000943231	0	ANGPT1_TEK	angpt1 - tek	ANGPT	Secreted Signaling	PMID: 20651738
Coronary ECs	ECs 1	angpt2a	tek	0.00274329	0	ANGPT2_TEK	angpt2a - tek	ANGPT	Secreted Signaling	PMID: 20651738
Coronary ECs	ECs 3	angpt2a	tek	0.000848341	0	ANGPT2_TEK	angpt2a - tek	ANGPT	Secreted Signaling	PMID: 20651738
EPDCs 1	ECs 1	mdkb	sdc2	0.00820684	0	MDK_SDC2_1	mdkb - sdc2	MK	Secreted Signaling	PMID: 28356350
EPDCs 2	ECs 1	mdkb	sdc2	0.0122703	0	MDK_SDC2_1	mdkb - sdc2	MK	Secreted Signaling	PMID: 28356350
Mural Cells 1	ECs 1	mdkb	sdc2	0.0122962	0	MDK_SDC2_1	mdkb - sdc2	MK	Secreted Signaling	PMID: 28356350
EPDCs 1	ECs 2	mdkb	sdc2	0.00291867	0	MDK_SDC2_1	mdkb - sdc2	MK	Secreted Signaling	PMID: 28356350
EPDCs 2	ECs 2	mdkb	sdc2	0.00437536	0	MDK_SDC2_1	mdkb - sdc2	MK	Secreted Signaling	PMID: 28356350
Mural Cells 1	ECs 2	mdkb	sdc2	0.00438467	0	MDK_SDC2_1	mdkb - sdc2	MK	Secreted Signaling	PMID: 28356350
EPDCs 1	ECs 3	mdkb	sdc2	0.00899861	0	MDK_SDC2_1	mdkb - sdc2	MK	Secreted Signaling	PMID: 28356350
EPDCs 2	ECs 3	mdkb	sdc2	0.0134488	0	MDK_SDC2_1	mdkb - sdc2	MK	Secreted Signaling	PMID: 28356350
Mural Cells 1	ECs 3	mdkb	sdc2	0.0134772	0	MDK_SDC2_1	mdkb - sdc2	MK	Secreted Signaling	PMID: 28356350
EPDCs 1	Coronary ECs	mdkb	sdc2	0.00185979	0	MDK_SDC2_1	mdkb - sdc2	MK	Secreted Signaling	PMID: 28356350
EPDCs 2	Coronary ECs	mdkb	sdc2	0.00278947	0	MDK_SDC2_1	mdkb - sdc2	MK	Secreted Signaling	PMID: 28356350
Mural Cells 1	Coronary ECs	mdkb	sdc2	0.00279542	0	MDK_SDC2_1	mdkb - sdc2	MK	Secreted Signaling	PMID: 28356350
EPDCs 1	pCMs	mdkb	sdc2	0.00100055	0	MDK_SDC2_1	mdkb - sdc2	MK	Secreted Signaling	PMID: 28356350
EPDCs 2	pCMs	mdkb	sdc2	0.00150136	0	MDK_SDC2_1	mdkb - sdc2	MK	Secreted Signaling	PMID: 28356350
Mural Cells 1	pCMs	mdkb	sdc2	0.00150456	0	MDK_SDC2_1	mdkb - sdc2	MK	Secreted Signaling	PMID: 28356350
EPDCs 1	p-tCMs	mdkb	sdc2	0.00104331	0	MDK_SDC2_1	mdkb - sdc2	MK	Secreted Signaling	PMID: 28356350
EPDCs 2	p-tCMs	mdkb	sdc2	0.00156549	0	MDK_SDC2_1	mdkb - sdc2	MK	Secreted Signaling	PMID: 28356350
Mural Cells 1	p-tCMs	mdkb	sdc2	0.00156883	0	MDK_SDC2_1	mdkb - sdc2	MK	Secreted Signaling	PMID: 28356350
EPDCs 1	EPDCs 1	mdkb	sdc2	0.00937176	0	MDK_SDC2_1	mdkb - sdc2	MK	Secreted Signaling	PMID: 28356350
EPDCs 2	EPDCs 1	mdkb	sdc2	0.0140039	0	MDK_SDC2_1	mdkb - sdc2	MK	Secreted Signaling	PMID: 28356350
Mural Cells 1	EPDCs 1	mdkb	sdc2	0.0140334	0	MDK_SDC2_1	mdkb - sdc2	MK	Secreted Signaling	PMID: 28356350
EPDCs 1	EPDCs 2	mdkb	sdc2	0.00531441	0	MDK_SDC2_1	mdkb - sdc2	MK	Secreted Signaling	PMID: 28356350
EPDCs 2	EPDCs 2	mdkb	sdc2	0.00795725	0	MDK_SDC2_1	mdkb - sdc2	MK	Secreted Signaling	PMID: 28356350
Mural Cells 1	EPDCs 2	mdkb	sdc2	0.00797412	0	MDK_SDC2_1	mdkb - sdc2	MK	Secreted Signaling	PMID: 28356350
EPDCs 1	Mesenchymal	mdkb	sdc2	0.0115835	0	MDK_SDC2_1	mdkb - sdc2	MK	Secreted Signaling	PMID: 28356350
EPDCs 2	Mesenchymal	mdkb	sdc2	0.0172898	0	MDK_SDC2_1	mdkb - sdc2	MK	Secreted Signaling	PMID: 28356350
Mural Cells 1	Mesenchymal	mdkb	sdc2	0.0173261	0	MDK_SDC2_1	mdkb - sdc2	MK	Secreted Signaling	PMID: 28356350
EPDCs 1	Mural Cells 1	mdkb	sdc2	0.0085068	0	MDK_SDC2_1	mdkb - sdc2	MK	Secreted Signaling	PMID: 28356350
EPDCs 2	Mural Cells 1	mdkb	sdc2	0.0127169	0	MDK_SDC2_1	mdkb - sdc2	MK	Secreted Signaling	PMID: 28356350
Mural Cells 1	Mural Cells 1	mdkb	sdc2	0.0127437	0	MDK_SDC2_1	mdkb - sdc2	MK	Secreted Signaling	PMID: 28356350
EPDCs 1	Mural Cells 2	mdkb	sdc2	0.00726839	0	MDK_SDC2_1	mdkb - sdc2	MK	Secreted Signaling	PMID: 28356350
EPDCs 2	Mural Cells 2	mdkb	sdc2	0.0108723	0	MDK_SDC2_1	mdkb - sdc2	MK	Secreted Signaling	PMID: 28356350
Mural Cells 1	Mural Cells 2	mdkb	sdc2	0.0108953	0	MDK_SDC2_1	mdkb - sdc2	MK	Secreted Signaling	PMID: 28356350
EPDCs 1	Macrophages	mdkb	sdc2	0.00235497	0	MDK_SDC2_1	mdkb - sdc2	MK	Secreted Signaling	PMID: 28356350
EPDCs 2	Macrophages	mdkb	sdc2	0.00353131	0	MDK_SDC2_1	mdkb - sdc2	MK	Secreted Signaling	PMID: 28356350
Mural Cells 1	Macrophages	mdkb	sdc2	0.00353883	0	MDK_SDC2_1	mdkb - sdc2	MK	Secreted Signaling	PMID: 28356350
EPDCs 1	T/NK/B	mdkb	sdc2	0.00189099	0	MDK_SDC2_1	mdkb - sdc2	MK	Secreted Signaling	PMID: 28356350
EPDCs 2	T/NK/B	mdkb	sdc2	0.00283623	0	MDK_SDC2_1	mdkb - sdc2	MK	Secreted Signaling	PMID: 28356350
Mural Cells 1	T/NK/B	mdkb	sdc2	0.00284227	0	MDK_SDC2_1	mdkb - sdc2	MK	Secreted Signaling	PMID: 28356350
ECs 1	ECs 1	mdka	sdc2	0.0136344	0	MDK_SDC2_2	mdka - sdc2	MK	Secreted Signaling	PMID: 28356350
ECs 2	ECs 1	mdka	sdc2	0.0141875	0	MDK_SDC2_2	mdka - sdc2	MK	Secreted Signaling	PMID: 28356350
ECs 3	ECs 1	mdka	sdc2	0.0276418	0	MDK_SDC2_2	mdka - sdc2	MK	Secreted Signaling	PMID: 28356350
EPDCs 1	ECs 1	mdka	sdc2	0.0592837	0	MDK_SDC2_2	mdka - sdc2	MK	Secreted Signaling	PMID: 28356350
EPDCs 2	ECs 1	mdka	sdc2	0.0283762	0	MDK_SDC2_2	mdka - sdc2	MK	Secreted Signaling	PMID: 28356350
Mesenchymal	ECs 1	mdka	sdc2	0.0384229	0	MDK_SDC2_2	mdka - sdc2	MK	Secreted Signaling	PMID: 28356350
Mural Cells 2	ECs 1	mdka	sdc2	0.0372429	0	MDK_SDC2_2	mdka - sdc2	MK	Secreted Signaling	PMID: 28356350
ECs 1	ECs 2	mdka	sdc2	0.00486608	0	MDK_SDC2_2	mdka - sdc2	MK	Secreted Signaling	PMID: 28356350
ECs 2	ECs 2	mdka	sdc2	0.00506533	0	MDK_SDC2_2	mdka - sdc2	MK	Secreted Signaling	PMID: 28356350
ECs 3	ECs 2	mdka	sdc2	0.00995622	0	MDK_SDC2_2	mdka - sdc2	MK	Secreted Signaling	PMID: 28356350
EPDCs 1	ECs 2	mdka	sdc2	0.0218073	0	MDK_SDC2_2	mdka - sdc2	MK	Secreted Signaling	PMID: 28356350
EPDCs 2	ECs 2	mdka	sdc2	0.0102257	0	MDK_SDC2_2	mdka - sdc2	MK	Secreted Signaling	PMID: 28356350
Mesenchymal	ECs 2	mdka	sdc2	0.0139383	0	MDK_SDC2_2	mdka - sdc2	MK	Secreted Signaling	PMID: 28356350
Mural Cells 2	ECs 2	mdka	sdc2	0.0134997	0	MDK_SDC2_2	mdka - sdc2	MK	Secreted Signaling	PMID: 28356350
ECs 1	ECs 3	mdka	sdc2	0.0149419	0	MDK_SDC2_2	mdka - sdc2	MK	Secreted Signaling	PMID: 28356350
ECs 2	ECs 3	mdka	sdc2	0.0155473	0	MDK_SDC2_2	mdka - sdc2	MK	Secreted Signaling	PMID: 28356350
ECs 3	ECs 3	mdka	sdc2	0.0302514	0	MDK_SDC2_2	mdka - sdc2	MK	Secreted Signaling	PMID: 28356350
EPDCs 1	ECs 3	mdka	sdc2	0.0646818	0	MDK_SDC2_2	mdka - sdc2	MK	Secreted Signaling	PMID: 28356350
EPDCs 2	ECs 3	mdka	sdc2	0.031053	0	MDK_SDC2_2	mdka - sdc2	MK	Secreted Signaling	PMID: 28356350
Mesenchymal	ECs 3	mdka	sdc2	0.0420064	0	MDK_SDC2_2	mdka - sdc2	MK	Secreted Signaling	PMID: 28356350
Mural Cells 2	ECs 3	mdka	sdc2	0.040721	0	MDK_SDC2_2	mdka - sdc2	MK	Secreted Signaling	PMID: 28356350
ECs 3	Coronary ECs	mdka	sdc2	0.00636042	0.03	MDK_SDC2_2	mdka - sdc2	MK	Secreted Signaling	PMID: 28356350
EPDCs 1	Coronary ECs	mdka	sdc2	0.0139918	0	MDK_SDC2_2	mdka - sdc2	MK	Secreted Signaling	PMID: 28356350
EPDCs 2	Coronary ECs	mdka	sdc2	0.00653321	0.03	MDK_SDC2_2	mdka - sdc2	MK	Secreted Signaling	PMID: 28356350
Mesenchymal	Coronary ECs	mdka	sdc2	0.00891729	0.03	MDK_SDC2_2	mdka - sdc2	MK	Secreted Signaling	PMID: 28356350
Mural Cells 2	Coronary ECs	mdka	sdc2	0.0086353	0.01	MDK_SDC2_2	mdka - sdc2	MK	Secreted Signaling	PMID: 28356350
EPDCs 1	pCMs	mdka	sdc2	0.00756999	0	MDK_SDC2_2	mdka - sdc2	MK	Secreted Signaling	PMID: 28356350
Mesenchymal	pCMs	mdka	sdc2	0.00481316	0.01	MDK_SDC2_2	mdka - sdc2	MK	Secreted Signaling	PMID: 28356350
EPDCs 1	p-tCMs	mdka	sdc2	0.00789129	0	MDK_SDC2_2	mdka - sdc2	MK	Secreted Signaling	PMID: 28356350
Mesenchymal	p-tCMs	mdka	sdc2	0.00501804	0	MDK_SDC2_2	mdka - sdc2	MK	Secreted Signaling	PMID: 28356350
ECs 1	EPDCs 1	mdka	sdc2	0.0155576	0	MDK_SDC2_2	mdka - sdc2	MK	Secreted Signaling	PMID: 28356350
ECs 2	EPDCs 1	mdka	sdc2	0.0161875	0	MDK_SDC2_2	mdka - sdc2	MK	Secreted Signaling	PMID: 28356350
ECs 3	EPDCs 1	mdka	sdc2	0.0314779	0	MDK_SDC2_2	mdka - sdc2	MK	Secreted Signaling	PMID: 28356350
EPDCs 1	EPDCs 1	mdka	sdc2	0.0672074	0	MDK_SDC2_2	mdka - sdc2	MK	Secreted Signaling	PMID: 28356350
EPDCs 2	EPDCs 1	mdka	sdc2	0.0323108	0	MDK_SDC2_2	mdka - sdc2	MK	Secreted Signaling	PMID: 28356350
Mesenchymal	EPDCs 1	mdka	sdc2	0.0436879	0	MDK_SDC2_2	mdka - sdc2	MK	Secreted Signaling	PMID: 28356350
Mural Cells 2	EPDCs 1	mdka	sdc2	0.0423534	0	MDK_SDC2_2	mdka - sdc2	MK	Secreted Signaling	PMID: 28356350
ECs 1	EPDCs 2	mdka	sdc2	0.00884612	0	MDK_SDC2_2	mdka - sdc2	MK	Secreted Signaling	PMID: 28356350
ECs 2	EPDCs 2	mdka	sdc2	0.00920683	0	MDK_SDC2_2	mdka - sdc2	MK	Secreted Signaling	PMID: 28356350
ECs 3	EPDCs 2	mdka	sdc2	0.0180242	0	MDK_SDC2_2	mdka - sdc2	MK	Secreted Signaling	PMID: 28356350
EPDCs 1	EPDCs 2	mdka	sdc2	0.0390993	0	MDK_SDC2_2	mdka - sdc2	MK	Secreted Signaling	PMID: 28356350
EPDCs 2	EPDCs 2	mdka	sdc2	0.0185079	0	MDK_SDC2_2	mdka - sdc2	MK	Secreted Signaling	PMID: 28356350
Mesenchymal	EPDCs 2	mdka	sdc2	0.0251512	0	MDK_SDC2_2	mdka - sdc2	MK	Secreted Signaling	PMID: 28356350
Mural Cells 2	EPDCs 2	mdka	sdc2	0.0243684	0	MDK_SDC2_2	mdka - sdc2	MK	Secreted Signaling	PMID: 28356350
ECs 1	Mesenchymal	mdka	sdc2	0.019201	0	MDK_SDC2_2	mdka - sdc2	MK	Secreted Signaling	PMID: 28356350
ECs 2	Mesenchymal	mdka	sdc2	0.0199754	0	MDK_SDC2_2	mdka - sdc2	MK	Secreted Signaling	PMID: 28356350
ECs 3	Mesenchymal	mdka	sdc2	0.038703	0	MDK_SDC2_2	mdka - sdc2	MK	Secreted Signaling	PMID: 28356350
EPDCs 1	Mesenchymal	mdka	sdc2	0.0819397	0	MDK_SDC2_2	mdka - sdc2	MK	Secreted Signaling	PMID: 28356350
EPDCs 2	Mesenchymal	mdka	sdc2	0.0397193	0	MDK_SDC2_2	mdka - sdc2	MK	Secreted Signaling	PMID: 28356350
Mesenchymal	Mesenchymal	mdka	sdc2	0.0535607	0	MDK_SDC2_2	mdka - sdc2	MK	Secreted Signaling	PMID: 28356350
Mural Cells 2	Mesenchymal	mdka	sdc2	0.0519409	0	MDK_SDC2_2	mdka - sdc2	MK	Secreted Signaling	PMID: 28356350
ECs 1	Mural Cells 1	mdka	sdc2	0.0141299	0	MDK_SDC2_2	mdka - sdc2	MK	Secreted Signaling	PMID: 28356350
ECs 2	Mural Cells 1	mdka	sdc2	0.0147029	0	MDK_SDC2_2	mdka - sdc2	MK	Secreted Signaling	PMID: 28356350
ECs 3	Mural Cells 1	mdka	sdc2	0.0286316	0	MDK_SDC2_2	mdka - sdc2	MK	Secreted Signaling	PMID: 28356350
EPDCs 1	Mural Cells 1	mdka	sdc2	0.0613351	0	MDK_SDC2_2	mdka - sdc2	MK	Secreted Signaling	PMID: 28356350
EPDCs 2	Mural Cells 1	mdka	sdc2	0.0293916	0	MDK_SDC2_2	mdka - sdc2	MK	Secreted Signaling	PMID: 28356350
Mesenchymal	Mural Cells 1	mdka	sdc2	0.039783	0	MDK_SDC2_2	mdka - sdc2	MK	Secreted Signaling	PMID: 28356350
Mural Cells 2	Mural Cells 1	mdka	sdc2	0.0385629	0	MDK_SDC2_2	mdka - sdc2	MK	Secreted Signaling	PMID: 28356350
ECs 1	Mural Cells 2	mdka	sdc2	0.0120829	0	MDK_SDC2_2	mdka - sdc2	MK	Secreted Signaling	PMID: 28356350
ECs 2	Mural Cells 2	mdka	sdc2	0.0125739	0	MDK_SDC2_2	mdka - sdc2	MK	Secreted Signaling	PMID: 28356350
ECs 3	Mural Cells 2	mdka	sdc2	0.024536	0	MDK_SDC2_2	mdka - sdc2	MK	Secreted Signaling	PMID: 28356350
EPDCs 1	Mural Cells 2	mdka	sdc2	0.0528157	0	MDK_SDC2_2	mdka - sdc2	MK	Secreted Signaling	PMID: 28356350
EPDCs 2	Mural Cells 2	mdka	sdc2	0.02519	0	MDK_SDC2_2	mdka - sdc2	MK	Secreted Signaling	PMID: 28356350
Mesenchymal	Mural Cells 2	mdka	sdc2	0.0341483	0	MDK_SDC2_2	mdka - sdc2	MK	Secreted Signaling	PMID: 28356350
Mural Cells 2	Mural Cells 2	mdka	sdc2	0.033095	0	MDK_SDC2_2	mdka - sdc2	MK	Secreted Signaling	PMID: 28356350
EPDCs 1	Macrophages	mdka	sdc2	0.0176601	0	MDK_SDC2_2	mdka - sdc2	MK	Secreted Signaling	PMID: 28356350
Mesenchymal	Macrophages	mdka	sdc2	0.0112704	0.01	MDK_SDC2_2	mdka - sdc2	MK	Secreted Signaling	PMID: 28356350
Mural Cells 2	Macrophages	mdka	sdc2	0.0109148	0.02	MDK_SDC2_2	mdka - sdc2	MK	Secreted Signaling	PMID: 28356350
ECs 3	T/NK/B	mdka	sdc2	0.00646665	0.03	MDK_SDC2_2	mdka - sdc2	MK	Secreted Signaling	PMID: 28356350
EPDCs 1	T/NK/B	mdka	sdc2	0.0142237	0	MDK_SDC2_2	mdka - sdc2	MK	Secreted Signaling	PMID: 28356350
EPDCs 2	T/NK/B	mdka	sdc2	0.00664231	0.03	MDK_SDC2_2	mdka - sdc2	MK	Secreted Signaling	PMID: 28356350
Mesenchymal	T/NK/B	mdka	sdc2	0.00906583	0.02	MDK_SDC2_2	mdka - sdc2	MK	Secreted Signaling	PMID: 28356350
Mural Cells 2	T/NK/B	mdka	sdc2	0.00877918	0.01	MDK_SDC2_2	mdka - sdc2	MK	Secreted Signaling	PMID: 28356350
EPDCs 1	ECs 1	mdkb	sdc4	0.0139177	0	MDK_SDC4_1	mdkb - sdc4	MK	Secreted Signaling	PMID: 28356350
EPDCs 2	ECs 1	mdkb	sdc4	0.0207498	0	MDK_SDC4_1	mdkb - sdc4	MK	Secreted Signaling	PMID: 28356350
Mural Cells 1	ECs 1	mdkb	sdc4	0.0207932	0	MDK_SDC4_1	mdkb - sdc4	MK	Secreted Signaling	PMID: 28356350
EPDCs 1	ECs 2	mdkb	sdc4	0.0112157	0	MDK_SDC4_1	mdkb - sdc4	MK	Secreted Signaling	PMID: 28356350
EPDCs 2	ECs 2	mdkb	sdc4	0.0167439	0	MDK_SDC4_1	mdkb - sdc4	MK	Secreted Signaling	PMID: 28356350
Mural Cells 1	ECs 2	mdkb	sdc4	0.016779	0	MDK_SDC4_1	mdkb - sdc4	MK	Secreted Signaling	PMID: 28356350
EPDCs 1	ECs 3	mdkb	sdc4	0.0211969	0	MDK_SDC4_1	mdkb - sdc4	MK	Secreted Signaling	PMID: 28356350
EPDCs 2	ECs 3	mdkb	sdc4	0.031488	0	MDK_SDC4_1	mdkb - sdc4	MK	Secreted Signaling	PMID: 28356350
Mural Cells 1	ECs 3	mdkb	sdc4	0.0315531	0	MDK_SDC4_1	mdkb - sdc4	MK	Secreted Signaling	PMID: 28356350
EPDCs 1	Coronary ECs	mdkb	sdc4	0.0178541	0	MDK_SDC4_1	mdkb - sdc4	MK	Secreted Signaling	PMID: 28356350
EPDCs 2	Coronary ECs	mdkb	sdc4	0.0265664	0	MDK_SDC4_1	mdkb - sdc4	MK	Secreted Signaling	PMID: 28356350
Mural Cells 1	Coronary ECs	mdkb	sdc4	0.0266216	0	MDK_SDC4_1	mdkb - sdc4	MK	Secreted Signaling	PMID: 28356350
EPDCs 1	pCMs	mdkb	sdc4	0.00559287	0	MDK_SDC4_1	mdkb - sdc4	MK	Secreted Signaling	PMID: 28356350
EPDCs 2	pCMs	mdkb	sdc4	0.00837303	0	MDK_SDC4_1	mdkb - sdc4	MK	Secreted Signaling	PMID: 28356350
Mural Cells 1	pCMs	mdkb	sdc4	0.00839076	0	MDK_SDC4_1	mdkb - sdc4	MK	Secreted Signaling	PMID: 28356350
EPDCs 1	p-tCMs	mdkb	sdc4	0.0087147	0	MDK_SDC4_1	mdkb - sdc4	MK	Secreted Signaling	PMID: 28356350
EPDCs 2	p-tCMs	mdkb	sdc4	0.0130263	0	MDK_SDC4_1	mdkb - sdc4	MK	Secreted Signaling	PMID: 28356350
Mural Cells 1	p-tCMs	mdkb	sdc4	0.0130538	0	MDK_SDC4_1	mdkb - sdc4	MK	Secreted Signaling	PMID: 28356350
EPDCs 1	EPDCs 1	mdkb	sdc4	0.0237172	0	MDK_SDC4_1	mdkb - sdc4	MK	Secreted Signaling	PMID: 28356350
EPDCs 2	EPDCs 1	mdkb	sdc4	0.0351879	0	MDK_SDC4_1	mdkb - sdc4	MK	Secreted Signaling	PMID: 28356350
Mural Cells 1	EPDCs 1	mdkb	sdc4	0.0352604	0	MDK_SDC4_1	mdkb - sdc4	MK	Secreted Signaling	PMID: 28356350
EPDCs 1	EPDCs 2	mdkb	sdc4	0.0254773	0	MDK_SDC4_1	mdkb - sdc4	MK	Secreted Signaling	PMID: 28356350
EPDCs 2	EPDCs 2	mdkb	sdc4	0.0377663	0	MDK_SDC4_1	mdkb - sdc4	MK	Secreted Signaling	PMID: 28356350
Mural Cells 1	EPDCs 2	mdkb	sdc4	0.037844	0	MDK_SDC4_1	mdkb - sdc4	MK	Secreted Signaling	PMID: 28356350
EPDCs 1	Mesenchymal	mdkb	sdc4	0.0261056	0	MDK_SDC4_1	mdkb - sdc4	MK	Secreted Signaling	PMID: 28356350
EPDCs 2	Mesenchymal	mdkb	sdc4	0.0386857	0	MDK_SDC4_1	mdkb - sdc4	MK	Secreted Signaling	PMID: 28356350
Mural Cells 1	Mesenchymal	mdkb	sdc4	0.0387652	0	MDK_SDC4_1	mdkb - sdc4	MK	Secreted Signaling	PMID: 28356350
EPDCs 1	Mural Cells 1	mdkb	sdc4	0.0222725	0	MDK_SDC4_1	mdkb - sdc4	MK	Secreted Signaling	PMID: 28356350
EPDCs 2	Mural Cells 1	mdkb	sdc4	0.0330681	0	MDK_SDC4_1	mdkb - sdc4	MK	Secreted Signaling	PMID: 28356350
Mural Cells 1	Mural Cells 1	mdkb	sdc4	0.0331364	0	MDK_SDC4_1	mdkb - sdc4	MK	Secreted Signaling	PMID: 28356350
EPDCs 1	Mural Cells 2	mdkb	sdc4	0.021633	0	MDK_SDC4_1	mdkb - sdc4	MK	Secreted Signaling	PMID: 28356350
EPDCs 2	Mural Cells 2	mdkb	sdc4	0.032129	0	MDK_SDC4_1	mdkb - sdc4	MK	Secreted Signaling	PMID: 28356350
Mural Cells 1	Mural Cells 2	mdkb	sdc4	0.0321954	0	MDK_SDC4_1	mdkb - sdc4	MK	Secreted Signaling	PMID: 28356350
EPDCs 1	Macrophages	mdkb	sdc4	0.0208913	0	MDK_SDC4_1	mdkb - sdc4	MK	Secreted Signaling	PMID: 28356350
EPDCs 2	Macrophages	mdkb	sdc4	0.0310387	0	MDK_SDC4_1	mdkb - sdc4	MK	Secreted Signaling	PMID: 28356350
Mural Cells 1	Macrophages	mdkb	sdc4	0.031103	0	MDK_SDC4_1	mdkb - sdc4	MK	Secreted Signaling	PMID: 28356350
EPDCs 1	T/NK/B	mdkb	sdc4	0.00361969	0	MDK_SDC4_1	mdkb - sdc4	MK	Secreted Signaling	PMID: 28356350
EPDCs 2	T/NK/B	mdkb	sdc4	0.00542434	0	MDK_SDC4_1	mdkb - sdc4	MK	Secreted Signaling	PMID: 28356350
Mural Cells 1	T/NK/B	mdkb	sdc4	0.00543587	0	MDK_SDC4_1	mdkb - sdc4	MK	Secreted Signaling	PMID: 28356350
ECs 1	ECs 1	mdka	sdc4	0.0230344	0	MDK_SDC4_2	mdka - sdc4	MK	Secreted Signaling	PMID: 28356350
ECs 2	ECs 1	mdka	sdc4	0.0239597	0	MDK_SDC4_2	mdka - sdc4	MK	Secreted Signaling	PMID: 28356350
ECs 3	ECs 1	mdka	sdc4	0.0462463	0	MDK_SDC4_2	mdka - sdc4	MK	Secreted Signaling	PMID: 28356350
EPDCs 1	ECs 1	mdka	sdc4	0.0970592	0	MDK_SDC4_2	mdka - sdc4	MK	Secreted Signaling	PMID: 28356350
EPDCs 2	ECs 1	mdka	sdc4	0.0474509	0	MDK_SDC4_2	mdka - sdc4	MK	Secreted Signaling	PMID: 28356350
Mesenchymal	ECs 1	mdka	sdc4	0.0638076	0	MDK_SDC4_2	mdka - sdc4	MK	Secreted Signaling	PMID: 28356350
Mural Cells 2	ECs 1	mdka	sdc4	0.0618982	0	MDK_SDC4_2	mdka - sdc4	MK	Secreted Signaling	PMID: 28356350
ECs 1	ECs 2	mdka	sdc4	0.0185958	0	MDK_SDC4_2	mdka - sdc4	MK	Secreted Signaling	PMID: 28356350
ECs 2	ECs 2	mdka	sdc4	0.0193464	0	MDK_SDC4_2	mdka - sdc4	MK	Secreted Signaling	PMID: 28356350
ECs 3	ECs 2	mdka	sdc4	0.0375067	0	MDK_SDC4_2	mdka - sdc4	MK	Secreted Signaling	PMID: 28356350
EPDCs 1	ECs 2	mdka	sdc4	0.0795175	0	MDK_SDC4_2	mdka - sdc4	MK	Secreted Signaling	PMID: 28356350
EPDCs 2	ECs 2	mdka	sdc4	0.0384928	0	MDK_SDC4_2	mdka - sdc4	MK	Secreted Signaling	PMID: 28356350
Mesenchymal	ECs 2	mdka	sdc4	0.0519299	0	MDK_SDC4_2	mdka - sdc4	MK	Secreted Signaling	PMID: 28356350
Mural Cells 2	ECs 2	mdka	sdc4	0.0503568	0	MDK_SDC4_2	mdka - sdc4	MK	Secreted Signaling	PMID: 28356350
ECs 1	ECs 3	mdka	sdc4	0.0349129	0	MDK_SDC4_2	mdka - sdc4	MK	Secreted Signaling	PMID: 28356350
ECs 2	ECs 3	mdka	sdc4	0.0362975	0	MDK_SDC4_2	mdka - sdc4	MK	Secreted Signaling	PMID: 28356350
ECs 3	ECs 3	mdka	sdc4	0.0692463	0	MDK_SDC4_2	mdka - sdc4	MK	Secreted Signaling	PMID: 28356350
EPDCs 1	ECs 3	mdka	sdc4	0.141579	0	MDK_SDC4_2	mdka - sdc4	MK	Secreted Signaling	PMID: 28356350
EPDCs 2	ECs 3	mdka	sdc4	0.0710054	0	MDK_SDC4_2	mdka - sdc4	MK	Secreted Signaling	PMID: 28356350
Mesenchymal	ECs 3	mdka	sdc4	0.0946744	0	MDK_SDC4_2	mdka - sdc4	MK	Secreted Signaling	PMID: 28356350
Mural Cells 2	ECs 3	mdka	sdc4	0.091932	0	MDK_SDC4_2	mdka - sdc4	MK	Secreted Signaling	PMID: 28356350
ECs 1	Coronary ECs	mdka	sdc4	0.0294722	0	MDK_SDC4_2	mdka - sdc4	MK	Secreted Signaling	PMID: 28356350
ECs 2	Coronary ECs	mdka	sdc4	0.030648	0	MDK_SDC4_2	mdka - sdc4	MK	Secreted Signaling	PMID: 28356350
ECs 3	Coronary ECs	mdka	sdc4	0.0587812	0	MDK_SDC4_2	mdka - sdc4	MK	Secreted Signaling	PMID: 28356350
EPDCs 1	Coronary ECs	mdka	sdc4	0.121611	0	MDK_SDC4_2	mdka - sdc4	MK	Secreted Signaling	PMID: 28356350
EPDCs 2	Coronary ECs	mdka	sdc4	0.0602917	0	MDK_SDC4_2	mdka - sdc4	MK	Secreted Signaling	PMID: 28356350
Mesenchymal	Coronary ECs	mdka	sdc4	0.0806996	0	MDK_SDC4_2	mdka - sdc4	MK	Secreted Signaling	PMID: 28356350
Mural Cells 2	Coronary ECs	mdka	sdc4	0.078327	0	MDK_SDC4_2	mdka - sdc4	MK	Secreted Signaling	PMID: 28356350
EPDCs 1	pCMs	mdka	sdc4	0.0410749	0	MDK_SDC4_2	mdka - sdc4	MK	Secreted Signaling	PMID: 28356350
EPDCs 2	pCMs	mdka	sdc4	0.0194642	0.03	MDK_SDC4_2	mdka - sdc4	MK	Secreted Signaling	PMID: 28356350
Mesenchymal	pCMs	mdka	sdc4	0.0264414	0	MDK_SDC4_2	mdka - sdc4	MK	Secreted Signaling	PMID: 28356350
Mural Cells 2	pCMs	mdka	sdc4	0.0256195	0.01	MDK_SDC4_2	mdka - sdc4	MK	Secreted Signaling	PMID: 28356350
ECs 3	p-tCMs	mdka	sdc4	0.0293168	0	MDK_SDC4_2	mdka - sdc4	MK	Secreted Signaling	PMID: 28356350
EPDCs 1	p-tCMs	mdka	sdc4	0.0627523	0	MDK_SDC4_2	mdka - sdc4	MK	Secreted Signaling	PMID: 28356350
EPDCs 2	p-tCMs	mdka	sdc4	0.0300943	0	MDK_SDC4_2	mdka - sdc4	MK	Secreted Signaling	PMID: 28356350
Mesenchymal	p-tCMs	mdka	sdc4	0.0407238	0	MDK_SDC4_2	mdka - sdc4	MK	Secreted Signaling	PMID: 28356350
Mural Cells 2	p-tCMs	mdka	sdc4	0.0394761	0	MDK_SDC4_2	mdka - sdc4	MK	Secreted Signaling	PMID: 28356350
ECs 1	EPDCs 1	mdka	sdc4	0.038999	0	MDK_SDC4_2	mdka - sdc4	MK	Secreted Signaling	PMID: 28356350
ECs 2	EPDCs 1	mdka	sdc4	0.040539	0	MDK_SDC4_2	mdka - sdc4	MK	Secreted Signaling	PMID: 28356350
ECs 3	EPDCs 1	mdka	sdc4	0.07703	0	MDK_SDC4_2	mdka - sdc4	MK	Secreted Signaling	PMID: 28356350
EPDCs 1	EPDCs 1	mdka	sdc4	0.156129	0	MDK_SDC4_2	mdka - sdc4	MK	Secreted Signaling	PMID: 28356350
EPDCs 2	EPDCs 1	mdka	sdc4	0.0789701	0	MDK_SDC4_2	mdka - sdc4	MK	Secreted Signaling	PMID: 28356350
Mesenchymal	EPDCs 1	mdka	sdc4	0.104994	0	MDK_SDC4_2	mdka - sdc4	MK	Secreted Signaling	PMID: 28356350
Mural Cells 2	EPDCs 1	mdka	sdc4	0.101986	0	MDK_SDC4_2	mdka - sdc4	MK	Secreted Signaling	PMID: 28356350
ECs 1	EPDCs 2	mdka	sdc4	0.0418446	0	MDK_SDC4_2	mdka - sdc4	MK	Secreted Signaling	PMID: 28356350
ECs 2	EPDCs 2	mdka	sdc4	0.0434918	0	MDK_SDC4_2	mdka - sdc4	MK	Secreted Signaling	PMID: 28356350
ECs 3	EPDCs 2	mdka	sdc4	0.0824126	0	MDK_SDC4_2	mdka - sdc4	MK	Secreted Signaling	PMID: 28356350
EPDCs 1	EPDCs 2	mdka	sdc4	0.166045	0	MDK_SDC4_2	mdka - sdc4	MK	Secreted Signaling	PMID: 28356350
EPDCs 2	EPDCs 2	mdka	sdc4	0.0844758	0	MDK_SDC4_2	mdka - sdc4	MK	Secreted Signaling	PMID: 28356350
Mesenchymal	EPDCs 2	mdka	sdc4	0.112093	0	MDK_SDC4_2	mdka - sdc4	MK	Secreted Signaling	PMID: 28356350
Mural Cells 2	EPDCs 2	mdka	sdc4	0.108907	0	MDK_SDC4_2	mdka - sdc4	MK	Secreted Signaling	PMID: 28356350
ECs 1	Mesenchymal	mdka	sdc4	0.0428588	0	MDK_SDC4_2	mdka - sdc4	MK	Secreted Signaling	PMID: 28356350
ECs 2	Mesenchymal	mdka	sdc4	0.0445441	0	MDK_SDC4_2	mdka - sdc4	MK	Secreted Signaling	PMID: 28356350
ECs 3	Mesenchymal	mdka	sdc4	0.0843236	0	MDK_SDC4_2	mdka - sdc4	MK	Secreted Signaling	PMID: 28356350
EPDCs 1	Mesenchymal	mdka	sdc4	0.169537	0	MDK_SDC4_2	mdka - sdc4	MK	Secreted Signaling	PMID: 28356350
EPDCs 2	Mesenchymal	mdka	sdc4	0.0864302	0	MDK_SDC4_2	mdka - sdc4	MK	Secreted Signaling	PMID: 28356350
Mesenchymal	Mesenchymal	mdka	sdc4	0.114607	0	MDK_SDC4_2	mdka - sdc4	MK	Secreted Signaling	PMID: 28356350
Mural Cells 2	Mesenchymal	mdka	sdc4	0.111358	0	MDK_SDC4_2	mdka - sdc4	MK	Secreted Signaling	PMID: 28356350
ECs 1	Mural Cells 1	mdka	sdc4	0.0366584	0	MDK_SDC4_2	mdka - sdc4	MK	Secreted Signaling	PMID: 28356350
ECs 2	Mural Cells 1	mdka	sdc4	0.0381096	0	MDK_SDC4_2	mdka - sdc4	MK	Secreted Signaling	PMID: 28356350
ECs 3	Mural Cells 1	mdka	sdc4	0.0725792	0	MDK_SDC4_2	mdka - sdc4	MK	Secreted Signaling	PMID: 28356350
EPDCs 1	Mural Cells 1	mdka	sdc4	0.14784	0	MDK_SDC4_2	mdka - sdc4	MK	Secreted Signaling	PMID: 28356350
EPDCs 2	Mural Cells 1	mdka	sdc4	0.0744163	0	MDK_SDC4_2	mdka - sdc4	MK	Secreted Signaling	PMID: 28356350
Mesenchymal	Mural Cells 1	mdka	sdc4	0.099101	0	MDK_SDC4_2	mdka - sdc4	MK	Secreted Signaling	PMID: 28356350
Mural Cells 2	Mural Cells 1	mdka	sdc4	0.096244	0	MDK_SDC4_2	mdka - sdc4	MK	Secreted Signaling	PMID: 28356350
ECs 1	Mural Cells 2	mdka	sdc4	0.035621	0	MDK_SDC4_2	mdka - sdc4	MK	Secreted Signaling	PMID: 28356350
ECs 2	Mural Cells 2	mdka	sdc4	0.0370327	0	MDK_SDC4_2	mdka - sdc4	MK	Secreted Signaling	PMID: 28356350
ECs 3	Mural Cells 2	mdka	sdc4	0.0705998	0	MDK_SDC4_2	mdka - sdc4	MK	Secreted Signaling	PMID: 28356350
EPDCs 1	Mural Cells 2	mdka	sdc4	0.144127	0	MDK_SDC4_2	mdka - sdc4	MK	Secreted Signaling	PMID: 28356350
EPDCs 2	Mural Cells 2	mdka	sdc4	0.0723907	0	MDK_SDC4_2	mdka - sdc4	MK	Secreted Signaling	PMID: 28356350
Mesenchymal	Mural Cells 2	mdka	sdc4	0.0964735	0	MDK_SDC4_2	mdka - sdc4	MK	Secreted Signaling	PMID: 28356350
Mural Cells 2	Mural Cells 2	mdka	sdc4	0.0936844	0	MDK_SDC4_2	mdka - sdc4	MK	Secreted Signaling	PMID: 28356350
ECs 1	Macrophages	mdka	sdc4	0.0344164	0	MDK_SDC4_2	mdka - sdc4	MK	Secreted Signaling	PMID: 28356350
ECs 2	Macrophages	mdka	sdc4	0.0357822	0	MDK_SDC4_2	mdka - sdc4	MK	Secreted Signaling	PMID: 28356350
ECs 3	Macrophages	mdka	sdc4	0.0682962	0	MDK_SDC4_2	mdka - sdc4	MK	Secreted Signaling	PMID: 28356350
EPDCs 1	Macrophages	mdka	sdc4	0.139785	0	MDK_SDC4_2	mdka - sdc4	MK	Secreted Signaling	PMID: 28356350
EPDCs 2	Macrophages	mdka	sdc4	0.070033	0	MDK_SDC4_2	mdka - sdc4	MK	Secreted Signaling	PMID: 28356350
Mesenchymal	Macrophages	mdka	sdc4	0.0934105	0	MDK_SDC4_2	mdka - sdc4	MK	Secreted Signaling	PMID: 28356350
Mural Cells 2	Macrophages	mdka	sdc4	0.0907011	0	MDK_SDC4_2	mdka - sdc4	MK	Secreted Signaling	PMID: 28356350
EPDCs 1	T/NK/B	mdka	sdc4	0.0269225	0	MDK_SDC4_2	mdka - sdc4	MK	Secreted Signaling	PMID: 28356350
EPDCs 1	EPDCs 1	mdkb	lrp1ab	0.0106294	0	MDK_LRP1_1	mdkb - lrp1ab	MK	Secreted Signaling	PMID: 28356350
EPDCs 2	EPDCs 1	mdkb	lrp1ab	0.0158731	0	MDK_LRP1_1	mdkb - lrp1ab	MK	Secreted Signaling	PMID: 28356350
Mural Cells 1	EPDCs 1	mdkb	lrp1ab	0.0159065	0	MDK_LRP1_1	mdkb - lrp1ab	MK	Secreted Signaling	PMID: 28356350
EPDCs 1	EPDCs 2	mdkb	lrp1ab	0.0168845	0	MDK_LRP1_1	mdkb - lrp1ab	MK	Secreted Signaling	PMID: 28356350
EPDCs 2	EPDCs 2	mdkb	lrp1ab	0.0251357	0	MDK_LRP1_1	mdkb - lrp1ab	MK	Secreted Signaling	PMID: 28356350
Mural Cells 1	EPDCs 2	mdkb	lrp1ab	0.025188	0	MDK_LRP1_1	mdkb - lrp1ab	MK	Secreted Signaling	PMID: 28356350
EPDCs 1	Mesenchymal	mdkb	lrp1ab	0.00247182	0	MDK_LRP1_1	mdkb - lrp1ab	MK	Secreted Signaling	PMID: 28356350
EPDCs 2	Mesenchymal	mdkb	lrp1ab	0.00370632	0	MDK_LRP1_1	mdkb - lrp1ab	MK	Secreted Signaling	PMID: 28356350
Mural Cells 1	Mesenchymal	mdkb	lrp1ab	0.00371421	0	MDK_LRP1_1	mdkb - lrp1ab	MK	Secreted Signaling	PMID: 28356350
EPDCs 1	Mural Cells 1	mdkb	lrp1ab	0.00548644	0	MDK_LRP1_1	mdkb - lrp1ab	MK	Secreted Signaling	PMID: 28356350
EPDCs 2	Mural Cells 1	mdkb	lrp1ab	0.00821412	0	MDK_LRP1_1	mdkb - lrp1ab	MK	Secreted Signaling	PMID: 28356350
Mural Cells 1	Mural Cells 1	mdkb	lrp1ab	0.00823153	0	MDK_LRP1_1	mdkb - lrp1ab	MK	Secreted Signaling	PMID: 28356350
EPDCs 1	ECs 3	mdkb	lrp1aa	0.00129072	0	MDK_LRP1_2	mdkb - lrp1aa	MK	Secreted Signaling	PMID: 28356350
EPDCs 2	ECs 3	mdkb	lrp1aa	0.00193649	0	MDK_LRP1_2	mdkb - lrp1aa	MK	Secreted Signaling	PMID: 28356350
Mural Cells 1	ECs 3	mdkb	lrp1aa	0.00194062	0	MDK_LRP1_2	mdkb - lrp1aa	MK	Secreted Signaling	PMID: 28356350
EPDCs 1	EPDCs 1	mdkb	lrp1aa	0.00857822	0	MDK_LRP1_2	mdkb - lrp1aa	MK	Secreted Signaling	PMID: 28356350
EPDCs 2	EPDCs 1	mdkb	lrp1aa	0.0128232	0	MDK_LRP1_2	mdkb - lrp1aa	MK	Secreted Signaling	PMID: 28356350
Mural Cells 1	EPDCs 1	mdkb	lrp1aa	0.0128503	0	MDK_LRP1_2	mdkb - lrp1aa	MK	Secreted Signaling	PMID: 28356350
EPDCs 1	Mesenchymal	mdkb	lrp1aa	0.00610031	0	MDK_LRP1_2	mdkb - lrp1aa	MK	Secreted Signaling	PMID: 28356350
EPDCs 2	Mesenchymal	mdkb	lrp1aa	0.00913039	0	MDK_LRP1_2	mdkb - lrp1aa	MK	Secreted Signaling	PMID: 28356350
Mural Cells 1	Mesenchymal	mdkb	lrp1aa	0.00914971	0	MDK_LRP1_2	mdkb - lrp1aa	MK	Secreted Signaling	PMID: 28356350
EPDCs 1	Mural Cells 1	mdkb	lrp1aa	0.0109371	0	MDK_LRP1_2	mdkb - lrp1aa	MK	Secreted Signaling	PMID: 28356350
EPDCs 2	Mural Cells 1	mdkb	lrp1aa	0.0163301	0	MDK_LRP1_2	mdkb - lrp1aa	MK	Secreted Signaling	PMID: 28356350
Mural Cells 1	Mural Cells 1	mdkb	lrp1aa	0.0163645	0	MDK_LRP1_2	mdkb - lrp1aa	MK	Secreted Signaling	PMID: 28356350
ECs 1	EPDCs 1	mdka	lrp1ab	0.0176305	0	MDK_LRP1_3	mdka - lrp1ab	MK	Secreted Signaling	PMID: 28356350
ECs 2	EPDCs 1	mdka	lrp1ab	0.0183428	0	MDK_LRP1_3	mdka - lrp1ab	MK	Secreted Signaling	PMID: 28356350
ECs 3	EPDCs 1	mdka	lrp1ab	0.0355953	0	MDK_LRP1_3	mdka - lrp1ab	MK	Secreted Signaling	PMID: 28356350
EPDCs 1	EPDCs 1	mdka	lrp1ab	0.0756334	0	MDK_LRP1_3	mdka - lrp1ab	MK	Secreted Signaling	PMID: 28356350
EPDCs 2	EPDCs 1	mdka	lrp1ab	0.0365331	0	MDK_LRP1_3	mdka - lrp1ab	MK	Secreted Signaling	PMID: 28356350
Mesenchymal	EPDCs 1	mdka	lrp1ab	0.0493211	0	MDK_LRP1_3	mdka - lrp1ab	MK	Secreted Signaling	PMID: 28356350
Mural Cells 2	EPDCs 1	mdka	lrp1ab	0.0478231	0	MDK_LRP1_3	mdka - lrp1ab	MK	Secreted Signaling	PMID: 28356350
ECs 1	EPDCs 2	mdka	lrp1ab	0.0278895	0	MDK_LRP1_3	mdka - lrp1ab	MK	Secreted Signaling	PMID: 28356350
ECs 2	EPDCs 2	mdka	lrp1ab	0.029004	0	MDK_LRP1_3	mdka - lrp1ab	MK	Secreted Signaling	PMID: 28356350
ECs 3	EPDCs 2	mdka	lrp1ab	0.0557149	0	MDK_LRP1_3	mdka - lrp1ab	MK	Secreted Signaling	PMID: 28356350
EPDCs 1	EPDCs 2	mdka	lrp1ab	0.11567	0	MDK_LRP1_3	mdka - lrp1ab	MK	Secreted Signaling	PMID: 28356350
EPDCs 2	EPDCs 2	mdka	lrp1ab	0.0571514	0	MDK_LRP1_3	mdka - lrp1ab	MK	Secreted Signaling	PMID: 28356350
Mesenchymal	EPDCs 2	mdka	lrp1ab	0.076583	0	MDK_LRP1_3	mdka - lrp1ab	MK	Secreted Signaling	PMID: 28356350
Mural Cells 2	EPDCs 2	mdka	lrp1ab	0.0743217	0	MDK_LRP1_3	mdka - lrp1ab	MK	Secreted Signaling	PMID: 28356350
ECs 1	Mesenchymal	mdka	lrp1ab	0.00412231	0	MDK_LRP1_3	mdka - lrp1ab	MK	Secreted Signaling	PMID: 28356350
ECs 2	Mesenchymal	mdka	lrp1ab	0.00429124	0	MDK_LRP1_3	mdka - lrp1ab	MK	Secreted Signaling	PMID: 28356350
ECs 3	Mesenchymal	mdka	lrp1ab	0.00844104	0	MDK_LRP1_3	mdka - lrp1ab	MK	Secreted Signaling	PMID: 28356350
EPDCs 1	Mesenchymal	mdka	lrp1ab	0.0185223	0	MDK_LRP1_3	mdka - lrp1ab	MK	Secreted Signaling	PMID: 28356350
EPDCs 2	Mesenchymal	mdka	lrp1ab	0.00866987	0	MDK_LRP1_3	mdka - lrp1ab	MK	Secreted Signaling	PMID: 28356350
Mesenchymal	Mesenchymal	mdka	lrp1ab	0.0118244	0	MDK_LRP1_3	mdka - lrp1ab	MK	Secreted Signaling	PMID: 28356350
Mural Cells 2	Mesenchymal	mdka	lrp1ab	0.0114515	0	MDK_LRP1_3	mdka - lrp1ab	MK	Secreted Signaling	PMID: 28356350
ECs 1	Mural Cells 1	mdka	lrp1ab	0.00913142	0	MDK_LRP1_3	mdka - lrp1ab	MK	Secreted Signaling	PMID: 28356350
ECs 2	Mural Cells 1	mdka	lrp1ab	0.00950365	0	MDK_LRP1_3	mdka - lrp1ab	MK	Secreted Signaling	PMID: 28356350
ECs 3	Mural Cells 1	mdka	lrp1ab	0.0185999	0	MDK_LRP1_3	mdka - lrp1ab	MK	Secreted Signaling	PMID: 28356350
EPDCs 1	Mural Cells 1	mdka	lrp1ab	0.0403207	0	MDK_LRP1_3	mdka - lrp1ab	MK	Secreted Signaling	PMID: 28356350
EPDCs 2	Mural Cells 1	mdka	lrp1ab	0.0190988	0	MDK_LRP1_3	mdka - lrp1ab	MK	Secreted Signaling	PMID: 28356350
Mesenchymal	Mural Cells 1	mdka	lrp1ab	0.0259486	0	MDK_LRP1_3	mdka - lrp1ab	MK	Secreted Signaling	PMID: 28356350
Mural Cells 2	Mural Cells 1	mdka	lrp1ab	0.0251416	0	MDK_LRP1_3	mdka - lrp1ab	MK	Secreted Signaling	PMID: 28356350
ECs 1	ECs 3	mdka	lrp1aa	0.00215427	0	MDK_LRP1_4	mdka - lrp1aa	MK	Secreted Signaling	PMID: 28356350
ECs 2	ECs 3	mdka	lrp1aa	0.00224273	0	MDK_LRP1_4	mdka - lrp1aa	MK	Secreted Signaling	PMID: 28356350
ECs 3	ECs 3	mdka	lrp1aa	0.00442033	0	MDK_LRP1_4	mdka - lrp1aa	MK	Secreted Signaling	PMID: 28356350
EPDCs 1	ECs 3	mdka	lrp1aa	0.00974679	0	MDK_LRP1_4	mdka - lrp1aa	MK	Secreted Signaling	PMID: 28356350
EPDCs 2	ECs 3	mdka	lrp1aa	0.00454066	0	MDK_LRP1_4	mdka - lrp1aa	MK	Secreted Signaling	PMID: 28356350
Mesenchymal	ECs 3	mdka	lrp1aa	0.00620216	0	MDK_LRP1_4	mdka - lrp1aa	MK	Secreted Signaling	PMID: 28356350
Mural Cells 2	ECs 3	mdka	lrp1aa	0.00600551	0	MDK_LRP1_4	mdka - lrp1aa	MK	Secreted Signaling	PMID: 28356350
ECs 1	EPDCs 1	mdka	lrp1aa	0.0142478	0	MDK_LRP1_4	mdka - lrp1aa	MK	Secreted Signaling	PMID: 28356350
ECs 2	EPDCs 1	mdka	lrp1aa	0.0148255	0	MDK_LRP1_4	mdka - lrp1aa	MK	Secreted Signaling	PMID: 28356350
ECs 3	EPDCs 1	mdka	lrp1aa	0.0288671	0	MDK_LRP1_4	mdka - lrp1aa	MK	Secreted Signaling	PMID: 28356350
EPDCs 1	EPDCs 1	mdka	lrp1aa	0.0618224	0	MDK_LRP1_4	mdka - lrp1aa	MK	Secreted Signaling	PMID: 28356350
EPDCs 2	EPDCs 1	mdka	lrp1aa	0.0296331	0	MDK_LRP1_4	mdka - lrp1aa	MK	Secreted Signaling	PMID: 28356350
Mesenchymal	EPDCs 1	mdka	lrp1aa	0.0401064	0	MDK_LRP1_4	mdka - lrp1aa	MK	Secreted Signaling	PMID: 28356350
Mural Cells 2	EPDCs 1	mdka	lrp1aa	0.0388768	0	MDK_LRP1_4	mdka - lrp1aa	MK	Secreted Signaling	PMID: 28356350
ECs 1	Mesenchymal	mdka	lrp1aa	0.010149	0	MDK_LRP1_4	mdka - lrp1aa	MK	Secreted Signaling	PMID: 28356350
ECs 2	Mesenchymal	mdka	lrp1aa	0.0105622	0	MDK_LRP1_4	mdka - lrp1aa	MK	Secreted Signaling	PMID: 28356350
ECs 3	Mesenchymal	mdka	lrp1aa	0.0206506	0	MDK_LRP1_4	mdka - lrp1aa	MK	Secreted Signaling	PMID: 28356350
EPDCs 1	Mesenchymal	mdka	lrp1aa	0.0446571	0	MDK_LRP1_4	mdka - lrp1aa	MK	Secreted Signaling	PMID: 28356350
EPDCs 2	Mesenchymal	mdka	lrp1aa	0.0212033	0	MDK_LRP1_4	mdka - lrp1aa	MK	Secreted Signaling	PMID: 28356350
Mesenchymal	Mesenchymal	mdka	lrp1aa	0.0287856	0	MDK_LRP1_4	mdka - lrp1aa	MK	Secreted Signaling	PMID: 28356350
Mural Cells 2	Mesenchymal	mdka	lrp1aa	0.027893	0	MDK_LRP1_4	mdka - lrp1aa	MK	Secreted Signaling	PMID: 28356350
ECs 1	Mural Cells 1	mdka	lrp1aa	0.0181372	0	MDK_LRP1_4	mdka - lrp1aa	MK	Secreted Signaling	PMID: 28356350
ECs 2	Mural Cells 1	mdka	lrp1aa	0.0188696	0	MDK_LRP1_4	mdka - lrp1aa	MK	Secreted Signaling	PMID: 28356350
ECs 3	Mural Cells 1	mdka	lrp1aa	0.036599	0	MDK_LRP1_4	mdka - lrp1aa	MK	Secreted Signaling	PMID: 28356350
EPDCs 1	Mural Cells 1	mdka	lrp1aa	0.0776753	0	MDK_LRP1_4	mdka - lrp1aa	MK	Secreted Signaling	PMID: 28356350
EPDCs 2	Mural Cells 1	mdka	lrp1aa	0.0375623	0	MDK_LRP1_4	mdka - lrp1aa	MK	Secreted Signaling	PMID: 28356350
Mesenchymal	Mural Cells 1	mdka	lrp1aa	0.0506916	0	MDK_LRP1_4	mdka - lrp1aa	MK	Secreted Signaling	PMID: 28356350
Mural Cells 2	Mural Cells 1	mdka	lrp1aa	0.0491541	0	MDK_LRP1_4	mdka - lrp1aa	MK	Secreted Signaling	PMID: 28356350
ECs 3	ECs 1	ptn	sdc2	0.0348934	0	PTN_SDC2	ptn - sdc2	PTN	Secreted Signaling	PMID: 28356350; PMID: 25620911
ECs 3	ECs 2	ptn	sdc2	0.0126284	0	PTN_SDC2	ptn - sdc2	PTN	Secreted Signaling	PMID: 28356350; PMID: 25620911
ECs 3	ECs 3	ptn	sdc2	0.0381607	0	PTN_SDC2	ptn - sdc2	PTN	Secreted Signaling	PMID: 28356350; PMID: 25620911
ECs 3	Coronary ECs	ptn	sdc2	0.00807539	0	PTN_SDC2	ptn - sdc2	PTN	Secreted Signaling	PMID: 28356350; PMID: 25620911
ECs 3	pCMs	ptn	sdc2	0.00435703	0	PTN_SDC2	ptn - sdc2	PTN	Secreted Signaling	PMID: 28356350; PMID: 25620911
ECs 3	p-tCMs	ptn	sdc2	0.00454258	0	PTN_SDC2	ptn - sdc2	PTN	Secreted Signaling	PMID: 28356350; PMID: 25620911
ECs 3	EPDCs 1	ptn	sdc2	0.0396947	0	PTN_SDC2	ptn - sdc2	PTN	Secreted Signaling	PMID: 28356350; PMID: 25620911
ECs 3	EPDCs 2	ptn	sdc2	0.0228118	0	PTN_SDC2	ptn - sdc2	PTN	Secreted Signaling	PMID: 28356350; PMID: 25620911
ECs 3	Mesenchymal	ptn	sdc2	0.048711	0	PTN_SDC2	ptn - sdc2	PTN	Secreted Signaling	PMID: 28356350; PMID: 25620911
ECs 3	Mural Cells 1	ptn	sdc2	0.0361332	0	PTN_SDC2	ptn - sdc2	PTN	Secreted Signaling	PMID: 28356350; PMID: 25620911
ECs 3	Mural Cells 2	ptn	sdc2	0.0309987	0	PTN_SDC2	ptn - sdc2	PTN	Secreted Signaling	PMID: 28356350; PMID: 25620911
ECs 3	Macrophages	ptn	sdc2	0.0102086	0	PTN_SDC2	ptn - sdc2	PTN	Secreted Signaling	PMID: 28356350; PMID: 25620911
ECs 3	T/NK/B	ptn	sdc2	0.00821002	0	PTN_SDC2	ptn - sdc2	PTN	Secreted Signaling	PMID: 28356350; PMID: 25620911
ECs 3	ECs 1	ptn	sdc4	0.058087	0	PTN_SDC4	ptn - sdc4	PTN	Secreted Signaling	PMID: 28356350; PMID: 25620911
ECs 3	ECs 2	ptn	sdc4	0.0472205	0	PTN_SDC4	ptn - sdc4	PTN	Secreted Signaling	PMID: 28356350; PMID: 25620911
ECs 3	ECs 3	ptn	sdc4	0.0864421	0	PTN_SDC4	ptn - sdc4	PTN	Secreted Signaling	PMID: 28356350; PMID: 25620911
ECs 3	Coronary ECs	ptn	sdc4	0.0735837	0	PTN_SDC4	ptn - sdc4	PTN	Secreted Signaling	PMID: 28356350; PMID: 25620911
ECs 3	pCMs	ptn	sdc4	0.023985	0	PTN_SDC4	ptn - sdc4	PTN	Secreted Signaling	PMID: 28356350; PMID: 25620911
ECs 3	p-tCMs	ptn	sdc4	0.0369911	0	PTN_SDC4	ptn - sdc4	PTN	Secreted Signaling	PMID: 28356350; PMID: 25620911
ECs 3	EPDCs 1	ptn	sdc4	0.0959595	0	PTN_SDC4	ptn - sdc4	PTN	Secreted Signaling	PMID: 28356350; PMID: 25620911
ECs 3	EPDCs 2	ptn	sdc4	0.102518	0	PTN_SDC4	ptn - sdc4	PTN	Secreted Signaling	PMID: 28356350; PMID: 25620911
ECs 3	Mesenchymal	ptn	sdc4	0.104842	0	PTN_SDC4	ptn - sdc4	PTN	Secreted Signaling	PMID: 28356350; PMID: 25620911
ECs 3	Mural Cells 1	ptn	sdc4	0.0905222	0	PTN_SDC4	ptn - sdc4	PTN	Secreted Signaling	PMID: 28356350; PMID: 25620911
ECs 3	Mural Cells 2	ptn	sdc4	0.0881	0	PTN_SDC4	ptn - sdc4	PTN	Secreted Signaling	PMID: 28356350; PMID: 25620911
ECs 3	Macrophages	ptn	sdc4	0.0852778	0	PTN_SDC4	ptn - sdc4	PTN	Secreted Signaling	PMID: 28356350; PMID: 25620911
ECs 3	T/NK/B	ptn	sdc4	0.015625	0	PTN_SDC4	ptn - sdc4	PTN	Secreted Signaling	PMID: 28356350; PMID: 25620911
ECs 3	ECs 1	edn2	ednraa	0.00427387	0	EDN2_EDNRA_2	edn2 - ednraa	EDN	Secreted Signaling	KEGG: mmu04080
Coronary ECs	ECs 1	edn2	ednraa	0.00115354	0	EDN2_EDNRA_2	edn2 - ednraa	EDN	Secreted Signaling	KEGG: mmu04080
ECs 3	ECs 2	edn2	ednraa	0.00355771	0	EDN2_EDNRA_2	edn2 - ednraa	EDN	Secreted Signaling	KEGG: mmu04080
Coronary ECs	ECs 2	edn2	ednraa	0.000959741	0	EDN2_EDNRA_2	edn2 - ednraa	EDN	Secreted Signaling	KEGG: mmu04080
ECs 3	ECs 3	edn2	ednraa	0.00527456	0	EDN2_EDNRA_2	edn2 - ednraa	EDN	Secreted Signaling	KEGG: mmu04080
Coronary ECs	ECs 3	edn2	ednraa	0.00142468	0	EDN2_EDNRA_2	edn2 - ednraa	EDN	Secreted Signaling	KEGG: mmu04080
ECs 3	Coronary ECs	edn2	ednraa	0.0239547	0	EDN2_EDNRA_2	edn2 - ednraa	EDN	Secreted Signaling	KEGG: mmu04080
Coronary ECs	Coronary ECs	edn2	ednraa	0.00656016	0	EDN2_EDNRA_2	edn2 - ednraa	EDN	Secreted Signaling	KEGG: mmu04080
ECs 3	pCMs	edn2	ednraa	0.00230012	0	EDN2_EDNRA_2	edn2 - ednraa	EDN	Secreted Signaling	KEGG: mmu04080
Coronary ECs	pCMs	edn2	ednraa	0.000619917	0	EDN2_EDNRA_2	edn2 - ednraa	EDN	Secreted Signaling	KEGG: mmu04080
ECs 3	EPDCs 2	edn2	ednraa	0.0115717	0	EDN2_EDNRA_2	edn2 - ednraa	EDN	Secreted Signaling	KEGG: mmu04080
Coronary ECs	EPDCs 2	edn2	ednraa	0.00314005	0	EDN2_EDNRA_2	edn2 - ednraa	EDN	Secreted Signaling	KEGG: mmu04080
ECs 3	Mesenchymal	edn2	ednraa	0.00285342	0	EDN2_EDNRA_2	edn2 - ednraa	EDN	Secreted Signaling	KEGG: mmu04080
Coronary ECs	Mesenchymal	edn2	ednraa	0.000769352	0	EDN2_EDNRA_2	edn2 - ednraa	EDN	Secreted Signaling	KEGG: mmu04080
ECs 3	Mural Cells 1	edn2	ednraa	0.00697997	0	EDN2_EDNRA_2	edn2 - ednraa	EDN	Secreted Signaling	KEGG: mmu04080
Coronary ECs	Mural Cells 1	edn2	ednraa	0.00188768	0	EDN2_EDNRA_2	edn2 - ednraa	EDN	Secreted Signaling	KEGG: mmu04080
ECs 3	Mural Cells 2	edn2	ednraa	0.0494371	0	EDN2_EDNRA_2	edn2 - ednraa	EDN	Secreted Signaling	KEGG: mmu04080
Coronary ECs	Mural Cells 2	edn2	ednraa	0.0138003	0	EDN2_EDNRA_2	edn2 - ednraa	EDN	Secreted Signaling	KEGG: mmu04080
tCMs-2	EPDCs 2	nppa	npr2	0.00336177	0	NPPA_NPR1_1	nppa - npr2	NPR1	Secreted Signaling	KEGG: mmu04080; PMID:29934640
pCMs	EPDCs 2	nppa	npr2	0.0208022	0	NPPA_NPR1_1	nppa - npr2	NPR1	Secreted Signaling	KEGG: mmu04080; PMID:29934640
p-tCMs	EPDCs 2	nppa	npr2	0.0223892	0	NPPA_NPR1_1	nppa - npr2	NPR1	Secreted Signaling	KEGG: mmu04080; PMID:29934640
cCMs-1	EPDCs 2	nppa	npr2	0.014677	0	NPPA_NPR1_1	nppa - npr2	NPR1	Secreted Signaling	KEGG: mmu04080; PMID:29934640
tCMs-2	Mural Cells 1	nppa	npr2	0.00267278	0	NPPA_NPR1_1	nppa - npr2	NPR1	Secreted Signaling	KEGG: mmu04080; PMID:29934640
pCMs	Mural Cells 1	nppa	npr2	0.0165983	0	NPPA_NPR1_1	nppa - npr2	NPR1	Secreted Signaling	KEGG: mmu04080; PMID:29934640
p-tCMs	Mural Cells 1	nppa	npr2	0.0178704	0	NPPA_NPR1_1	nppa - npr2	NPR1	Secreted Signaling	KEGG: mmu04080; PMID:29934640
cCMs-1	Mural Cells 1	nppa	npr2	0.0116962	0	NPPA_NPR1_1	nppa - npr2	NPR1	Secreted Signaling	KEGG: mmu04080; PMID:29934640
pCMs	EPDCs 2	nppb	npr2	0.0179567	0	NPPB_NPR1_2	nppb - npr2	NPR1	Secreted Signaling	KEGG: mmu04080; PMID:29934640
p-tCMs	EPDCs 2	nppb	npr2	0.0175229	0	NPPB_NPR1_2	nppb - npr2	NPR1	Secreted Signaling	KEGG: mmu04080; PMID:29934640
cCMs-1	EPDCs 2	nppb	npr2	0.0054724	0	NPPB_NPR1_2	nppb - npr2	NPR1	Secreted Signaling	KEGG: mmu04080; PMID:29934640
pCMs	Mural Cells 1	nppb	npr2	0.0143194	0	NPPB_NPR1_2	nppb - npr2	NPR1	Secreted Signaling	KEGG: mmu04080; PMID:29934640
p-tCMs	Mural Cells 1	nppb	npr2	0.0139723	0	NPPB_NPR1_2	nppb - npr2	NPR1	Secreted Signaling	KEGG: mmu04080; PMID:29934640
cCMs-1	Mural Cells 1	nppb	npr2	0.00435272	0	NPPB_NPR1_2	nppb - npr2	NPR1	Secreted Signaling	KEGG: mmu04080; PMID:29934640
ECs 2	EPDCs 1	nppc	npr1a	0.0203713	0	NPPC_NPR2_1	nppc - npr1a	NPR2	Secreted Signaling	KEGG: mmu04080; PMID:29934640
ECs 3	EPDCs 1	nppc	npr1a	0.00196597	0	NPPC_NPR2_1	nppc - npr1a	NPR2	Secreted Signaling	KEGG: mmu04080; PMID:29934640
Mesenchymal	EPDCs 1	nppc	npr1a	0.00211403	0	NPPC_NPR2_1	nppc - npr1a	NPR2	Secreted Signaling	KEGG: mmu04080; PMID:29934640
ECs 2	EPDCs 2	nppc	npr1a	0.0163136	0	NPPC_NPR2_1	nppc - npr1a	NPR2	Secreted Signaling	KEGG: mmu04080; PMID:29934640
ECs 3	EPDCs 2	nppc	npr1a	0.0015685	0	NPPC_NPR2_1	nppc - npr1a	NPR2	Secreted Signaling	KEGG: mmu04080; PMID:29934640
Mesenchymal	EPDCs 2	nppc	npr1a	0.00168667	0	NPPC_NPR2_1	nppc - npr1a	NPR2	Secreted Signaling	KEGG: mmu04080; PMID:29934640
ECs 2	Mesenchymal	nppc	npr1a	0.0184261	0	NPPC_NPR2_1	nppc - npr1a	NPR2	Secreted Signaling	KEGG: mmu04080; PMID:29934640
ECs 3	Mesenchymal	nppc	npr1a	0.00177506	0	NPPC_NPR2_1	nppc - npr1a	NPR2	Secreted Signaling	KEGG: mmu04080; PMID:29934640
Mesenchymal	Mesenchymal	nppc	npr1a	0.00190876	0	NPPC_NPR2_1	nppc - npr1a	NPR2	Secreted Signaling	KEGG: mmu04080; PMID:29934640
ECs 2	Mural Cells 1	nppc	npr1a	0.00637213	0	NPPC_NPR2_1	nppc - npr1a	NPR2	Secreted Signaling	KEGG: mmu04080; PMID:29934640
ECs 3	Mural Cells 1	nppc	npr1a	0.000607115	0	NPPC_NPR2_1	nppc - npr1a	NPR2	Secreted Signaling	KEGG: mmu04080; PMID:29934640
Mesenchymal	Mural Cells 1	nppc	npr1a	0.000652903	0	NPPC_NPR2_1	nppc - npr1a	NPR2	Secreted Signaling	KEGG: mmu04080; PMID:29934640
EPDCs 2	Coronary ECs	adma	calcr	0.00336756	0	ADM_CALCR_1	adma - calcr	CALCR	Secreted Signaling	KEGG: mmu04080
EPDCs 2	ECs 1	adma	calcrlb	0.00559167	0	ADM_CALCRL_1	adma - calcrlb	CALCR	Secreted Signaling	KEGG: mmu04080
EPDCs 2	ECs 3	adma	calcrlb	0.003839	0	ADM_CALCRL_1	adma - calcrlb	CALCR	Secreted Signaling	KEGG: mmu04080
EPDCs 2	Coronary ECs	adma	calcrlb	0.0209176	0	ADM_CALCRL_1	adma - calcrlb	CALCR	Secreted Signaling	KEGG: mmu04080
EPDCs 2	EPDCs 2	adma	calcrlb	0.00316762	0	ADM_CALCRL_1	adma - calcrlb	CALCR	Secreted Signaling	KEGG: mmu04080
Macrophages	EPDCs 2	grnb	sort1a	0.00143486	0	GRN_SORT1_2	grnb - sort1a	GRN	Secreted Signaling	PMID: 29555433
Macrophages	Mural Cells 1	grnb	sort1a	0.00551925	0	GRN_SORT1_2	grnb - sort1a	GRN	Secreted Signaling	PMID: 29555433
Macrophages	EPDCs 2	grn2	sort1a	0.00266743	0	GRN_SORT1_4	grn2 - sort1a	GRN	Secreted Signaling	PMID: 29555433
Macrophages	Mural Cells 1	grn2	sort1a	0.0102244	0	GRN_SORT1_4	grn2 - sort1a	GRN	Secreted Signaling	PMID: 29555433
Macrophages	EPDCs 2	grn1	sort1a	0.0189024	0	GRN_SORT1_6	grn1 - sort1a	GRN	Secreted Signaling	PMID: 29555433
Macrophages	Mural Cells 1	grn1	sort1a	0.0692601	0	GRN_SORT1_6	grn1 - sort1a	GRN	Secreted Signaling	PMID: 29555433
Macrophages	EPDCs 2	grna	sort1a	0.00627892	0	GRN_SORT1_8	grna - sort1a	GRN	Secreted Signaling	PMID: 29555433
Macrophages	Mural Cells 1	grna	sort1a	0.0238231	0	GRN_SORT1_8	grna - sort1a	GRN	Secreted Signaling	PMID: 29555433
ECs 3	ECs 1	col1a1b	sdc4	0.0861192	0	COL1A1_SDC4_1	col1a1b - sdc4	COLLAGEN	ECM-Receptor	KEGG: mmu04512
EPDCs 1	ECs 1	col1a1b	sdc4	0.163066	0	COL1A1_SDC4_1	col1a1b - sdc4	COLLAGEN	ECM-Receptor	KEGG: mmu04512
EPDCs 2	ECs 1	col1a1b	sdc4	0.124672	0	COL1A1_SDC4_1	col1a1b - sdc4	COLLAGEN	ECM-Receptor	KEGG: mmu04512
Mesenchymal	ECs 1	col1a1b	sdc4	0.0820788	0	COL1A1_SDC4_1	col1a1b - sdc4	COLLAGEN	ECM-Receptor	KEGG: mmu04512
Mural Cells 1	ECs 1	col1a1b	sdc4	0.0687526	0	COL1A1_SDC4_1	col1a1b - sdc4	COLLAGEN	ECM-Receptor	KEGG: mmu04512
Mural Cells 2	ECs 1	col1a1b	sdc4	0.0713929	0	COL1A1_SDC4_1	col1a1b - sdc4	COLLAGEN	ECM-Receptor	KEGG: mmu04512
ECs 3	ECs 2	col1a1b	sdc4	0.0704006	0	COL1A1_SDC4_1	col1a1b - sdc4	COLLAGEN	ECM-Receptor	KEGG: mmu04512
EPDCs 1	ECs 2	col1a1b	sdc4	0.135384	0	COL1A1_SDC4_1	col1a1b - sdc4	COLLAGEN	ECM-Receptor	KEGG: mmu04512
EPDCs 2	ECs 2	col1a1b	sdc4	0.102708	0	COL1A1_SDC4_1	col1a1b - sdc4	COLLAGEN	ECM-Receptor	KEGG: mmu04512
Mesenchymal	ECs 2	col1a1b	sdc4	0.0670435	0	COL1A1_SDC4_1	col1a1b - sdc4	COLLAGEN	ECM-Receptor	KEGG: mmu04512
Mural Cells 1	ECs 2	col1a1b	sdc4	0.0560095	0	COL1A1_SDC4_1	col1a1b - sdc4	COLLAGEN	ECM-Receptor	KEGG: mmu04512
Mural Cells 2	ECs 2	col1a1b	sdc4	0.058191	0	COL1A1_SDC4_1	col1a1b - sdc4	COLLAGEN	ECM-Receptor	KEGG: mmu04512
ECs 1	ECs 3	col1a1b	sdc4	0.0265648	0	COL1A1_SDC4_1	col1a1b - sdc4	COLLAGEN	ECM-Receptor	KEGG: mmu04512
ECs 3	ECs 3	col1a1b	sdc4	0.126323	0	COL1A1_SDC4_1	col1a1b - sdc4	COLLAGEN	ECM-Receptor	KEGG: mmu04512
EPDCs 1	ECs 3	col1a1b	sdc4	0.230145	0	COL1A1_SDC4_1	col1a1b - sdc4	COLLAGEN	ECM-Receptor	KEGG: mmu04512
EPDCs 2	ECs 3	col1a1b	sdc4	0.179342	0	COL1A1_SDC4_1	col1a1b - sdc4	COLLAGEN	ECM-Receptor	KEGG: mmu04512
Mesenchymal	ECs 3	col1a1b	sdc4	0.120645	0	COL1A1_SDC4_1	col1a1b - sdc4	COLLAGEN	ECM-Receptor	KEGG: mmu04512
Mural Cells 1	ECs 3	col1a1b	sdc4	0.101752	0	COL1A1_SDC4_1	col1a1b - sdc4	COLLAGEN	ECM-Receptor	KEGG: mmu04512
Mural Cells 2	ECs 3	col1a1b	sdc4	0.105516	0	COL1A1_SDC4_1	col1a1b - sdc4	COLLAGEN	ECM-Receptor	KEGG: mmu04512
ECs 1	Coronary ECs	col1a1b	sdc4	0.0223949	0	COL1A1_SDC4_1	col1a1b - sdc4	COLLAGEN	ECM-Receptor	KEGG: mmu04512
ECs 3	Coronary ECs	col1a1b	sdc4	0.108235	0	COL1A1_SDC4_1	col1a1b - sdc4	COLLAGEN	ECM-Receptor	KEGG: mmu04512
EPDCs 1	Coronary ECs	col1a1b	sdc4	0.200605	0	COL1A1_SDC4_1	col1a1b - sdc4	COLLAGEN	ECM-Receptor	KEGG: mmu04512
EPDCs 2	Coronary ECs	col1a1b	sdc4	0.155009	0	COL1A1_SDC4_1	col1a1b - sdc4	COLLAGEN	ECM-Receptor	KEGG: mmu04512
Mesenchymal	Coronary ECs	col1a1b	sdc4	0.103274	0	COL1A1_SDC4_1	col1a1b - sdc4	COLLAGEN	ECM-Receptor	KEGG: mmu04512
Mural Cells 1	Coronary ECs	col1a1b	sdc4	0.0868322	0	COL1A1_SDC4_1	col1a1b - sdc4	COLLAGEN	ECM-Receptor	KEGG: mmu04512
Mural Cells 2	Coronary ECs	col1a1b	sdc4	0.0900997	0	COL1A1_SDC4_1	col1a1b - sdc4	COLLAGEN	ECM-Receptor	KEGG: mmu04512
ECs 3	pCMs	col1a1b	sdc4	0.0361923	0	COL1A1_SDC4_1	col1a1b - sdc4	COLLAGEN	ECM-Receptor	KEGG: mmu04512
EPDCs 1	pCMs	col1a1b	sdc4	0.0720466	0	COL1A1_SDC4_1	col1a1b - sdc4	COLLAGEN	ECM-Receptor	KEGG: mmu04512
EPDCs 2	pCMs	col1a1b	sdc4	0.0537081	0	COL1A1_SDC4_1	col1a1b - sdc4	COLLAGEN	ECM-Receptor	KEGG: mmu04512
Mesenchymal	pCMs	col1a1b	sdc4	0.0344061	0	COL1A1_SDC4_1	col1a1b - sdc4	COLLAGEN	ECM-Receptor	KEGG: mmu04512
Mural Cells 1	pCMs	col1a1b	sdc4	0.0285789	0	COL1A1_SDC4_1	col1a1b - sdc4	COLLAGEN	ECM-Receptor	KEGG: mmu04512
Mural Cells 2	pCMs	col1a1b	sdc4	0.0297257	0	COL1A1_SDC4_1	col1a1b - sdc4	COLLAGEN	ECM-Receptor	KEGG: mmu04512
ECs 3	p-tCMs	col1a1b	sdc4	0.0554418	0	COL1A1_SDC4_1	col1a1b - sdc4	COLLAGEN	ECM-Receptor	KEGG: mmu04512
EPDCs 1	p-tCMs	col1a1b	sdc4	0.108225	0	COL1A1_SDC4_1	col1a1b - sdc4	COLLAGEN	ECM-Receptor	KEGG: mmu04512
EPDCs 2	p-tCMs	col1a1b	sdc4	0.0814861	0	COL1A1_SDC4_1	col1a1b - sdc4	COLLAGEN	ECM-Receptor	KEGG: mmu04512
Mesenchymal	p-tCMs	col1a1b	sdc4	0.0527576	0	COL1A1_SDC4_1	col1a1b - sdc4	COLLAGEN	ECM-Receptor	KEGG: mmu04512
Mural Cells 1	p-tCMs	col1a1b	sdc4	0.0439639	0	COL1A1_SDC4_1	col1a1b - sdc4	COLLAGEN	ECM-Receptor	KEGG: mmu04512
Mural Cells 2	p-tCMs	col1a1b	sdc4	0.0456989	0	COL1A1_SDC4_1	col1a1b - sdc4	COLLAGEN	ECM-Receptor	KEGG: mmu04512
ECs 1	EPDCs 1	col1a1b	sdc4	0.029704	0	COL1A1_SDC4_1	col1a1b - sdc4	COLLAGEN	ECM-Receptor	KEGG: mmu04512
ECs 3	EPDCs 1	col1a1b	sdc4	0.139561	0	COL1A1_SDC4_1	col1a1b - sdc4	COLLAGEN	ECM-Receptor	KEGG: mmu04512
EPDCs 1	EPDCs 1	col1a1b	sdc4	0.251135	0	COL1A1_SDC4_1	col1a1b - sdc4	COLLAGEN	ECM-Receptor	KEGG: mmu04512
EPDCs 2	EPDCs 1	col1a1b	sdc4	0.196884	0	COL1A1_SDC4_1	col1a1b - sdc4	COLLAGEN	ECM-Receptor	KEGG: mmu04512
Mesenchymal	EPDCs 1	col1a1b	sdc4	0.133379	0	COL1A1_SDC4_1	col1a1b - sdc4	COLLAGEN	ECM-Receptor	KEGG: mmu04512
Mural Cells 1	EPDCs 1	col1a1b	sdc4	0.112747	0	COL1A1_SDC4_1	col1a1b - sdc4	COLLAGEN	ECM-Receptor	KEGG: mmu04512
Mural Cells 2	EPDCs 1	col1a1b	sdc4	0.116864	0	COL1A1_SDC4_1	col1a1b - sdc4	COLLAGEN	ECM-Receptor	KEGG: mmu04512
ECs 1	EPDCs 2	col1a1b	sdc4	0.0318939	0	COL1A1_SDC4_1	col1a1b - sdc4	COLLAGEN	ECM-Receptor	KEGG: mmu04512
ECs 3	EPDCs 2	col1a1b	sdc4	0.148609	0	COL1A1_SDC4_1	col1a1b - sdc4	COLLAGEN	ECM-Receptor	KEGG: mmu04512
EPDCs 1	EPDCs 2	col1a1b	sdc4	0.265188	0	COL1A1_SDC4_1	col1a1b - sdc4	COLLAGEN	ECM-Receptor	KEGG: mmu04512
EPDCs 2	EPDCs 2	col1a1b	sdc4	0.208747	0	COL1A1_SDC4_1	col1a1b - sdc4	COLLAGEN	ECM-Receptor	KEGG: mmu04512
Mesenchymal	EPDCs 2	col1a1b	sdc4	0.142093	0	COL1A1_SDC4_1	col1a1b - sdc4	COLLAGEN	ECM-Receptor	KEGG: mmu04512
Mural Cells 1	EPDCs 2	col1a1b	sdc4	0.1203	0	COL1A1_SDC4_1	col1a1b - sdc4	COLLAGEN	ECM-Receptor	KEGG: mmu04512
Mural Cells 2	EPDCs 2	col1a1b	sdc4	0.124654	0	COL1A1_SDC4_1	col1a1b - sdc4	COLLAGEN	ECM-Receptor	KEGG: mmu04512
ECs 1	Mesenchymal	col1a1b	sdc4	0.0326751	0	COL1A1_SDC4_1	col1a1b - sdc4	COLLAGEN	ECM-Receptor	KEGG: mmu04512
ECs 2	Mesenchymal	col1a1b	sdc4	0.0182283	0.01	COL1A1_SDC4_1	col1a1b - sdc4	COLLAGEN	ECM-Receptor	KEGG: mmu04512
ECs 3	Mesenchymal	col1a1b	sdc4	0.151801	0	COL1A1_SDC4_1	col1a1b - sdc4	COLLAGEN	ECM-Receptor	KEGG: mmu04512
EPDCs 1	Mesenchymal	col1a1b	sdc4	0.27009	0	COL1A1_SDC4_1	col1a1b - sdc4	COLLAGEN	ECM-Receptor	KEGG: mmu04512
EPDCs 2	Mesenchymal	col1a1b	sdc4	0.212908	0	COL1A1_SDC4_1	col1a1b - sdc4	COLLAGEN	ECM-Receptor	KEGG: mmu04512
Mesenchymal	Mesenchymal	col1a1b	sdc4	0.145168	0	COL1A1_SDC4_1	col1a1b - sdc4	COLLAGEN	ECM-Receptor	KEGG: mmu04512
Mural Cells 1	Mesenchymal	col1a1b	sdc4	0.122971	0	COL1A1_SDC4_1	col1a1b - sdc4	COLLAGEN	ECM-Receptor	KEGG: mmu04512
Mural Cells 2	Mesenchymal	col1a1b	sdc4	0.127409	0	COL1A1_SDC4_1	col1a1b - sdc4	COLLAGEN	ECM-Receptor	KEGG: mmu04512
ECs 1	Mural Cells 1	col1a1b	sdc4	0.027905	0	COL1A1_SDC4_1	col1a1b - sdc4	COLLAGEN	ECM-Receptor	KEGG: mmu04512
ECs 3	Mural Cells 1	col1a1b	sdc4	0.132013	0	COL1A1_SDC4_1	col1a1b - sdc4	COLLAGEN	ECM-Receptor	KEGG: mmu04512
EPDCs 1	Mural Cells 1	col1a1b	sdc4	0.239232	0	COL1A1_SDC4_1	col1a1b - sdc4	COLLAGEN	ECM-Receptor	KEGG: mmu04512
EPDCs 2	Mural Cells 1	col1a1b	sdc4	0.18691	0	COL1A1_SDC4_1	col1a1b - sdc4	COLLAGEN	ECM-Receptor	KEGG: mmu04512
Mesenchymal	Mural Cells 1	col1a1b	sdc4	0.126117	0	COL1A1_SDC4_1	col1a1b - sdc4	COLLAGEN	ECM-Receptor	KEGG: mmu04512
Mural Cells 1	Mural Cells 1	col1a1b	sdc4	0.10647	0	COL1A1_SDC4_1	col1a1b - sdc4	COLLAGEN	ECM-Receptor	KEGG: mmu04512
Mural Cells 2	Mural Cells 1	col1a1b	sdc4	0.110387	0	COL1A1_SDC4_1	col1a1b - sdc4	COLLAGEN	ECM-Receptor	KEGG: mmu04512
ECs 1	Mural Cells 2	col1a1b	sdc4	0.0271084	0	COL1A1_SDC4_1	col1a1b - sdc4	COLLAGEN	ECM-Receptor	KEGG: mmu04512
ECs 3	Mural Cells 2	col1a1b	sdc4	0.128638	0	COL1A1_SDC4_1	col1a1b - sdc4	COLLAGEN	ECM-Receptor	KEGG: mmu04512
EPDCs 1	Mural Cells 2	col1a1b	sdc4	0.233854	0	COL1A1_SDC4_1	col1a1b - sdc4	COLLAGEN	ECM-Receptor	KEGG: mmu04512
EPDCs 2	Mural Cells 2	col1a1b	sdc4	0.182426	0	COL1A1_SDC4_1	col1a1b - sdc4	COLLAGEN	ECM-Receptor	KEGG: mmu04512
Mesenchymal	Mural Cells 2	col1a1b	sdc4	0.122871	0	COL1A1_SDC4_1	col1a1b - sdc4	COLLAGEN	ECM-Receptor	KEGG: mmu04512
Mural Cells 1	Mural Cells 2	col1a1b	sdc4	0.10367	0	COL1A1_SDC4_1	col1a1b - sdc4	COLLAGEN	ECM-Receptor	KEGG: mmu04512
Mural Cells 2	Mural Cells 2	col1a1b	sdc4	0.107496	0	COL1A1_SDC4_1	col1a1b - sdc4	COLLAGEN	ECM-Receptor	KEGG: mmu04512
ECs 1	Macrophages	col1a1b	sdc4	0.0261839	0	COL1A1_SDC4_1	col1a1b - sdc4	COLLAGEN	ECM-Receptor	KEGG: mmu04512
ECs 3	Macrophages	col1a1b	sdc4	0.124695	0	COL1A1_SDC4_1	col1a1b - sdc4	COLLAGEN	ECM-Receptor	KEGG: mmu04512
EPDCs 1	Macrophages	col1a1b	sdc4	0.227527	0	COL1A1_SDC4_1	col1a1b - sdc4	COLLAGEN	ECM-Receptor	KEGG: mmu04512
EPDCs 2	Macrophages	col1a1b	sdc4	0.177169	0	COL1A1_SDC4_1	col1a1b - sdc4	COLLAGEN	ECM-Receptor	KEGG: mmu04512
Mesenchymal	Macrophages	col1a1b	sdc4	0.11908	0	COL1A1_SDC4_1	col1a1b - sdc4	COLLAGEN	ECM-Receptor	KEGG: mmu04512
Mural Cells 1	Macrophages	col1a1b	sdc4	0.100404	0	COL1A1_SDC4_1	col1a1b - sdc4	COLLAGEN	ECM-Receptor	KEGG: mmu04512
Mural Cells 2	Macrophages	col1a1b	sdc4	0.104124	0	COL1A1_SDC4_1	col1a1b - sdc4	COLLAGEN	ECM-Receptor	KEGG: mmu04512
ECs 3	T/NK/B	col1a1b	sdc4	0.0236806	0	COL1A1_SDC4_1	col1a1b - sdc4	COLLAGEN	ECM-Receptor	KEGG: mmu04512
EPDCs 1	T/NK/B	col1a1b	sdc4	0.0477542	0	COL1A1_SDC4_1	col1a1b - sdc4	COLLAGEN	ECM-Receptor	KEGG: mmu04512
EPDCs 2	T/NK/B	col1a1b	sdc4	0.0353634	0	COL1A1_SDC4_1	col1a1b - sdc4	COLLAGEN	ECM-Receptor	KEGG: mmu04512
Mesenchymal	T/NK/B	col1a1b	sdc4	0.0224975	0	COL1A1_SDC4_1	col1a1b - sdc4	COLLAGEN	ECM-Receptor	KEGG: mmu04512
ECs 1	ECs 1	col1a1a	sdc4	0.0211044	0	COL1A1_SDC4_2	col1a1a - sdc4	COLLAGEN	ECM-Receptor	KEGG: mmu04512
ECs 2	ECs 1	col1a1a	sdc4	0.0173088	0	COL1A1_SDC4_2	col1a1a - sdc4	COLLAGEN	ECM-Receptor	KEGG: mmu04512
ECs 3	ECs 1	col1a1a	sdc4	0.0655331	0	COL1A1_SDC4_2	col1a1a - sdc4	COLLAGEN	ECM-Receptor	KEGG: mmu04512
EPDCs 1	ECs 1	col1a1a	sdc4	0.134508	0	COL1A1_SDC4_2	col1a1a - sdc4	COLLAGEN	ECM-Receptor	KEGG: mmu04512
EPDCs 2	ECs 1	col1a1a	sdc4	0.0983495	0	COL1A1_SDC4_2	col1a1a - sdc4	COLLAGEN	ECM-Receptor	KEGG: mmu04512
Mesenchymal	ECs 1	col1a1a	sdc4	0.0592216	0	COL1A1_SDC4_2	col1a1a - sdc4	COLLAGEN	ECM-Receptor	KEGG: mmu04512
Mural Cells 1	ECs 1	col1a1a	sdc4	0.0191214	0	COL1A1_SDC4_2	col1a1a - sdc4	COLLAGEN	ECM-Receptor	KEGG: mmu04512
Mural Cells 2	ECs 1	col1a1a	sdc4	0.0573028	0	COL1A1_SDC4_2	col1a1a - sdc4	COLLAGEN	ECM-Receptor	KEGG: mmu04512
ECs 1	ECs 2	col1a1a	sdc4	0.0170313	0	COL1A1_SDC4_2	col1a1a - sdc4	COLLAGEN	ECM-Receptor	KEGG: mmu04512
ECs 3	ECs 2	col1a1a	sdc4	0.0533525	0	COL1A1_SDC4_2	col1a1a - sdc4	COLLAGEN	ECM-Receptor	KEGG: mmu04512
EPDCs 1	ECs 2	col1a1a	sdc4	0.11103	0	COL1A1_SDC4_2	col1a1a - sdc4	COLLAGEN	ECM-Receptor	KEGG: mmu04512
EPDCs 2	ECs 2	col1a1a	sdc4	0.0805955	0	COL1A1_SDC4_2	col1a1a - sdc4	COLLAGEN	ECM-Receptor	KEGG: mmu04512
Mesenchymal	ECs 2	col1a1a	sdc4	0.0481537	0	COL1A1_SDC4_2	col1a1a - sdc4	COLLAGEN	ECM-Receptor	KEGG: mmu04512
Mural Cells 2	ECs 2	col1a1a	sdc4	0.0465758	0	COL1A1_SDC4_2	col1a1a - sdc4	COLLAGEN	ECM-Receptor	KEGG: mmu04512
ECs 1	ECs 3	col1a1a	sdc4	0.0320202	0	COL1A1_SDC4_2	col1a1a - sdc4	COLLAGEN	ECM-Receptor	KEGG: mmu04512
ECs 2	ECs 3	col1a1a	sdc4	0.0263142	0	COL1A1_SDC4_2	col1a1a - sdc4	COLLAGEN	ECM-Receptor	KEGG: mmu04512
ECs 3	ECs 3	col1a1a	sdc4	0.097148	0	COL1A1_SDC4_2	col1a1a - sdc4	COLLAGEN	ECM-Receptor	KEGG: mmu04512
EPDCs 1	ECs 3	col1a1a	sdc4	0.192542	0	COL1A1_SDC4_2	col1a1a - sdc4	COLLAGEN	ECM-Receptor	KEGG: mmu04512
EPDCs 2	ECs 3	col1a1a	sdc4	0.143367	0	COL1A1_SDC4_2	col1a1a - sdc4	COLLAGEN	ECM-Receptor	KEGG: mmu04512
Mesenchymal	ECs 3	col1a1a	sdc4	0.0880787	0	COL1A1_SDC4_2	col1a1a - sdc4	COLLAGEN	ECM-Receptor	KEGG: mmu04512
Mural Cells 1	ECs 3	col1a1a	sdc4	0.0290419	0	COL1A1_SDC4_2	col1a1a - sdc4	COLLAGEN	ECM-Receptor	KEGG: mmu04512
Mural Cells 2	ECs 3	col1a1a	sdc4	0.0853097	0	COL1A1_SDC4_2	col1a1a - sdc4	COLLAGEN	ECM-Receptor	KEGG: mmu04512
ECs 1	Coronary ECs	col1a1a	sdc4	0.0270177	0	COL1A1_SDC4_2	col1a1a - sdc4	COLLAGEN	ECM-Receptor	KEGG: mmu04512
ECs 2	Coronary ECs	col1a1a	sdc4	0.0221827	0	COL1A1_SDC4_2	col1a1a - sdc4	COLLAGEN	ECM-Receptor	KEGG: mmu04512
ECs 3	Coronary ECs	col1a1a	sdc4	0.0828414	0	COL1A1_SDC4_2	col1a1a - sdc4	COLLAGEN	ECM-Receptor	KEGG: mmu04512
EPDCs 1	Coronary ECs	col1a1a	sdc4	0.166782	0	COL1A1_SDC4_2	col1a1a - sdc4	COLLAGEN	ECM-Receptor	KEGG: mmu04512
EPDCs 2	Coronary ECs	col1a1a	sdc4	0.123183	0	COL1A1_SDC4_2	col1a1a - sdc4	COLLAGEN	ECM-Receptor	KEGG: mmu04512
Mesenchymal	Coronary ECs	col1a1a	sdc4	0.0749968	0	COL1A1_SDC4_2	col1a1a - sdc4	COLLAGEN	ECM-Receptor	KEGG: mmu04512
Mural Cells 1	Coronary ECs	col1a1a	sdc4	0.024493	0	COL1A1_SDC4_2	col1a1a - sdc4	COLLAGEN	ECM-Receptor	KEGG: mmu04512
Mural Cells 2	Coronary ECs	col1a1a	sdc4	0.0726064	0	COL1A1_SDC4_2	col1a1a - sdc4	COLLAGEN	ECM-Receptor	KEGG: mmu04512
ECs 3	pCMs	col1a1a	sdc4	0.0271858	0	COL1A1_SDC4_2	col1a1a - sdc4	COLLAGEN	ECM-Receptor	KEGG: mmu04512
EPDCs 1	pCMs	col1a1a	sdc4	0.058318	0	COL1A1_SDC4_2	col1a1a - sdc4	COLLAGEN	ECM-Receptor	KEGG: mmu04512
EPDCs 2	pCMs	col1a1a	sdc4	0.0416553	0	COL1A1_SDC4_2	col1a1a - sdc4	COLLAGEN	ECM-Receptor	KEGG: mmu04512
Mesenchymal	pCMs	col1a1a	sdc4	0.0244708	0	COL1A1_SDC4_2	col1a1a - sdc4	COLLAGEN	ECM-Receptor	KEGG: mmu04512
Mural Cells 2	pCMs	col1a1a	sdc4	0.0236496	0.01	COL1A1_SDC4_2	col1a1a - sdc4	COLLAGEN	ECM-Receptor	KEGG: mmu04512
ECs 3	p-tCMs	col1a1a	sdc4	0.041853	0	COL1A1_SDC4_2	col1a1a - sdc4	COLLAGEN	ECM-Receptor	KEGG: mmu04512
EPDCs 1	p-tCMs	col1a1a	sdc4	0.0882579	0	COL1A1_SDC4_2	col1a1a - sdc4	COLLAGEN	ECM-Receptor	KEGG: mmu04512
EPDCs 2	p-tCMs	col1a1a	sdc4	0.0636187	0	COL1A1_SDC4_2	col1a1a - sdc4	COLLAGEN	ECM-Receptor	KEGG: mmu04512
Mesenchymal	p-tCMs	col1a1a	sdc4	0.0377301	0	COL1A1_SDC4_2	col1a1a - sdc4	COLLAGEN	ECM-Receptor	KEGG: mmu04512
Mural Cells 2	p-tCMs	col1a1a	sdc4	0.0364806	0	COL1A1_SDC4_2	col1a1a - sdc4	COLLAGEN	ECM-Receptor	KEGG: mmu04512
ECs 1	EPDCs 1	col1a1a	sdc4	0.0357804	0	COL1A1_SDC4_2	col1a1a - sdc4	COLLAGEN	ECM-Receptor	KEGG: mmu04512
ECs 2	EPDCs 1	col1a1a	sdc4	0.0294246	0	COL1A1_SDC4_2	col1a1a - sdc4	COLLAGEN	ECM-Receptor	KEGG: mmu04512
ECs 3	EPDCs 1	col1a1a	sdc4	0.107705	0	COL1A1_SDC4_2	col1a1a - sdc4	COLLAGEN	ECM-Receptor	KEGG: mmu04512
EPDCs 1	EPDCs 1	col1a1a	sdc4	0.211042	0	COL1A1_SDC4_2	col1a1a - sdc4	COLLAGEN	ECM-Receptor	KEGG: mmu04512
EPDCs 2	EPDCs 1	col1a1a	sdc4	0.158068	0	COL1A1_SDC4_2	col1a1a - sdc4	COLLAGEN	ECM-Receptor	KEGG: mmu04512
Mesenchymal	EPDCs 1	col1a1a	sdc4	0.0977571	0	COL1A1_SDC4_2	col1a1a - sdc4	COLLAGEN	ECM-Receptor	KEGG: mmu04512
Mural Cells 1	EPDCs 1	col1a1a	sdc4	0.0324641	0	COL1A1_SDC4_2	col1a1a - sdc4	COLLAGEN	ECM-Receptor	KEGG: mmu04512
Mural Cells 2	EPDCs 1	col1a1a	sdc4	0.0947154	0	COL1A1_SDC4_2	col1a1a - sdc4	COLLAGEN	ECM-Receptor	KEGG: mmu04512
ECs 1	EPDCs 2	col1a1a	sdc4	0.0384005	0	COL1A1_SDC4_2	col1a1a - sdc4	COLLAGEN	ECM-Receptor	KEGG: mmu04512
ECs 2	EPDCs 2	col1a1a	sdc4	0.0315946	0	COL1A1_SDC4_2	col1a1a - sdc4	COLLAGEN	ECM-Receptor	KEGG: mmu04512
ECs 3	EPDCs 2	col1a1a	sdc4	0.114964	0	COL1A1_SDC4_2	col1a1a - sdc4	COLLAGEN	ECM-Receptor	KEGG: mmu04512
EPDCs 1	EPDCs 2	col1a1a	sdc4	0.223521	0	COL1A1_SDC4_2	col1a1a - sdc4	COLLAGEN	ECM-Receptor	KEGG: mmu04512
EPDCs 2	EPDCs 2	col1a1a	sdc4	0.168082	0	COL1A1_SDC4_2	col1a1a - sdc4	COLLAGEN	ECM-Receptor	KEGG: mmu04512
Mesenchymal	EPDCs 2	col1a1a	sdc4	0.104424	0	COL1A1_SDC4_2	col1a1a - sdc4	COLLAGEN	ECM-Receptor	KEGG: mmu04512
Mural Cells 1	EPDCs 2	col1a1a	sdc4	0.0348501	0	COL1A1_SDC4_2	col1a1a - sdc4	COLLAGEN	ECM-Receptor	KEGG: mmu04512
Mural Cells 2	EPDCs 2	col1a1a	sdc4	0.101198	0	COL1A1_SDC4_2	col1a1a - sdc4	COLLAGEN	ECM-Receptor	KEGG: mmu04512
ECs 1	Mesenchymal	col1a1a	sdc4	0.0393347	0	COL1A1_SDC4_2	col1a1a - sdc4	COLLAGEN	ECM-Receptor	KEGG: mmu04512
ECs 2	Mesenchymal	col1a1a	sdc4	0.0323687	0	COL1A1_SDC4_2	col1a1a - sdc4	COLLAGEN	ECM-Receptor	KEGG: mmu04512
ECs 3	Mesenchymal	col1a1a	sdc4	0.117533	0	COL1A1_SDC4_2	col1a1a - sdc4	COLLAGEN	ECM-Receptor	KEGG: mmu04512
EPDCs 1	Mesenchymal	col1a1a	sdc4	0.227891	0	COL1A1_SDC4_2	col1a1a - sdc4	COLLAGEN	ECM-Receptor	KEGG: mmu04512
EPDCs 2	Mesenchymal	col1a1a	sdc4	0.171608	0	COL1A1_SDC4_2	col1a1a - sdc4	COLLAGEN	ECM-Receptor	KEGG: mmu04512
Mesenchymal	Mesenchymal	col1a1a	sdc4	0.106786	0	COL1A1_SDC4_2	col1a1a - sdc4	COLLAGEN	ECM-Receptor	KEGG: mmu04512
Mural Cells 1	Mesenchymal	col1a1a	sdc4	0.0357011	0	COL1A1_SDC4_2	col1a1a - sdc4	COLLAGEN	ECM-Receptor	KEGG: mmu04512
Mural Cells 2	Mesenchymal	col1a1a	sdc4	0.103496	0	COL1A1_SDC4_2	col1a1a - sdc4	COLLAGEN	ECM-Receptor	KEGG: mmu04512
ECs 1	Mural Cells 1	col1a1a	sdc4	0.0336262	0	COL1A1_SDC4_2	col1a1a - sdc4	COLLAGEN	ECM-Receptor	KEGG: mmu04512
ECs 2	Mural Cells 1	col1a1a	sdc4	0.0276421	0	COL1A1_SDC4_2	col1a1a - sdc4	COLLAGEN	ECM-Receptor	KEGG: mmu04512
ECs 3	Mural Cells 1	col1a1a	sdc4	0.101677	0	COL1A1_SDC4_2	col1a1a - sdc4	COLLAGEN	ECM-Receptor	KEGG: mmu04512
EPDCs 1	Mural Cells 1	col1a1a	sdc4	0.20053	0	COL1A1_SDC4_2	col1a1a - sdc4	COLLAGEN	ECM-Receptor	KEGG: mmu04512
EPDCs 2	Mural Cells 1	col1a1a	sdc4	0.149694	0	COL1A1_SDC4_2	col1a1a - sdc4	COLLAGEN	ECM-Receptor	KEGG: mmu04512
Mesenchymal	Mural Cells 1	col1a1a	sdc4	0.0922283	0	COL1A1_SDC4_2	col1a1a - sdc4	COLLAGEN	ECM-Receptor	KEGG: mmu04512
Mural Cells 1	Mural Cells 1	col1a1a	sdc4	0.0305032	0	COL1A1_SDC4_2	col1a1a - sdc4	COLLAGEN	ECM-Receptor	KEGG: mmu04512
Mural Cells 2	Mural Cells 1	col1a1a	sdc4	0.0893417	0	COL1A1_SDC4_2	col1a1a - sdc4	COLLAGEN	ECM-Receptor	KEGG: mmu04512
ECs 1	Mural Cells 2	col1a1a	sdc4	0.0326717	0	COL1A1_SDC4_2	col1a1a - sdc4	COLLAGEN	ECM-Receptor	KEGG: mmu04512
ECs 2	Mural Cells 2	col1a1a	sdc4	0.0268527	0	COL1A1_SDC4_2	col1a1a - sdc4	COLLAGEN	ECM-Receptor	KEGG: mmu04512
ECs 3	Mural Cells 2	col1a1a	sdc4	0.0989889	0	COL1A1_SDC4_2	col1a1a - sdc4	COLLAGEN	ECM-Receptor	KEGG: mmu04512
EPDCs 1	Mural Cells 2	col1a1a	sdc4	0.195798	0	COL1A1_SDC4_2	col1a1a - sdc4	COLLAGEN	ECM-Receptor	KEGG: mmu04512
EPDCs 2	Mural Cells 2	col1a1a	sdc4	0.145942	0	COL1A1_SDC4_2	col1a1a - sdc4	COLLAGEN	ECM-Receptor	KEGG: mmu04512
Mesenchymal	Mural Cells 2	col1a1a	sdc4	0.0897649	0	COL1A1_SDC4_2	col1a1a - sdc4	COLLAGEN	ECM-Receptor	KEGG: mmu04512
Mural Cells 1	Mural Cells 2	col1a1a	sdc4	0.0296346	0	COL1A1_SDC4_2	col1a1a - sdc4	COLLAGEN	ECM-Receptor	KEGG: mmu04512
Mural Cells 2	Mural Cells 2	col1a1a	sdc4	0.086948	0	COL1A1_SDC4_2	col1a1a - sdc4	COLLAGEN	ECM-Receptor	KEGG: mmu04512
ECs 1	Macrophages	col1a1a	sdc4	0.0315636	0	COL1A1_SDC4_2	col1a1a - sdc4	COLLAGEN	ECM-Receptor	KEGG: mmu04512
ECs 2	Macrophages	col1a1a	sdc4	0.0259367	0	COL1A1_SDC4_2	col1a1a - sdc4	COLLAGEN	ECM-Receptor	KEGG: mmu04512
ECs 3	Macrophages	col1a1a	sdc4	0.0958546	0	COL1A1_SDC4_2	col1a1a - sdc4	COLLAGEN	ECM-Receptor	KEGG: mmu04512
EPDCs 1	Macrophages	col1a1a	sdc4	0.190246	0	COL1A1_SDC4_2	col1a1a - sdc4	COLLAGEN	ECM-Receptor	KEGG: mmu04512
EPDCs 2	Macrophages	col1a1a	sdc4	0.141555	0	COL1A1_SDC4_2	col1a1a - sdc4	COLLAGEN	ECM-Receptor	KEGG: mmu04512
Mesenchymal	Macrophages	col1a1a	sdc4	0.0868944	0	COL1A1_SDC4_2	col1a1a - sdc4	COLLAGEN	ECM-Receptor	KEGG: mmu04512
Mural Cells 1	Macrophages	col1a1a	sdc4	0.0286265	0	COL1A1_SDC4_2	col1a1a - sdc4	COLLAGEN	ECM-Receptor	KEGG: mmu04512
Mural Cells 2	Macrophages	col1a1a	sdc4	0.0841592	0	COL1A1_SDC4_2	col1a1a - sdc4	COLLAGEN	ECM-Receptor	KEGG: mmu04512
EPDCs 1	T/NK/B	col1a1a	sdc4	0.0384627	0	COL1A1_SDC4_2	col1a1a - sdc4	COLLAGEN	ECM-Receptor	KEGG: mmu04512
EPDCs 2	T/NK/B	col1a1a	sdc4	0.0273086	0	COL1A1_SDC4_2	col1a1a - sdc4	COLLAGEN	ECM-Receptor	KEGG: mmu04512
ECs 1	ECs 1	col1a2	sdc4	0.0223324	0	COL1A2_SDC4	col1a2 - sdc4	COLLAGEN	ECM-Receptor	KEGG: mmu04512
ECs 3	ECs 1	col1a2	sdc4	0.0866018	0	COL1A2_SDC4	col1a2 - sdc4	COLLAGEN	ECM-Receptor	KEGG: mmu04512
EPDCs 1	ECs 1	col1a2	sdc4	0.151012	0	COL1A2_SDC4	col1a2 - sdc4	COLLAGEN	ECM-Receptor	KEGG: mmu04512
EPDCs 2	ECs 1	col1a2	sdc4	0.123335	0	COL1A2_SDC4	col1a2 - sdc4	COLLAGEN	ECM-Receptor	KEGG: mmu04512
Mesenchymal	ECs 1	col1a2	sdc4	0.0939344	0	COL1A2_SDC4	col1a2 - sdc4	COLLAGEN	ECM-Receptor	KEGG: mmu04512
Mural Cells 1	ECs 1	col1a2	sdc4	0.070814	0	COL1A2_SDC4	col1a2 - sdc4	COLLAGEN	ECM-Receptor	KEGG: mmu04512
Mural Cells 2	ECs 1	col1a2	sdc4	0.0757317	0	COL1A2_SDC4	col1a2 - sdc4	COLLAGEN	ECM-Receptor	KEGG: mmu04512
ECs 3	ECs 2	col1a2	sdc4	0.0708019	0	COL1A2_SDC4	col1a2 - sdc4	COLLAGEN	ECM-Receptor	KEGG: mmu04512
EPDCs 1	ECs 2	col1a2	sdc4	0.12507	0	COL1A2_SDC4	col1a2 - sdc4	COLLAGEN	ECM-Receptor	KEGG: mmu04512
EPDCs 2	ECs 2	col1a2	sdc4	0.101579	0	COL1A2_SDC4	col1a2 - sdc4	COLLAGEN	ECM-Receptor	KEGG: mmu04512
Mesenchymal	ECs 2	col1a2	sdc4	0.0769093	0	COL1A2_SDC4	col1a2 - sdc4	COLLAGEN	ECM-Receptor	KEGG: mmu04512
Mural Cells 1	ECs 2	col1a2	sdc4	0.0577125	0	COL1A2_SDC4	col1a2 - sdc4	COLLAGEN	ECM-Receptor	KEGG: mmu04512
Mural Cells 2	ECs 2	col1a2	sdc4	0.0617809	0	COL1A2_SDC4	col1a2 - sdc4	COLLAGEN	ECM-Receptor	KEGG: mmu04512
ECs 1	ECs 3	col1a2	sdc4	0.0338613	0	COL1A2_SDC4	col1a2 - sdc4	COLLAGEN	ECM-Receptor	KEGG: mmu04512
ECs 2	ECs 3	col1a2	sdc4	0.0214702	0	COL1A2_SDC4	col1a2 - sdc4	COLLAGEN	ECM-Receptor	KEGG: mmu04512
ECs 3	ECs 3	col1a2	sdc4	0.126999	0	COL1A2_SDC4	col1a2 - sdc4	COLLAGEN	ECM-Receptor	KEGG: mmu04512
EPDCs 1	ECs 3	col1a2	sdc4	0.214402	0	COL1A2_SDC4	col1a2 - sdc4	COLLAGEN	ECM-Receptor	KEGG: mmu04512
EPDCs 2	ECs 3	col1a2	sdc4	0.177538	0	COL1A2_SDC4	col1a2 - sdc4	COLLAGEN	ECM-Receptor	KEGG: mmu04512
Mesenchymal	ECs 3	col1a2	sdc4	0.137239	0	COL1A2_SDC4	col1a2 - sdc4	COLLAGEN	ECM-Receptor	KEGG: mmu04512
Mural Cells 1	ECs 3	col1a2	sdc4	0.104691	0	COL1A2_SDC4	col1a2 - sdc4	COLLAGEN	ECM-Receptor	KEGG: mmu04512
Mural Cells 2	ECs 3	col1a2	sdc4	0.111679	0	COL1A2_SDC4	col1a2 - sdc4	COLLAGEN	ECM-Receptor	KEGG: mmu04512
ECs 1	Coronary ECs	col1a2	sdc4	0.0285797	0	COL1A2_SDC4	col1a2 - sdc4	COLLAGEN	ECM-Receptor	KEGG: mmu04512
ECs 3	Coronary ECs	col1a2	sdc4	0.108827	0	COL1A2_SDC4	col1a2 - sdc4	COLLAGEN	ECM-Receptor	KEGG: mmu04512
EPDCs 1	Coronary ECs	col1a2	sdc4	0.186393	0	COL1A2_SDC4	col1a2 - sdc4	COLLAGEN	ECM-Receptor	KEGG: mmu04512
EPDCs 2	Coronary ECs	col1a2	sdc4	0.153404	0	COL1A2_SDC4	col1a2 - sdc4	COLLAGEN	ECM-Receptor	KEGG: mmu04512
Mesenchymal	Coronary ECs	col1a2	sdc4	0.117798	0	COL1A2_SDC4	col1a2 - sdc4	COLLAGEN	ECM-Receptor	KEGG: mmu04512
Mural Cells 1	Coronary ECs	col1a2	sdc4	0.0893837	0	COL1A2_SDC4	col1a2 - sdc4	COLLAGEN	ECM-Receptor	KEGG: mmu04512
Mural Cells 2	Coronary ECs	col1a2	sdc4	0.0954586	0	COL1A2_SDC4	col1a2 - sdc4	COLLAGEN	ECM-Receptor	KEGG: mmu04512
ECs 3	pCMs	col1a2	sdc4	0.0364062	0	COL1A2_SDC4	col1a2 - sdc4	COLLAGEN	ECM-Receptor	KEGG: mmu04512
EPDCs 1	pCMs	col1a2	sdc4	0.0661885	0	COL1A2_SDC4	col1a2 - sdc4	COLLAGEN	ECM-Receptor	KEGG: mmu04512
EPDCs 2	pCMs	col1a2	sdc4	0.053086	0	COL1A2_SDC4	col1a2 - sdc4	COLLAGEN	ECM-Receptor	KEGG: mmu04512
Mesenchymal	pCMs	col1a2	sdc4	0.0396733	0	COL1A2_SDC4	col1a2 - sdc4	COLLAGEN	ECM-Receptor	KEGG: mmu04512
Mural Cells 1	pCMs	col1a2	sdc4	0.029474	0	COL1A2_SDC4	col1a2 - sdc4	COLLAGEN	ECM-Receptor	KEGG: mmu04512
Mural Cells 2	pCMs	col1a2	sdc4	0.0316185	0.02	COL1A2_SDC4	col1a2 - sdc4	COLLAGEN	ECM-Receptor	KEGG: mmu04512
ECs 3	p-tCMs	col1a2	sdc4	0.055763	0	COL1A2_SDC4	col1a2 - sdc4	COLLAGEN	ECM-Receptor	KEGG: mmu04512
EPDCs 1	p-tCMs	col1a2	sdc4	0.099741	0	COL1A2_SDC4	col1a2 - sdc4	COLLAGEN	ECM-Receptor	KEGG: mmu04512
EPDCs 2	p-tCMs	col1a2	sdc4	0.0805696	0	COL1A2_SDC4	col1a2 - sdc4	COLLAGEN	ECM-Receptor	KEGG: mmu04512
Mesenchymal	p-tCMs	col1a2	sdc4	0.0606578	0	COL1A2_SDC4	col1a2 - sdc4	COLLAGEN	ECM-Receptor	KEGG: mmu04512
Mural Cells 1	p-tCMs	col1a2	sdc4	0.0453182	0	COL1A2_SDC4	col1a2 - sdc4	COLLAGEN	ECM-Receptor	KEGG: mmu04512
Mural Cells 2	p-tCMs	col1a2	sdc4	0.0485579	0	COL1A2_SDC4	col1a2 - sdc4	COLLAGEN	ECM-Receptor	KEGG: mmu04512
ECs 1	EPDCs 1	col1a2	sdc4	0.0378292	0	COL1A2_SDC4	col1a2 - sdc4	COLLAGEN	ECM-Receptor	KEGG: mmu04512
ECs 2	EPDCs 1	col1a2	sdc4	0.0240223	0	COL1A2_SDC4	col1a2 - sdc4	COLLAGEN	ECM-Receptor	KEGG: mmu04512
ECs 3	EPDCs 1	col1a2	sdc4	0.140297	0	COL1A2_SDC4	col1a2 - sdc4	COLLAGEN	ECM-Receptor	KEGG: mmu04512
EPDCs 1	EPDCs 1	col1a2	sdc4	0.234394	0	COL1A2_SDC4	col1a2 - sdc4	COLLAGEN	ECM-Receptor	KEGG: mmu04512
EPDCs 2	EPDCs 1	col1a2	sdc4	0.194945	0	COL1A2_SDC4	col1a2 - sdc4	COLLAGEN	ECM-Receptor	KEGG: mmu04512
Mesenchymal	EPDCs 1	col1a2	sdc4	0.151422	0	COL1A2_SDC4	col1a2 - sdc4	COLLAGEN	ECM-Receptor	KEGG: mmu04512
Mural Cells 1	EPDCs 1	col1a2	sdc4	0.115963	0	COL1A2_SDC4	col1a2 - sdc4	COLLAGEN	ECM-Receptor	KEGG: mmu04512
Mural Cells 2	EPDCs 1	col1a2	sdc4	0.123599	0	COL1A2_SDC4	col1a2 - sdc4	COLLAGEN	ECM-Receptor	KEGG: mmu04512
ECs 1	EPDCs 2	col1a2	sdc4	0.040593	0	COL1A2_SDC4	col1a2 - sdc4	COLLAGEN	ECM-Receptor	KEGG: mmu04512
ECs 2	EPDCs 2	col1a2	sdc4	0.0258044	0	COL1A2_SDC4	col1a2 - sdc4	COLLAGEN	ECM-Receptor	KEGG: mmu04512
ECs 3	EPDCs 2	col1a2	sdc4	0.149384	0	COL1A2_SDC4	col1a2 - sdc4	COLLAGEN	ECM-Receptor	KEGG: mmu04512
EPDCs 1	EPDCs 2	col1a2	sdc4	0.24782	0	COL1A2_SDC4	col1a2 - sdc4	COLLAGEN	ECM-Receptor	KEGG: mmu04512
EPDCs 2	EPDCs 2	col1a2	sdc4	0.206721	0	COL1A2_SDC4	col1a2 - sdc4	COLLAGEN	ECM-Receptor	KEGG: mmu04512
Mesenchymal	EPDCs 2	col1a2	sdc4	0.161095	0	COL1A2_SDC4	col1a2 - sdc4	COLLAGEN	ECM-Receptor	KEGG: mmu04512
Mural Cells 1	EPDCs 2	col1a2	sdc4	0.123701	0	COL1A2_SDC4	col1a2 - sdc4	COLLAGEN	ECM-Receptor	KEGG: mmu04512
Mural Cells 2	EPDCs 2	col1a2	sdc4	0.131771	0	COL1A2_SDC4	col1a2 - sdc4	COLLAGEN	ECM-Receptor	KEGG: mmu04512
ECs 1	Mesenchymal	col1a2	sdc4	0.0415783	0	COL1A2_SDC4	col1a2 - sdc4	COLLAGEN	ECM-Receptor	KEGG: mmu04512
ECs 2	Mesenchymal	col1a2	sdc4	0.0264406	0	COL1A2_SDC4	col1a2 - sdc4	COLLAGEN	ECM-Receptor	KEGG: mmu04512
ECs 3	Mesenchymal	col1a2	sdc4	0.15259	0	COL1A2_SDC4	col1a2 - sdc4	COLLAGEN	ECM-Receptor	KEGG: mmu04512
EPDCs 1	Mesenchymal	col1a2	sdc4	0.252511	0	COL1A2_SDC4	col1a2 - sdc4	COLLAGEN	ECM-Receptor	KEGG: mmu04512
EPDCs 2	Mesenchymal	col1a2	sdc4	0.210852	0	COL1A2_SDC4	col1a2 - sdc4	COLLAGEN	ECM-Receptor	KEGG: mmu04512
Mesenchymal	Mesenchymal	col1a2	sdc4	0.164504	0	COL1A2_SDC4	col1a2 - sdc4	COLLAGEN	ECM-Receptor	KEGG: mmu04512
Mural Cells 1	Mesenchymal	col1a2	sdc4	0.126438	0	COL1A2_SDC4	col1a2 - sdc4	COLLAGEN	ECM-Receptor	KEGG: mmu04512
Mural Cells 2	Mesenchymal	col1a2	sdc4	0.134658	0	COL1A2_SDC4	col1a2 - sdc4	COLLAGEN	ECM-Receptor	KEGG: mmu04512
ECs 1	Mural Cells 1	col1a2	sdc4	0.0355562	0	COL1A2_SDC4	col1a2 - sdc4	COLLAGEN	ECM-Receptor	KEGG: mmu04512
ECs 2	Mural Cells 1	col1a2	sdc4	0.0225594	0	COL1A2_SDC4	col1a2 - sdc4	COLLAGEN	ECM-Receptor	KEGG: mmu04512
ECs 3	Mural Cells 1	col1a2	sdc4	0.132716	0	COL1A2_SDC4	col1a2 - sdc4	COLLAGEN	ECM-Receptor	KEGG: mmu04512
EPDCs 1	Mural Cells 1	col1a2	sdc4	0.223048	0	COL1A2_SDC4	col1a2 - sdc4	COLLAGEN	ECM-Receptor	KEGG: mmu04512
EPDCs 2	Mural Cells 1	col1a2	sdc4	0.185047	0	COL1A2_SDC4	col1a2 - sdc4	COLLAGEN	ECM-Receptor	KEGG: mmu04512
Mesenchymal	Mural Cells 1	col1a2	sdc4	0.14334	0	COL1A2_SDC4	col1a2 - sdc4	COLLAGEN	ECM-Receptor	KEGG: mmu04512
Mural Cells 1	Mural Cells 1	col1a2	sdc4	0.109529	0	COL1A2_SDC4	col1a2 - sdc4	COLLAGEN	ECM-Receptor	KEGG: mmu04512
Mural Cells 2	Mural Cells 1	col1a2	sdc4	0.116798	0	COL1A2_SDC4	col1a2 - sdc4	COLLAGEN	ECM-Receptor	KEGG: mmu04512
ECs 1	Mural Cells 2	col1a2	sdc4	0.0345489	0	COL1A2_SDC4	col1a2 - sdc4	COLLAGEN	ECM-Receptor	KEGG: mmu04512
ECs 3	Mural Cells 2	col1a2	sdc4	0.129325	0	COL1A2_SDC4	col1a2 - sdc4	COLLAGEN	ECM-Receptor	KEGG: mmu04512
EPDCs 1	Mural Cells 2	col1a2	sdc4	0.217929	0	COL1A2_SDC4	col1a2 - sdc4	COLLAGEN	ECM-Receptor	KEGG: mmu04512
EPDCs 2	Mural Cells 2	col1a2	sdc4	0.180598	0	COL1A2_SDC4	col1a2 - sdc4	COLLAGEN	ECM-Receptor	KEGG: mmu04512
Mesenchymal	Mural Cells 2	col1a2	sdc4	0.139722	0	COL1A2_SDC4	col1a2 - sdc4	COLLAGEN	ECM-Receptor	KEGG: mmu04512
Mural Cells 1	Mural Cells 2	col1a2	sdc4	0.106658	0	COL1A2_SDC4	col1a2 - sdc4	COLLAGEN	ECM-Receptor	KEGG: mmu04512
Mural Cells 2	Mural Cells 2	col1a2	sdc4	0.11376	0	COL1A2_SDC4	col1a2 - sdc4	COLLAGEN	ECM-Receptor	KEGG: mmu04512
ECs 1	Macrophages	col1a2	sdc4	0.0333793	0	COL1A2_SDC4	col1a2 - sdc4	COLLAGEN	ECM-Receptor	KEGG: mmu04512
ECs 3	Macrophages	col1a2	sdc4	0.125364	0	COL1A2_SDC4	col1a2 - sdc4	COLLAGEN	ECM-Receptor	KEGG: mmu04512
EPDCs 1	Macrophages	col1a2	sdc4	0.211914	0	COL1A2_SDC4	col1a2 - sdc4	COLLAGEN	ECM-Receptor	KEGG: mmu04512
EPDCs 2	Macrophages	col1a2	sdc4	0.175382	0	COL1A2_SDC4	col1a2 - sdc4	COLLAGEN	ECM-Receptor	KEGG: mmu04512
Mesenchymal	Macrophages	col1a2	sdc4	0.135491	0	COL1A2_SDC4	col1a2 - sdc4	COLLAGEN	ECM-Receptor	KEGG: mmu04512
Mural Cells 1	Macrophages	col1a2	sdc4	0.103309	0	COL1A2_SDC4	col1a2 - sdc4	COLLAGEN	ECM-Receptor	KEGG: mmu04512
Mural Cells 2	Macrophages	col1a2	sdc4	0.110215	0	COL1A2_SDC4	col1a2 - sdc4	COLLAGEN	ECM-Receptor	KEGG: mmu04512
ECs 3	T/NK/B	col1a2	sdc4	0.0238224	0	COL1A2_SDC4	col1a2 - sdc4	COLLAGEN	ECM-Receptor	KEGG: mmu04512
EPDCs 1	T/NK/B	col1a2	sdc4	0.0437781	0	COL1A2_SDC4	col1a2 - sdc4	COLLAGEN	ECM-Receptor	KEGG: mmu04512
EPDCs 2	T/NK/B	col1a2	sdc4	0.0349459	0	COL1A2_SDC4	col1a2 - sdc4	COLLAGEN	ECM-Receptor	KEGG: mmu04512
Mesenchymal	T/NK/B	col1a2	sdc4	0.0259907	0	COL1A2_SDC4	col1a2 - sdc4	COLLAGEN	ECM-Receptor	KEGG: mmu04512
ECs 1	ECs 1	col4a1	sdc4	0.136317	0	COL4A1_SDC4	col4a1 - sdc4	COLLAGEN	ECM-Receptor	KEGG: mmu04512
ECs 2	ECs 1	col4a1	sdc4	0.116244	0	COL4A1_SDC4	col4a1 - sdc4	COLLAGEN	ECM-Receptor	KEGG: mmu04512
ECs 3	ECs 1	col4a1	sdc4	0.0833947	0	COL4A1_SDC4	col4a1 - sdc4	COLLAGEN	ECM-Receptor	KEGG: mmu04512
Coronary ECs	ECs 1	col4a1	sdc4	0.163371	0	COL4A1_SDC4	col4a1 - sdc4	COLLAGEN	ECM-Receptor	KEGG: mmu04512
EPDCs 1	ECs 1	col4a1	sdc4	0.16368	0	COL4A1_SDC4	col4a1 - sdc4	COLLAGEN	ECM-Receptor	KEGG: mmu04512
EPDCs 2	ECs 1	col4a1	sdc4	0.134354	0	COL4A1_SDC4	col4a1 - sdc4	COLLAGEN	ECM-Receptor	KEGG: mmu04512
Mesenchymal	ECs 1	col4a1	sdc4	0.083859	0	COL4A1_SDC4	col4a1 - sdc4	COLLAGEN	ECM-Receptor	KEGG: mmu04512
Mural Cells 2	ECs 1	col4a1	sdc4	0.162528	0	COL4A1_SDC4	col4a1 - sdc4	COLLAGEN	ECM-Receptor	KEGG: mmu04512
ECs 1	ECs 2	col4a1	sdc4	0.112564	0	COL4A1_SDC4	col4a1 - sdc4	COLLAGEN	ECM-Receptor	KEGG: mmu04512
ECs 2	ECs 2	col4a1	sdc4	0.095602	0	COL4A1_SDC4	col4a1 - sdc4	COLLAGEN	ECM-Receptor	KEGG: mmu04512
Coronary ECs	ECs 2	col4a1	sdc4	0.135645	0	COL4A1_SDC4	col4a1 - sdc4	COLLAGEN	ECM-Receptor	KEGG: mmu04512
EPDCs 1	ECs 2	col4a1	sdc4	0.13591	0	COL4A1_SDC4	col4a1 - sdc4	COLLAGEN	ECM-Receptor	KEGG: mmu04512
EPDCs 2	ECs 2	col4a1	sdc4	0.1109	0	COL4A1_SDC4	col4a1 - sdc4	COLLAGEN	ECM-Receptor	KEGG: mmu04512
Mural Cells 2	ECs 2	col4a1	sdc4	0.134922	0	COL4A1_SDC4	col4a1 - sdc4	COLLAGEN	ECM-Receptor	KEGG: mmu04512
ECs 1	ECs 3	col4a1	sdc4	0.194955	0	COL4A1_SDC4	col4a1 - sdc4	COLLAGEN	ECM-Receptor	KEGG: mmu04512
ECs 2	ECs 3	col4a1	sdc4	0.167927	0	COL4A1_SDC4	col4a1 - sdc4	COLLAGEN	ECM-Receptor	KEGG: mmu04512
ECs 3	ECs 3	col4a1	sdc4	0.122497	0	COL4A1_SDC4	col4a1 - sdc4	COLLAGEN	ECM-Receptor	KEGG: mmu04512
Coronary ECs	ECs 3	col4a1	sdc4	0.23054	0	COL4A1_SDC4	col4a1 - sdc4	COLLAGEN	ECM-Receptor	KEGG: mmu04512
EPDCs 1	ECs 3	col4a1	sdc4	0.230942	0	COL4A1_SDC4	col4a1 - sdc4	COLLAGEN	ECM-Receptor	KEGG: mmu04512
EPDCs 2	ECs 3	col4a1	sdc4	0.192337	0	COL4A1_SDC4	col4a1 - sdc4	COLLAGEN	ECM-Receptor	KEGG: mmu04512
Mesenchymal	ECs 3	col4a1	sdc4	0.12315	0	COL4A1_SDC4	col4a1 - sdc4	COLLAGEN	ECM-Receptor	KEGG: mmu04512
Mural Cells 2	ECs 3	col4a1	sdc4	0.229446	0	COL4A1_SDC4	col4a1 - sdc4	COLLAGEN	ECM-Receptor	KEGG: mmu04512
ECs 1	Coronary ECs	col4a1	sdc4	0.16894	0	COL4A1_SDC4	col4a1 - sdc4	COLLAGEN	ECM-Receptor	KEGG: mmu04512
ECs 2	Coronary ECs	col4a1	sdc4	0.144869	0	COL4A1_SDC4	col4a1 - sdc4	COLLAGEN	ECM-Receptor	KEGG: mmu04512
ECs 3	Coronary ECs	col4a1	sdc4	0.104891	0	COL4A1_SDC4	col4a1 - sdc4	COLLAGEN	ECM-Receptor	KEGG: mmu04512
Coronary ECs	Coronary ECs	col4a1	sdc4	0.200962	0	COL4A1_SDC4	col4a1 - sdc4	COLLAGEN	ECM-Receptor	KEGG: mmu04512
EPDCs 1	Coronary ECs	col4a1	sdc4	0.201326	0	COL4A1_SDC4	col4a1 - sdc4	COLLAGEN	ECM-Receptor	KEGG: mmu04512
EPDCs 2	Coronary ECs	col4a1	sdc4	0.166599	0	COL4A1_SDC4	col4a1 - sdc4	COLLAGEN	ECM-Receptor	KEGG: mmu04512
Mesenchymal	Coronary ECs	col4a1	sdc4	0.105461	0	COL4A1_SDC4	col4a1 - sdc4	COLLAGEN	ECM-Receptor	KEGG: mmu04512
Mural Cells 2	Coronary ECs	col4a1	sdc4	0.199972	0	COL4A1_SDC4	col4a1 - sdc4	COLLAGEN	ECM-Receptor	KEGG: mmu04512
ECs 1	p-tCMs	col4a1	sdc4	0.0895092	0	COL4A1_SDC4	col4a1 - sdc4	COLLAGEN	ECM-Receptor	KEGG: mmu04512
ECs 2	p-tCMs	col4a1	sdc4	0.0757246	0	COL4A1_SDC4	col4a1 - sdc4	COLLAGEN	ECM-Receptor	KEGG: mmu04512
Coronary ECs	p-tCMs	col4a1	sdc4	0.10844	0	COL4A1_SDC4	col4a1 - sdc4	COLLAGEN	ECM-Receptor	KEGG: mmu04512
EPDCs 1	p-tCMs	col4a1	sdc4	0.108659	0	COL4A1_SDC4	col4a1 - sdc4	COLLAGEN	ECM-Receptor	KEGG: mmu04512
EPDCs 2	p-tCMs	col4a1	sdc4	0.0881518	0	COL4A1_SDC4	col4a1 - sdc4	COLLAGEN	ECM-Receptor	KEGG: mmu04512
Mural Cells 2	p-tCMs	col4a1	sdc4	0.107844	0	COL4A1_SDC4	col4a1 - sdc4	COLLAGEN	ECM-Receptor	KEGG: mmu04512
ECs 1	EPDCs 1	col4a1	sdc4	0.213626	0	COL4A1_SDC4	col4a1 - sdc4	COLLAGEN	ECM-Receptor	KEGG: mmu04512
ECs 2	EPDCs 1	col4a1	sdc4	0.184603	0	COL4A1_SDC4	col4a1 - sdc4	COLLAGEN	ECM-Receptor	KEGG: mmu04512
ECs 3	EPDCs 1	col4a1	sdc4	0.135396	0	COL4A1_SDC4	col4a1 - sdc4	COLLAGEN	ECM-Receptor	KEGG: mmu04512
Coronary ECs	EPDCs 1	col4a1	sdc4	0.251555	0	COL4A1_SDC4	col4a1 - sdc4	COLLAGEN	ECM-Receptor	KEGG: mmu04512
EPDCs 1	EPDCs 1	col4a1	sdc4	0.251981	0	COL4A1_SDC4	col4a1 - sdc4	COLLAGEN	ECM-Receptor	KEGG: mmu04512
EPDCs 2	EPDCs 1	col4a1	sdc4	0.210823	0	COL4A1_SDC4	col4a1 - sdc4	COLLAGEN	ECM-Receptor	KEGG: mmu04512
Mesenchymal	EPDCs 1	col4a1	sdc4	0.136107	0	COL4A1_SDC4	col4a1 - sdc4	COLLAGEN	ECM-Receptor	KEGG: mmu04512
Mural Cells 2	EPDCs 1	col4a1	sdc4	0.250393	0	COL4A1_SDC4	col4a1 - sdc4	COLLAGEN	ECM-Receptor	KEGG: mmu04512
ECs 1	EPDCs 2	col4a1	sdc4	0.226214	0	COL4A1_SDC4	col4a1 - sdc4	COLLAGEN	ECM-Receptor	KEGG: mmu04512
ECs 2	EPDCs 2	col4a1	sdc4	0.195907	0	COL4A1_SDC4	col4a1 - sdc4	COLLAGEN	ECM-Receptor	KEGG: mmu04512
ECs 3	EPDCs 2	col4a1	sdc4	0.144219	0	COL4A1_SDC4	col4a1 - sdc4	COLLAGEN	ECM-Receptor	KEGG: mmu04512
Coronary ECs	EPDCs 2	col4a1	sdc4	0.265623	0	COL4A1_SDC4	col4a1 - sdc4	COLLAGEN	ECM-Receptor	KEGG: mmu04512
EPDCs 1	EPDCs 2	col4a1	sdc4	0.266065	0	COL4A1_SDC4	col4a1 - sdc4	COLLAGEN	ECM-Receptor	KEGG: mmu04512
EPDCs 2	EPDCs 2	col4a1	sdc4	0.223292	0	COL4A1_SDC4	col4a1 - sdc4	COLLAGEN	ECM-Receptor	KEGG: mmu04512
Mesenchymal	EPDCs 2	col4a1	sdc4	0.144969	0	COL4A1_SDC4	col4a1 - sdc4	COLLAGEN	ECM-Receptor	KEGG: mmu04512
Mural Cells 2	EPDCs 2	col4a1	sdc4	0.264419	0	COL4A1_SDC4	col4a1 - sdc4	COLLAGEN	ECM-Receptor	KEGG: mmu04512
ECs 1	Mesenchymal	col4a1	sdc4	0.230622	0	COL4A1_SDC4	col4a1 - sdc4	COLLAGEN	ECM-Receptor	KEGG: mmu04512
ECs 2	Mesenchymal	col4a1	sdc4	0.199876	0	COL4A1_SDC4	col4a1 - sdc4	COLLAGEN	ECM-Receptor	KEGG: mmu04512
ECs 3	Mesenchymal	col4a1	sdc4	0.147333	0	COL4A1_SDC4	col4a1 - sdc4	COLLAGEN	ECM-Receptor	KEGG: mmu04512
Coronary ECs	Mesenchymal	col4a1	sdc4	0.270529	0	COL4A1_SDC4	col4a1 - sdc4	COLLAGEN	ECM-Receptor	KEGG: mmu04512
EPDCs 1	Mesenchymal	col4a1	sdc4	0.270976	0	COL4A1_SDC4	col4a1 - sdc4	COLLAGEN	ECM-Receptor	KEGG: mmu04512
EPDCs 2	Mesenchymal	col4a1	sdc4	0.227659	0	COL4A1_SDC4	col4a1 - sdc4	COLLAGEN	ECM-Receptor	KEGG: mmu04512
Mesenchymal	Mesenchymal	col4a1	sdc4	0.148096	0	COL4A1_SDC4	col4a1 - sdc4	COLLAGEN	ECM-Receptor	KEGG: mmu04512
Mural Cells 2	Mesenchymal	col4a1	sdc4	0.269312	0	COL4A1_SDC4	col4a1 - sdc4	COLLAGEN	ECM-Receptor	KEGG: mmu04512
ECs 1	Mural Cells 1	col4a1	sdc4	0.203019	0	COL4A1_SDC4	col4a1 - sdc4	COLLAGEN	ECM-Receptor	KEGG: mmu04512
ECs 2	Mural Cells 1	col4a1	sdc4	0.175116	0	COL4A1_SDC4	col4a1 - sdc4	COLLAGEN	ECM-Receptor	KEGG: mmu04512
ECs 3	Mural Cells 1	col4a1	sdc4	0.12804	0	COL4A1_SDC4	col4a1 - sdc4	COLLAGEN	ECM-Receptor	KEGG: mmu04512
Coronary ECs	Mural Cells 1	col4a1	sdc4	0.239638	0	COL4A1_SDC4	col4a1 - sdc4	COLLAGEN	ECM-Receptor	KEGG: mmu04512
EPDCs 1	Mural Cells 1	col4a1	sdc4	0.240051	0	COL4A1_SDC4	col4a1 - sdc4	COLLAGEN	ECM-Receptor	KEGG: mmu04512
EPDCs 2	Mural Cells 1	col4a1	sdc4	0.200319	0	COL4A1_SDC4	col4a1 - sdc4	COLLAGEN	ECM-Receptor	KEGG: mmu04512
Mesenchymal	Mural Cells 1	col4a1	sdc4	0.128718	0	COL4A1_SDC4	col4a1 - sdc4	COLLAGEN	ECM-Receptor	KEGG: mmu04512
Mural Cells 2	Mural Cells 1	col4a1	sdc4	0.238514	0	COL4A1_SDC4	col4a1 - sdc4	COLLAGEN	ECM-Receptor	KEGG: mmu04512
ECs 1	Mural Cells 2	col4a1	sdc4	0.198243	0	COL4A1_SDC4	col4a1 - sdc4	COLLAGEN	ECM-Receptor	KEGG: mmu04512
ECs 2	Mural Cells 2	col4a1	sdc4	0.170855	0	COL4A1_SDC4	col4a1 - sdc4	COLLAGEN	ECM-Receptor	KEGG: mmu04512
ECs 3	Mural Cells 2	col4a1	sdc4	0.124752	0	COL4A1_SDC4	col4a1 - sdc4	COLLAGEN	ECM-Receptor	KEGG: mmu04512
Coronary ECs	Mural Cells 2	col4a1	sdc4	0.234253	0	COL4A1_SDC4	col4a1 - sdc4	COLLAGEN	ECM-Receptor	KEGG: mmu04512
EPDCs 1	Mural Cells 2	col4a1	sdc4	0.23466	0	COL4A1_SDC4	col4a1 - sdc4	COLLAGEN	ECM-Receptor	KEGG: mmu04512
EPDCs 2	Mural Cells 2	col4a1	sdc4	0.195591	0	COL4A1_SDC4	col4a1 - sdc4	COLLAGEN	ECM-Receptor	KEGG: mmu04512
Mesenchymal	Mural Cells 2	col4a1	sdc4	0.125415	0	COL4A1_SDC4	col4a1 - sdc4	COLLAGEN	ECM-Receptor	KEGG: mmu04512
Mural Cells 2	Mural Cells 2	col4a1	sdc4	0.233147	0	COL4A1_SDC4	col4a1 - sdc4	COLLAGEN	ECM-Receptor	KEGG: mmu04512
ECs 1	Macrophages	col4a1	sdc4	0.192637	0	COL4A1_SDC4	col4a1 - sdc4	COLLAGEN	ECM-Receptor	KEGG: mmu04512
ECs 2	Macrophages	col4a1	sdc4	0.165864	0	COL4A1_SDC4	col4a1 - sdc4	COLLAGEN	ECM-Receptor	KEGG: mmu04512
ECs 3	Macrophages	col4a1	sdc4	0.120911	0	COL4A1_SDC4	col4a1 - sdc4	COLLAGEN	ECM-Receptor	KEGG: mmu04512
Coronary ECs	Macrophages	col4a1	sdc4	0.227919	0	COL4A1_SDC4	col4a1 - sdc4	COLLAGEN	ECM-Receptor	KEGG: mmu04512
EPDCs 1	Macrophages	col4a1	sdc4	0.228318	0	COL4A1_SDC4	col4a1 - sdc4	COLLAGEN	ECM-Receptor	KEGG: mmu04512
EPDCs 2	Macrophages	col4a1	sdc4	0.190043	0	COL4A1_SDC4	col4a1 - sdc4	COLLAGEN	ECM-Receptor	KEGG: mmu04512
Mesenchymal	Macrophages	col4a1	sdc4	0.121557	0	COL4A1_SDC4	col4a1 - sdc4	COLLAGEN	ECM-Receptor	KEGG: mmu04512
Mural Cells 2	Macrophages	col4a1	sdc4	0.226834	0	COL4A1_SDC4	col4a1 - sdc4	COLLAGEN	ECM-Receptor	KEGG: mmu04512
ECs 1	ECs 1	col4a2	sdc4	0.0682479	0	COL4A2_SDC4	col4a2 - sdc4	COLLAGEN	ECM-Receptor	KEGG: mmu04512
ECs 2	ECs 1	col4a2	sdc4	0.0229012	0	COL4A2_SDC4	col4a2 - sdc4	COLLAGEN	ECM-Receptor	KEGG: mmu04512
ECs 3	ECs 1	col4a2	sdc4	0.0206068	0.01	COL4A2_SDC4	col4a2 - sdc4	COLLAGEN	ECM-Receptor	KEGG: mmu04512
Coronary ECs	ECs 1	col4a2	sdc4	0.0943616	0	COL4A2_SDC4	col4a2 - sdc4	COLLAGEN	ECM-Receptor	KEGG: mmu04512
EPDCs 1	ECs 1	col4a2	sdc4	0.09864	0	COL4A2_SDC4	col4a2 - sdc4	COLLAGEN	ECM-Receptor	KEGG: mmu04512
EPDCs 2	ECs 1	col4a2	sdc4	0.0722428	0	COL4A2_SDC4	col4a2 - sdc4	COLLAGEN	ECM-Receptor	KEGG: mmu04512
Mesenchymal	ECs 1	col4a2	sdc4	0.0243457	0	COL4A2_SDC4	col4a2 - sdc4	COLLAGEN	ECM-Receptor	KEGG: mmu04512
Mural Cells 2	ECs 1	col4a2	sdc4	0.100851	0	COL4A2_SDC4	col4a2 - sdc4	COLLAGEN	ECM-Receptor	KEGG: mmu04512
ECs 1	ECs 2	col4a2	sdc4	0.0555928	0	COL4A2_SDC4	col4a2 - sdc4	COLLAGEN	ECM-Receptor	KEGG: mmu04512
Coronary ECs	ECs 2	col4a2	sdc4	0.0772657	0	COL4A2_SDC4	col4a2 - sdc4	COLLAGEN	ECM-Receptor	KEGG: mmu04512
EPDCs 1	ECs 2	col4a2	sdc4	0.0808382	0	COL4A2_SDC4	col4a2 - sdc4	COLLAGEN	ECM-Receptor	KEGG: mmu04512
EPDCs 2	ECs 2	col4a2	sdc4	0.0588937	0	COL4A2_SDC4	col4a2 - sdc4	COLLAGEN	ECM-Receptor	KEGG: mmu04512
Mesenchymal	ECs 2	col4a2	sdc4	0.0196595	0.01	COL4A2_SDC4	col4a2 - sdc4	COLLAGEN	ECM-Receptor	KEGG: mmu04512
Mural Cells 2	ECs 2	col4a2	sdc4	0.0826869	0	COL4A2_SDC4	col4a2 - sdc4	COLLAGEN	ECM-Receptor	KEGG: mmu04512
ECs 1	ECs 3	col4a2	sdc4	0.101031	0	COL4A2_SDC4	col4a2 - sdc4	COLLAGEN	ECM-Receptor	KEGG: mmu04512
ECs 2	ECs 3	col4a2	sdc4	0.0347133	0	COL4A2_SDC4	col4a2 - sdc4	COLLAGEN	ECM-Receptor	KEGG: mmu04512
ECs 3	ECs 3	col4a2	sdc4	0.0312734	0	COL4A2_SDC4	col4a2 - sdc4	COLLAGEN	ECM-Receptor	KEGG: mmu04512
Coronary ECs	ECs 3	col4a2	sdc4	0.137833	0	COL4A2_SDC4	col4a2 - sdc4	COLLAGEN	ECM-Receptor	KEGG: mmu04512
EPDCs 1	ECs 3	col4a2	sdc4	0.143769	0	COL4A2_SDC4	col4a2 - sdc4	COLLAGEN	ECM-Receptor	KEGG: mmu04512
EPDCs 2	ECs 3	col4a2	sdc4	0.106725	0	COL4A2_SDC4	col4a2 - sdc4	COLLAGEN	ECM-Receptor	KEGG: mmu04512
Mesenchymal	ECs 3	col4a2	sdc4	0.0368748	0	COL4A2_SDC4	col4a2 - sdc4	COLLAGEN	ECM-Receptor	KEGG: mmu04512
Mural Cells 2	ECs 3	col4a2	sdc4	0.146827	0	COL4A2_SDC4	col4a2 - sdc4	COLLAGEN	ECM-Receptor	KEGG: mmu04512
ECs 1	Coronary ECs	col4a2	sdc4	0.0862072	0	COL4A2_SDC4	col4a2 - sdc4	COLLAGEN	ECM-Receptor	KEGG: mmu04512
ECs 2	Coronary ECs	col4a2	sdc4	0.0293028	0	COL4A2_SDC4	col4a2 - sdc4	COLLAGEN	ECM-Receptor	KEGG: mmu04512
ECs 3	Coronary ECs	col4a2	sdc4	0.0263844	0	COL4A2_SDC4	col4a2 - sdc4	COLLAGEN	ECM-Receptor	KEGG: mmu04512
Coronary ECs	Coronary ECs	col4a2	sdc4	0.11832	0	COL4A2_SDC4	col4a2 - sdc4	COLLAGEN	ECM-Receptor	KEGG: mmu04512
EPDCs 1	Coronary ECs	col4a2	sdc4	0.123537	0	COL4A2_SDC4	col4a2 - sdc4	COLLAGEN	ECM-Receptor	KEGG: mmu04512
EPDCs 2	Coronary ECs	col4a2	sdc4	0.0911505	0	COL4A2_SDC4	col4a2 - sdc4	COLLAGEN	ECM-Receptor	KEGG: mmu04512
Mesenchymal	Coronary ECs	col4a2	sdc4	0.0311383	0	COL4A2_SDC4	col4a2 - sdc4	COLLAGEN	ECM-Receptor	KEGG: mmu04512
Mural Cells 2	Coronary ECs	col4a2	sdc4	0.126228	0	COL4A2_SDC4	col4a2 - sdc4	COLLAGEN	ECM-Receptor	KEGG: mmu04512
ECs 1	pCMs	col4a2	sdc4	0.0283602	0	COL4A2_SDC4	col4a2 - sdc4	COLLAGEN	ECM-Receptor	KEGG: mmu04512
Coronary ECs	pCMs	col4a2	sdc4	0.0398646	0	COL4A2_SDC4	col4a2 - sdc4	COLLAGEN	ECM-Receptor	KEGG: mmu04512
EPDCs 1	pCMs	col4a2	sdc4	0.0417861	0	COL4A2_SDC4	col4a2 - sdc4	COLLAGEN	ECM-Receptor	KEGG: mmu04512
EPDCs 2	pCMs	col4a2	sdc4	0.0300957	0	COL4A2_SDC4	col4a2 - sdc4	COLLAGEN	ECM-Receptor	KEGG: mmu04512
Mural Cells 2	pCMs	col4a2	sdc4	0.0427833	0	COL4A2_SDC4	col4a2 - sdc4	COLLAGEN	ECM-Receptor	KEGG: mmu04512
ECs 1	p-tCMs	col4a2	sdc4	0.0436327	0	COL4A2_SDC4	col4a2 - sdc4	COLLAGEN	ECM-Receptor	KEGG: mmu04512
Coronary ECs	p-tCMs	col4a2	sdc4	0.0609438	0	COL4A2_SDC4	col4a2 - sdc4	COLLAGEN	ECM-Receptor	KEGG: mmu04512
EPDCs 1	p-tCMs	col4a2	sdc4	0.0638139	0	COL4A2_SDC4	col4a2 - sdc4	COLLAGEN	ECM-Receptor	KEGG: mmu04512
EPDCs 2	p-tCMs	col4a2	sdc4	0.0462583	0	COL4A2_SDC4	col4a2 - sdc4	COLLAGEN	ECM-Receptor	KEGG: mmu04512
Mural Cells 2	p-tCMs	col4a2	sdc4	0.0653009	0	COL4A2_SDC4	col4a2 - sdc4	COLLAGEN	ECM-Receptor	KEGG: mmu04512
ECs 1	EPDCs 1	col4a2	sdc4	0.111958	0	COL4A2_SDC4	col4a2 - sdc4	COLLAGEN	ECM-Receptor	KEGG: mmu04512
ECs 2	EPDCs 1	col4a2	sdc4	0.0387771	0	COL4A2_SDC4	col4a2 - sdc4	COLLAGEN	ECM-Receptor	KEGG: mmu04512
ECs 3	EPDCs 1	col4a2	sdc4	0.034949	0	COL4A2_SDC4	col4a2 - sdc4	COLLAGEN	ECM-Receptor	KEGG: mmu04512
Coronary ECs	EPDCs 1	col4a2	sdc4	0.152067	0	COL4A2_SDC4	col4a2 - sdc4	COLLAGEN	ECM-Receptor	KEGG: mmu04512
EPDCs 1	EPDCs 1	col4a2	sdc4	0.158504	0	COL4A2_SDC4	col4a2 - sdc4	COLLAGEN	ECM-Receptor	KEGG: mmu04512
EPDCs 2	EPDCs 1	col4a2	sdc4	0.118187	0	COL4A2_SDC4	col4a2 - sdc4	COLLAGEN	ECM-Receptor	KEGG: mmu04512
Mesenchymal	EPDCs 1	col4a2	sdc4	0.0411808	0	COL4A2_SDC4	col4a2 - sdc4	COLLAGEN	ECM-Receptor	KEGG: mmu04512
Mural Cells 2	EPDCs 1	col4a2	sdc4	0.161816	0	COL4A2_SDC4	col4a2 - sdc4	COLLAGEN	ECM-Receptor	KEGG: mmu04512
ECs 1	EPDCs 2	col4a2	sdc4	0.119465	0	COL4A2_SDC4	col4a2 - sdc4	COLLAGEN	ECM-Receptor	KEGG: mmu04512
ECs 2	EPDCs 2	col4a2	sdc4	0.0416072	0	COL4A2_SDC4	col4a2 - sdc4	COLLAGEN	ECM-Receptor	KEGG: mmu04512
ECs 3	EPDCs 2	col4a2	sdc4	0.0375106	0	COL4A2_SDC4	col4a2 - sdc4	COLLAGEN	ECM-Receptor	KEGG: mmu04512
Coronary ECs	EPDCs 2	col4a2	sdc4	0.161773	0	COL4A2_SDC4	col4a2 - sdc4	COLLAGEN	ECM-Receptor	KEGG: mmu04512
EPDCs 1	EPDCs 2	col4a2	sdc4	0.16854	0	COL4A2_SDC4	col4a2 - sdc4	COLLAGEN	ECM-Receptor	KEGG: mmu04512
EPDCs 2	EPDCs 2	col4a2	sdc4	0.126052	0	COL4A2_SDC4	col4a2 - sdc4	COLLAGEN	ECM-Receptor	KEGG: mmu04512
Mesenchymal	EPDCs 2	col4a2	sdc4	0.0441782	0	COL4A2_SDC4	col4a2 - sdc4	COLLAGEN	ECM-Receptor	KEGG: mmu04512
Mural Cells 2	EPDCs 2	col4a2	sdc4	0.172018	0	COL4A2_SDC4	col4a2 - sdc4	COLLAGEN	ECM-Receptor	KEGG: mmu04512
ECs 1	Mesenchymal	col4a2	sdc4	0.122121	0	COL4A2_SDC4	col4a2 - sdc4	COLLAGEN	ECM-Receptor	KEGG: mmu04512
ECs 2	Mesenchymal	col4a2	sdc4	0.0426159	0	COL4A2_SDC4	col4a2 - sdc4	COLLAGEN	ECM-Receptor	KEGG: mmu04512
ECs 3	Mesenchymal	col4a2	sdc4	0.038424	0	COL4A2_SDC4	col4a2 - sdc4	COLLAGEN	ECM-Receptor	KEGG: mmu04512
Coronary ECs	Mesenchymal	col4a2	sdc4	0.165193	0	COL4A2_SDC4	col4a2 - sdc4	COLLAGEN	ECM-Receptor	KEGG: mmu04512
EPDCs 1	Mesenchymal	col4a2	sdc4	0.172073	0	COL4A2_SDC4	col4a2 - sdc4	COLLAGEN	ECM-Receptor	KEGG: mmu04512
EPDCs 2	Mesenchymal	col4a2	sdc4	0.128833	0	COL4A2_SDC4	col4a2 - sdc4	COLLAGEN	ECM-Receptor	KEGG: mmu04512
Mesenchymal	Mesenchymal	col4a2	sdc4	0.0452463	0	COL4A2_SDC4	col4a2 - sdc4	COLLAGEN	ECM-Receptor	KEGG: mmu04512
Mural Cells 2	Mesenchymal	col4a2	sdc4	0.17561	0	COL4A2_SDC4	col4a2 - sdc4	COLLAGEN	ECM-Receptor	KEGG: mmu04512
ECs 1	Mural Cells 1	col4a2	sdc4	0.10572	0	COL4A2_SDC4	col4a2 - sdc4	COLLAGEN	ECM-Receptor	KEGG: mmu04512
ECs 2	Mural Cells 1	col4a2	sdc4	0.0364492	0	COL4A2_SDC4	col4a2 - sdc4	COLLAGEN	ECM-Receptor	KEGG: mmu04512
ECs 3	Mural Cells 1	col4a2	sdc4	0.0328431	0	COL4A2_SDC4	col4a2 - sdc4	COLLAGEN	ECM-Receptor	KEGG: mmu04512
Coronary ECs	Mural Cells 1	col4a2	sdc4	0.143956	0	COL4A2_SDC4	col4a2 - sdc4	COLLAGEN	ECM-Receptor	KEGG: mmu04512
EPDCs 1	Mural Cells 1	col4a2	sdc4	0.150111	0	COL4A2_SDC4	col4a2 - sdc4	COLLAGEN	ECM-Receptor	KEGG: mmu04512
EPDCs 2	Mural Cells 1	col4a2	sdc4	0.111646	0	COL4A2_SDC4	col4a2 - sdc4	COLLAGEN	ECM-Receptor	KEGG: mmu04512
Mesenchymal	Mural Cells 1	col4a2	sdc4	0.0387144	0	COL4A2_SDC4	col4a2 - sdc4	COLLAGEN	ECM-Receptor	KEGG: mmu04512
Mural Cells 2	Mural Cells 1	col4a2	sdc4	0.153279	0	COL4A2_SDC4	col4a2 - sdc4	COLLAGEN	ECM-Receptor	KEGG: mmu04512
ECs 1	Mural Cells 2	col4a2	sdc4	0.102937	0	COL4A2_SDC4	col4a2 - sdc4	COLLAGEN	ECM-Receptor	KEGG: mmu04512
ECs 2	Mural Cells 2	col4a2	sdc4	0.0354176	0	COL4A2_SDC4	col4a2 - sdc4	COLLAGEN	ECM-Receptor	KEGG: mmu04512
ECs 3	Mural Cells 2	col4a2	sdc4	0.0319101	0	COL4A2_SDC4	col4a2 - sdc4	COLLAGEN	ECM-Receptor	KEGG: mmu04512
Coronary ECs	Mural Cells 2	col4a2	sdc4	0.140325	0	COL4A2_SDC4	col4a2 - sdc4	COLLAGEN	ECM-Receptor	KEGG: mmu04512
EPDCs 1	Mural Cells 2	col4a2	sdc4	0.146351	0	COL4A2_SDC4	col4a2 - sdc4	COLLAGEN	ECM-Receptor	KEGG: mmu04512
EPDCs 2	Mural Cells 2	col4a2	sdc4	0.108726	0	COL4A2_SDC4	col4a2 - sdc4	COLLAGEN	ECM-Receptor	KEGG: mmu04512
Mesenchymal	Mural Cells 2	col4a2	sdc4	0.0376211	0	COL4A2_SDC4	col4a2 - sdc4	COLLAGEN	ECM-Receptor	KEGG: mmu04512
Mural Cells 2	Mural Cells 2	col4a2	sdc4	0.149454	0	COL4A2_SDC4	col4a2 - sdc4	COLLAGEN	ECM-Receptor	KEGG: mmu04512
ECs 1	Macrophages	col4a2	sdc4	0.0996916	0	COL4A2_SDC4	col4a2 - sdc4	COLLAGEN	ECM-Receptor	KEGG: mmu04512
ECs 2	Macrophages	col4a2	sdc4	0.0342197	0	COL4A2_SDC4	col4a2 - sdc4	COLLAGEN	ECM-Receptor	KEGG: mmu04512
ECs 3	Macrophages	col4a2	sdc4	0.0308271	0	COL4A2_SDC4	col4a2 - sdc4	COLLAGEN	ECM-Receptor	KEGG: mmu04512
Coronary ECs	Macrophages	col4a2	sdc4	0.136079	0	COL4A2_SDC4	col4a2 - sdc4	COLLAGEN	ECM-Receptor	KEGG: mmu04512
EPDCs 1	Macrophages	col4a2	sdc4	0.141953	0	COL4A2_SDC4	col4a2 - sdc4	COLLAGEN	ECM-Receptor	KEGG: mmu04512
EPDCs 2	Macrophages	col4a2	sdc4	0.105319	0	COL4A2_SDC4	col4a2 - sdc4	COLLAGEN	ECM-Receptor	KEGG: mmu04512
Mesenchymal	Macrophages	col4a2	sdc4	0.0363515	0	COL4A2_SDC4	col4a2 - sdc4	COLLAGEN	ECM-Receptor	KEGG: mmu04512
Mural Cells 2	Macrophages	col4a2	sdc4	0.144979	0	COL4A2_SDC4	col4a2 - sdc4	COLLAGEN	ECM-Receptor	KEGG: mmu04512
Coronary ECs	T/NK/B	col4a2	sdc4	0.0261178	0	COL4A2_SDC4	col4a2 - sdc4	COLLAGEN	ECM-Receptor	KEGG: mmu04512
EPDCs 1	T/NK/B	col4a2	sdc4	0.0273956	0	COL4A2_SDC4	col4a2 - sdc4	COLLAGEN	ECM-Receptor	KEGG: mmu04512
Mural Cells 2	T/NK/B	col4a2	sdc4	0.0280595	0.03	COL4A2_SDC4	col4a2 - sdc4	COLLAGEN	ECM-Receptor	KEGG: mmu04512
ECs 1	ECs 1	col6a1	sdc4	0.0240679	0	COL6A1_SDC4	col6a1 - sdc4	COLLAGEN	ECM-Receptor	KEGG: mmu04512
ECs 2	ECs 1	col6a1	sdc4	0.0174146	0	COL6A1_SDC4	col6a1 - sdc4	COLLAGEN	ECM-Receptor	KEGG: mmu04512
ECs 3	ECs 1	col6a1	sdc4	0.0198464	0	COL6A1_SDC4	col6a1 - sdc4	COLLAGEN	ECM-Receptor	KEGG: mmu04512
EPDCs 1	ECs 1	col6a1	sdc4	0.0961782	0	COL6A1_SDC4	col6a1 - sdc4	COLLAGEN	ECM-Receptor	KEGG: mmu04512
EPDCs 2	ECs 1	col6a1	sdc4	0.0627041	0	COL6A1_SDC4	col6a1 - sdc4	COLLAGEN	ECM-Receptor	KEGG: mmu04512
Mesenchymal	ECs 1	col6a1	sdc4	0.0195115	0	COL6A1_SDC4	col6a1 - sdc4	COLLAGEN	ECM-Receptor	KEGG: mmu04512
Mural Cells 2	ECs 1	col6a1	sdc4	0.0824937	0	COL6A1_SDC4	col6a1 - sdc4	COLLAGEN	ECM-Receptor	KEGG: mmu04512
ECs 1	ECs 2	col6a1	sdc4	0.0194341	0	COL6A1_SDC4	col6a1 - sdc4	COLLAGEN	ECM-Receptor	KEGG: mmu04512
EPDCs 1	ECs 2	col6a1	sdc4	0.0787818	0	COL6A1_SDC4	col6a1 - sdc4	COLLAGEN	ECM-Receptor	KEGG: mmu04512
EPDCs 2	ECs 2	col6a1	sdc4	0.0510207	0	COL6A1_SDC4	col6a1 - sdc4	COLLAGEN	ECM-Receptor	KEGG: mmu04512
Mesenchymal	ECs 2	col6a1	sdc4	0.0157408	0.02	COL6A1_SDC4	col6a1 - sdc4	COLLAGEN	ECM-Receptor	KEGG: mmu04512
Mural Cells 2	ECs 2	col6a1	sdc4	0.067388	0	COL6A1_SDC4	col6a1 - sdc4	COLLAGEN	ECM-Receptor	KEGG: mmu04512
ECs 1	ECs 3	col6a1	sdc4	0.0364594	0	COL6A1_SDC4	col6a1 - sdc4	COLLAGEN	ECM-Receptor	KEGG: mmu04512
ECs 2	ECs 3	col6a1	sdc4	0.0264735	0	COL6A1_SDC4	col6a1 - sdc4	COLLAGEN	ECM-Receptor	KEGG: mmu04512
ECs 3	ECs 3	col6a1	sdc4	0.0301315	0	COL6A1_SDC4	col6a1 - sdc4	COLLAGEN	ECM-Receptor	KEGG: mmu04512
EPDCs 1	ECs 3	col6a1	sdc4	0.140357	0	COL6A1_SDC4	col6a1 - sdc4	COLLAGEN	ECM-Receptor	KEGG: mmu04512
EPDCs 2	ECs 3	col6a1	sdc4	0.0930903	0	COL6A1_SDC4	col6a1 - sdc4	COLLAGEN	ECM-Receptor	KEGG: mmu04512
Mesenchymal	ECs 3	col6a1	sdc4	0.0296283	0	COL6A1_SDC4	col6a1 - sdc4	COLLAGEN	ECM-Receptor	KEGG: mmu04512
Mural Cells 2	ECs 3	col6a1	sdc4	0.121229	0	COL6A1_SDC4	col6a1 - sdc4	COLLAGEN	ECM-Receptor	KEGG: mmu04512
ECs 1	Coronary ECs	col6a1	sdc4	0.0307854	0	COL6A1_SDC4	col6a1 - sdc4	COLLAGEN	ECM-Receptor	KEGG: mmu04512
ECs 2	Coronary ECs	col6a1	sdc4	0.0223176	0	COL6A1_SDC4	col6a1 - sdc4	COLLAGEN	ECM-Receptor	KEGG: mmu04512
ECs 3	Coronary ECs	col6a1	sdc4	0.0254164	0	COL6A1_SDC4	col6a1 - sdc4	COLLAGEN	ECM-Receptor	KEGG: mmu04512
EPDCs 1	Coronary ECs	col6a1	sdc4	0.120536	0	COL6A1_SDC4	col6a1 - sdc4	COLLAGEN	ECM-Receptor	KEGG: mmu04512
EPDCs 2	Coronary ECs	col6a1	sdc4	0.0793288	0	COL6A1_SDC4	col6a1 - sdc4	COLLAGEN	ECM-Receptor	KEGG: mmu04512
Mesenchymal	Coronary ECs	col6a1	sdc4	0.0249898	0	COL6A1_SDC4	col6a1 - sdc4	COLLAGEN	ECM-Receptor	KEGG: mmu04512
Mural Cells 2	Coronary ECs	col6a1	sdc4	0.103784	0	COL6A1_SDC4	col6a1 - sdc4	COLLAGEN	ECM-Receptor	KEGG: mmu04512
EPDCs 1	pCMs	col6a1	sdc4	0.0406792	0	COL6A1_SDC4	col6a1 - sdc4	COLLAGEN	ECM-Receptor	KEGG: mmu04512
EPDCs 2	pCMs	col6a1	sdc4	0.0259662	0	COL6A1_SDC4	col6a1 - sdc4	COLLAGEN	ECM-Receptor	KEGG: mmu04512
Mural Cells 2	pCMs	col6a1	sdc4	0.0345891	0	COL6A1_SDC4	col6a1 - sdc4	COLLAGEN	ECM-Receptor	KEGG: mmu04512
ECs 1	p-tCMs	col6a1	sdc4	0.0151285	0	COL6A1_SDC4	col6a1 - sdc4	COLLAGEN	ECM-Receptor	KEGG: mmu04512
EPDCs 1	p-tCMs	col6a1	sdc4	0.0621613	0	COL6A1_SDC4	col6a1 - sdc4	COLLAGEN	ECM-Receptor	KEGG: mmu04512
EPDCs 2	p-tCMs	col6a1	sdc4	0.0400025	0	COL6A1_SDC4	col6a1 - sdc4	COLLAGEN	ECM-Receptor	KEGG: mmu04512
Mural Cells 2	p-tCMs	col6a1	sdc4	0.0530328	0	COL6A1_SDC4	col6a1 - sdc4	COLLAGEN	ECM-Receptor	KEGG: mmu04512
ECs 1	EPDCs 1	col6a1	sdc4	0.0407189	0	COL6A1_SDC4	col6a1 - sdc4	COLLAGEN	ECM-Receptor	KEGG: mmu04512
ECs 2	EPDCs 1	col6a1	sdc4	0.0296022	0	COL6A1_SDC4	col6a1 - sdc4	COLLAGEN	ECM-Receptor	KEGG: mmu04512
ECs 3	EPDCs 1	col6a1	sdc4	0.0336776	0	COL6A1_SDC4	col6a1 - sdc4	COLLAGEN	ECM-Receptor	KEGG: mmu04512
EPDCs 1	EPDCs 1	col6a1	sdc4	0.154804	0	COL6A1_SDC4	col6a1 - sdc4	COLLAGEN	ECM-Receptor	KEGG: mmu04512
EPDCs 2	EPDCs 1	col6a1	sdc4	0.103257	0	COL6A1_SDC4	col6a1 - sdc4	COLLAGEN	ECM-Receptor	KEGG: mmu04512
Mesenchymal	EPDCs 1	col6a1	sdc4	0.0331172	0	COL6A1_SDC4	col6a1 - sdc4	COLLAGEN	ECM-Receptor	KEGG: mmu04512
Mural Cells 1	EPDCs 1	col6a1	sdc4	0.0182824	0.01	COL6A1_SDC4	col6a1 - sdc4	COLLAGEN	ECM-Receptor	KEGG: mmu04512
Mural Cells 2	EPDCs 1	col6a1	sdc4	0.134015	0	COL6A1_SDC4	col6a1 - sdc4	COLLAGEN	ECM-Receptor	KEGG: mmu04512
ECs 1	EPDCs 2	col6a1	sdc4	0.0436843	0	COL6A1_SDC4	col6a1 - sdc4	COLLAGEN	ECM-Receptor	KEGG: mmu04512
ECs 2	EPDCs 2	col6a1	sdc4	0.0317848	0	COL6A1_SDC4	col6a1 - sdc4	COLLAGEN	ECM-Receptor	KEGG: mmu04512
ECs 3	EPDCs 2	col6a1	sdc4	0.0361495	0	COL6A1_SDC4	col6a1 - sdc4	COLLAGEN	ECM-Receptor	KEGG: mmu04512
EPDCs 1	EPDCs 2	col6a1	sdc4	0.164652	0	COL6A1_SDC4	col6a1 - sdc4	COLLAGEN	ECM-Receptor	KEGG: mmu04512
EPDCs 2	EPDCs 2	col6a1	sdc4	0.110253	0	COL6A1_SDC4	col6a1 - sdc4	COLLAGEN	ECM-Receptor	KEGG: mmu04512
Mesenchymal	EPDCs 2	col6a1	sdc4	0.0355494	0	COL6A1_SDC4	col6a1 - sdc4	COLLAGEN	ECM-Receptor	KEGG: mmu04512
Mural Cells 1	EPDCs 2	col6a1	sdc4	0.0196473	0.01	COL6A1_SDC4	col6a1 - sdc4	COLLAGEN	ECM-Receptor	KEGG: mmu04512
Mural Cells 2	EPDCs 2	col6a1	sdc4	0.142764	0	COL6A1_SDC4	col6a1 - sdc4	COLLAGEN	ECM-Receptor	KEGG: mmu04512
ECs 1	Mesenchymal	col6a1	sdc4	0.044741	0	COL6A1_SDC4	col6a1 - sdc4	COLLAGEN	ECM-Receptor	KEGG: mmu04512
ECs 2	Mesenchymal	col6a1	sdc4	0.0325635	0	COL6A1_SDC4	col6a1 - sdc4	COLLAGEN	ECM-Receptor	KEGG: mmu04512
ECs 3	Mesenchymal	col6a1	sdc4	0.037031	0	COL6A1_SDC4	col6a1 - sdc4	COLLAGEN	ECM-Receptor	KEGG: mmu04512
EPDCs 1	Mesenchymal	col6a1	sdc4	0.16812	0	COL6A1_SDC4	col6a1 - sdc4	COLLAGEN	ECM-Receptor	KEGG: mmu04512
EPDCs 2	Mesenchymal	col6a1	sdc4	0.11273	0	COL6A1_SDC4	col6a1 - sdc4	COLLAGEN	ECM-Receptor	KEGG: mmu04512
Mesenchymal	Mesenchymal	col6a1	sdc4	0.0364169	0	COL6A1_SDC4	col6a1 - sdc4	COLLAGEN	ECM-Receptor	KEGG: mmu04512
Mural Cells 1	Mesenchymal	col6a1	sdc4	0.0201348	0	COL6A1_SDC4	col6a1 - sdc4	COLLAGEN	ECM-Receptor	KEGG: mmu04512
Mural Cells 2	Mesenchymal	col6a1	sdc4	0.145852	0	COL6A1_SDC4	col6a1 - sdc4	COLLAGEN	ECM-Receptor	KEGG: mmu04512
ECs 1	Mural Cells 1	col6a1	sdc4	0.0382791	0	COL6A1_SDC4	col6a1 - sdc4	COLLAGEN	ECM-Receptor	KEGG: mmu04512
ECs 2	Mural Cells 1	col6a1	sdc4	0.0278092	0	COL6A1_SDC4	col6a1 - sdc4	COLLAGEN	ECM-Receptor	KEGG: mmu04512
ECs 3	Mural Cells 1	col6a1	sdc4	0.0316458	0	COL6A1_SDC4	col6a1 - sdc4	COLLAGEN	ECM-Receptor	KEGG: mmu04512
EPDCs 1	Mural Cells 1	col6a1	sdc4	0.146573	0	COL6A1_SDC4	col6a1 - sdc4	COLLAGEN	ECM-Receptor	KEGG: mmu04512
EPDCs 2	Mural Cells 1	col6a1	sdc4	0.0974507	0	COL6A1_SDC4	col6a1 - sdc4	COLLAGEN	ECM-Receptor	KEGG: mmu04512
Mesenchymal	Mural Cells 1	col6a1	sdc4	0.0311181	0	COL6A1_SDC4	col6a1 - sdc4	COLLAGEN	ECM-Receptor	KEGG: mmu04512
Mural Cells 1	Mural Cells 1	col6a1	sdc4	0.0171629	0.04	COL6A1_SDC4	col6a1 - sdc4	COLLAGEN	ECM-Receptor	KEGG: mmu04512
Mural Cells 2	Mural Cells 1	col6a1	sdc4	0.126724	0	COL6A1_SDC4	col6a1 - sdc4	COLLAGEN	ECM-Receptor	KEGG: mmu04512
ECs 1	Mural Cells 2	col6a1	sdc4	0.0371977	0	COL6A1_SDC4	col6a1 - sdc4	COLLAGEN	ECM-Receptor	KEGG: mmu04512
ECs 2	Mural Cells 2	col6a1	sdc4	0.0270152	0	COL6A1_SDC4	col6a1 - sdc4	COLLAGEN	ECM-Receptor	KEGG: mmu04512
ECs 3	Mural Cells 2	col6a1	sdc4	0.0307458	0	COL6A1_SDC4	col6a1 - sdc4	COLLAGEN	ECM-Receptor	KEGG: mmu04512
EPDCs 1	Mural Cells 2	col6a1	sdc4	0.142887	0	COL6A1_SDC4	col6a1 - sdc4	COLLAGEN	ECM-Receptor	KEGG: mmu04512
EPDCs 2	Mural Cells 2	col6a1	sdc4	0.0948624	0	COL6A1_SDC4	col6a1 - sdc4	COLLAGEN	ECM-Receptor	KEGG: mmu04512
Mesenchymal	Mural Cells 2	col6a1	sdc4	0.0302326	0	COL6A1_SDC4	col6a1 - sdc4	COLLAGEN	ECM-Receptor	KEGG: mmu04512
Mural Cells 2	Mural Cells 2	col6a1	sdc4	0.123464	0	COL6A1_SDC4	col6a1 - sdc4	COLLAGEN	ECM-Receptor	KEGG: mmu04512
ECs 1	Macrophages	col6a1	sdc4	0.0359418	0	COL6A1_SDC4	col6a1 - sdc4	COLLAGEN	ECM-Receptor	KEGG: mmu04512
ECs 2	Macrophages	col6a1	sdc4	0.0260938	0	COL6A1_SDC4	col6a1 - sdc4	COLLAGEN	ECM-Receptor	KEGG: mmu04512
ECs 3	Macrophages	col6a1	sdc4	0.029701	0	COL6A1_SDC4	col6a1 - sdc4	COLLAGEN	ECM-Receptor	KEGG: mmu04512
EPDCs 1	Macrophages	col6a1	sdc4	0.138576	0	COL6A1_SDC4	col6a1 - sdc4	COLLAGEN	ECM-Receptor	KEGG: mmu04512
EPDCs 2	Macrophages	col6a1	sdc4	0.0918454	0	COL6A1_SDC4	col6a1 - sdc4	COLLAGEN	ECM-Receptor	KEGG: mmu04512
Mesenchymal	Macrophages	col6a1	sdc4	0.0292047	0	COL6A1_SDC4	col6a1 - sdc4	COLLAGEN	ECM-Receptor	KEGG: mmu04512
Mural Cells 2	Macrophages	col6a1	sdc4	0.119658	0	COL6A1_SDC4	col6a1 - sdc4	COLLAGEN	ECM-Receptor	KEGG: mmu04512
EPDCs 1	T/NK/B	col6a1	sdc4	0.0266593	0	COL6A1_SDC4	col6a1 - sdc4	COLLAGEN	ECM-Receptor	KEGG: mmu04512
Mural Cells 2	T/NK/B	col6a1	sdc4	0.0226186	0.01	COL6A1_SDC4	col6a1 - sdc4	COLLAGEN	ECM-Receptor	KEGG: mmu04512
ECs 1	ECs 1	col6a2	sdc4	0.0663674	0	COL6A2_SDC4	col6a2 - sdc4	COLLAGEN	ECM-Receptor	KEGG: mmu04512
ECs 2	ECs 1	col6a2	sdc4	0.0409723	0	COL6A2_SDC4	col6a2 - sdc4	COLLAGEN	ECM-Receptor	KEGG: mmu04512
ECs 3	ECs 1	col6a2	sdc4	0.0204322	0	COL6A2_SDC4	col6a2 - sdc4	COLLAGEN	ECM-Receptor	KEGG: mmu04512
EPDCs 1	ECs 1	col6a2	sdc4	0.0974117	0	COL6A2_SDC4	col6a2 - sdc4	COLLAGEN	ECM-Receptor	KEGG: mmu04512
EPDCs 2	ECs 1	col6a2	sdc4	0.0653585	0	COL6A2_SDC4	col6a2 - sdc4	COLLAGEN	ECM-Receptor	KEGG: mmu04512
Mesenchymal	ECs 1	col6a2	sdc4	0.0214129	0	COL6A2_SDC4	col6a2 - sdc4	COLLAGEN	ECM-Receptor	KEGG: mmu04512
Mural Cells 2	ECs 1	col6a2	sdc4	0.0791581	0	COL6A2_SDC4	col6a2 - sdc4	COLLAGEN	ECM-Receptor	KEGG: mmu04512
ECs 1	ECs 2	col6a2	sdc4	0.0540407	0	COL6A2_SDC4	col6a2 - sdc4	COLLAGEN	ECM-Receptor	KEGG: mmu04512
ECs 2	ECs 2	col6a2	sdc4	0.0331946	0	COL6A2_SDC4	col6a2 - sdc4	COLLAGEN	ECM-Receptor	KEGG: mmu04512
EPDCs 1	ECs 2	col6a2	sdc4	0.0798119	0	COL6A2_SDC4	col6a2 - sdc4	COLLAGEN	ECM-Receptor	KEGG: mmu04512
EPDCs 2	ECs 2	col6a2	sdc4	0.0532085	0	COL6A2_SDC4	col6a2 - sdc4	COLLAGEN	ECM-Receptor	KEGG: mmu04512
Mural Cells 2	ECs 2	col6a2	sdc4	0.0646202	0	COL6A2_SDC4	col6a2 - sdc4	COLLAGEN	ECM-Receptor	KEGG: mmu04512
ECs 1	ECs 3	col6a2	sdc4	0.0983425	0	COL6A2_SDC4	col6a2 - sdc4	COLLAGEN	ECM-Receptor	KEGG: mmu04512
ECs 2	ECs 3	col6a2	sdc4	0.0615185	0	COL6A2_SDC4	col6a2 - sdc4	COLLAGEN	ECM-Receptor	KEGG: mmu04512
ECs 3	ECs 3	col6a2	sdc4	0.0310113	0	COL6A2_SDC4	col6a2 - sdc4	COLLAGEN	ECM-Receptor	KEGG: mmu04512
EPDCs 1	ECs 3	col6a2	sdc4	0.142068	0	COL6A2_SDC4	col6a2 - sdc4	COLLAGEN	ECM-Receptor	KEGG: mmu04512
EPDCs 2	ECs 3	col6a2	sdc4	0.096898	0	COL6A2_SDC4	col6a2 - sdc4	COLLAGEN	ECM-Receptor	KEGG: mmu04512
Mesenchymal	ECs 3	col6a2	sdc4	0.032483	0	COL6A2_SDC4	col6a2 - sdc4	COLLAGEN	ECM-Receptor	KEGG: mmu04512
Mural Cells 1	ECs 3	col6a2	sdc4	0.0227596	0	COL6A2_SDC4	col6a2 - sdc4	COLLAGEN	ECM-Receptor	KEGG: mmu04512
Mural Cells 2	ECs 3	col6a2	sdc4	0.116526	0	COL6A2_SDC4	col6a2 - sdc4	COLLAGEN	ECM-Receptor	KEGG: mmu04512
ECs 1	Coronary ECs	col6a2	sdc4	0.0838764	0	COL6A2_SDC4	col6a2 - sdc4	COLLAGEN	ECM-Receptor	KEGG: mmu04512
ECs 2	Coronary ECs	col6a2	sdc4	0.0521558	0	COL6A2_SDC4	col6a2 - sdc4	COLLAGEN	ECM-Receptor	KEGG: mmu04512
ECs 3	Coronary ECs	col6a2	sdc4	0.0261622	0	COL6A2_SDC4	col6a2 - sdc4	COLLAGEN	ECM-Receptor	KEGG: mmu04512
EPDCs 1	Coronary ECs	col6a2	sdc4	0.12204	0	COL6A2_SDC4	col6a2 - sdc4	COLLAGEN	ECM-Receptor	KEGG: mmu04512
EPDCs 2	Coronary ECs	col6a2	sdc4	0.0826249	0	COL6A2_SDC4	col6a2 - sdc4	COLLAGEN	ECM-Receptor	KEGG: mmu04512
Mesenchymal	Coronary ECs	col6a2	sdc4	0.0274103	0	COL6A2_SDC4	col6a2 - sdc4	COLLAGEN	ECM-Receptor	KEGG: mmu04512
Mural Cells 2	Coronary ECs	col6a2	sdc4	0.0996812	0	COL6A2_SDC4	col6a2 - sdc4	COLLAGEN	ECM-Receptor	KEGG: mmu04512
ECs 1	pCMs	col6a2	sdc4	0.0275463	0	COL6A2_SDC4	col6a2 - sdc4	COLLAGEN	ECM-Receptor	KEGG: mmu04512
EPDCs 1	pCMs	col6a2	sdc4	0.0412334	0	COL6A2_SDC4	col6a2 - sdc4	COLLAGEN	ECM-Receptor	KEGG: mmu04512
EPDCs 2	pCMs	col6a2	sdc4	0.0271104	0	COL6A2_SDC4	col6a2 - sdc4	COLLAGEN	ECM-Receptor	KEGG: mmu04512
Mural Cells 2	pCMs	col6a2	sdc4	0.0331205	0.01	COL6A2_SDC4	col6a2 - sdc4	COLLAGEN	ECM-Receptor	KEGG: mmu04512
ECs 1	p-tCMs	col6a2	sdc4	0.0423996	0	COL6A2_SDC4	col6a2 - sdc4	COLLAGEN	ECM-Receptor	KEGG: mmu04512
ECs 2	p-tCMs	col6a2	sdc4	0.025921	0	COL6A2_SDC4	col6a2 - sdc4	COLLAGEN	ECM-Receptor	KEGG: mmu04512
EPDCs 1	p-tCMs	col6a2	sdc4	0.0629889	0	COL6A2_SDC4	col6a2 - sdc4	COLLAGEN	ECM-Receptor	KEGG: mmu04512
EPDCs 2	p-tCMs	col6a2	sdc4	0.0417387	0	COL6A2_SDC4	col6a2 - sdc4	COLLAGEN	ECM-Receptor	KEGG: mmu04512
Mural Cells 2	p-tCMs	col6a2	sdc4	0.0508225	0	COL6A2_SDC4	col6a2 - sdc4	COLLAGEN	ECM-Receptor	KEGG: mmu04512
ECs 1	EPDCs 1	col6a2	sdc4	0.109014	0	COL6A2_SDC4	col6a2 - sdc4	COLLAGEN	ECM-Receptor	KEGG: mmu04512
ECs 2	EPDCs 1	col6a2	sdc4	0.0684975	0	COL6A2_SDC4	col6a2 - sdc4	COLLAGEN	ECM-Receptor	KEGG: mmu04512
ECs 3	EPDCs 1	col6a2	sdc4	0.0346572	0	COL6A2_SDC4	col6a2 - sdc4	COLLAGEN	ECM-Receptor	KEGG: mmu04512
EPDCs 1	EPDCs 1	col6a2	sdc4	0.156659	0	COL6A2_SDC4	col6a2 - sdc4	COLLAGEN	ECM-Receptor	KEGG: mmu04512
EPDCs 2	EPDCs 1	col6a2	sdc4	0.107431	0	COL6A2_SDC4	col6a2 - sdc4	COLLAGEN	ECM-Receptor	KEGG: mmu04512
Mesenchymal	EPDCs 1	col6a2	sdc4	0.0362955	0	COL6A2_SDC4	col6a2 - sdc4	COLLAGEN	ECM-Receptor	KEGG: mmu04512
Mural Cells 1	EPDCs 1	col6a2	sdc4	0.0254609	0	COL6A2_SDC4	col6a2 - sdc4	COLLAGEN	ECM-Receptor	KEGG: mmu04512
Mural Cells 2	EPDCs 1	col6a2	sdc4	0.128889	0	COL6A2_SDC4	col6a2 - sdc4	COLLAGEN	ECM-Receptor	KEGG: mmu04512
ECs 1	EPDCs 2	col6a2	sdc4	0.11635	0	COL6A2_SDC4	col6a2 - sdc4	COLLAGEN	ECM-Receptor	KEGG: mmu04512
ECs 2	EPDCs 2	col6a2	sdc4	0.0733312	0	COL6A2_SDC4	col6a2 - sdc4	COLLAGEN	ECM-Receptor	KEGG: mmu04512
ECs 3	EPDCs 2	col6a2	sdc4	0.0371982	0	COL6A2_SDC4	col6a2 - sdc4	COLLAGEN	ECM-Receptor	KEGG: mmu04512
EPDCs 1	EPDCs 2	col6a2	sdc4	0.166602	0	COL6A2_SDC4	col6a2 - sdc4	COLLAGEN	ECM-Receptor	KEGG: mmu04512
EPDCs 2	EPDCs 2	col6a2	sdc4	0.114674	0	COL6A2_SDC4	col6a2 - sdc4	COLLAGEN	ECM-Receptor	KEGG: mmu04512
Mesenchymal	EPDCs 2	col6a2	sdc4	0.0389518	0	COL6A2_SDC4	col6a2 - sdc4	COLLAGEN	ECM-Receptor	KEGG: mmu04512
Mural Cells 1	EPDCs 2	col6a2	sdc4	0.0273468	0	COL6A2_SDC4	col6a2 - sdc4	COLLAGEN	ECM-Receptor	KEGG: mmu04512
Mural Cells 2	EPDCs 2	col6a2	sdc4	0.137356	0	COL6A2_SDC4	col6a2 - sdc4	COLLAGEN	ECM-Receptor	KEGG: mmu04512
ECs 1	Mesenchymal	col6a2	sdc4	0.118945	0	COL6A2_SDC4	col6a2 - sdc4	COLLAGEN	ECM-Receptor	KEGG: mmu04512
ECs 2	Mesenchymal	col6a2	sdc4	0.0750489	0	COL6A2_SDC4	col6a2 - sdc4	COLLAGEN	ECM-Receptor	KEGG: mmu04512
ECs 3	Mesenchymal	col6a2	sdc4	0.0381043	0	COL6A2_SDC4	col6a2 - sdc4	COLLAGEN	ECM-Receptor	KEGG: mmu04512
EPDCs 1	Mesenchymal	col6a2	sdc4	0.170103	0	COL6A2_SDC4	col6a2 - sdc4	COLLAGEN	ECM-Receptor	KEGG: mmu04512
EPDCs 2	Mesenchymal	col6a2	sdc4	0.117238	0	COL6A2_SDC4	col6a2 - sdc4	COLLAGEN	ECM-Receptor	KEGG: mmu04512
Mesenchymal	Mesenchymal	col6a2	sdc4	0.0398988	0	COL6A2_SDC4	col6a2 - sdc4	COLLAGEN	ECM-Receptor	KEGG: mmu04512
Mural Cells 1	Mesenchymal	col6a2	sdc4	0.0280199	0	COL6A2_SDC4	col6a2 - sdc4	COLLAGEN	ECM-Receptor	KEGG: mmu04512
Mural Cells 2	Mesenchymal	col6a2	sdc4	0.140346	0	COL6A2_SDC4	col6a2 - sdc4	COLLAGEN	ECM-Receptor	KEGG: mmu04512
ECs 1	Mural Cells 1	col6a2	sdc4	0.102921	0	COL6A2_SDC4	col6a2 - sdc4	COLLAGEN	ECM-Receptor	KEGG: mmu04512
ECs 2	Mural Cells 1	col6a2	sdc4	0.0645053	0	COL6A2_SDC4	col6a2 - sdc4	COLLAGEN	ECM-Receptor	KEGG: mmu04512
ECs 3	Mural Cells 1	col6a2	sdc4	0.0325683	0	COL6A2_SDC4	col6a2 - sdc4	COLLAGEN	ECM-Receptor	KEGG: mmu04512
EPDCs 1	Mural Cells 1	col6a2	sdc4	0.148347	0	COL6A2_SDC4	col6a2 - sdc4	COLLAGEN	ECM-Receptor	KEGG: mmu04512
EPDCs 2	Mural Cells 1	col6a2	sdc4	0.101417	0	COL6A2_SDC4	col6a2 - sdc4	COLLAGEN	ECM-Receptor	KEGG: mmu04512
Mesenchymal	Mural Cells 1	col6a2	sdc4	0.0341113	0	COL6A2_SDC4	col6a2 - sdc4	COLLAGEN	ECM-Receptor	KEGG: mmu04512
Mural Cells 1	Mural Cells 1	col6a2	sdc4	0.0239126	0	COL6A2_SDC4	col6a2 - sdc4	COLLAGEN	ECM-Receptor	KEGG: mmu04512
Mural Cells 2	Mural Cells 1	col6a2	sdc4	0.121837	0	COL6A2_SDC4	col6a2 - sdc4	COLLAGEN	ECM-Receptor	KEGG: mmu04512
ECs 1	Mural Cells 2	col6a2	sdc4	0.100204	0	COL6A2_SDC4	col6a2 - sdc4	COLLAGEN	ECM-Receptor	KEGG: mmu04512
ECs 2	Mural Cells 2	col6a2	sdc4	0.0627312	0	COL6A2_SDC4	col6a2 - sdc4	COLLAGEN	ECM-Receptor	KEGG: mmu04512
ECs 3	Mural Cells 2	col6a2	sdc4	0.0316429	0	COL6A2_SDC4	col6a2 - sdc4	COLLAGEN	ECM-Receptor	KEGG: mmu04512
EPDCs 1	Mural Cells 2	col6a2	sdc4	0.144623	0	COL6A2_SDC4	col6a2 - sdc4	COLLAGEN	ECM-Receptor	KEGG: mmu04512
EPDCs 2	Mural Cells 2	col6a2	sdc4	0.0987347	0	COL6A2_SDC4	col6a2 - sdc4	COLLAGEN	ECM-Receptor	KEGG: mmu04512
Mesenchymal	Mural Cells 2	col6a2	sdc4	0.0331435	0	COL6A2_SDC4	col6a2 - sdc4	COLLAGEN	ECM-Receptor	KEGG: mmu04512
Mural Cells 2	Mural Cells 2	col6a2	sdc4	0.118686	0	COL6A2_SDC4	col6a2 - sdc4	COLLAGEN	ECM-Receptor	KEGG: mmu04512
ECs 1	Macrophages	col6a2	sdc4	0.0970349	0	COL6A2_SDC4	col6a2 - sdc4	COLLAGEN	ECM-Receptor	KEGG: mmu04512
ECs 2	Macrophages	col6a2	sdc4	0.0606675	0	COL6A2_SDC4	col6a2 - sdc4	COLLAGEN	ECM-Receptor	KEGG: mmu04512
ECs 3	Macrophages	col6a2	sdc4	0.0305686	0	COL6A2_SDC4	col6a2 - sdc4	COLLAGEN	ECM-Receptor	KEGG: mmu04512
EPDCs 1	Macrophages	col6a2	sdc4	0.140269	0	COL6A2_SDC4	col6a2 - sdc4	COLLAGEN	ECM-Receptor	KEGG: mmu04512
EPDCs 2	Macrophages	col6a2	sdc4	0.0956075	0	COL6A2_SDC4	col6a2 - sdc4	COLLAGEN	ECM-Receptor	KEGG: mmu04512
Mesenchymal	Macrophages	col6a2	sdc4	0.03202	0	COL6A2_SDC4	col6a2 - sdc4	COLLAGEN	ECM-Receptor	KEGG: mmu04512
Mural Cells 2	Macrophages	col6a2	sdc4	0.115008	0	COL6A2_SDC4	col6a2 - sdc4	COLLAGEN	ECM-Receptor	KEGG: mmu04512
EPDCs 1	T/NK/B	col6a2	sdc4	0.0270279	0	COL6A2_SDC4	col6a2 - sdc4	COLLAGEN	ECM-Receptor	KEGG: mmu04512
ECs 1	ECs 1	col6a3	sdc4	0.0221067	0	COL6A3_SDC4	col6a3 - sdc4	COLLAGEN	ECM-Receptor	KEGG: mmu04512
ECs 3	ECs 1	col6a3	sdc4	0.064883	0	COL6A3_SDC4	col6a3 - sdc4	COLLAGEN	ECM-Receptor	KEGG: mmu04512
EPDCs 1	ECs 1	col6a3	sdc4	0.159841	0	COL6A3_SDC4	col6a3 - sdc4	COLLAGEN	ECM-Receptor	KEGG: mmu04512
EPDCs 2	ECs 1	col6a3	sdc4	0.138405	0	COL6A3_SDC4	col6a3 - sdc4	COLLAGEN	ECM-Receptor	KEGG: mmu04512
Mesenchymal	ECs 1	col6a3	sdc4	0.0614803	0	COL6A3_SDC4	col6a3 - sdc4	COLLAGEN	ECM-Receptor	KEGG: mmu04512
Mural Cells 1	ECs 1	col6a3	sdc4	0.0612994	0	COL6A3_SDC4	col6a3 - sdc4	COLLAGEN	ECM-Receptor	KEGG: mmu04512
Mural Cells 2	ECs 1	col6a3	sdc4	0.0779847	0	COL6A3_SDC4	col6a3 - sdc4	COLLAGEN	ECM-Receptor	KEGG: mmu04512
ECs 1	ECs 2	col6a3	sdc4	0.0178436	0.01	COL6A3_SDC4	col6a3 - sdc4	COLLAGEN	ECM-Receptor	KEGG: mmu04512
ECs 3	ECs 2	col6a3	sdc4	0.0528165	0	COL6A3_SDC4	col6a3 - sdc4	COLLAGEN	ECM-Receptor	KEGG: mmu04512
EPDCs 1	ECs 2	col6a3	sdc4	0.13262	0	COL6A3_SDC4	col6a3 - sdc4	COLLAGEN	ECM-Receptor	KEGG: mmu04512
EPDCs 2	ECs 2	col6a3	sdc4	0.114337	0	COL6A3_SDC4	col6a3 - sdc4	COLLAGEN	ECM-Receptor	KEGG: mmu04512
Mesenchymal	ECs 2	col6a3	sdc4	0.0500127	0	COL6A3_SDC4	col6a3 - sdc4	COLLAGEN	ECM-Receptor	KEGG: mmu04512
Mural Cells 1	ECs 2	col6a3	sdc4	0.0498638	0	COL6A3_SDC4	col6a3 - sdc4	COLLAGEN	ECM-Receptor	KEGG: mmu04512
Mural Cells 2	ECs 2	col6a3	sdc4	0.0636474	0	COL6A3_SDC4	col6a3 - sdc4	COLLAGEN	ECM-Receptor	KEGG: mmu04512
ECs 1	ECs 3	col6a3	sdc4	0.0335231	0	COL6A3_SDC4	col6a3 - sdc4	COLLAGEN	ECM-Receptor	KEGG: mmu04512
ECs 2	ECs 3	col6a3	sdc4	0.0205112	0	COL6A3_SDC4	col6a3 - sdc4	COLLAGEN	ECM-Receptor	KEGG: mmu04512
ECs 3	ECs 3	col6a3	sdc4	0.0962167	0	COL6A3_SDC4	col6a3 - sdc4	COLLAGEN	ECM-Receptor	KEGG: mmu04512
EPDCs 1	ECs 3	col6a3	sdc4	0.225952	0	COL6A3_SDC4	col6a3 - sdc4	COLLAGEN	ECM-Receptor	KEGG: mmu04512
EPDCs 2	ECs 3	col6a3	sdc4	0.197737	0	COL6A3_SDC4	col6a3 - sdc4	COLLAGEN	ECM-Receptor	KEGG: mmu04512
Mesenchymal	ECs 3	col6a3	sdc4	0.0913311	0	COL6A3_SDC4	col6a3 - sdc4	COLLAGEN	ECM-Receptor	KEGG: mmu04512
Mural Cells 1	ECs 3	col6a3	sdc4	0.091071	0	COL6A3_SDC4	col6a3 - sdc4	COLLAGEN	ECM-Receptor	KEGG: mmu04512
Mural Cells 2	ECs 3	col6a3	sdc4	0.114868	0	COL6A3_SDC4	col6a3 - sdc4	COLLAGEN	ECM-Receptor	KEGG: mmu04512
ECs 1	Coronary ECs	col6a3	sdc4	0.0282927	0	COL6A3_SDC4	col6a3 - sdc4	COLLAGEN	ECM-Receptor	KEGG: mmu04512
ECs 3	Coronary ECs	col6a3	sdc4	0.0820348	0	COL6A3_SDC4	col6a3 - sdc4	COLLAGEN	ECM-Receptor	KEGG: mmu04512
EPDCs 1	Coronary ECs	col6a3	sdc4	0.196812	0	COL6A3_SDC4	col6a3 - sdc4	COLLAGEN	ECM-Receptor	KEGG: mmu04512
EPDCs 2	Coronary ECs	col6a3	sdc4	0.17143	0	COL6A3_SDC4	col6a3 - sdc4	COLLAGEN	ECM-Receptor	KEGG: mmu04512
Mesenchymal	Coronary ECs	col6a3	sdc4	0.0778074	0	COL6A3_SDC4	col6a3 - sdc4	COLLAGEN	ECM-Receptor	KEGG: mmu04512
Mural Cells 1	Coronary ECs	col6a3	sdc4	0.0775825	0	COL6A3_SDC4	col6a3 - sdc4	COLLAGEN	ECM-Receptor	KEGG: mmu04512
Mural Cells 2	Coronary ECs	col6a3	sdc4	0.098236	0	COL6A3_SDC4	col6a3 - sdc4	COLLAGEN	ECM-Receptor	KEGG: mmu04512
ECs 3	pCMs	col6a3	sdc4	0.0269051	0	COL6A3_SDC4	col6a3 - sdc4	COLLAGEN	ECM-Receptor	KEGG: mmu04512
EPDCs 1	pCMs	col6a3	sdc4	0.0704703	0	COL6A3_SDC4	col6a3 - sdc4	COLLAGEN	ECM-Receptor	KEGG: mmu04512
EPDCs 2	pCMs	col6a3	sdc4	0.0601615	0	COL6A3_SDC4	col6a3 - sdc4	COLLAGEN	ECM-Receptor	KEGG: mmu04512
Mesenchymal	pCMs	col6a3	sdc4	0.0254399	0	COL6A3_SDC4	col6a3 - sdc4	COLLAGEN	ECM-Receptor	KEGG: mmu04512
Mural Cells 1	pCMs	col6a3	sdc4	0.0253622	0	COL6A3_SDC4	col6a3 - sdc4	COLLAGEN	ECM-Receptor	KEGG: mmu04512
Mural Cells 2	pCMs	col6a3	sdc4	0.0326054	0	COL6A3_SDC4	col6a3 - sdc4	COLLAGEN	ECM-Receptor	KEGG: mmu04512
ECs 3	p-tCMs	col6a3	sdc4	0.0414274	0	COL6A3_SDC4	col6a3 - sdc4	COLLAGEN	ECM-Receptor	KEGG: mmu04512
EPDCs 1	p-tCMs	col6a3	sdc4	0.105947	0	COL6A3_SDC4	col6a3 - sdc4	COLLAGEN	ECM-Receptor	KEGG: mmu04512
EPDCs 2	p-tCMs	col6a3	sdc4	0.0909563	0	COL6A3_SDC4	col6a3 - sdc4	COLLAGEN	ECM-Receptor	KEGG: mmu04512
Mesenchymal	p-tCMs	col6a3	sdc4	0.0392032	0	COL6A3_SDC4	col6a3 - sdc4	COLLAGEN	ECM-Receptor	KEGG: mmu04512
Mural Cells 1	p-tCMs	col6a3	sdc4	0.0390852	0	COL6A3_SDC4	col6a3 - sdc4	COLLAGEN	ECM-Receptor	KEGG: mmu04512
Mural Cells 2	p-tCMs	col6a3	sdc4	0.0500463	0	COL6A3_SDC4	col6a3 - sdc4	COLLAGEN	ECM-Receptor	KEGG: mmu04512
ECs 1	EPDCs 1	col6a3	sdc4	0.0374529	0	COL6A3_SDC4	col6a3 - sdc4	COLLAGEN	ECM-Receptor	KEGG: mmu04512
ECs 2	EPDCs 1	col6a3	sdc4	0.0229519	0	COL6A3_SDC4	col6a3 - sdc4	COLLAGEN	ECM-Receptor	KEGG: mmu04512
ECs 3	EPDCs 1	col6a3	sdc4	0.106685	0	COL6A3_SDC4	col6a3 - sdc4	COLLAGEN	ECM-Receptor	KEGG: mmu04512
EPDCs 1	EPDCs 1	col6a3	sdc4	0.246682	0	COL6A3_SDC4	col6a3 - sdc4	COLLAGEN	ECM-Receptor	KEGG: mmu04512
EPDCs 2	EPDCs 1	col6a3	sdc4	0.216603	0	COL6A3_SDC4	col6a3 - sdc4	COLLAGEN	ECM-Receptor	KEGG: mmu04512
Mesenchymal	EPDCs 1	col6a3	sdc4	0.101327	0	COL6A3_SDC4	col6a3 - sdc4	COLLAGEN	ECM-Receptor	KEGG: mmu04512
Mural Cells 1	EPDCs 1	col6a3	sdc4	0.101042	0	COL6A3_SDC4	col6a3 - sdc4	COLLAGEN	ECM-Receptor	KEGG: mmu04512
Mural Cells 2	EPDCs 1	col6a3	sdc4	0.12708	0	COL6A3_SDC4	col6a3 - sdc4	COLLAGEN	ECM-Receptor	KEGG: mmu04512
ECs 1	EPDCs 2	col6a3	sdc4	0.0401904	0	COL6A3_SDC4	col6a3 - sdc4	COLLAGEN	ECM-Receptor	KEGG: mmu04512
ECs 2	EPDCs 2	col6a3	sdc4	0.0246566	0	COL6A3_SDC4	col6a3 - sdc4	COLLAGEN	ECM-Receptor	KEGG: mmu04512
ECs 3	EPDCs 2	col6a3	sdc4	0.113884	0	COL6A3_SDC4	col6a3 - sdc4	COLLAGEN	ECM-Receptor	KEGG: mmu04512
EPDCs 1	EPDCs 2	col6a3	sdc4	0.260573	0	COL6A3_SDC4	col6a3 - sdc4	COLLAGEN	ECM-Receptor	KEGG: mmu04512
EPDCs 2	EPDCs 2	col6a3	sdc4	0.229315	0	COL6A3_SDC4	col6a3 - sdc4	COLLAGEN	ECM-Receptor	KEGG: mmu04512
Mesenchymal	EPDCs 2	col6a3	sdc4	0.108208	0	COL6A3_SDC4	col6a3 - sdc4	COLLAGEN	ECM-Receptor	KEGG: mmu04512
Mural Cells 1	EPDCs 2	col6a3	sdc4	0.107906	0	COL6A3_SDC4	col6a3 - sdc4	COLLAGEN	ECM-Receptor	KEGG: mmu04512
Mural Cells 2	EPDCs 2	col6a3	sdc4	0.135447	0	COL6A3_SDC4	col6a3 - sdc4	COLLAGEN	ECM-Receptor	KEGG: mmu04512
ECs 1	Mesenchymal	col6a3	sdc4	0.0411662	0	COL6A3_SDC4	col6a3 - sdc4	COLLAGEN	ECM-Receptor	KEGG: mmu04512
ECs 2	Mesenchymal	col6a3	sdc4	0.0252652	0	COL6A3_SDC4	col6a3 - sdc4	COLLAGEN	ECM-Receptor	KEGG: mmu04512
ECs 3	Mesenchymal	col6a3	sdc4	0.116432	0	COL6A3_SDC4	col6a3 - sdc4	COLLAGEN	ECM-Receptor	KEGG: mmu04512
EPDCs 1	Mesenchymal	col6a3	sdc4	0.26542	0	COL6A3_SDC4	col6a3 - sdc4	COLLAGEN	ECM-Receptor	KEGG: mmu04512
EPDCs 2	Mesenchymal	col6a3	sdc4	0.233764	0	COL6A3_SDC4	col6a3 - sdc4	COLLAGEN	ECM-Receptor	KEGG: mmu04512
Mesenchymal	Mesenchymal	col6a3	sdc4	0.110645	0	COL6A3_SDC4	col6a3 - sdc4	COLLAGEN	ECM-Receptor	KEGG: mmu04512
Mural Cells 1	Mesenchymal	col6a3	sdc4	0.110337	0	COL6A3_SDC4	col6a3 - sdc4	COLLAGEN	ECM-Receptor	KEGG: mmu04512
Mural Cells 2	Mesenchymal	col6a3	sdc4	0.138402	0	COL6A3_SDC4	col6a3 - sdc4	COLLAGEN	ECM-Receptor	KEGG: mmu04512
ECs 1	Mural Cells 1	col6a3	sdc4	0.0352016	0	COL6A3_SDC4	col6a3 - sdc4	COLLAGEN	ECM-Receptor	KEGG: mmu04512
ECs 2	Mural Cells 1	col6a3	sdc4	0.0215528	0	COL6A3_SDC4	col6a3 - sdc4	COLLAGEN	ECM-Receptor	KEGG: mmu04512
ECs 3	Mural Cells 1	col6a3	sdc4	0.100707	0	COL6A3_SDC4	col6a3 - sdc4	COLLAGEN	ECM-Receptor	KEGG: mmu04512
EPDCs 1	Mural Cells 1	col6a3	sdc4	0.234924	0	COL6A3_SDC4	col6a3 - sdc4	COLLAGEN	ECM-Receptor	KEGG: mmu04512
EPDCs 2	Mural Cells 1	col6a3	sdc4	0.205886	0	COL6A3_SDC4	col6a3 - sdc4	COLLAGEN	ECM-Receptor	KEGG: mmu04512
Mesenchymal	Mural Cells 1	col6a3	sdc4	0.0956179	0	COL6A3_SDC4	col6a3 - sdc4	COLLAGEN	ECM-Receptor	KEGG: mmu04512
Mural Cells 1	Mural Cells 1	col6a3	sdc4	0.0953468	0	COL6A3_SDC4	col6a3 - sdc4	COLLAGEN	ECM-Receptor	KEGG: mmu04512
Mural Cells 2	Mural Cells 1	col6a3	sdc4	0.120114	0	COL6A3_SDC4	col6a3 - sdc4	COLLAGEN	ECM-Receptor	KEGG: mmu04512
ECs 1	Mural Cells 2	col6a3	sdc4	0.034204	0	COL6A3_SDC4	col6a3 - sdc4	COLLAGEN	ECM-Receptor	KEGG: mmu04512
ECs 2	Mural Cells 2	col6a3	sdc4	0.0209336	0.04	COL6A3_SDC4	col6a3 - sdc4	COLLAGEN	ECM-Receptor	KEGG: mmu04512
ECs 3	Mural Cells 2	col6a3	sdc4	0.0980419	0	COL6A3_SDC4	col6a3 - sdc4	COLLAGEN	ECM-Receptor	KEGG: mmu04512
EPDCs 1	Mural Cells 2	col6a3	sdc4	0.229613	0	COL6A3_SDC4	col6a3 - sdc4	COLLAGEN	ECM-Receptor	KEGG: mmu04512
EPDCs 2	Mural Cells 2	col6a3	sdc4	0.201059	0	COL6A3_SDC4	col6a3 - sdc4	COLLAGEN	ECM-Receptor	KEGG: mmu04512
Mesenchymal	Mural Cells 2	col6a3	sdc4	0.0930732	0	COL6A3_SDC4	col6a3 - sdc4	COLLAGEN	ECM-Receptor	KEGG: mmu04512
Mural Cells 1	Mural Cells 2	col6a3	sdc4	0.0928086	0	COL6A3_SDC4	col6a3 - sdc4	COLLAGEN	ECM-Receptor	KEGG: mmu04512
Mural Cells 2	Mural Cells 2	col6a3	sdc4	0.117001	0	COL6A3_SDC4	col6a3 - sdc4	COLLAGEN	ECM-Receptor	KEGG: mmu04512
ECs 1	Macrophages	col6a3	sdc4	0.0330458	0	COL6A3_SDC4	col6a3 - sdc4	COLLAGEN	ECM-Receptor	KEGG: mmu04512
ECs 2	Macrophages	col6a3	sdc4	0.0202153	0.01	COL6A3_SDC4	col6a3 - sdc4	COLLAGEN	ECM-Receptor	KEGG: mmu04512
ECs 3	Macrophages	col6a3	sdc4	0.0949343	0	COL6A3_SDC4	col6a3 - sdc4	COLLAGEN	ECM-Receptor	KEGG: mmu04512
EPDCs 1	Macrophages	col6a3	sdc4	0.223368	0	COL6A3_SDC4	col6a3 - sdc4	COLLAGEN	ECM-Receptor	KEGG: mmu04512
EPDCs 2	Macrophages	col6a3	sdc4	0.195394	0	COL6A3_SDC4	col6a3 - sdc4	COLLAGEN	ECM-Receptor	KEGG: mmu04512
Mesenchymal	Macrophages	col6a3	sdc4	0.0901074	0	COL6A3_SDC4	col6a3 - sdc4	COLLAGEN	ECM-Receptor	KEGG: mmu04512
Mural Cells 1	Macrophages	col6a3	sdc4	0.0898504	0	COL6A3_SDC4	col6a3 - sdc4	COLLAGEN	ECM-Receptor	KEGG: mmu04512
Mural Cells 2	Macrophages	col6a3	sdc4	0.113369	0	COL6A3_SDC4	col6a3 - sdc4	COLLAGEN	ECM-Receptor	KEGG: mmu04512
EPDCs 1	T/NK/B	col6a3	sdc4	0.0466827	0	COL6A3_SDC4	col6a3 - sdc4	COLLAGEN	ECM-Receptor	KEGG: mmu04512
EPDCs 2	T/NK/B	col6a3	sdc4	0.039705	0	COL6A3_SDC4	col6a3 - sdc4	COLLAGEN	ECM-Receptor	KEGG: mmu04512
ECs 1	ECs 1	col6a4a	sdc4	0.0561053	0	COL6A6_SDC4_1	col6a4a - sdc4	COLLAGEN	ECM-Receptor	KEGG: mmu04512
ECs 2	ECs 1	col6a4a	sdc4	0.0206238	0	COL6A6_SDC4_1	col6a4a - sdc4	COLLAGEN	ECM-Receptor	KEGG: mmu04512
EPDCs 1	ECs 1	col6a4a	sdc4	0.0763124	0	COL6A6_SDC4_1	col6a4a - sdc4	COLLAGEN	ECM-Receptor	KEGG: mmu04512
EPDCs 2	ECs 1	col6a4a	sdc4	0.0992684	0	COL6A6_SDC4_1	col6a4a - sdc4	COLLAGEN	ECM-Receptor	KEGG: mmu04512
Mesenchymal	ECs 1	col6a4a	sdc4	0.0446667	0	COL6A6_SDC4_1	col6a4a - sdc4	COLLAGEN	ECM-Receptor	KEGG: mmu04512
Mural Cells 1	ECs 1	col6a4a	sdc4	0.0678368	0	COL6A6_SDC4_1	col6a4a - sdc4	COLLAGEN	ECM-Receptor	KEGG: mmu04512
ECs 1	ECs 2	col6a4a	sdc4	0.0455915	0	COL6A6_SDC4_1	col6a4a - sdc4	COLLAGEN	ECM-Receptor	KEGG: mmu04512
EPDCs 1	ECs 2	col6a4a	sdc4	0.0622618	0	COL6A6_SDC4_1	col6a4a - sdc4	COLLAGEN	ECM-Receptor	KEGG: mmu04512
EPDCs 2	ECs 2	col6a4a	sdc4	0.0813634	0	COL6A6_SDC4_1	col6a4a - sdc4	COLLAGEN	ECM-Receptor	KEGG: mmu04512
Mesenchymal	ECs 2	col6a4a	sdc4	0.0362143	0	COL6A6_SDC4_1	col6a4a - sdc4	COLLAGEN	ECM-Receptor	KEGG: mmu04512
Mural Cells 1	ECs 2	col6a4a	sdc4	0.0552534	0	COL6A6_SDC4_1	col6a4a - sdc4	COLLAGEN	ECM-Receptor	KEGG: mmu04512
ECs 1	ECs 3	col6a4a	sdc4	0.0835787	0	COL6A6_SDC4_1	col6a4a - sdc4	COLLAGEN	ECM-Receptor	KEGG: mmu04512
ECs 2	ECs 3	col6a4a	sdc4	0.031299	0	COL6A6_SDC4_1	col6a4a - sdc4	COLLAGEN	ECM-Receptor	KEGG: mmu04512
ECs 3	ECs 3	col6a4a	sdc4	0.0206826	0.02	COL6A6_SDC4_1	col6a4a - sdc4	COLLAGEN	ECM-Receptor	KEGG: mmu04512
EPDCs 1	ECs 3	col6a4a	sdc4	0.112502	0	COL6A6_SDC4_1	col6a4a - sdc4	COLLAGEN	ECM-Receptor	KEGG: mmu04512
EPDCs 2	ECs 3	col6a4a	sdc4	0.144639	0	COL6A6_SDC4_1	col6a4a - sdc4	COLLAGEN	ECM-Receptor	KEGG: mmu04512
Mesenchymal	ECs 3	col6a4a	sdc4	0.0669363	0	COL6A6_SDC4_1	col6a4a - sdc4	COLLAGEN	ECM-Receptor	KEGG: mmu04512
Mural Cells 1	ECs 3	col6a4a	sdc4	0.100444	0	COL6A6_SDC4_1	col6a4a - sdc4	COLLAGEN	ECM-Receptor	KEGG: mmu04512
ECs 1	Coronary ECs	col6a4a	sdc4	0.0711131	0	COL6A6_SDC4_1	col6a4a - sdc4	COLLAGEN	ECM-Receptor	KEGG: mmu04512
ECs 2	Coronary ECs	col6a4a	sdc4	0.0264061	0	COL6A6_SDC4_1	col6a4a - sdc4	COLLAGEN	ECM-Receptor	KEGG: mmu04512
EPDCs 1	Coronary ECs	col6a4a	sdc4	0.0961748	0	COL6A6_SDC4_1	col6a4a - sdc4	COLLAGEN	ECM-Receptor	KEGG: mmu04512
EPDCs 2	Coronary ECs	col6a4a	sdc4	0.124302	0	COL6A6_SDC4_1	col6a4a - sdc4	COLLAGEN	ECM-Receptor	KEGG: mmu04512
Mesenchymal	Coronary ECs	col6a4a	sdc4	0.056799	0	COL6A6_SDC4_1	col6a4a - sdc4	COLLAGEN	ECM-Receptor	KEGG: mmu04512
Mural Cells 1	Coronary ECs	col6a4a	sdc4	0.0856978	0	COL6A6_SDC4_1	col6a4a - sdc4	COLLAGEN	ECM-Receptor	KEGG: mmu04512
ECs 1	pCMs	col6a4a	sdc4	0.0231381	0	COL6A6_SDC4_1	col6a4a - sdc4	COLLAGEN	ECM-Receptor	KEGG: mmu04512
EPDCs 1	pCMs	col6a4a	sdc4	0.0318726	0	COL6A6_SDC4_1	col6a4a - sdc4	COLLAGEN	ECM-Receptor	KEGG: mmu04512
EPDCs 2	pCMs	col6a4a	sdc4	0.0420692	0	COL6A6_SDC4_1	col6a4a - sdc4	COLLAGEN	ECM-Receptor	KEGG: mmu04512
Mural Cells 1	pCMs	col6a4a	sdc4	0.0281821	0	COL6A6_SDC4_1	col6a4a - sdc4	COLLAGEN	ECM-Receptor	KEGG: mmu04512
ECs 1	p-tCMs	col6a4a	sdc4	0.0357017	0	COL6A6_SDC4_1	col6a4a - sdc4	COLLAGEN	ECM-Receptor	KEGG: mmu04512
EPDCs 1	p-tCMs	col6a4a	sdc4	0.0489413	0	COL6A6_SDC4_1	col6a4a - sdc4	COLLAGEN	ECM-Receptor	KEGG: mmu04512
EPDCs 2	p-tCMs	col6a4a	sdc4	0.0642362	0	COL6A6_SDC4_1	col6a4a - sdc4	COLLAGEN	ECM-Receptor	KEGG: mmu04512
Mesenchymal	p-tCMs	col6a4a	sdc4	0.0282983	0	COL6A6_SDC4_1	col6a4a - sdc4	COLLAGEN	ECM-Receptor	KEGG: mmu04512
Mural Cells 1	p-tCMs	col6a4a	sdc4	0.0433629	0	COL6A6_SDC4_1	col6a4a - sdc4	COLLAGEN	ECM-Receptor	KEGG: mmu04512
ECs 1	EPDCs 1	col6a4a	sdc4	0.0928129	0	COL6A6_SDC4_1	col6a4a - sdc4	COLLAGEN	ECM-Receptor	KEGG: mmu04512
ECs 2	EPDCs 1	col6a4a	sdc4	0.0349775	0	COL6A6_SDC4_1	col6a4a - sdc4	COLLAGEN	ECM-Receptor	KEGG: mmu04512
ECs 3	EPDCs 1	col6a4a	sdc4	0.0231432	0	COL6A6_SDC4_1	col6a4a - sdc4	COLLAGEN	ECM-Receptor	KEGG: mmu04512
EPDCs 1	EPDCs 1	col6a4a	sdc4	0.124497	0	COL6A6_SDC4_1	col6a4a - sdc4	COLLAGEN	ECM-Receptor	KEGG: mmu04512
EPDCs 2	EPDCs 1	col6a4a	sdc4	0.159446	0	COL6A6_SDC4_1	col6a4a - sdc4	COLLAGEN	ECM-Receptor	KEGG: mmu04512
Mesenchymal	EPDCs 1	col6a4a	sdc4	0.0744811	0	COL6A6_SDC4_1	col6a4a - sdc4	COLLAGEN	ECM-Receptor	KEGG: mmu04512
Mural Cells 1	EPDCs 1	col6a4a	sdc4	0.111315	0	COL6A6_SDC4_1	col6a4a - sdc4	COLLAGEN	ECM-Receptor	KEGG: mmu04512
ECs 1	EPDCs 2	col6a4a	sdc4	0.0991798	0	COL6A6_SDC4_1	col6a4a - sdc4	COLLAGEN	ECM-Receptor	KEGG: mmu04512
ECs 2	EPDCs 2	col6a4a	sdc4	0.0375411	0	COL6A6_SDC4_1	col6a4a - sdc4	COLLAGEN	ECM-Receptor	KEGG: mmu04512
ECs 3	EPDCs 2	col6a4a	sdc4	0.0248618	0	COL6A6_SDC4_1	col6a4a - sdc4	COLLAGEN	ECM-Receptor	KEGG: mmu04512
EPDCs 1	EPDCs 2	col6a4a	sdc4	0.13272	0	COL6A6_SDC4_1	col6a4a - sdc4	COLLAGEN	ECM-Receptor	KEGG: mmu04512
EPDCs 2	EPDCs 2	col6a4a	sdc4	0.169529	0	COL6A6_SDC4_1	col6a4a - sdc4	COLLAGEN	ECM-Receptor	KEGG: mmu04512
Mesenchymal	EPDCs 2	col6a4a	sdc4	0.079701	0	COL6A6_SDC4_1	col6a4a - sdc4	COLLAGEN	ECM-Receptor	KEGG: mmu04512
Mural Cells 1	EPDCs 2	col6a4a	sdc4	0.118785	0	COL6A6_SDC4_1	col6a4a - sdc4	COLLAGEN	ECM-Receptor	KEGG: mmu04512
ECs 1	Mesenchymal	col6a4a	sdc4	0.101437	0	COL6A6_SDC4_1	col6a4a - sdc4	COLLAGEN	ECM-Receptor	KEGG: mmu04512
ECs 2	Mesenchymal	col6a4a	sdc4	0.0384552	0	COL6A6_SDC4_1	col6a4a - sdc4	COLLAGEN	ECM-Receptor	KEGG: mmu04512
ECs 3	Mesenchymal	col6a4a	sdc4	0.0254754	0	COL6A6_SDC4_1	col6a4a - sdc4	COLLAGEN	ECM-Receptor	KEGG: mmu04512
EPDCs 1	Mesenchymal	col6a4a	sdc4	0.135625	0	COL6A6_SDC4_1	col6a4a - sdc4	COLLAGEN	ECM-Receptor	KEGG: mmu04512
EPDCs 2	Mesenchymal	col6a4a	sdc4	0.173079	0	COL6A6_SDC4_1	col6a4a - sdc4	COLLAGEN	ECM-Receptor	KEGG: mmu04512
Mesenchymal	Mesenchymal	col6a4a	sdc4	0.0815547	0	COL6A6_SDC4_1	col6a4a - sdc4	COLLAGEN	ECM-Receptor	KEGG: mmu04512
Mural Cells 1	Mesenchymal	col6a4a	sdc4	0.121428	0	COL6A6_SDC4_1	col6a4a - sdc4	COLLAGEN	ECM-Receptor	KEGG: mmu04512
ECs 1	Mural Cells 1	col6a4a	sdc4	0.0875367	0	COL6A6_SDC4_1	col6a4a - sdc4	COLLAGEN	ECM-Receptor	KEGG: mmu04512
ECs 2	Mural Cells 1	col6a4a	sdc4	0.0328699	0	COL6A6_SDC4_1	col6a4a - sdc4	COLLAGEN	ECM-Receptor	KEGG: mmu04512
ECs 3	Mural Cells 1	col6a4a	sdc4	0.0217327	0	COL6A6_SDC4_1	col6a4a - sdc4	COLLAGEN	ECM-Receptor	KEGG: mmu04512
EPDCs 1	Mural Cells 1	col6a4a	sdc4	0.117653	0	COL6A6_SDC4_1	col6a4a - sdc4	COLLAGEN	ECM-Receptor	KEGG: mmu04512
EPDCs 2	Mural Cells 1	col6a4a	sdc4	0.151012	0	COL6A6_SDC4_1	col6a4a - sdc4	COLLAGEN	ECM-Receptor	KEGG: mmu04512
Mesenchymal	Mural Cells 1	col6a4a	sdc4	0.0701664	0	COL6A6_SDC4_1	col6a4a - sdc4	COLLAGEN	ECM-Receptor	KEGG: mmu04512
Mural Cells 1	Mural Cells 1	col6a4a	sdc4	0.105109	0	COL6A6_SDC4_1	col6a4a - sdc4	COLLAGEN	ECM-Receptor	KEGG: mmu04512
ECs 1	Mural Cells 2	col6a4a	sdc4	0.0851868	0	COL6A6_SDC4_1	col6a4a - sdc4	COLLAGEN	ECM-Receptor	KEGG: mmu04512
ECs 2	Mural Cells 2	col6a4a	sdc4	0.0319362	0	COL6A6_SDC4_1	col6a4a - sdc4	COLLAGEN	ECM-Receptor	KEGG: mmu04512
EPDCs 1	Mural Cells 2	col6a4a	sdc4	0.114597	0	COL6A6_SDC4_1	col6a4a - sdc4	COLLAGEN	ECM-Receptor	KEGG: mmu04512
EPDCs 2	Mural Cells 2	col6a4a	sdc4	0.147233	0	COL6A6_SDC4_1	col6a4a - sdc4	COLLAGEN	ECM-Receptor	KEGG: mmu04512
Mesenchymal	Mural Cells 2	col6a4a	sdc4	0.068248	0	COL6A6_SDC4_1	col6a4a - sdc4	COLLAGEN	ECM-Receptor	KEGG: mmu04512
Mural Cells 1	Mural Cells 2	col6a4a	sdc4	0.10234	0	COL6A6_SDC4_1	col6a4a - sdc4	COLLAGEN	ECM-Receptor	KEGG: mmu04512
ECs 1	Macrophages	col6a4a	sdc4	0.0824495	0	COL6A6_SDC4_1	col6a4a - sdc4	COLLAGEN	ECM-Receptor	KEGG: mmu04512
ECs 2	Macrophages	col6a4a	sdc4	0.0308523	0	COL6A6_SDC4_1	col6a4a - sdc4	COLLAGEN	ECM-Receptor	KEGG: mmu04512
EPDCs 1	Macrophages	col6a4a	sdc4	0.111029	0	COL6A6_SDC4_1	col6a4a - sdc4	COLLAGEN	ECM-Receptor	KEGG: mmu04512
EPDCs 2	Macrophages	col6a4a	sdc4	0.142813	0	COL6A6_SDC4_1	col6a4a - sdc4	COLLAGEN	ECM-Receptor	KEGG: mmu04512
Mesenchymal	Macrophages	col6a4a	sdc4	0.0660157	0	COL6A6_SDC4_1	col6a4a - sdc4	COLLAGEN	ECM-Receptor	KEGG: mmu04512
Mural Cells 1	Macrophages	col6a4a	sdc4	0.0991112	0	COL6A6_SDC4_1	col6a4a - sdc4	COLLAGEN	ECM-Receptor	KEGG: mmu04512
EPDCs 1	T/NK/B	col6a4a	sdc4	0.020822	0.03	COL6A6_SDC4_1	col6a4a - sdc4	COLLAGEN	ECM-Receptor	KEGG: mmu04512
EPDCs 2	T/NK/B	col6a4a	sdc4	0.027584	0	COL6A6_SDC4_1	col6a4a - sdc4	COLLAGEN	ECM-Receptor	KEGG: mmu04512
EPDCs 1	ECs 1	fn1b	sdc4	0.195703	0	FN1_SDC4_1	fn1b - sdc4	FN1	ECM-Receptor	KEGG: mmu04512
EPDCs 2	ECs 1	fn1b	sdc4	0.207694	0	FN1_SDC4_1	fn1b - sdc4	FN1	ECM-Receptor	KEGG: mmu04512
Mesenchymal	ECs 1	fn1b	sdc4	0.0371329	0	FN1_SDC4_1	fn1b - sdc4	FN1	ECM-Receptor	KEGG: mmu04512
Mural Cells 1	ECs 1	fn1b	sdc4	0.0630257	0	FN1_SDC4_1	fn1b - sdc4	FN1	ECM-Receptor	KEGG: mmu04512
EPDCs 1	ECs 2	fn1b	sdc4	0.163563	0	FN1_SDC4_1	fn1b - sdc4	FN1	ECM-Receptor	KEGG: mmu04512
EPDCs 2	ECs 2	fn1b	sdc4	0.17401	0	FN1_SDC4_1	fn1b - sdc4	FN1	ECM-Receptor	KEGG: mmu04512
Mesenchymal	ECs 2	fn1b	sdc4	0.0300613	0	FN1_SDC4_1	fn1b - sdc4	FN1	ECM-Receptor	KEGG: mmu04512
Mural Cells 1	ECs 2	fn1b	sdc4	0.0512856	0	FN1_SDC4_1	fn1b - sdc4	FN1	ECM-Receptor	KEGG: mmu04512
EPDCs 1	ECs 3	fn1b	sdc4	0.271847	0	FN1_SDC4_1	fn1b - sdc4	FN1	ECM-Receptor	KEGG: mmu04512
EPDCs 2	ECs 3	fn1b	sdc4	0.286839	0	FN1_SDC4_1	fn1b - sdc4	FN1	ECM-Receptor	KEGG: mmu04512
Mesenchymal	ECs 3	fn1b	sdc4	0.055866	0	FN1_SDC4_1	fn1b - sdc4	FN1	ECM-Receptor	KEGG: mmu04512
Mural Cells 1	ECs 3	fn1b	sdc4	0.0935521	0	FN1_SDC4_1	fn1b - sdc4	FN1	ECM-Receptor	KEGG: mmu04512
EPDCs 1	Coronary ECs	fn1b	sdc4	0.238612	0	FN1_SDC4_1	fn1b - sdc4	FN1	ECM-Receptor	KEGG: mmu04512
EPDCs 2	Coronary ECs	fn1b	sdc4	0.252407	0	FN1_SDC4_1	fn1b - sdc4	FN1	ECM-Receptor	KEGG: mmu04512
Mesenchymal	Coronary ECs	fn1b	sdc4	0.0473202	0	FN1_SDC4_1	fn1b - sdc4	FN1	ECM-Receptor	KEGG: mmu04512
Mural Cells 1	Coronary ECs	fn1b	sdc4	0.0797283	0	FN1_SDC4_1	fn1b - sdc4	FN1	ECM-Receptor	KEGG: mmu04512
EPDCs 1	pCMs	fn1b	sdc4	0.0883903	0	FN1_SDC4_1	fn1b - sdc4	FN1	ECM-Receptor	KEGG: mmu04512
EPDCs 2	pCMs	fn1b	sdc4	0.0945792	0	FN1_SDC4_1	fn1b - sdc4	FN1	ECM-Receptor	KEGG: mmu04512
Mesenchymal	pCMs	fn1b	sdc4	0.0151351	0	FN1_SDC4_1	fn1b - sdc4	FN1	ECM-Receptor	KEGG: mmu04512
Mural Cells 1	pCMs	fn1b	sdc4	0.0261046	0	FN1_SDC4_1	fn1b - sdc4	FN1	ECM-Receptor	KEGG: mmu04512
EPDCs 1	p-tCMs	fn1b	sdc4	0.131611	0	FN1_SDC4_1	fn1b - sdc4	FN1	ECM-Receptor	KEGG: mmu04512
EPDCs 2	p-tCMs	fn1b	sdc4	0.14036	0	FN1_SDC4_1	fn1b - sdc4	FN1	ECM-Receptor	KEGG: mmu04512
Mesenchymal	p-tCMs	fn1b	sdc4	0.0234575	0	FN1_SDC4_1	fn1b - sdc4	FN1	ECM-Receptor	KEGG: mmu04512
Mural Cells 1	p-tCMs	fn1b	sdc4	0.0402127	0	FN1_SDC4_1	fn1b - sdc4	FN1	ECM-Receptor	KEGG: mmu04512
EPDCs 1	EPDCs 1	fn1b	sdc4	0.295182	0	FN1_SDC4_1	fn1b - sdc4	FN1	ECM-Receptor	KEGG: mmu04512
EPDCs 2	EPDCs 1	fn1b	sdc4	0.310912	0	FN1_SDC4_1	fn1b - sdc4	FN1	ECM-Receptor	KEGG: mmu04512
Mesenchymal	EPDCs 1	fn1b	sdc4	0.0622463	0	FN1_SDC4_1	fn1b - sdc4	FN1	ECM-Receptor	KEGG: mmu04512
[truncated: 3,649 more rows]
