# Supplementary material for: Developmental single-cell atlas of coronary vessel growth and cardiomyocyte interaction in zebrafish
Source: Development. 2026 Jan 22;153(2):dev205065. doi: 10.1242/dev.205065 (PMC12863305; doi:10.1242/dev.205065)
Supplement: Table S7. Maturation all interactions [file develop-153-205065-TableS7.xlsx]

## Sheet: Sheet 1
source	target	ligand	receptor	prob	pval	interaction_name	interaction_name_2	pathway_name	annotation	evidence
ECs 3	ECs 1	wnt5b	fzd4	0.00232854	0	WNT5B_FZD4	wnt5b - fzd4	ncWNT	Secreted Signaling	KEGG: mmu04310
EPDCs 2	ECs 1	wnt5b	fzd4	0.0129021	0	WNT5B_FZD4	wnt5b - fzd4	ncWNT	Secreted Signaling	KEGG: mmu04310
Mesenchymal	ECs 1	wnt5b	fzd4	0.0115209	0	WNT5B_FZD4	wnt5b - fzd4	ncWNT	Secreted Signaling	KEGG: mmu04310
Mural Cells 1	ECs 1	wnt5b	fzd4	0.00149847	0	WNT5B_FZD4	wnt5b - fzd4	ncWNT	Secreted Signaling	KEGG: mmu04310
ECs 3	ECs 3	wnt5b	fzd4	0.0025066	0	WNT5B_FZD4	wnt5b - fzd4	ncWNT	Secreted Signaling	KEGG: mmu04310
EPDCs 2	ECs 3	wnt5b	fzd4	0.0138775	0	WNT5B_FZD4	wnt5b - fzd4	ncWNT	Secreted Signaling	KEGG: mmu04310
Mesenchymal	ECs 3	wnt5b	fzd4	0.0123932	0	WNT5B_FZD4	wnt5b - fzd4	ncWNT	Secreted Signaling	KEGG: mmu04310
Mural Cells 1	ECs 3	wnt5b	fzd4	0.00161315	0	WNT5B_FZD4	wnt5b - fzd4	ncWNT	Secreted Signaling	KEGG: mmu04310
ECs 3	Coronary ECs	wnt5b	fzd4	0.00520997	0	WNT5B_FZD4	wnt5b - fzd4	ncWNT	Secreted Signaling	KEGG: mmu04310
EPDCs 2	Coronary ECs	wnt5b	fzd4	0.028494	0	WNT5B_FZD4	wnt5b - fzd4	ncWNT	Secreted Signaling	KEGG: mmu04310
Mesenchymal	Coronary ECs	wnt5b	fzd4	0.0254868	0	WNT5B_FZD4	wnt5b - fzd4	ncWNT	Secreted Signaling	KEGG: mmu04310
Mural Cells 1	Coronary ECs	wnt5b	fzd4	0.00335618	0	WNT5B_FZD4	wnt5b - fzd4	ncWNT	Secreted Signaling	KEGG: mmu04310
ECs 3	EPDCs 2	wnt5b	fzd4	0.00138191	0	WNT5B_FZD4	wnt5b - fzd4	ncWNT	Secreted Signaling	KEGG: mmu04310
EPDCs 2	EPDCs 2	wnt5b	fzd4	0.00769011	0	WNT5B_FZD4	wnt5b - fzd4	ncWNT	Secreted Signaling	KEGG: mmu04310
Mesenchymal	EPDCs 2	wnt5b	fzd4	0.00686299	0	WNT5B_FZD4	wnt5b - fzd4	ncWNT	Secreted Signaling	KEGG: mmu04310
Mural Cells 1	EPDCs 2	wnt5b	fzd4	0.000888989	0	WNT5B_FZD4	wnt5b - fzd4	ncWNT	Secreted Signaling	KEGG: mmu04310
ECs 3	Mural Cells 1	wnt5b	fzd4	0.00175187	0	WNT5B_FZD4	wnt5b - fzd4	ncWNT	Secreted Signaling	KEGG: mmu04310
EPDCs 2	Mural Cells 1	wnt5b	fzd4	0.00973242	0	WNT5B_FZD4	wnt5b - fzd4	ncWNT	Secreted Signaling	KEGG: mmu04310
Mesenchymal	Mural Cells 1	wnt5b	fzd4	0.00868755	0	WNT5B_FZD4	wnt5b - fzd4	ncWNT	Secreted Signaling	KEGG: mmu04310
Mural Cells 1	Mural Cells 1	wnt5b	fzd4	0.00112713	0	WNT5B_FZD4	wnt5b - fzd4	ncWNT	Secreted Signaling	KEGG: mmu04310
ECs 3	Coronary ECs	wnt5b	fzd6	0.000942245	0	WNT5B_FZD6	wnt5b - fzd6	ncWNT	Secreted Signaling	KEGG: mmu04310
EPDCs 2	Coronary ECs	wnt5b	fzd6	0.00525399	0	WNT5B_FZD6	wnt5b - fzd6	ncWNT	Secreted Signaling	KEGG: mmu04310
Mesenchymal	Coronary ECs	wnt5b	fzd6	0.00468765	0	WNT5B_FZD6	wnt5b - fzd6	ncWNT	Secreted Signaling	KEGG: mmu04310
Mural Cells 1	Coronary ECs	wnt5b	fzd6	0.000606054	0	WNT5B_FZD6	wnt5b - fzd6	ncWNT	Secreted Signaling	KEGG: mmu04310
ECs 3	EPDCs 2	wnt5b	fzd7a	0.000413926	0	WNT5B_FZD7_2	wnt5b - fzd7a	ncWNT	Secreted Signaling	KEGG: mmu04310
EPDCs 2	EPDCs 2	wnt5b	fzd7a	0.00231367	0	WNT5B_FZD7_2	wnt5b - fzd7a	ncWNT	Secreted Signaling	KEGG: mmu04310
Mesenchymal	EPDCs 2	wnt5b	fzd7a	0.00206361	0	WNT5B_FZD7_2	wnt5b - fzd7a	ncWNT	Secreted Signaling	KEGG: mmu04310
Mural Cells 1	EPDCs 2	wnt5b	fzd7a	0.000266188	0	WNT5B_FZD7_2	wnt5b - fzd7a	ncWNT	Secreted Signaling	KEGG: mmu04310
ECs 2	ECs 3	hbegfa	egfra	0.00377904	0	HBEGF_EGFR_2	hbegfa - egfra	EGF	Secreted Signaling	KEGG: mmu04012
ECs 3	ECs 3	hbegfa	egfra	0.0112775	0	HBEGF_EGFR_2	hbegfa - egfra	EGF	Secreted Signaling	KEGG: mmu04012
Coronary ECs	ECs 3	hbegfa	egfra	0.0196039	0	HBEGF_EGFR_2	hbegfa - egfra	EGF	Secreted Signaling	KEGG: mmu04012
EPDCs 1	ECs 3	hbegfa	egfra	0.00335416	0	HBEGF_EGFR_2	hbegfa - egfra	EGF	Secreted Signaling	KEGG: mmu04012
EPDCs 2	ECs 3	hbegfa	egfra	0.00676188	0	HBEGF_EGFR_2	hbegfa - egfra	EGF	Secreted Signaling	KEGG: mmu04012
Mesenchymal	ECs 3	hbegfa	egfra	0.0124734	0	HBEGF_EGFR_2	hbegfa - egfra	EGF	Secreted Signaling	KEGG: mmu04012
Mural Cells 1	ECs 3	hbegfa	egfra	0.00982521	0	HBEGF_EGFR_2	hbegfa - egfra	EGF	Secreted Signaling	KEGG: mmu04012
ECs 2	Coronary ECs	hbegfa	egfra	0.00208573	0	HBEGF_EGFR_2	hbegfa - egfra	EGF	Secreted Signaling	KEGG: mmu04012
ECs 3	Coronary ECs	hbegfa	egfra	0.00624537	0	HBEGF_EGFR_2	hbegfa - egfra	EGF	Secreted Signaling	KEGG: mmu04012
Coronary ECs	Coronary ECs	hbegfa	egfra	0.0108974	0	HBEGF_EGFR_2	hbegfa - egfra	EGF	Secreted Signaling	KEGG: mmu04012
EPDCs 1	Coronary ECs	hbegfa	egfra	0.00185087	0	HBEGF_EGFR_2	hbegfa - egfra	EGF	Secreted Signaling	KEGG: mmu04012
EPDCs 2	Coronary ECs	hbegfa	egfra	0.00373703	0	HBEGF_EGFR_2	hbegfa - egfra	EGF	Secreted Signaling	KEGG: mmu04012
Mesenchymal	Coronary ECs	hbegfa	egfra	0.00691133	0	HBEGF_EGFR_2	hbegfa - egfra	EGF	Secreted Signaling	KEGG: mmu04012
Mural Cells 1	Coronary ECs	hbegfa	egfra	0.00543752	0	HBEGF_EGFR_2	hbegfa - egfra	EGF	Secreted Signaling	KEGG: mmu04012
ECs 2	EPDCs 1	hbegfa	egfra	0.0287877	0	HBEGF_EGFR_2	hbegfa - egfra	EGF	Secreted Signaling	KEGG: mmu04012
ECs 3	EPDCs 1	hbegfa	egfra	0.081833	0	HBEGF_EGFR_2	hbegfa - egfra	EGF	Secreted Signaling	KEGG: mmu04012
Coronary ECs	EPDCs 1	hbegfa	egfra	0.135132	0	HBEGF_EGFR_2	hbegfa - egfra	EGF	Secreted Signaling	KEGG: mmu04012
EPDCs 1	EPDCs 1	hbegfa	egfra	0.0256234	0	HBEGF_EGFR_2	hbegfa - egfra	EGF	Secreted Signaling	KEGG: mmu04012
EPDCs 2	EPDCs 1	hbegfa	egfra	0.0505093	0	HBEGF_EGFR_2	hbegfa - egfra	EGF	Secreted Signaling	KEGG: mmu04012
Mesenchymal	EPDCs 1	hbegfa	egfra	0.0898304	0	HBEGF_EGFR_2	hbegfa - egfra	EGF	Secreted Signaling	KEGG: mmu04012
Mural Cells 1	EPDCs 1	hbegfa	egfra	0.0719557	0	HBEGF_EGFR_2	hbegfa - egfra	EGF	Secreted Signaling	KEGG: mmu04012
ECs 2	EPDCs 2	hbegfa	egfra	0.025313	0	HBEGF_EGFR_2	hbegfa - egfra	EGF	Secreted Signaling	KEGG: mmu04012
ECs 3	EPDCs 2	hbegfa	egfra	0.0724333	0	HBEGF_EGFR_2	hbegfa - egfra	EGF	Secreted Signaling	KEGG: mmu04012
Coronary ECs	EPDCs 2	hbegfa	egfra	0.120413	0	HBEGF_EGFR_2	hbegfa - egfra	EGF	Secreted Signaling	KEGG: mmu04012
EPDCs 1	EPDCs 2	hbegfa	egfra	0.0225218	0	HBEGF_EGFR_2	hbegfa - egfra	EGF	Secreted Signaling	KEGG: mmu04012
EPDCs 2	EPDCs 2	hbegfa	egfra	0.0445331	0	HBEGF_EGFR_2	hbegfa - egfra	EGF	Secreted Signaling	KEGG: mmu04012
Mesenchymal	EPDCs 2	hbegfa	egfra	0.0795918	0	HBEGF_EGFR_2	hbegfa - egfra	EGF	Secreted Signaling	KEGG: mmu04012
Mural Cells 1	EPDCs 2	hbegfa	egfra	0.063612	0	HBEGF_EGFR_2	hbegfa - egfra	EGF	Secreted Signaling	KEGG: mmu04012
ECs 2	Mesenchymal	hbegfa	egfra	0.00836658	0	HBEGF_EGFR_2	hbegfa - egfra	EGF	Secreted Signaling	KEGG: mmu04012
ECs 3	Mesenchymal	hbegfa	egfra	0.0247418	0	HBEGF_EGFR_2	hbegfa - egfra	EGF	Secreted Signaling	KEGG: mmu04012
Coronary ECs	Mesenchymal	hbegfa	egfra	0.0425808	0	HBEGF_EGFR_2	hbegfa - egfra	EGF	Secreted Signaling	KEGG: mmu04012
EPDCs 1	Mesenchymal	hbegfa	egfra	0.00742977	0	HBEGF_EGFR_2	hbegfa - egfra	EGF	Secreted Signaling	KEGG: mmu04012
EPDCs 2	Mesenchymal	hbegfa	egfra	0.0149162	0	HBEGF_EGFR_2	hbegfa - egfra	EGF	Secreted Signaling	KEGG: mmu04012
Mesenchymal	Mesenchymal	hbegfa	egfra	0.0273258	0	HBEGF_EGFR_2	hbegfa - egfra	EGF	Secreted Signaling	KEGG: mmu04012
Mural Cells 1	Mesenchymal	hbegfa	egfra	0.0215934	0	HBEGF_EGFR_2	hbegfa - egfra	EGF	Secreted Signaling	KEGG: mmu04012
ECs 2	Mural Cells 1	hbegfa	egfra	0.0143141	0	HBEGF_EGFR_2	hbegfa - egfra	EGF	Secreted Signaling	KEGG: mmu04012
ECs 3	Mural Cells 1	hbegfa	egfra	0.0418387	0	HBEGF_EGFR_2	hbegfa - egfra	EGF	Secreted Signaling	KEGG: mmu04012
Coronary ECs	Mural Cells 1	hbegfa	egfra	0.0711061	0	HBEGF_EGFR_2	hbegfa - egfra	EGF	Secreted Signaling	KEGG: mmu04012
EPDCs 1	Mural Cells 1	hbegfa	egfra	0.0127199	0	HBEGF_EGFR_2	hbegfa - egfra	EGF	Secreted Signaling	KEGG: mmu04012
EPDCs 2	Mural Cells 1	hbegfa	egfra	0.0254004	0	HBEGF_EGFR_2	hbegfa - egfra	EGF	Secreted Signaling	KEGG: mmu04012
Mesenchymal	Mural Cells 1	hbegfa	egfra	0.046124	0	HBEGF_EGFR_2	hbegfa - egfra	EGF	Secreted Signaling	KEGG: mmu04012
Mural Cells 1	Mural Cells 1	hbegfa	egfra	0.0365964	0	HBEGF_EGFR_2	hbegfa - egfra	EGF	Secreted Signaling	KEGG: mmu04012
ECs 2	pCMs	hbegfa	erbb4b	0.00397505	0	HBEGF_ERBB4_6	hbegfa - erbb4b	EGF	Secreted Signaling	KEGG: mmu04012
ECs 3	pCMs	hbegfa	erbb4b	0.0118578	0	HBEGF_ERBB4_6	hbegfa - erbb4b	EGF	Secreted Signaling	KEGG: mmu04012
Coronary ECs	pCMs	hbegfa	erbb4b	0.0206037	0	HBEGF_ERBB4_6	hbegfa - erbb4b	EGF	Secreted Signaling	KEGG: mmu04012
EPDCs 1	pCMs	hbegfa	erbb4b	0.00352821	0	HBEGF_ERBB4_6	hbegfa - erbb4b	EGF	Secreted Signaling	KEGG: mmu04012
EPDCs 2	pCMs	hbegfa	erbb4b	0.00711149	0	HBEGF_ERBB4_6	hbegfa - erbb4b	EGF	Secreted Signaling	KEGG: mmu04012
Mesenchymal	pCMs	hbegfa	erbb4b	0.0131144	0	HBEGF_ERBB4_6	hbegfa - erbb4b	EGF	Secreted Signaling	KEGG: mmu04012
Mural Cells 1	pCMs	hbegfa	erbb4b	0.0103316	0	HBEGF_ERBB4_6	hbegfa - erbb4b	EGF	Secreted Signaling	KEGG: mmu04012
ECs 3	pCMs	nrg1	erbb4b	0.00338626	0	NRG1_ERBB4_3	nrg1 - erbb4b	NRG	Secreted Signaling	KEGG: mmu04012
EPDCs 1	pCMs	nrg1	erbb4b	0.00273202	0	NRG1_ERBB4_3	nrg1 - erbb4b	NRG	Secreted Signaling	KEGG: mmu04012
Mural Cells 1	pCMs	nrg1	erbb4b	0.00208968	0	NRG1_ERBB4_3	nrg1 - erbb4b	NRG	Secreted Signaling	KEGG: mmu04012
ECs 1	pCMs	nrg2a	erbb4b	0.0132776	0	NRG2_ERBB4_3	nrg2a - erbb4b	NRG	Secreted Signaling	KEGG: mmu04012
ECs 2	pCMs	nrg2a	erbb4b	0.00425121	0	NRG2_ERBB4_3	nrg2a - erbb4b	NRG	Secreted Signaling	KEGG: mmu04012
ECs 3	pCMs	nrg2a	erbb4b	0.00342451	0	NRG2_ERBB4_3	nrg2a - erbb4b	NRG	Secreted Signaling	KEGG: mmu04012
EPDCs 1	pCMs	nrg2a	erbb4b	0.0125302	0	NRG2_ERBB4_3	nrg2a - erbb4b	NRG	Secreted Signaling	KEGG: mmu04012
EPDCs 2	pCMs	nrg2a	erbb4b	0.00818905	0	NRG2_ERBB4_3	nrg2a - erbb4b	NRG	Secreted Signaling	KEGG: mmu04012
Mural Cells 1	pCMs	nrg2a	erbb4b	0.00202425	0	NRG2_ERBB4_3	nrg2a - erbb4b	NRG	Secreted Signaling	KEGG: mmu04012
Mural Cells 1	pCMs	nrg3b	erbb4b	0.00219173	0	NRG3_ERBB4_3	nrg3b - erbb4b	NRG	Secreted Signaling	KEGG: mmu04012
EPDCs 1	EPDCs 2	fgf18a	fgfr1a	0.00119661	0	FGF18_FGFR1_1	fgf18a - fgfr1a	FGF	Secreted Signaling	PMC: 4393358
EPDCs 1	Mesenchymal	fgf18a	fgfr1a	0.00318305	0	FGF18_FGFR1_1	fgf18a - fgfr1a	FGF	Secreted Signaling	PMC: 4393358
EPDCs 1	Mural Cells 1	fgf18a	fgfr1a	0.00189177	0	FGF18_FGFR1_1	fgf18a - fgfr1a	FGF	Secreted Signaling	PMC: 4393358
EPDCs 1	EPDCs 1	fgf18a	fgfr1b	0.0041502	0	FGF18_FGFR1_3	fgf18a - fgfr1b	FGF	Secreted Signaling	PMC: 4393358
EPDCs 1	EPDCs 2	fgf18a	fgfr1b	0.00797103	0	FGF18_FGFR1_3	fgf18a - fgfr1b	FGF	Secreted Signaling	PMC: 4393358
EPDCs 1	Mesenchymal	fgf18a	fgfr1b	0.00722253	0	FGF18_FGFR1_3	fgf18a - fgfr1b	FGF	Secreted Signaling	PMC: 4393358
EPDCs 1	Mural Cells 1	fgf18a	fgfr1b	0.00330271	0	FGF18_FGFR1_3	fgf18a - fgfr1b	FGF	Secreted Signaling	PMC: 4393358
EPDCs 1	ECs 1	fgf18a	fgfr2	0.00344895	0	FGF18_FGFR2_1	fgf18a - fgfr2	FGF	Secreted Signaling	PMC: 4393358
EPDCs 1	ECs 2	fgf18a	fgfr2	0.003278	0	FGF18_FGFR2_1	fgf18a - fgfr2	FGF	Secreted Signaling	PMC: 4393358
EPDCs 1	ECs 3	fgf18a	fgfr2	0.015158	0	FGF18_FGFR2_1	fgf18a - fgfr2	FGF	Secreted Signaling	PMC: 4393358
EPDCs 1	EPDCs 1	fgf18a	fgfr2	0.00888765	0	FGF18_FGFR2_1	fgf18a - fgfr2	FGF	Secreted Signaling	PMC: 4393358
EPDCs 1	EPDCs 2	fgf18a	fgfr2	0.00756777	0	FGF18_FGFR2_1	fgf18a - fgfr2	FGF	Secreted Signaling	PMC: 4393358
EPDCs 1	Mesenchymal	fgf18a	fgfr2	0.00814046	0	FGF18_FGFR2_1	fgf18a - fgfr2	FGF	Secreted Signaling	PMC: 4393358
EPDCs 1	Mural Cells 1	fgf18a	fgfr2	0.0101956	0	FGF18_FGFR2_1	fgf18a - fgfr2	FGF	Secreted Signaling	PMC: 4393358
EPDCs 1	Mural Cells 2	fgf18a	fgfr2	0.00312384	0	FGF18_FGFR2_1	fgf18a - fgfr2	FGF	Secreted Signaling	PMC: 4393358
EPDCs 1	EPDCs 2	fgf18a	fgfr3	0.00133553	0	FGF18_FGFR3_1	fgf18a - fgfr3	FGF	Secreted Signaling	PMC: 4393358
ECs 3	EPDCs 1	pdgfab	pdgfra	0.0015473	0	PDGFA_PDGFRA_1	pdgfab - pdgfra	PDGF	Secreted Signaling	PMID: 15207812
EPDCs 2	EPDCs 1	pdgfab	pdgfra	0.0028175	0	PDGFA_PDGFRA_1	pdgfab - pdgfra	PDGF	Secreted Signaling	PMID: 15207812
ECs 3	Mesenchymal	pdgfab	pdgfra	0.000428098	0	PDGFA_PDGFRA_1	pdgfab - pdgfra	PDGF	Secreted Signaling	PMID: 15207812
EPDCs 2	Mesenchymal	pdgfab	pdgfra	0.000782729	0	PDGFA_PDGFRA_1	pdgfab - pdgfra	PDGF	Secreted Signaling	PMID: 15207812
ECs 3	Mural Cells 1	pdgfab	pdgfra	0.00152865	0	PDGFA_PDGFRA_1	pdgfab - pdgfra	PDGF	Secreted Signaling	PMID: 15207812
EPDCs 2	Mural Cells 1	pdgfab	pdgfra	0.00278394	0	PDGFA_PDGFRA_1	pdgfab - pdgfra	PDGF	Secreted Signaling	PMID: 15207812
Mural Cells 1	EPDCs 1	pdgfaa	pdgfra	0.00164782	0	PDGFA_PDGFRA_2	pdgfaa - pdgfra	PDGF	Secreted Signaling	PMID: 15207812
Mural Cells 1	Mesenchymal	pdgfaa	pdgfra	0.000456367	0	PDGFA_PDGFRA_2	pdgfaa - pdgfra	PDGF	Secreted Signaling	PMID: 15207812
Mural Cells 1	Mural Cells 1	pdgfaa	pdgfra	0.00162802	0	PDGFA_PDGFRA_2	pdgfaa - pdgfra	PDGF	Secreted Signaling	PMID: 15207812
ECs 3	EPDCs 1	pdgfab	pdgfrb	0.00282496	0	PDGFA_PDGFRB_1	pdgfab - pdgfrb	PDGF	Secreted Signaling	PMID: 15207812
EPDCs 2	EPDCs 1	pdgfab	pdgfrb	0.00512184	0	PDGFA_PDGFRB_1	pdgfab - pdgfrb	PDGF	Secreted Signaling	PMID: 15207812
ECs 3	EPDCs 2	pdgfab	pdgfrb	0.00360296	0	PDGFA_PDGFRB_1	pdgfab - pdgfrb	PDGF	Secreted Signaling	PMID: 15207812
EPDCs 2	EPDCs 2	pdgfab	pdgfrb	0.00651743	0	PDGFA_PDGFRB_1	pdgfab - pdgfrb	PDGF	Secreted Signaling	PMID: 15207812
ECs 3	Mesenchymal	pdgfab	pdgfrb	0.00148266	0	PDGFA_PDGFRB_1	pdgfab - pdgfrb	PDGF	Secreted Signaling	PMID: 15207812
EPDCs 2	Mesenchymal	pdgfab	pdgfrb	0.00270319	0	PDGFA_PDGFRB_1	pdgfab - pdgfrb	PDGF	Secreted Signaling	PMID: 15207812
ECs 3	Mural Cells 1	pdgfab	pdgfrb	0.00168017	0	PDGFA_PDGFRB_1	pdgfab - pdgfrb	PDGF	Secreted Signaling	PMID: 15207812
EPDCs 2	Mural Cells 1	pdgfab	pdgfrb	0.00305834	0	PDGFA_PDGFRB_1	pdgfab - pdgfrb	PDGF	Secreted Signaling	PMID: 15207812
ECs 3	Mural Cells 2	pdgfab	pdgfrb	0.00578649	0	PDGFA_PDGFRB_1	pdgfab - pdgfrb	PDGF	Secreted Signaling	PMID: 15207812
EPDCs 2	Mural Cells 2	pdgfab	pdgfrb	0.0104177	0	PDGFA_PDGFRB_1	pdgfab - pdgfrb	PDGF	Secreted Signaling	PMID: 15207812
Mural Cells 1	EPDCs 1	pdgfaa	pdgfrb	0.00300528	0	PDGFA_PDGFRB_2	pdgfaa - pdgfrb	PDGF	Secreted Signaling	PMID: 15207812
Mural Cells 1	EPDCs 2	pdgfaa	pdgfrb	0.00383077	0	PDGFA_PDGFRB_2	pdgfaa - pdgfrb	PDGF	Secreted Signaling	PMID: 15207812
Mural Cells 1	Mesenchymal	pdgfaa	pdgfrb	0.00157947	0	PDGFA_PDGFRB_2	pdgfaa - pdgfrb	PDGF	Secreted Signaling	PMID: 15207812
Mural Cells 1	Mural Cells 1	pdgfaa	pdgfrb	0.00178916	0	PDGFA_PDGFRB_2	pdgfaa - pdgfrb	PDGF	Secreted Signaling	PMID: 15207812
Mural Cells 1	Mural Cells 2	pdgfaa	pdgfrb	0.00614515	0	PDGFA_PDGFRB_2	pdgfaa - pdgfrb	PDGF	Secreted Signaling	PMID: 15207812
Coronary ECs	EPDCs 1	pdgfbb	pdgfra	0.0210269	0	PDGFB_PDGFRA_1	pdgfbb - pdgfra	PDGF	Secreted Signaling	PMID: 15207812
Coronary ECs	Mesenchymal	pdgfbb	pdgfra	0.00599317	0	PDGFB_PDGFRA_1	pdgfbb - pdgfra	PDGF	Secreted Signaling	PMID: 15207812
Coronary ECs	Mural Cells 1	pdgfbb	pdgfra	0.0207948	0	PDGFB_PDGFRA_1	pdgfbb - pdgfra	PDGF	Secreted Signaling	PMID: 15207812
ECs 3	EPDCs 1	pdgfba	pdgfra	0.00283775	0	PDGFB_PDGFRA_2	pdgfba - pdgfra	PDGF	Secreted Signaling	PMID: 15207812
Coronary ECs	EPDCs 1	pdgfba	pdgfra	0.0176183	0	PDGFB_PDGFRA_2	pdgfba - pdgfra	PDGF	Secreted Signaling	PMID: 15207812
Macrophages	EPDCs 1	pdgfba	pdgfra	0.00484981	0	PDGFB_PDGFRA_2	pdgfba - pdgfra	PDGF	Secreted Signaling	PMID: 15207812
ECs 3	Mesenchymal	pdgfba	pdgfra	0.000787407	0	PDGFB_PDGFRA_2	pdgfba - pdgfra	PDGF	Secreted Signaling	PMID: 15207812
Coronary ECs	Mesenchymal	pdgfba	pdgfra	0.00499433	0	PDGFB_PDGFRA_2	pdgfba - pdgfra	PDGF	Secreted Signaling	PMID: 15207812
Macrophages	Mesenchymal	pdgfba	pdgfra	0.00134674	0	PDGFB_PDGFRA_2	pdgfba - pdgfra	PDGF	Secreted Signaling	PMID: 15207812
ECs 3	Mural Cells 1	pdgfba	pdgfra	0.00280383	0	PDGFB_PDGFRA_2	pdgfba - pdgfra	PDGF	Secreted Signaling	PMID: 15207812
Coronary ECs	Mural Cells 1	pdgfba	pdgfra	0.0174206	0	PDGFB_PDGFRA_2	pdgfba - pdgfra	PDGF	Secreted Signaling	PMID: 15207812
Macrophages	Mural Cells 1	pdgfba	pdgfra	0.00479198	0	PDGFB_PDGFRA_2	pdgfba - pdgfra	PDGF	Secreted Signaling	PMID: 15207812
Coronary ECs	EPDCs 1	pdgfbb	pdgfrb	0.0372349	0	PDGFB_PDGFRB_1	pdgfbb - pdgfrb	PDGF	Secreted Signaling	PMID: 15207812
Coronary ECs	EPDCs 2	pdgfbb	pdgfrb	0.0467405	0	PDGFB_PDGFRB_1	pdgfbb - pdgfrb	PDGF	Secreted Signaling	PMID: 15207812
Coronary ECs	Mesenchymal	pdgfbb	pdgfrb	0.0203309	0	PDGFB_PDGFRB_1	pdgfbb - pdgfrb	PDGF	Secreted Signaling	PMID: 15207812
Coronary ECs	Mural Cells 1	pdgfbb	pdgfrb	0.0227734	0	PDGFB_PDGFRB_1	pdgfbb - pdgfrb	PDGF	Secreted Signaling	PMID: 15207812
Coronary ECs	Mural Cells 2	pdgfbb	pdgfrb	0.0726887	0	PDGFB_PDGFRB_1	pdgfbb - pdgfrb	PDGF	Secreted Signaling	PMID: 15207812
ECs 3	EPDCs 1	pdgfba	pdgfrb	0.00516517	0	PDGFB_PDGFRB_2	pdgfba - pdgfrb	PDGF	Secreted Signaling	PMID: 15207812
Coronary ECs	EPDCs 1	pdgfba	pdgfrb	0.03137	0	PDGFB_PDGFRB_2	pdgfba - pdgfrb	PDGF	Secreted Signaling	PMID: 15207812
Macrophages	EPDCs 1	pdgfba	pdgfrb	0.00882029	0	PDGFB_PDGFRB_2	pdgfba - pdgfrb	PDGF	Secreted Signaling	PMID: 15207812
ECs 3	EPDCs 2	pdgfba	pdgfrb	0.00657697	0	PDGFB_PDGFRB_2	pdgfba - pdgfrb	PDGF	Secreted Signaling	PMID: 15207812
Coronary ECs	EPDCs 2	pdgfba	pdgfrb	0.0394885	0	PDGFB_PDGFRB_2	pdgfba - pdgfrb	PDGF	Secreted Signaling	PMID: 15207812
Macrophages	EPDCs 2	pdgfba	pdgfrb	0.0112263	0	PDGFB_PDGFRB_2	pdgfba - pdgfrb	PDGF	Secreted Signaling	PMID: 15207812
ECs 3	Mesenchymal	pdgfba	pdgfrb	0.00272161	0	PDGFB_PDGFRB_2	pdgfba - pdgfrb	PDGF	Secreted Signaling	PMID: 15207812
Coronary ECs	Mesenchymal	pdgfba	pdgfrb	0.0170073	0	PDGFB_PDGFRB_2	pdgfba - pdgfrb	PDGF	Secreted Signaling	PMID: 15207812
Macrophages	Mesenchymal	pdgfba	pdgfrb	0.00465243	0	PDGFB_PDGFRB_2	pdgfba - pdgfrb	PDGF	Secreted Signaling	PMID: 15207812
ECs 3	Mural Cells 1	pdgfba	pdgfrb	0.00308064	0	PDGFB_PDGFRB_2	pdgfba - pdgfrb	PDGF	Secreted Signaling	PMID: 15207812
Coronary ECs	Mural Cells 1	pdgfba	pdgfrb	0.0190907	0	PDGFB_PDGFRB_2	pdgfba - pdgfrb	PDGF	Secreted Signaling	PMID: 15207812
Macrophages	Mural Cells 1	pdgfba	pdgfrb	0.00526456	0	PDGFB_PDGFRB_2	pdgfba - pdgfrb	PDGF	Secreted Signaling	PMID: 15207812
ECs 3	Mural Cells 2	pdgfba	pdgfrb	0.0105274	0	PDGFB_PDGFRB_2	pdgfba - pdgfrb	PDGF	Secreted Signaling	PMID: 15207812
Coronary ECs	Mural Cells 2	pdgfba	pdgfrb	0.0617521	0	PDGFB_PDGFRB_2	pdgfba - pdgfrb	PDGF	Secreted Signaling	PMID: 15207812
Macrophages	Mural Cells 2	pdgfba	pdgfrb	0.0179534	0	PDGFB_PDGFRB_2	pdgfba - pdgfrb	PDGF	Secreted Signaling	PMID: 15207812
Coronary ECs	EPDCs 1	pdgfd	pdgfrb	0.0110341	0	PDGFD_PDGFRB	pdgfd - pdgfrb	PDGF	Secreted Signaling	PMID: 15207812
Coronary ECs	EPDCs 2	pdgfd	pdgfrb	0.0140256	0	PDGFD_PDGFRB	pdgfd - pdgfrb	PDGF	Secreted Signaling	PMID: 15207812
Coronary ECs	Mesenchymal	pdgfd	pdgfrb	0.00583874	0	PDGFD_PDGFRB	pdgfd - pdgfrb	PDGF	Secreted Signaling	PMID: 15207812
Coronary ECs	Mural Cells 1	pdgfd	pdgfrb	0.00660083	0	PDGFD_PDGFRB	pdgfd - pdgfrb	PDGF	Secreted Signaling	PMID: 15207812
Coronary ECs	Mural Cells 2	pdgfd	pdgfrb	0.0223699	0	PDGFD_PDGFRB	pdgfd - pdgfrb	PDGF	Secreted Signaling	PMID: 15207812
EPDCs 1	ECs 1	vegfaa	flt1	0.0175227	0	VEGFA_VEGFR1_1	vegfaa - flt1	VEGF	Secreted Signaling	KEGG: mmu04370; PMID: 16633338
EPDCs 2	ECs 1	vegfaa	flt1	0.022885	0	VEGFA_VEGFR1_1	vegfaa - flt1	VEGF	Secreted Signaling	KEGG: mmu04370; PMID: 16633338
Mural Cells 1	ECs 1	vegfaa	flt1	0.00406526	0	VEGFA_VEGFR1_1	vegfaa - flt1	VEGF	Secreted Signaling	KEGG: mmu04370; PMID: 16633338
Mural Cells 2	ECs 1	vegfaa	flt1	0.0226074	0	VEGFA_VEGFR1_1	vegfaa - flt1	VEGF	Secreted Signaling	KEGG: mmu04370; PMID: 16633338
EPDCs 1	ECs 2	vegfaa	flt1	0.0486632	0	VEGFA_VEGFR1_1	vegfaa - flt1	VEGF	Secreted Signaling	KEGG: mmu04370; PMID: 16633338
EPDCs 2	ECs 2	vegfaa	flt1	0.0629447	0	VEGFA_VEGFR1_1	vegfaa - flt1	VEGF	Secreted Signaling	KEGG: mmu04370; PMID: 16633338
Mural Cells 1	ECs 2	vegfaa	flt1	0.0115715	0	VEGFA_VEGFR1_1	vegfaa - flt1	VEGF	Secreted Signaling	KEGG: mmu04370; PMID: 16633338
Mural Cells 2	ECs 2	vegfaa	flt1	0.062212	0	VEGFA_VEGFR1_1	vegfaa - flt1	VEGF	Secreted Signaling	KEGG: mmu04370; PMID: 16633338
EPDCs 1	ECs 3	vegfaa	flt1	0.0158916	0	VEGFA_VEGFR1_1	vegfaa - flt1	VEGF	Secreted Signaling	KEGG: mmu04370; PMID: 16633338
EPDCs 2	ECs 3	vegfaa	flt1	0.0207653	0	VEGFA_VEGFR1_1	vegfaa - flt1	VEGF	Secreted Signaling	KEGG: mmu04370; PMID: 16633338
Mural Cells 1	ECs 3	vegfaa	flt1	0.00368215	0	VEGFA_VEGFR1_1	vegfaa - flt1	VEGF	Secreted Signaling	KEGG: mmu04370; PMID: 16633338
Mural Cells 2	ECs 3	vegfaa	flt1	0.0205129	0	VEGFA_VEGFR1_1	vegfaa - flt1	VEGF	Secreted Signaling	KEGG: mmu04370; PMID: 16633338
EPDCs 1	Coronary ECs	vegfaa	flt1	0.063975	0	VEGFA_VEGFR1_1	vegfaa - flt1	VEGF	Secreted Signaling	KEGG: mmu04370; PMID: 16633338
EPDCs 2	Coronary ECs	vegfaa	flt1	0.0823611	0	VEGFA_VEGFR1_1	vegfaa - flt1	VEGF	Secreted Signaling	KEGG: mmu04370; PMID: 16633338
Mural Cells 1	Coronary ECs	vegfaa	flt1	0.0154014	0	VEGFA_VEGFR1_1	vegfaa - flt1	VEGF	Secreted Signaling	KEGG: mmu04370; PMID: 16633338
Mural Cells 2	Coronary ECs	vegfaa	flt1	0.081422	0	VEGFA_VEGFR1_1	vegfaa - flt1	VEGF	Secreted Signaling	KEGG: mmu04370; PMID: 16633338
p-tCMs	ECs 1	vegfab	flt1	0.00333257	0	VEGFA_VEGFR1_2	vegfab - flt1	VEGF	Secreted Signaling	KEGG: mmu04370; PMID: 16633338
p-tCMs	ECs 2	vegfab	flt1	0.00949887	0	VEGFA_VEGFR1_2	vegfab - flt1	VEGF	Secreted Signaling	KEGG: mmu04370; PMID: 16633338
p-tCMs	ECs 3	vegfab	flt1	0.0030183	0	VEGFA_VEGFR1_2	vegfab - flt1	VEGF	Secreted Signaling	KEGG: mmu04370; PMID: 16633338
p-tCMs	Coronary ECs	vegfab	flt1	0.0126516	0	VEGFA_VEGFR1_2	vegfab - flt1	VEGF	Secreted Signaling	KEGG: mmu04370; PMID: 16633338
EPDCs 1	ECs 1	vegfaa	kdr	0.0694459	0	VEGFA_VEGFR2_1	vegfaa - kdr	VEGF	Secreted Signaling	KEGG: mmu04370; PMID: 16633338
EPDCs 2	ECs 1	vegfaa	kdr	0.0892543	0	VEGFA_VEGFR2_1	vegfaa - kdr	VEGF	Secreted Signaling	KEGG: mmu04370; PMID: 16633338
Mural Cells 1	ECs 1	vegfaa	kdr	0.016793	0	VEGFA_VEGFR2_1	vegfaa - kdr	VEGF	Secreted Signaling	KEGG: mmu04370; PMID: 16633338
Mural Cells 2	ECs 1	vegfaa	kdr	0.0882442	0	VEGFA_VEGFR2_1	vegfaa - kdr	VEGF	Secreted Signaling	KEGG: mmu04370; PMID: 16633338
EPDCs 1	ECs 2	vegfaa	kdr	0.0495825	0	VEGFA_VEGFR2_1	vegfaa - kdr	VEGF	Secreted Signaling	KEGG: mmu04370; PMID: 16633338
EPDCs 2	ECs 2	vegfaa	kdr	0.0641156	0	VEGFA_VEGFR2_1	vegfaa - kdr	VEGF	Secreted Signaling	KEGG: mmu04370; PMID: 16633338
Mural Cells 1	ECs 2	vegfaa	kdr	0.0117988	0	VEGFA_VEGFR2_1	vegfaa - kdr	VEGF	Secreted Signaling	KEGG: mmu04370; PMID: 16633338
Mural Cells 2	ECs 2	vegfaa	kdr	0.0633702	0	VEGFA_VEGFR2_1	vegfaa - kdr	VEGF	Secreted Signaling	KEGG: mmu04370; PMID: 16633338
EPDCs 1	ECs 3	vegfaa	kdr	0.0715011	0	VEGFA_VEGFR2_1	vegfaa - kdr	VEGF	Secreted Signaling	KEGG: mmu04370; PMID: 16633338
EPDCs 2	ECs 3	vegfaa	kdr	0.0918378	0	VEGFA_VEGFR2_1	vegfaa - kdr	VEGF	Secreted Signaling	KEGG: mmu04370; PMID: 16633338
Mural Cells 1	ECs 3	vegfaa	kdr	0.017319	0	VEGFA_VEGFR2_1	vegfaa - kdr	VEGF	Secreted Signaling	KEGG: mmu04370; PMID: 16633338
Mural Cells 2	ECs 3	vegfaa	kdr	0.0908014	0	VEGFA_VEGFR2_1	vegfaa - kdr	VEGF	Secreted Signaling	KEGG: mmu04370; PMID: 16633338
EPDCs 1	Coronary ECs	vegfaa	kdr	0.0945756	0	VEGFA_VEGFR2_1	vegfaa - kdr	VEGF	Secreted Signaling	KEGG: mmu04370; PMID: 16633338
EPDCs 2	Coronary ECs	vegfaa	kdr	0.120623	0	VEGFA_VEGFR2_1	vegfaa - kdr	VEGF	Secreted Signaling	KEGG: mmu04370; PMID: 16633338
Mural Cells 1	Coronary ECs	vegfaa	kdr	0.0233477	0	VEGFA_VEGFR2_1	vegfaa - kdr	VEGF	Secreted Signaling	KEGG: mmu04370; PMID: 16633338
Mural Cells 2	Coronary ECs	vegfaa	kdr	0.119304	0	VEGFA_VEGFR2_1	vegfaa - kdr	VEGF	Secreted Signaling	KEGG: mmu04370; PMID: 16633338
EPDCs 1	Mesenchymal	vegfaa	kdr	0.0123186	0	VEGFA_VEGFR2_1	vegfaa - kdr	VEGF	Secreted Signaling	KEGG: mmu04370; PMID: 16633338
EPDCs 2	Mesenchymal	vegfaa	kdr	0.0161145	0	VEGFA_VEGFR2_1	vegfaa - kdr	VEGF	Secreted Signaling	KEGG: mmu04370; PMID: 16633338
Mural Cells 1	Mesenchymal	vegfaa	kdr	0.00284632	0	VEGFA_VEGFR2_1	vegfaa - kdr	VEGF	Secreted Signaling	KEGG: mmu04370; PMID: 16633338
Mural Cells 2	Mesenchymal	vegfaa	kdr	0.0159176	0	VEGFA_VEGFR2_1	vegfaa - kdr	VEGF	Secreted Signaling	KEGG: mmu04370; PMID: 16633338
EPDCs 1	Mural Cells 1	vegfaa	kdr	0.0129747	0	VEGFA_VEGFR2_1	vegfaa - kdr	VEGF	Secreted Signaling	KEGG: mmu04370; PMID: 16633338
EPDCs 2	Mural Cells 1	vegfaa	kdr	0.0169692	0	VEGFA_VEGFR2_1	vegfaa - kdr	VEGF	Secreted Signaling	KEGG: mmu04370; PMID: 16633338
Mural Cells 1	Mural Cells 1	vegfaa	kdr	0.00299945	0	VEGFA_VEGFR2_1	vegfaa - kdr	VEGF	Secreted Signaling	KEGG: mmu04370; PMID: 16633338
Mural Cells 2	Mural Cells 1	vegfaa	kdr	0.0167621	0	VEGFA_VEGFR2_1	vegfaa - kdr	VEGF	Secreted Signaling	KEGG: mmu04370; PMID: 16633338
p-tCMs	ECs 1	vegfab	kdr	0.0137982	0	VEGFA_VEGFR2_2	vegfab - kdr	VEGF	Secreted Signaling	KEGG: mmu04370; PMID: 16633338
p-tCMs	ECs 2	vegfab	kdr	0.00968584	0	VEGFA_VEGFR2_2	vegfab - kdr	VEGF	Secreted Signaling	KEGG: mmu04370; PMID: 16633338
p-tCMs	ECs 3	vegfab	kdr	0.0142317	0	VEGFA_VEGFR2_2	vegfab - kdr	VEGF	Secreted Signaling	KEGG: mmu04370; PMID: 16633338
p-tCMs	Coronary ECs	vegfab	kdr	0.0192068	0	VEGFA_VEGFR2_2	vegfab - kdr	VEGF	Secreted Signaling	KEGG: mmu04370; PMID: 16633338
p-tCMs	Mesenchymal	vegfab	kdr	0.00233281	0	VEGFA_VEGFR2_2	vegfab - kdr	VEGF	Secreted Signaling	KEGG: mmu04370; PMID: 16633338
p-tCMs	Mural Cells 1	vegfab	kdr	0.00245838	0	VEGFA_VEGFR2_2	vegfab - kdr	VEGF	Secreted Signaling	KEGG: mmu04370; PMID: 16633338
EPDCs 1	ECs 1	vegfd	kdr	0.0183799	0	VEGFD_VEGFR2	vegfd - kdr	VEGF	Secreted Signaling	KEGG: mmu04370; PMID: 16633338
EPDCs 2	ECs 1	vegfd	kdr	0.0476181	0	VEGFD_VEGFR2	vegfd - kdr	VEGF	Secreted Signaling	KEGG: mmu04370; PMID: 16633338
EPDCs 1	ECs 2	vegfd	kdr	0.0129199	0	VEGFD_VEGFR2	vegfd - kdr	VEGF	Secreted Signaling	KEGG: mmu04370; PMID: 16633338
EPDCs 2	ECs 2	vegfd	kdr	0.0337714	0	VEGFD_VEGFR2	vegfd - kdr	VEGF	Secreted Signaling	KEGG: mmu04370; PMID: 16633338
EPDCs 1	ECs 3	vegfd	kdr	0.0189546	0	VEGFD_VEGFR2	vegfd - kdr	VEGF	Secreted Signaling	KEGG: mmu04370; PMID: 16633338
EPDCs 2	ECs 3	vegfd	kdr	0.0490613	0	VEGFD_VEGFR2	vegfd - kdr	VEGF	Secreted Signaling	KEGG: mmu04370; PMID: 16633338
EPDCs 1	Coronary ECs	vegfd	kdr	0.0255379	0	VEGFD_VEGFR2	vegfd - kdr	VEGF	Secreted Signaling	KEGG: mmu04370; PMID: 16633338
EPDCs 2	Coronary ECs	vegfd	kdr	0.0654043	0	VEGFD_VEGFR2	vegfd - kdr	VEGF	Secreted Signaling	KEGG: mmu04370; PMID: 16633338
EPDCs 1	Mesenchymal	vegfd	kdr	0.00311947	0	VEGFD_VEGFR2	vegfd - kdr	VEGF	Secreted Signaling	KEGG: mmu04370; PMID: 16633338
EPDCs 2	Mesenchymal	vegfd	kdr	0.00828678	0	VEGFD_VEGFR2	vegfd - kdr	VEGF	Secreted Signaling	KEGG: mmu04370; PMID: 16633338
EPDCs 1	Mural Cells 1	vegfd	kdr	0.00328724	0	VEGFD_VEGFR2	vegfd - kdr	VEGF	Secreted Signaling	KEGG: mmu04370; PMID: 16633338
EPDCs 2	Mural Cells 1	vegfd	kdr	0.00873003	0	VEGFD_VEGFR2	vegfd - kdr	VEGF	Secreted Signaling	KEGG: mmu04370; PMID: 16633338
ECs 1	ECs 1	igf2b	igf1ra	0.00445857	0	IGF2_IGF1R_3	igf2b - igf1ra	IGF	Secreted Signaling	PMID: 14604834
ECs 2	ECs 1	igf2b	igf1ra	0.0265256	0	IGF2_IGF1R_3	igf2b - igf1ra	IGF	Secreted Signaling	PMID: 14604834
ECs 3	ECs 1	igf2b	igf1ra	0.0105153	0	IGF2_IGF1R_3	igf2b - igf1ra	IGF	Secreted Signaling	PMID: 14604834
Coronary ECs	ECs 1	igf2b	igf1ra	0.00298178	0	IGF2_IGF1R_3	igf2b - igf1ra	IGF	Secreted Signaling	PMID: 14604834
EPDCs 1	ECs 1	igf2b	igf1ra	0.00895427	0	IGF2_IGF1R_3	igf2b - igf1ra	IGF	Secreted Signaling	PMID: 14604834
EPDCs 2	ECs 1	igf2b	igf1ra	0.0165322	0	IGF2_IGF1R_3	igf2b - igf1ra	IGF	Secreted Signaling	PMID: 14604834
Mesenchymal	ECs 1	igf2b	igf1ra	0.0119494	0	IGF2_IGF1R_3	igf2b - igf1ra	IGF	Secreted Signaling	PMID: 14604834
Mural Cells 1	ECs 1	igf2b	igf1ra	0.00812504	0	IGF2_IGF1R_3	igf2b - igf1ra	IGF	Secreted Signaling	PMID: 14604834
ECs 1	ECs 2	igf2b	igf1ra	0.00530047	0	IGF2_IGF1R_3	igf2b - igf1ra	IGF	Secreted Signaling	PMID: 14604834
ECs 2	ECs 2	igf2b	igf1ra	0.0314029	0	IGF2_IGF1R_3	igf2b - igf1ra	IGF	Secreted Signaling	PMID: 14604834
ECs 3	ECs 2	igf2b	igf1ra	0.0124866	0	IGF2_IGF1R_3	igf2b - igf1ra	IGF	Secreted Signaling	PMID: 14604834
Coronary ECs	ECs 2	igf2b	igf1ra	0.00354581	0	IGF2_IGF1R_3	igf2b - igf1ra	IGF	Secreted Signaling	PMID: 14604834
EPDCs 1	ECs 2	igf2b	igf1ra	0.010636	0	IGF2_IGF1R_3	igf2b - igf1ra	IGF	Secreted Signaling	PMID: 14604834
EPDCs 2	ECs 2	igf2b	igf1ra	0.0196091	0	IGF2_IGF1R_3	igf2b - igf1ra	IGF	Secreted Signaling	PMID: 14604834
Mesenchymal	ECs 2	igf2b	igf1ra	0.0141857	0	IGF2_IGF1R_3	igf2b - igf1ra	IGF	Secreted Signaling	PMID: 14604834
Mural Cells 1	ECs 2	igf2b	igf1ra	0.00965255	0	IGF2_IGF1R_3	igf2b - igf1ra	IGF	Secreted Signaling	PMID: 14604834
ECs 1	ECs 3	igf2b	igf1ra	0.00400892	0	IGF2_IGF1R_3	igf2b - igf1ra	IGF	Secreted Signaling	PMID: 14604834
ECs 2	ECs 3	igf2b	igf1ra	0.0239039	0	IGF2_IGF1R_3	igf2b - igf1ra	IGF	Secreted Signaling	PMID: 14604834
ECs 3	ECs 3	igf2b	igf1ra	0.00946066	0	IGF2_IGF1R_3	igf2b - igf1ra	IGF	Secreted Signaling	PMID: 14604834
Coronary ECs	ECs 3	igf2b	igf1ra	0.00268066	0	IGF2_IGF1R_3	igf2b - igf1ra	IGF	Secreted Signaling	PMID: 14604834
EPDCs 1	ECs 3	igf2b	igf1ra	0.0080549	0	IGF2_IGF1R_3	igf2b - igf1ra	IGF	Secreted Signaling	PMID: 14604834
EPDCs 2	ECs 3	igf2b	igf1ra	0.0148832	0	IGF2_IGF1R_3	igf2b - igf1ra	IGF	Secreted Signaling	PMID: 14604834
Mesenchymal	ECs 3	igf2b	igf1ra	0.0107525	0	IGF2_IGF1R_3	igf2b - igf1ra	IGF	Secreted Signaling	PMID: 14604834
Mural Cells 1	ECs 3	igf2b	igf1ra	0.00730834	0	IGF2_IGF1R_3	igf2b - igf1ra	IGF	Secreted Signaling	PMID: 14604834
ECs 1	Coronary ECs	igf2b	igf1ra	0.0152691	0	IGF2_IGF1R_3	igf2b - igf1ra	IGF	Secreted Signaling	PMID: 14604834
ECs 2	Coronary ECs	igf2b	igf1ra	0.0862078	0	IGF2_IGF1R_3	igf2b - igf1ra	IGF	Secreted Signaling	PMID: 14604834
ECs 3	Coronary ECs	igf2b	igf1ra	0.0354879	0	IGF2_IGF1R_3	igf2b - igf1ra	IGF	Secreted Signaling	PMID: 14604834
Coronary ECs	Coronary ECs	igf2b	igf1ra	0.0102484	0	IGF2_IGF1R_3	igf2b - igf1ra	IGF	Secreted Signaling	PMID: 14604834
EPDCs 1	Coronary ECs	igf2b	igf1ra	0.0303331	0	IGF2_IGF1R_3	igf2b - igf1ra	IGF	Secreted Signaling	PMID: 14604834
EPDCs 2	Coronary ECs	igf2b	igf1ra	0.0549999	0	IGF2_IGF1R_3	igf2b - igf1ra	IGF	Secreted Signaling	PMID: 14604834
Mesenchymal	Coronary ECs	igf2b	igf1ra	0.0401895	0	IGF2_IGF1R_3	igf2b - igf1ra	IGF	Secreted Signaling	PMID: 14604834
Mural Cells 1	Coronary ECs	igf2b	igf1ra	0.0275792	0	IGF2_IGF1R_3	igf2b - igf1ra	IGF	Secreted Signaling	PMID: 14604834
ECs 1	EPDCs 1	igf2b	igf1ra	0.00582366	0	IGF2_IGF1R_3	igf2b - igf1ra	IGF	Secreted Signaling	PMID: 14604834
ECs 2	EPDCs 1	igf2b	igf1ra	0.0344135	0	IGF2_IGF1R_3	igf2b - igf1ra	IGF	Secreted Signaling	PMID: 14604834
ECs 3	EPDCs 1	igf2b	igf1ra	0.0137093	0	IGF2_IGF1R_3	igf2b - igf1ra	IGF	Secreted Signaling	PMID: 14604834
Coronary ECs	EPDCs 1	igf2b	igf1ra	0.00389649	0	IGF2_IGF1R_3	igf2b - igf1ra	IGF	Secreted Signaling	PMID: 14604834
EPDCs 1	EPDCs 1	igf2b	igf1ra	0.0116797	0	IGF2_IGF1R_3	igf2b - igf1ra	IGF	Secreted Signaling	PMID: 14604834
EPDCs 2	EPDCs 1	igf2b	igf1ra	0.0215141	0	IGF2_IGF1R_3	igf2b - igf1ra	IGF	Secreted Signaling	PMID: 14604834
Mesenchymal	EPDCs 1	igf2b	igf1ra	0.0155722	0	IGF2_IGF1R_3	igf2b - igf1ra	IGF	Secreted Signaling	PMID: 14604834
Mural Cells 1	EPDCs 1	igf2b	igf1ra	0.0106008	0	IGF2_IGF1R_3	igf2b - igf1ra	IGF	Secreted Signaling	PMID: 14604834
ECs 1	EPDCs 2	igf2b	igf1ra	0.0159762	0	IGF2_IGF1R_3	igf2b - igf1ra	IGF	Secreted Signaling	PMID: 14604834
ECs 2	EPDCs 2	igf2b	igf1ra	0.0899005	0	IGF2_IGF1R_3	igf2b - igf1ra	IGF	Secreted Signaling	PMID: 14604834
ECs 3	EPDCs 2	igf2b	igf1ra	0.0370962	0	IGF2_IGF1R_3	igf2b - igf1ra	IGF	Secreted Signaling	PMID: 14604834
Coronary ECs	EPDCs 2	igf2b	igf1ra	0.0107256	0	IGF2_IGF1R_3	igf2b - igf1ra	IGF	Secreted Signaling	PMID: 14604834
EPDCs 1	EPDCs 2	igf2b	igf1ra	0.0317155	0	IGF2_IGF1R_3	igf2b - igf1ra	IGF	Secreted Signaling	PMID: 14604834
EPDCs 2	EPDCs 2	igf2b	igf1ra	0.0574399	0	IGF2_IGF1R_3	igf2b - igf1ra	IGF	Secreted Signaling	PMID: 14604834
Mesenchymal	EPDCs 2	igf2b	igf1ra	0.0420016	0	IGF2_IGF1R_3	igf2b - igf1ra	IGF	Secreted Signaling	PMID: 14604834
Mural Cells 1	EPDCs 2	igf2b	igf1ra	0.0288398	0	IGF2_IGF1R_3	igf2b - igf1ra	IGF	Secreted Signaling	PMID: 14604834
ECs 1	Mesenchymal	igf2b	igf1ra	0.00627959	0	IGF2_IGF1R_3	igf2b - igf1ra	IGF	Secreted Signaling	PMID: 14604834
ECs 2	Mesenchymal	igf2b	igf1ra	0.0370243	0	IGF2_IGF1R_3	igf2b - igf1ra	IGF	Secreted Signaling	PMID: 14604834
ECs 3	Mesenchymal	igf2b	igf1ra	0.0147734	0	IGF2_IGF1R_3	igf2b - igf1ra	IGF	Secreted Signaling	PMID: 14604834
Coronary ECs	Mesenchymal	igf2b	igf1ra	0.00420218	0	IGF2_IGF1R_3	igf2b - igf1ra	IGF	Secreted Signaling	PMID: 14604834
EPDCs 1	Mesenchymal	igf2b	igf1ra	0.0125883	0	IGF2_IGF1R_3	igf2b - igf1ra	IGF	Secreted Signaling	PMID: 14604834
EPDCs 2	Mesenchymal	igf2b	igf1ra	0.0231698	0	IGF2_IGF1R_3	igf2b - igf1ra	IGF	Secreted Signaling	PMID: 14604834
Mesenchymal	Mesenchymal	igf2b	igf1ra	0.0167784	0	IGF2_IGF1R_3	igf2b - igf1ra	IGF	Secreted Signaling	PMID: 14604834
Mural Cells 1	Mesenchymal	igf2b	igf1ra	0.0114264	0	IGF2_IGF1R_3	igf2b - igf1ra	IGF	Secreted Signaling	PMID: 14604834
ECs 1	Mural Cells 1	igf2b	igf1ra	0.00564902	0	IGF2_IGF1R_3	igf2b - igf1ra	IGF	Secreted Signaling	PMID: 14604834
ECs 2	Mural Cells 1	igf2b	igf1ra	0.0334103	0	IGF2_IGF1R_3	igf2b - igf1ra	IGF	Secreted Signaling	PMID: 14604834
ECs 3	Mural Cells 1	igf2b	igf1ra	0.0133014	0	IGF2_IGF1R_3	igf2b - igf1ra	IGF	Secreted Signaling	PMID: 14604834
Coronary ECs	Mural Cells 1	igf2b	igf1ra	0.00377942	0	IGF2_IGF1R_3	igf2b - igf1ra	IGF	Secreted Signaling	PMID: 14604834
EPDCs 1	Mural Cells 1	igf2b	igf1ra	0.0113314	0	IGF2_IGF1R_3	igf2b - igf1ra	IGF	Secreted Signaling	PMID: 14604834
EPDCs 2	Mural Cells 1	igf2b	igf1ra	0.0208788	0	IGF2_IGF1R_3	igf2b - igf1ra	IGF	Secreted Signaling	PMID: 14604834
Mesenchymal	Mural Cells 1	igf2b	igf1ra	0.0151096	0	IGF2_IGF1R_3	igf2b - igf1ra	IGF	Secreted Signaling	PMID: 14604834
Mural Cells 1	Mural Cells 1	igf2b	igf1ra	0.0102843	0	IGF2_IGF1R_3	igf2b - igf1ra	IGF	Secreted Signaling	PMID: 14604834
ECs 1	ECs 3	igf2b	igf1rb	0.013314	0	IGF2_IGF1R_4	igf2b - igf1rb	IGF	Secreted Signaling	PMID: 14604834
ECs 2	ECs 3	igf2b	igf1rb	0.0758695	0	IGF2_IGF1R_4	igf2b - igf1rb	IGF	Secreted Signaling	PMID: 14604834
ECs 3	ECs 3	igf2b	igf1rb	0.0310256	0	IGF2_IGF1R_4	igf2b - igf1rb	IGF	Secreted Signaling	PMID: 14604834
Coronary ECs	ECs 3	igf2b	igf1rb	0.00893038	0	IGF2_IGF1R_4	igf2b - igf1rb	IGF	Secreted Signaling	PMID: 14604834
EPDCs 1	ECs 3	igf2b	igf1rb	0.0265012	0	IGF2_IGF1R_4	igf2b - igf1rb	IGF	Secreted Signaling	PMID: 14604834
EPDCs 2	ECs 3	igf2b	igf1rb	0.0482068	0	IGF2_IGF1R_4	igf2b - igf1rb	IGF	Secreted Signaling	PMID: 14604834
Mesenchymal	ECs 3	igf2b	igf1rb	0.0351575	0	IGF2_IGF1R_4	igf2b - igf1rb	IGF	Secreted Signaling	PMID: 14604834
Mural Cells 1	ECs 3	igf2b	igf1rb	0.0240865	0	IGF2_IGF1R_4	igf2b - igf1rb	IGF	Secreted Signaling	PMID: 14604834
ECs 1	Coronary ECs	igf2b	igf1rb	0.00513277	0	IGF2_IGF1R_4	igf2b - igf1rb	IGF	Secreted Signaling	PMID: 14604834
ECs 2	Coronary ECs	igf2b	igf1rb	0.0304346	0	IGF2_IGF1R_4	igf2b - igf1rb	IGF	Secreted Signaling	PMID: 14604834
ECs 3	Coronary ECs	igf2b	igf1rb	0.0120943	0	IGF2_IGF1R_4	igf2b - igf1rb	IGF	Secreted Signaling	PMID: 14604834
Coronary ECs	Coronary ECs	igf2b	igf1rb	0.00343344	0	IGF2_IGF1R_4	igf2b - igf1rb	IGF	Secreted Signaling	PMID: 14604834
EPDCs 1	Coronary ECs	igf2b	igf1rb	0.0103012	0	IGF2_IGF1R_4	igf2b - igf1rb	IGF	Secreted Signaling	PMID: 14604834
EPDCs 2	Coronary ECs	igf2b	igf1rb	0.0189973	0	IGF2_IGF1R_4	igf2b - igf1rb	IGF	Secreted Signaling	PMID: 14604834
Mesenchymal	Coronary ECs	igf2b	igf1rb	0.0137407	0	IGF2_IGF1R_4	igf2b - igf1rb	IGF	Secreted Signaling	PMID: 14604834
Mural Cells 1	Coronary ECs	igf2b	igf1rb	0.00934846	0	IGF2_IGF1R_4	igf2b - igf1rb	IGF	Secreted Signaling	PMID: 14604834
ECs 1	EPDCs 1	igf2b	igf1rb	0.00479248	0	IGF2_IGF1R_4	igf2b - igf1rb	IGF	Secreted Signaling	PMID: 14604834
ECs 2	EPDCs 1	igf2b	igf1rb	0.0284649	0	IGF2_IGF1R_4	igf2b - igf1rb	IGF	Secreted Signaling	PMID: 14604834
ECs 3	EPDCs 1	igf2b	igf1rb	0.0112977	0	IGF2_IGF1R_4	igf2b - igf1rb	IGF	Secreted Signaling	PMID: 14604834
Coronary ECs	EPDCs 1	igf2b	igf1rb	0.00320544	0	IGF2_IGF1R_4	igf2b - igf1rb	IGF	Secreted Signaling	PMID: 14604834
EPDCs 1	EPDCs 1	igf2b	igf1rb	0.00962161	0	IGF2_IGF1R_4	igf2b - igf1rb	IGF	Secreted Signaling	PMID: 14604834
EPDCs 2	EPDCs 1	igf2b	igf1rb	0.0177542	0	IGF2_IGF1R_4	igf2b - igf1rb	IGF	Secreted Signaling	PMID: 14604834
Mesenchymal	EPDCs 1	igf2b	igf1rb	0.0128371	0	IGF2_IGF1R_4	igf2b - igf1rb	IGF	Secreted Signaling	PMID: 14604834
Mural Cells 1	EPDCs 1	igf2b	igf1rb	0.00873112	0	IGF2_IGF1R_4	igf2b - igf1rb	IGF	Secreted Signaling	PMID: 14604834
ECs 1	EPDCs 2	igf2b	igf1rb	0.00376631	0	IGF2_IGF1R_4	igf2b - igf1rb	IGF	Secreted Signaling	PMID: 14604834
ECs 2	EPDCs 2	igf2b	igf1rb	0.0224845	0	IGF2_IGF1R_4	igf2b - igf1rb	IGF	Secreted Signaling	PMID: 14604834
ECs 3	EPDCs 2	igf2b	igf1rb	0.00889106	0	IGF2_IGF1R_4	igf2b - igf1rb	IGF	Secreted Signaling	PMID: 14604834
Coronary ECs	EPDCs 2	igf2b	igf1rb	0.00251823	0	IGF2_IGF1R_4	igf2b - igf1rb	IGF	Secreted Signaling	PMID: 14604834
EPDCs 1	EPDCs 2	igf2b	igf1rb	0.00756929	0	IGF2_IGF1R_4	igf2b - igf1rb	IGF	Secreted Signaling	PMID: 14604834
EPDCs 2	EPDCs 2	igf2b	igf1rb	0.0139917	0	IGF2_IGF1R_4	igf2b - igf1rb	IGF	Secreted Signaling	PMID: 14604834
Mesenchymal	EPDCs 2	igf2b	igf1rb	0.0101059	0	IGF2_IGF1R_4	igf2b - igf1rb	IGF	Secreted Signaling	PMID: 14604834
Mural Cells 1	EPDCs 2	igf2b	igf1rb	0.00686743	0	IGF2_IGF1R_4	igf2b - igf1rb	IGF	Secreted Signaling	PMID: 14604834
ECs 1	Mesenchymal	igf2b	igf1rb	0.00562232	0	IGF2_IGF1R_4	igf2b - igf1rb	IGF	Secreted Signaling	PMID: 14604834
ECs 2	Mesenchymal	igf2b	igf1rb	0.0332567	0	IGF2_IGF1R_4	igf2b - igf1rb	IGF	Secreted Signaling	PMID: 14604834
ECs 3	Mesenchymal	igf2b	igf1rb	0.013239	0	IGF2_IGF1R_4	igf2b - igf1rb	IGF	Secreted Signaling	PMID: 14604834
Coronary ECs	Mesenchymal	igf2b	igf1rb	0.00376152	0	IGF2_IGF1R_4	igf2b - igf1rb	IGF	Secreted Signaling	PMID: 14604834
EPDCs 1	Mesenchymal	igf2b	igf1rb	0.0112782	0	IGF2_IGF1R_4	igf2b - igf1rb	IGF	Secreted Signaling	PMID: 14604834
EPDCs 2	Mesenchymal	igf2b	igf1rb	0.0207816	0	IGF2_IGF1R_4	igf2b - igf1rb	IGF	Secreted Signaling	PMID: 14604834
Mesenchymal	Mesenchymal	igf2b	igf1rb	0.0150389	0	IGF2_IGF1R_4	igf2b - igf1rb	IGF	Secreted Signaling	PMID: 14604834
Mural Cells 1	Mesenchymal	igf2b	igf1rb	0.0102359	0	IGF2_IGF1R_4	igf2b - igf1rb	IGF	Secreted Signaling	PMID: 14604834
ECs 1	Mural Cells 1	igf2b	igf1rb	0.00548423	0	IGF2_IGF1R_4	igf2b - igf1rb	IGF	Secreted Signaling	PMID: 14604834
ECs 2	Mural Cells 1	igf2b	igf1rb	0.032462	0	IGF2_IGF1R_4	igf2b - igf1rb	IGF	Secreted Signaling	PMID: 14604834
ECs 3	Mural Cells 1	igf2b	igf1rb	0.0129162	0	IGF2_IGF1R_4	igf2b - igf1rb	IGF	Secreted Signaling	PMID: 14604834
Coronary ECs	Mural Cells 1	igf2b	igf1rb	0.00366896	0	IGF2_IGF1R_4	igf2b - igf1rb	IGF	Secreted Signaling	PMID: 14604834
EPDCs 1	Mural Cells 1	igf2b	igf1rb	0.0110027	0	IGF2_IGF1R_4	igf2b - igf1rb	IGF	Secreted Signaling	PMID: 14604834
EPDCs 2	Mural Cells 1	igf2b	igf1rb	0.0202788	0	IGF2_IGF1R_4	igf2b - igf1rb	IGF	Secreted Signaling	PMID: 14604834
Mesenchymal	Mural Cells 1	igf2b	igf1rb	0.0146729	0	IGF2_IGF1R_4	igf2b - igf1rb	IGF	Secreted Signaling	PMID: 14604834
Mural Cells 1	Mural Cells 1	igf2b	igf1rb	0.00998568	0	IGF2_IGF1R_4	igf2b - igf1rb	IGF	Secreted Signaling	PMID: 14604834
ECs 1	ECs 2	igf2b	igf2r	0.00321138	0	IGF2_IGF2R_1	igf2b - igf2r	IGF	Secreted Signaling	PMID: 14604834
ECs 2	ECs 2	igf2b	igf2r	0.0192248	0	IGF2_IGF2R_1	igf2b - igf2r	IGF	Secreted Signaling	PMID: 14604834
ECs 3	ECs 2	igf2b	igf2r	0.0075868	0	IGF2_IGF2R_1	igf2b - igf2r	IGF	Secreted Signaling	PMID: 14604834
Coronary ECs	ECs 2	igf2b	igf2r	0.0021468	0	IGF2_IGF2R_1	igf2b - igf2r	IGF	Secreted Signaling	PMID: 14604834
EPDCs 1	ECs 2	igf2b	igf2r	0.00645765	0	IGF2_IGF2R_1	igf2b - igf2r	IGF	Secreted Signaling	PMID: 14604834
EPDCs 2	ECs 2	igf2b	igf2r	0.0119482	0	IGF2_IGF2R_1	igf2b - igf2r	IGF	Secreted Signaling	PMID: 14604834
Mesenchymal	ECs 2	igf2b	igf2r	0.00862499	0	IGF2_IGF2R_1	igf2b - igf2r	IGF	Secreted Signaling	PMID: 14604834
Mural Cells 1	ECs 2	igf2b	igf2r	0.00585826	0	IGF2_IGF2R_1	igf2b - igf2r	IGF	Secreted Signaling	PMID: 14604834
ECs 1	ECs 3	igf2b	igf2r	0.00283247	0	IGF2_IGF2R_1	igf2b - igf2r	IGF	Secreted Signaling	PMID: 14604834
ECs 2	ECs 3	igf2b	igf2r	0.0169887	0	IGF2_IGF2R_1	igf2b - igf2r	IGF	Secreted Signaling	PMID: 14604834
ECs 3	ECs 3	igf2b	igf2r	0.00669511	0	IGF2_IGF2R_1	igf2b - igf2r	IGF	Secreted Signaling	PMID: 14604834
Coronary ECs	ECs 3	igf2b	igf2r	0.00189326	0	IGF2_IGF2R_1	igf2b - igf2r	IGF	Secreted Signaling	PMID: 14604834
EPDCs 1	ECs 3	igf2b	igf2r	0.00569792	0	IGF2_IGF2R_1	igf2b - igf2r	IGF	Secreted Signaling	PMID: 14604834
EPDCs 2	ECs 3	igf2b	igf2r	0.0105494	0	IGF2_IGF2R_1	igf2b - igf2r	IGF	Secreted Signaling	PMID: 14604834
Mesenchymal	ECs 3	igf2b	igf2r	0.00761221	0	IGF2_IGF2R_1	igf2b - igf2r	IGF	Secreted Signaling	PMID: 14604834
Mural Cells 1	ECs 3	igf2b	igf2r	0.00516867	0	IGF2_IGF2R_1	igf2b - igf2r	IGF	Secreted Signaling	PMID: 14604834
ECs 1	Coronary ECs	igf2b	igf2r	0.00307407	0	IGF2_IGF2R_1	igf2b - igf2r	IGF	Secreted Signaling	PMID: 14604834
ECs 2	Coronary ECs	igf2b	igf2r	0.0184155	0	IGF2_IGF2R_1	igf2b - igf2r	IGF	Secreted Signaling	PMID: 14604834
ECs 3	Coronary ECs	igf2b	igf2r	0.00726378	0	IGF2_IGF2R_1	igf2b - igf2r	IGF	Secreted Signaling	PMID: 14604834
Coronary ECs	Coronary ECs	igf2b	igf2r	0.00205491	0	IGF2_IGF2R_1	igf2b - igf2r	IGF	Secreted Signaling	PMID: 14604834
EPDCs 1	Coronary ECs	igf2b	igf2r	0.00618241	0	IGF2_IGF2R_1	igf2b - igf2r	IGF	Secreted Signaling	PMID: 14604834
EPDCs 2	Coronary ECs	igf2b	igf2r	0.0114417	0	IGF2_IGF2R_1	igf2b - igf2r	IGF	Secreted Signaling	PMID: 14604834
Mesenchymal	Coronary ECs	igf2b	igf2r	0.00825813	0	IGF2_IGF2R_1	igf2b - igf2r	IGF	Secreted Signaling	PMID: 14604834
Mural Cells 1	Coronary ECs	igf2b	igf2r	0.00560842	0	IGF2_IGF2R_1	igf2b - igf2r	IGF	Secreted Signaling	PMID: 14604834
ECs 1	EPDCs 2	igf2b	igf2r	0.00309968	0	IGF2_IGF2R_1	igf2b - igf2r	IGF	Secreted Signaling	PMID: 14604834
ECs 2	EPDCs 2	igf2b	igf2r	0.0185665	0	IGF2_IGF2R_1	igf2b - igf2r	IGF	Secreted Signaling	PMID: 14604834
ECs 3	EPDCs 2	igf2b	igf2r	0.00732404	0	IGF2_IGF2R_1	igf2b - igf2r	IGF	Secreted Signaling	PMID: 14604834
Coronary ECs	EPDCs 2	igf2b	igf2r	0.00207205	0	IGF2_IGF2R_1	igf2b - igf2r	IGF	Secreted Signaling	PMID: 14604834
EPDCs 1	EPDCs 2	igf2b	igf2r	0.00623376	0	IGF2_IGF2R_1	igf2b - igf2r	IGF	Secreted Signaling	PMID: 14604834
EPDCs 2	EPDCs 2	igf2b	igf2r	0.0115362	0	IGF2_IGF2R_1	igf2b - igf2r	IGF	Secreted Signaling	PMID: 14604834
Mesenchymal	EPDCs 2	igf2b	igf2r	0.00832657	0	IGF2_IGF2R_1	igf2b - igf2r	IGF	Secreted Signaling	PMID: 14604834
Mural Cells 1	EPDCs 2	igf2b	igf2r	0.00565503	0	IGF2_IGF2R_1	igf2b - igf2r	IGF	Secreted Signaling	PMID: 14604834
ECs 1	Macrophages	igf2b	igf2r	0.014798	0	IGF2_IGF2R_1	igf2b - igf2r	IGF	Secreted Signaling	PMID: 14604834
ECs 2	Macrophages	igf2b	igf2r	0.0837344	0	IGF2_IGF2R_1	igf2b - igf2r	IGF	Secreted Signaling	PMID: 14604834
ECs 3	Macrophages	igf2b	igf2r	0.0344149	0	IGF2_IGF2R_1	igf2b - igf2r	IGF	Secreted Signaling	PMID: 14604834
Coronary ECs	Macrophages	igf2b	igf2r	0.00993071	0	IGF2_IGF2R_1	igf2b - igf2r	IGF	Secreted Signaling	PMID: 14604834
EPDCs 1	Macrophages	igf2b	igf2r	0.0294113	0	IGF2_IGF2R_1	igf2b - igf2r	IGF	Secreted Signaling	PMID: 14604834
EPDCs 2	Macrophages	igf2b	igf2r	0.0533697	0	IGF2_IGF2R_1	igf2b - igf2r	IGF	Secreted Signaling	PMID: 14604834
Mesenchymal	Macrophages	igf2b	igf2r	0.0389801	0	IGF2_IGF2R_1	igf2b - igf2r	IGF	Secreted Signaling	PMID: 14604834
Mural Cells 1	Macrophages	igf2b	igf2r	0.0267387	0	IGF2_IGF2R_1	igf2b - igf2r	IGF	Secreted Signaling	PMID: 14604834
ECs 1	T/NK/B	igf2b	igf2r	0.0048819	0	IGF2_IGF2R_1	igf2b - igf2r	IGF	Secreted Signaling	PMID: 14604834
ECs 2	T/NK/B	igf2b	igf2r	0.0289831	0	IGF2_IGF2R_1	igf2b - igf2r	IGF	Secreted Signaling	PMID: 14604834
ECs 3	T/NK/B	igf2b	igf2r	0.0115071	0	IGF2_IGF2R_1	igf2b - igf2r	IGF	Secreted Signaling	PMID: 14604834
Coronary ECs	T/NK/B	igf2b	igf2r	0.00326535	0	IGF2_IGF2R_1	igf2b - igf2r	IGF	Secreted Signaling	PMID: 14604834
EPDCs 1	T/NK/B	igf2b	igf2r	0.00980026	0	IGF2_IGF2R_1	igf2b - igf2r	IGF	Secreted Signaling	PMID: 14604834
EPDCs 2	T/NK/B	igf2b	igf2r	0.0180811	0	IGF2_IGF2R_1	igf2b - igf2r	IGF	Secreted Signaling	PMID: 14604834
Mesenchymal	T/NK/B	igf2b	igf2r	0.0130747	0	IGF2_IGF2R_1	igf2b - igf2r	IGF	Secreted Signaling	PMID: 14604834
Mural Cells 1	T/NK/B	igf2b	igf2r	0.00889339	0	IGF2_IGF2R_1	igf2b - igf2r	IGF	Secreted Signaling	PMID: 14604834
Coronary ECs	T/NK/B	cxcl12b	cxcr4a	0.00466823	0	CXCL12_CXCR4_1	cxcl12b - cxcr4a	CXCL	Secreted Signaling	KEGG: mmu04060
Mural Cells 2	T/NK/B	cxcl12b	cxcr4a	0.0223715	0	CXCL12_CXCR4_1	cxcl12b - cxcr4a	CXCL	Secreted Signaling	KEGG: mmu04060
Coronary ECs	Macrophages	cxcl12b	cxcr4b	0.0128272	0	CXCL12_CXCR4_2	cxcl12b - cxcr4b	CXCL	Secreted Signaling	KEGG: mmu04060
Mural Cells 2	Macrophages	cxcl12b	cxcr4b	0.0596182	0	CXCL12_CXCR4_2	cxcl12b - cxcr4b	CXCL	Secreted Signaling	KEGG: mmu04060
Coronary ECs	T/NK/B	cxcl12b	cxcr4b	0.0179137	0	CXCL12_CXCR4_2	cxcl12b - cxcr4b	CXCL	Secreted Signaling	KEGG: mmu04060
Mural Cells 2	T/NK/B	cxcl12b	cxcr4b	0.0817232	0	CXCL12_CXCR4_2	cxcl12b - cxcr4b	CXCL	Secreted Signaling	KEGG: mmu04060
Coronary ECs	ECs 2	cxcl12b	ackr3b	0.00385066	0	CXCL12_ACKR3_1	cxcl12b - ackr3b	CXCL	Secreted Signaling	KEGG: mmu04060
Mural Cells 2	ECs 2	cxcl12b	ackr3b	0.0185111	0	CXCL12_ACKR3_1	cxcl12b - ackr3b	CXCL	Secreted Signaling	KEGG: mmu04060
Coronary ECs	ECs 3	cxcl12b	ackr3b	0.00199605	0	CXCL12_ACKR3_1	cxcl12b - ackr3b	CXCL	Secreted Signaling	KEGG: mmu04060
Mural Cells 2	ECs 3	cxcl12b	ackr3b	0.00966403	0	CXCL12_ACKR3_1	cxcl12b - ackr3b	CXCL	Secreted Signaling	KEGG: mmu04060
Coronary ECs	Coronary ECs	cxcl12b	ackr3b	0.00903108	0	CXCL12_ACKR3_1	cxcl12b - ackr3b	CXCL	Secreted Signaling	KEGG: mmu04060
Mural Cells 2	Coronary ECs	cxcl12b	ackr3b	0.0425718	0	CXCL12_ACKR3_1	cxcl12b - ackr3b	CXCL	Secreted Signaling	KEGG: mmu04060
Coronary ECs	Mesenchymal	cxcl12b	ackr3b	0.00275199	0	CXCL12_ACKR3_1	cxcl12b - ackr3b	CXCL	Secreted Signaling	KEGG: mmu04060
Mural Cells 2	Mesenchymal	cxcl12b	ackr3b	0.0132853	0	CXCL12_ACKR3_1	cxcl12b - ackr3b	CXCL	Secreted Signaling	KEGG: mmu04060
EPDCs 2	ECs 2	mif	ackr3b	0.00153797	0	MIF_ACKR3_1	mif - ackr3b	MIF	Secreted Signaling	PMID: 26175090
EPDCs 2	ECs 3	mif	ackr3b	0.00079634	0	MIF_ACKR3_1	mif - ackr3b	MIF	Secreted Signaling	PMID: 26175090
EPDCs 2	Coronary ECs	mif	ackr3b	0.00361835	0	MIF_ACKR3_1	mif - ackr3b	MIF	Secreted Signaling	PMID: 26175090
EPDCs 2	Mesenchymal	mif	ackr3b	0.00109843	0	MIF_ACKR3_1	mif - ackr3b	MIF	Secreted Signaling	PMID: 26175090
EPDCs 2	Macrophages	csf1a	si:zfos-1069f5.1	0.0330707	0	CSF1_CSF1R_4	csf1a - si:zfos-1069f5.1	CSF	Secreted Signaling	KEGG: mmu04060
EPDCs 2	Macrophages	csf1a	csf1ra	0.029678	0	CSF1_CSF1R_5	csf1a - csf1ra	CSF	Secreted Signaling	KEGG: mmu04060
Coronary ECs	Macrophages	il16	dicp3.1	0.00399368	0	IL16_CD4_7	il16 - dicp3.1	IL16	Secreted Signaling	KEGG: mmu04060
Macrophages	Macrophages	il16	dicp3.1	0.00129252	0	IL16_CD4_7	il16 - dicp3.1	IL16	Secreted Signaling	KEGG: mmu04060
T/NK/B	Macrophages	il16	dicp3.1	0.00123109	0	IL16_CD4_7	il16 - dicp3.1	IL16	Secreted Signaling	KEGG: mmu04060
ECs 1	ECs 1	epoa	il4r.1	0.0139194	0	EPO_EPOR_1	epoa - il4r.1	EPO	Secreted Signaling	KEGG: mmu04060
ECs 2	ECs 1	epoa	il4r.1	0.0136372	0	EPO_EPOR_1	epoa - il4r.1	EPO	Secreted Signaling	KEGG: mmu04060
ECs 1	ECs 2	epoa	il4r.1	0.075551	0	EPO_EPOR_1	epoa - il4r.1	EPO	Secreted Signaling	KEGG: mmu04060
ECs 2	ECs 2	epoa	il4r.1	0.0741133	0	EPO_EPOR_1	epoa - il4r.1	EPO	Secreted Signaling	KEGG: mmu04060
ECs 1	ECs 3	epoa	il4r.1	0.0338534	0	EPO_EPOR_1	epoa - il4r.1	EPO	Secreted Signaling	KEGG: mmu04060
ECs 2	ECs 3	epoa	il4r.1	0.0331806	0	EPO_EPOR_1	epoa - il4r.1	EPO	Secreted Signaling	KEGG: mmu04060
ECs 1	Coronary ECs	epoa	il4r.1	0.0550001	0	EPO_EPOR_1	epoa - il4r.1	EPO	Secreted Signaling	KEGG: mmu04060
ECs 2	Coronary ECs	epoa	il4r.1	0.0539306	0	EPO_EPOR_1	epoa - il4r.1	EPO	Secreted Signaling	KEGG: mmu04060
ECs 1	EPDCs 1	epoa	il4r.1	0.0438918	0	EPO_EPOR_1	epoa - il4r.1	EPO	Secreted Signaling	KEGG: mmu04060
ECs 2	EPDCs 1	epoa	il4r.1	0.0430285	0	EPO_EPOR_1	epoa - il4r.1	EPO	Secreted Signaling	KEGG: mmu04060
ECs 1	EPDCs 2	epoa	il4r.1	0.0617708	0	EPO_EPOR_1	epoa - il4r.1	EPO	Secreted Signaling	KEGG: mmu04060
ECs 2	EPDCs 2	epoa	il4r.1	0.060578	0	EPO_EPOR_1	epoa - il4r.1	EPO	Secreted Signaling	KEGG: mmu04060
ECs 1	Mesenchymal	epoa	il4r.1	0.0501864	0	EPO_EPOR_1	epoa - il4r.1	EPO	Secreted Signaling	KEGG: mmu04060
ECs 2	Mesenchymal	epoa	il4r.1	0.0492057	0	EPO_EPOR_1	epoa - il4r.1	EPO	Secreted Signaling	KEGG: mmu04060
ECs 1	Mural Cells 1	epoa	il4r.1	0.0449091	0	EPO_EPOR_1	epoa - il4r.1	EPO	Secreted Signaling	KEGG: mmu04060
ECs 2	Mural Cells 1	epoa	il4r.1	0.0440267	0	EPO_EPOR_1	epoa - il4r.1	EPO	Secreted Signaling	KEGG: mmu04060
ECs 1	Mural Cells 2	epoa	il4r.1	0.0178722	0	EPO_EPOR_1	epoa - il4r.1	EPO	Secreted Signaling	KEGG: mmu04060
ECs 2	Mural Cells 2	epoa	il4r.1	0.0175113	0	EPO_EPOR_1	epoa - il4r.1	EPO	Secreted Signaling	KEGG: mmu04060
Macrophages	ECs 2	tnfb	cd40	0.00556539	0	TNF_TNFRSF1B_1	tnfb - cd40	TNF	Secreted Signaling	KEGG: mmu04060
Macrophages	ECs 3	tnfb	cd40	0.00785466	0	TNF_TNFRSF1B_1	tnfb - cd40	TNF	Secreted Signaling	KEGG: mmu04060
Macrophages	Coronary ECs	tnfb	cd40	0.0185125	0	TNF_TNFRSF1B_1	tnfb - cd40	TNF	Secreted Signaling	KEGG: mmu04060
Macrophages	EPDCs 1	tnfb	cd40	0.0178092	0	TNF_TNFRSF1B_1	tnfb - cd40	TNF	Secreted Signaling	KEGG: mmu04060
Macrophages	EPDCs 2	tnfb	cd40	0.0278396	0	TNF_TNFRSF1B_1	tnfb - cd40	TNF	Secreted Signaling	KEGG: mmu04060
Macrophages	Mesenchymal	tnfb	cd40	0.00491521	0	TNF_TNFRSF1B_1	tnfb - cd40	TNF	Secreted Signaling	KEGG: mmu04060
Macrophages	Mural Cells 1	tnfb	cd40	0.0138938	0	TNF_TNFRSF1B_1	tnfb - cd40	TNF	Secreted Signaling	KEGG: mmu04060
Macrophages	Mural Cells 2	tnfb	cd40	0.00365557	0	TNF_TNFRSF1B_1	tnfb - cd40	TNF	Secreted Signaling	KEGG: mmu04060
Macrophages	Macrophages	tnfb	cd40	0.0167272	0	TNF_TNFRSF1B_1	tnfb - cd40	TNF	Secreted Signaling	KEGG: mmu04060
Macrophages	T/NK/B	tnfb	cd40	0.0155097	0	TNF_TNFRSF1B_1	tnfb - cd40	TNF	Secreted Signaling	KEGG: mmu04060
Macrophages	EPDCs 2	tnfb	tnfrsf11a	0.0114892	0	TNF_TNFRSF1B_2	tnfb - tnfrsf11a	TNF	Secreted Signaling	KEGG: mmu04060
Macrophages	Mural Cells 1	tnfb	tnfrsf11a	0.00390488	0	TNF_TNFRSF1B_2	tnfb - tnfrsf11a	TNF	Secreted Signaling	KEGG: mmu04060
Macrophages	Macrophages	tnfb	tnfrsf11a	0.0155352	0	TNF_TNFRSF1B_2	tnfb - tnfrsf11a	TNF	Secreted Signaling	KEGG: mmu04060
Macrophages	Coronary ECs	tnfb	tnfrsf1b	0.004112	0	TNF_TNFRSF1B_3	tnfb - tnfrsf1b	TNF	Secreted Signaling	KEGG: mmu04060
Macrophages	EPDCs 2	tnfb	tnfrsf1b	0.00353802	0	TNF_TNFRSF1B_3	tnfb - tnfrsf1b	TNF	Secreted Signaling	KEGG: mmu04060
Macrophages	Mesenchymal	tnfb	tnfrsf1b	0.00323575	0	TNF_TNFRSF1B_3	tnfb - tnfrsf1b	TNF	Secreted Signaling	KEGG: mmu04060
Macrophages	Mural Cells 1	tnfb	tnfrsf1b	0.00209021	0	TNF_TNFRSF1B_3	tnfb - tnfrsf1b	TNF	Secreted Signaling	KEGG: mmu04060
Macrophages	Macrophages	tnfb	tnfrsf1b	0.0251349	0	TNF_TNFRSF1B_3	tnfb - tnfrsf1b	TNF	Secreted Signaling	KEGG: mmu04060
Macrophages	T/NK/B	tnfb	tnfrsf1b	0.0054706	0	TNF_TNFRSF1B_3	tnfb - tnfrsf1b	TNF	Secreted Signaling	KEGG: mmu04060
Macrophages	ECs 2	tnfb	cd40	0.00556539	0	LTA_TNFRSF1B_1	tnfb - cd40	LT	Secreted Signaling	KEGG: mmu04060
Macrophages	ECs 3	tnfb	cd40	0.00785466	0	LTA_TNFRSF1B_1	tnfb - cd40	LT	Secreted Signaling	KEGG: mmu04060
Macrophages	Coronary ECs	tnfb	cd40	0.0185125	0	LTA_TNFRSF1B_1	tnfb - cd40	LT	Secreted Signaling	KEGG: mmu04060
Macrophages	EPDCs 1	tnfb	cd40	0.0178092	0	LTA_TNFRSF1B_1	tnfb - cd40	LT	Secreted Signaling	KEGG: mmu04060
Macrophages	EPDCs 2	tnfb	cd40	0.0278396	0	LTA_TNFRSF1B_1	tnfb - cd40	LT	Secreted Signaling	KEGG: mmu04060
Macrophages	Mesenchymal	tnfb	cd40	0.00491521	0	LTA_TNFRSF1B_1	tnfb - cd40	LT	Secreted Signaling	KEGG: mmu04060
Macrophages	Mural Cells 1	tnfb	cd40	0.0138938	0	LTA_TNFRSF1B_1	tnfb - cd40	LT	Secreted Signaling	KEGG: mmu04060
Macrophages	Mural Cells 2	tnfb	cd40	0.00365557	0	LTA_TNFRSF1B_1	tnfb - cd40	LT	Secreted Signaling	KEGG: mmu04060
Macrophages	Macrophages	tnfb	cd40	0.0167272	0	LTA_TNFRSF1B_1	tnfb - cd40	LT	Secreted Signaling	KEGG: mmu04060
Macrophages	T/NK/B	tnfb	cd40	0.0155097	0	LTA_TNFRSF1B_1	tnfb - cd40	LT	Secreted Signaling	KEGG: mmu04060
Macrophages	EPDCs 2	tnfb	tnfrsf11a	0.0114892	0	LTA_TNFRSF1B_2	tnfb - tnfrsf11a	LT	Secreted Signaling	KEGG: mmu04060
Macrophages	Mural Cells 1	tnfb	tnfrsf11a	0.00390488	0	LTA_TNFRSF1B_2	tnfb - tnfrsf11a	LT	Secreted Signaling	KEGG: mmu04060
Macrophages	Macrophages	tnfb	tnfrsf11a	0.0155352	0	LTA_TNFRSF1B_2	tnfb - tnfrsf11a	LT	Secreted Signaling	KEGG: mmu04060
Macrophages	Coronary ECs	tnfb	tnfrsf1b	0.004112	0	LTA_TNFRSF1B_3	tnfb - tnfrsf1b	LT	Secreted Signaling	KEGG: mmu04060
Macrophages	EPDCs 2	tnfb	tnfrsf1b	0.00353802	0	LTA_TNFRSF1B_3	tnfb - tnfrsf1b	LT	Secreted Signaling	KEGG: mmu04060
Macrophages	Mesenchymal	tnfb	tnfrsf1b	0.00323575	0	LTA_TNFRSF1B_3	tnfb - tnfrsf1b	LT	Secreted Signaling	KEGG: mmu04060
Macrophages	Mural Cells 1	tnfb	tnfrsf1b	0.00209021	0	LTA_TNFRSF1B_3	tnfb - tnfrsf1b	LT	Secreted Signaling	KEGG: mmu04060
Macrophages	Macrophages	tnfb	tnfrsf1b	0.0251349	0	LTA_TNFRSF1B_3	tnfb - tnfrsf1b	LT	Secreted Signaling	KEGG: mmu04060
Macrophages	T/NK/B	tnfb	tnfrsf1b	0.0054706	0	LTA_TNFRSF1B_3	tnfb - tnfrsf1b	LT	Secreted Signaling	KEGG: mmu04060
Macrophages	ECs 2	tnfb	cd40	0.00556539	0	LTA_TNFRSF14_1	tnfb - cd40	LT	Secreted Signaling	KEGG: mmu04060
Macrophages	ECs 3	tnfb	cd40	0.00785466	0	LTA_TNFRSF14_1	tnfb - cd40	LT	Secreted Signaling	KEGG: mmu04060
Macrophages	Coronary ECs	tnfb	cd40	0.0185125	0	LTA_TNFRSF14_1	tnfb - cd40	LT	Secreted Signaling	KEGG: mmu04060
Macrophages	EPDCs 1	tnfb	cd40	0.0178092	0	LTA_TNFRSF14_1	tnfb - cd40	LT	Secreted Signaling	KEGG: mmu04060
Macrophages	EPDCs 2	tnfb	cd40	0.0278396	0	LTA_TNFRSF14_1	tnfb - cd40	LT	Secreted Signaling	KEGG: mmu04060
Macrophages	Mesenchymal	tnfb	cd40	0.00491521	0	LTA_TNFRSF14_1	tnfb - cd40	LT	Secreted Signaling	KEGG: mmu04060
Macrophages	Mural Cells 1	tnfb	cd40	0.0138938	0	LTA_TNFRSF14_1	tnfb - cd40	LT	Secreted Signaling	KEGG: mmu04060
Macrophages	Mural Cells 2	tnfb	cd40	0.00365557	0	LTA_TNFRSF14_1	tnfb - cd40	LT	Secreted Signaling	KEGG: mmu04060
Macrophages	Macrophages	tnfb	cd40	0.0167272	0	LTA_TNFRSF14_1	tnfb - cd40	LT	Secreted Signaling	KEGG: mmu04060
Macrophages	T/NK/B	tnfb	cd40	0.0155097	0	LTA_TNFRSF14_1	tnfb - cd40	LT	Secreted Signaling	KEGG: mmu04060
Macrophages	ECs 1	tnfb	tnfrsfa	0.0372472	0	LTA_TNFRSF14_2	tnfb - tnfrsfa	LT	Secreted Signaling	KEGG: mmu04060
Macrophages	ECs 2	tnfb	tnfrsfa	0.0396611	0	LTA_TNFRSF14_2	tnfb - tnfrsfa	LT	Secreted Signaling	KEGG: mmu04060
Macrophages	ECs 3	tnfb	tnfrsfa	0.0367198	0	LTA_TNFRSF14_2	tnfb - tnfrsfa	LT	Secreted Signaling	KEGG: mmu04060
Macrophages	Coronary ECs	tnfb	tnfrsfa	0.0418723	0	LTA_TNFRSF14_2	tnfb - tnfrsfa	LT	Secreted Signaling	KEGG: mmu04060
Macrophages	pCMs	tnfb	tnfrsfa	0.00444293	0	LTA_TNFRSF14_2	tnfb - tnfrsfa	LT	Secreted Signaling	KEGG: mmu04060
Macrophages	p-tCMs	tnfb	tnfrsfa	0.00428573	0	LTA_TNFRSF14_2	tnfb - tnfrsfa	LT	Secreted Signaling	KEGG: mmu04060
Macrophages	EPDCs 1	tnfb	tnfrsfa	0.0209943	0	LTA_TNFRSF14_2	tnfb - tnfrsfa	LT	Secreted Signaling	KEGG: mmu04060
Macrophages	EPDCs 2	tnfb	tnfrsfa	0.0253886	0	LTA_TNFRSF14_2	tnfb - tnfrsfa	LT	Secreted Signaling	KEGG: mmu04060
Macrophages	Mesenchymal	tnfb	tnfrsfa	0.0351579	0	LTA_TNFRSF14_2	tnfb - tnfrsfa	LT	Secreted Signaling	KEGG: mmu04060
Macrophages	Mural Cells 1	tnfb	tnfrsfa	0.037857	0	LTA_TNFRSF14_2	tnfb - tnfrsfa	LT	Secreted Signaling	KEGG: mmu04060
Macrophages	Mural Cells 2	tnfb	tnfrsfa	0.0349065	0	LTA_TNFRSF14_2	tnfb - tnfrsfa	LT	Secreted Signaling	KEGG: mmu04060
Macrophages	Macrophages	tnfb	tnfrsfa	0.0132219	0	LTA_TNFRSF14_2	tnfb - tnfrsfa	LT	Secreted Signaling	KEGG: mmu04060
Macrophages	T/NK/B	tnfb	tnfrsfa	0.00760296	0	LTA_TNFRSF14_2	tnfb - tnfrsfa	LT	Secreted Signaling	KEGG: mmu04060
Macrophages	EPDCs 2	tnfb	tnfrsf11a	0.0114892	0	LTA_TNFRSF14_4	tnfb - tnfrsf11a	LT	Secreted Signaling	KEGG: mmu04060
Macrophages	Mural Cells 1	tnfb	tnfrsf11a	0.00390488	0	LTA_TNFRSF14_4	tnfb - tnfrsf11a	LT	Secreted Signaling	KEGG: mmu04060
Macrophages	Macrophages	tnfb	tnfrsf11a	0.0155352	0	LTA_TNFRSF14_4	tnfb - tnfrsf11a	LT	Secreted Signaling	KEGG: mmu04060
Macrophages	Coronary ECs	tnfb	tnfrsf1b	0.004112	0	LTA_TNFRSF14_6	tnfb - tnfrsf1b	LT	Secreted Signaling	KEGG: mmu04060
Macrophages	EPDCs 2	tnfb	tnfrsf1b	0.00353802	0	LTA_TNFRSF14_6	tnfb - tnfrsf1b	LT	Secreted Signaling	KEGG: mmu04060
Macrophages	Mesenchymal	tnfb	tnfrsf1b	0.00323575	0	LTA_TNFRSF14_6	tnfb - tnfrsf1b	LT	Secreted Signaling	KEGG: mmu04060
Macrophages	Mural Cells 1	tnfb	tnfrsf1b	0.00209021	0	LTA_TNFRSF14_6	tnfb - tnfrsf1b	LT	Secreted Signaling	KEGG: mmu04060
Macrophages	Macrophages	tnfb	tnfrsf1b	0.0251349	0	LTA_TNFRSF14_6	tnfb - tnfrsf1b	LT	Secreted Signaling	KEGG: mmu04060
Macrophages	T/NK/B	tnfb	tnfrsf1b	0.0054706	0	LTA_TNFRSF14_6	tnfb - tnfrsf1b	LT	Secreted Signaling	KEGG: mmu04060
EPDCs 2	EPDCs 2	ngfb	ngfrb	0.00780961	0	NGF_NGFR_3	ngfb - ngfrb	NGF	Secreted Signaling	KEGG: mmu04060
EPDCs 2	EPDCs 1	ngfb	ngfra	0.00268333	0	NGF_NGFR_4	ngfb - ngfra	NGF	Secreted Signaling	KEGG: mmu04060
ECs 3	ECs 1	nampta	insrb	0.00121104	0	NAMPT_INSR_1	nampta - insrb	VISFATIN	Secreted Signaling	PMID: 28490838
EPDCs 2	ECs 1	nampta	insrb	0.00150705	0	NAMPT_INSR_1	nampta - insrb	VISFATIN	Secreted Signaling	PMID: 28490838
Macrophages	ECs 1	nampta	insrb	0.00232439	0	NAMPT_INSR_1	nampta - insrb	VISFATIN	Secreted Signaling	PMID: 28490838
ECs 3	ECs 2	nampta	insrb	0.00105247	0	NAMPT_INSR_1	nampta - insrb	VISFATIN	Secreted Signaling	PMID: 28490838
EPDCs 2	ECs 2	nampta	insrb	0.00130976	0	NAMPT_INSR_1	nampta - insrb	VISFATIN	Secreted Signaling	PMID: 28490838
Macrophages	ECs 2	nampta	insrb	0.00202033	0	NAMPT_INSR_1	nampta - insrb	VISFATIN	Secreted Signaling	PMID: 28490838
ECs 3	ECs 3	nampta	insrb	0.0010621	0	NAMPT_INSR_1	nampta - insrb	VISFATIN	Secreted Signaling	PMID: 28490838
EPDCs 2	ECs 3	nampta	insrb	0.00132175	0	NAMPT_INSR_1	nampta - insrb	VISFATIN	Secreted Signaling	PMID: 28490838
Macrophages	ECs 3	nampta	insrb	0.00203881	0	NAMPT_INSR_1	nampta - insrb	VISFATIN	Secreted Signaling	PMID: 28490838
ECs 3	Coronary ECs	nampta	insrb	0.00347806	0	NAMPT_INSR_1	nampta - insrb	VISFATIN	Secreted Signaling	PMID: 28490838
EPDCs 2	Coronary ECs	nampta	insrb	0.00432578	0	NAMPT_INSR_1	nampta - insrb	VISFATIN	Secreted Signaling	PMID: 28490838
Macrophages	Coronary ECs	nampta	insrb	0.00666166	0	NAMPT_INSR_1	nampta - insrb	VISFATIN	Secreted Signaling	PMID: 28490838
ECs 3	EPDCs 1	nampta	insrb	0.00120681	0	NAMPT_INSR_1	nampta - insrb	VISFATIN	Secreted Signaling	PMID: 28490838
EPDCs 2	EPDCs 1	nampta	insrb	0.00150178	0	NAMPT_INSR_1	nampta - insrb	VISFATIN	Secreted Signaling	PMID: 28490838
Macrophages	EPDCs 1	nampta	insrb	0.00231627	0	NAMPT_INSR_1	nampta - insrb	VISFATIN	Secreted Signaling	PMID: 28490838
ECs 3	EPDCs 2	nampta	insrb	0.00402953	0	NAMPT_INSR_1	nampta - insrb	VISFATIN	Secreted Signaling	PMID: 28490838
EPDCs 2	EPDCs 2	nampta	insrb	0.00501099	0	NAMPT_INSR_1	nampta - insrb	VISFATIN	Secreted Signaling	PMID: 28490838
Macrophages	EPDCs 2	nampta	insrb	0.00771401	0	NAMPT_INSR_1	nampta - insrb	VISFATIN	Secreted Signaling	PMID: 28490838
ECs 3	Mesenchymal	nampta	insrb	0.00116769	0	NAMPT_INSR_1	nampta - insrb	VISFATIN	Secreted Signaling	PMID: 28490838
EPDCs 2	Mesenchymal	nampta	insrb	0.00145312	0	NAMPT_INSR_1	nampta - insrb	VISFATIN	Secreted Signaling	PMID: 28490838
Macrophages	Mesenchymal	nampta	insrb	0.00224128	0	NAMPT_INSR_1	nampta - insrb	VISFATIN	Secreted Signaling	PMID: 28490838
ECs 3	Mural Cells 1	nampta	insrb	0.00148098	0	NAMPT_INSR_1	nampta - insrb	VISFATIN	Secreted Signaling	PMID: 28490838
EPDCs 2	Mural Cells 1	nampta	insrb	0.00184284	0	NAMPT_INSR_1	nampta - insrb	VISFATIN	Secreted Signaling	PMID: 28490838
Macrophages	Mural Cells 1	nampta	insrb	0.00284179	0	NAMPT_INSR_1	nampta - insrb	VISFATIN	Secreted Signaling	PMID: 28490838
ECs 3	Mural Cells 2	nampta	insrb	0.00144243	0	NAMPT_INSR_1	nampta - insrb	VISFATIN	Secreted Signaling	PMID: 28490838
EPDCs 2	Mural Cells 2	nampta	insrb	0.00179489	0	NAMPT_INSR_1	nampta - insrb	VISFATIN	Secreted Signaling	PMID: 28490838
Macrophages	Mural Cells 2	nampta	insrb	0.00276792	0	NAMPT_INSR_1	nampta - insrb	VISFATIN	Secreted Signaling	PMID: 28490838
ECs 3	Macrophages	nampta	insrb	0.000624638	0	NAMPT_INSR_1	nampta - insrb	VISFATIN	Secreted Signaling	PMID: 28490838
EPDCs 2	Macrophages	nampta	insrb	0.000777425	0	NAMPT_INSR_1	nampta - insrb	VISFATIN	Secreted Signaling	PMID: 28490838
Macrophages	Macrophages	nampta	insrb	0.00119954	0	NAMPT_INSR_1	nampta - insrb	VISFATIN	Secreted Signaling	PMID: 28490838
ECs 3	T/NK/B	nampta	insrb	0.00102724	0	NAMPT_INSR_1	nampta - insrb	VISFATIN	Secreted Signaling	PMID: 28490838
EPDCs 2	T/NK/B	nampta	insrb	0.00127838	0	NAMPT_INSR_1	nampta - insrb	VISFATIN	Secreted Signaling	PMID: 28490838
Macrophages	T/NK/B	nampta	insrb	0.00197195	0	NAMPT_INSR_1	nampta - insrb	VISFATIN	Secreted Signaling	PMID: 28490838
ECs 3	ECs 1	nampta	insra	0.00573439	0	NAMPT_INSR_2	nampta - insra	VISFATIN	Secreted Signaling	PMID: 28490838
EPDCs 2	ECs 1	nampta	insra	0.00712811	0	NAMPT_INSR_2	nampta - insra	VISFATIN	Secreted Signaling	PMID: 28490838
Macrophages	ECs 1	nampta	insra	0.0109606	0	NAMPT_INSR_2	nampta - insra	VISFATIN	Secreted Signaling	PMID: 28490838
ECs 3	ECs 2	nampta	insra	0.00117094	0	NAMPT_INSR_2	nampta - insra	VISFATIN	Secreted Signaling	PMID: 28490838
EPDCs 2	ECs 2	nampta	insra	0.00145716	0	NAMPT_INSR_2	nampta - insra	VISFATIN	Secreted Signaling	PMID: 28490838
Macrophages	ECs 2	nampta	insra	0.00224752	0	NAMPT_INSR_2	nampta - insra	VISFATIN	Secreted Signaling	PMID: 28490838
ECs 3	ECs 3	nampta	insra	0.000967757	0	NAMPT_INSR_2	nampta - insra	VISFATIN	Secreted Signaling	PMID: 28490838
EPDCs 2	ECs 3	nampta	insra	0.00120437	0	NAMPT_INSR_2	nampta - insra	VISFATIN	Secreted Signaling	PMID: 28490838
Macrophages	ECs 3	nampta	insra	0.00185787	0	NAMPT_INSR_2	nampta - insra	VISFATIN	Secreted Signaling	PMID: 28490838
ECs 3	Coronary ECs	nampta	insra	0.00120228	0	NAMPT_INSR_2	nampta - insra	VISFATIN	Secreted Signaling	PMID: 28490838
EPDCs 2	Coronary ECs	nampta	insra	0.00149615	0	NAMPT_INSR_2	nampta - insra	VISFATIN	Secreted Signaling	PMID: 28490838
Macrophages	Coronary ECs	nampta	insra	0.0023076	0	NAMPT_INSR_2	nampta - insra	VISFATIN	Secreted Signaling	PMID: 28490838
ECs 3	Mesenchymal	nampta	insra	0.000933879	0	NAMPT_INSR_2	nampta - insra	VISFATIN	Secreted Signaling	PMID: 28490838
EPDCs 2	Mesenchymal	nampta	insra	0.00116222	0	NAMPT_INSR_2	nampta - insra	VISFATIN	Secreted Signaling	PMID: 28490838
Macrophages	Mesenchymal	nampta	insra	0.00179288	0	NAMPT_INSR_2	nampta - insra	VISFATIN	Secreted Signaling	PMID: 28490838
ECs 3	Mural Cells 1	nampta	insra	0.000703347	0	NAMPT_INSR_2	nampta - insra	VISFATIN	Secreted Signaling	PMID: 28490838
EPDCs 2	Mural Cells 1	nampta	insra	0.00087537	0	NAMPT_INSR_2	nampta - insra	VISFATIN	Secreted Signaling	PMID: 28490838
Macrophages	Mural Cells 1	nampta	insra	0.00135059	0	NAMPT_INSR_2	nampta - insra	VISFATIN	Secreted Signaling	PMID: 28490838
ECs 3	T/NK/B	nampta	insra	0.000691784	0	NAMPT_INSR_2	nampta - insra	VISFATIN	Secreted Signaling	PMID: 28490838
EPDCs 2	T/NK/B	nampta	insra	0.000860981	0	NAMPT_INSR_2	nampta - insra	VISFATIN	Secreted Signaling	PMID: 28490838
Macrophages	T/NK/B	nampta	insra	0.0013284	0	NAMPT_INSR_2	nampta - insra	VISFATIN	Secreted Signaling	PMID: 28490838
Coronary ECs	Mural Cells 1	angptl4	cdh11	0.00431777	0	ANGPTL4_CDH11	angptl4 - cdh11	ANGPTL	Secreted Signaling	PMID: 30049845
p-tCMs	Mural Cells 1	angptl4	cdh11	0.00253028	0	ANGPTL4_CDH11	angptl4 - cdh11	ANGPTL	Secreted Signaling	PMID: 30049845
EPDCs 1	Mural Cells 1	angptl4	cdh11	0.00388605	0	ANGPTL4_CDH11	angptl4 - cdh11	ANGPTL	Secreted Signaling	PMID: 30049845
EPDCs 2	Mural Cells 1	angptl4	cdh11	0.0111409	0	ANGPTL4_CDH11	angptl4 - cdh11	ANGPTL	Secreted Signaling	PMID: 30049845
Mesenchymal	Mural Cells 1	angptl4	cdh11	0.00251433	0	ANGPTL4_CDH11	angptl4 - cdh11	ANGPTL	Secreted Signaling	PMID: 30049845
Mural Cells 1	Mural Cells 1	angptl4	cdh11	0.00673001	0	ANGPTL4_CDH11	angptl4 - cdh11	ANGPTL	Secreted Signaling	PMID: 30049845
Mural Cells 2	Mural Cells 1	angptl4	cdh11	0.0142008	0	ANGPTL4_CDH11	angptl4 - cdh11	ANGPTL	Secreted Signaling	PMID: 30049845
Coronary ECs	ECs 1	angptl4	sdc2	0.0145226	0	ANGPTL4_SDC2	angptl4 - sdc2	ANGPTL	Secreted Signaling	PMID: 29017031
p-tCMs	ECs 1	angptl4	sdc2	0.00854673	0	ANGPTL4_SDC2	angptl4 - sdc2	ANGPTL	Secreted Signaling	PMID: 29017031
EPDCs 1	ECs 1	angptl4	sdc2	0.013084	0	ANGPTL4_SDC2	angptl4 - sdc2	ANGPTL	Secreted Signaling	PMID: 29017031
EPDCs 2	ECs 1	angptl4	sdc2	0.0368748	0	ANGPTL4_SDC2	angptl4 - sdc2	ANGPTL	Secreted Signaling	PMID: 29017031
Mesenchymal	ECs 1	angptl4	sdc2	0.0084932	0	ANGPTL4_SDC2	angptl4 - sdc2	ANGPTL	Secreted Signaling	PMID: 29017031
Mural Cells 1	ECs 1	angptl4	sdc2	0.0225072	0	ANGPTL4_SDC2	angptl4 - sdc2	ANGPTL	Secreted Signaling	PMID: 29017031
Mural Cells 2	ECs 1	angptl4	sdc2	0.0466688	0	ANGPTL4_SDC2	angptl4 - sdc2	ANGPTL	Secreted Signaling	PMID: 29017031
Coronary ECs	ECs 2	angptl4	sdc2	0.00478231	0	ANGPTL4_SDC2	angptl4 - sdc2	ANGPTL	Secreted Signaling	PMID: 29017031
p-tCMs	ECs 2	angptl4	sdc2	0.00280304	0	ANGPTL4_SDC2	angptl4 - sdc2	ANGPTL	Secreted Signaling	PMID: 29017031
EPDCs 1	ECs 2	angptl4	sdc2	0.00430434	0	ANGPTL4_SDC2	angptl4 - sdc2	ANGPTL	Secreted Signaling	PMID: 29017031
EPDCs 2	ECs 2	angptl4	sdc2	0.0123305	0	ANGPTL4_SDC2	angptl4 - sdc2	ANGPTL	Secreted Signaling	PMID: 29017031
Mesenchymal	ECs 2	angptl4	sdc2	0.00278538	0	ANGPTL4_SDC2	angptl4 - sdc2	ANGPTL	Secreted Signaling	PMID: 29017031
Mural Cells 1	ECs 2	angptl4	sdc2	0.00745213	0	ANGPTL4_SDC2	angptl4 - sdc2	ANGPTL	Secreted Signaling	PMID: 29017031
Mural Cells 2	ECs 2	angptl4	sdc2	0.0157118	0	ANGPTL4_SDC2	angptl4 - sdc2	ANGPTL	Secreted Signaling	PMID: 29017031
Coronary ECs	ECs 3	angptl4	sdc2	0.0209054	0	ANGPTL4_SDC2	angptl4 - sdc2	ANGPTL	Secreted Signaling	PMID: 29017031
p-tCMs	ECs 3	angptl4	sdc2	0.012336	0	ANGPTL4_SDC2	angptl4 - sdc2	ANGPTL	Secreted Signaling	PMID: 29017031
EPDCs 1	ECs 3	angptl4	sdc2	0.0188466	0	ANGPTL4_SDC2	angptl4 - sdc2	ANGPTL	Secreted Signaling	PMID: 29017031
EPDCs 2	ECs 3	angptl4	sdc2	0.0525576	0	ANGPTL4_SDC2	angptl4 - sdc2	ANGPTL	Secreted Signaling	PMID: 29017031
Mesenchymal	ECs 3	angptl4	sdc2	0.012259	0	ANGPTL4_SDC2	angptl4 - sdc2	ANGPTL	Secreted Signaling	PMID: 29017031
Mural Cells 1	ECs 3	angptl4	sdc2	0.0322843	0	ANGPTL4_SDC2	angptl4 - sdc2	ANGPTL	Secreted Signaling	PMID: 29017031
Mural Cells 2	ECs 3	angptl4	sdc2	0.0662306	0	ANGPTL4_SDC2	angptl4 - sdc2	ANGPTL	Secreted Signaling	PMID: 29017031
Coronary ECs	Coronary ECs	angptl4	sdc2	0.00460911	0	ANGPTL4_SDC2	angptl4 - sdc2	ANGPTL	Secreted Signaling	PMID: 29017031
p-tCMs	Coronary ECs	angptl4	sdc2	0.00270133	0	ANGPTL4_SDC2	angptl4 - sdc2	ANGPTL	Secreted Signaling	PMID: 29017031
EPDCs 1	Coronary ECs	angptl4	sdc2	0.00414838	0	ANGPTL4_SDC2	angptl4 - sdc2	ANGPTL	Secreted Signaling	PMID: 29017031
EPDCs 2	Coronary ECs	angptl4	sdc2	0.0118872	0	ANGPTL4_SDC2	angptl4 - sdc2	ANGPTL	Secreted Signaling	PMID: 29017031
Mesenchymal	Coronary ECs	angptl4	sdc2	0.00268431	0	ANGPTL4_SDC2	angptl4 - sdc2	ANGPTL	Secreted Signaling	PMID: 29017031
Mural Cells 1	Coronary ECs	angptl4	sdc2	0.00718294	0	ANGPTL4_SDC2	angptl4 - sdc2	ANGPTL	Secreted Signaling	PMID: 29017031
Mural Cells 2	Coronary ECs	angptl4	sdc2	0.0151488	0	ANGPTL4_SDC2	angptl4 - sdc2	ANGPTL	Secreted Signaling	PMID: 29017031
Coronary ECs	p-tCMs	angptl4	sdc2	0.00233784	0	ANGPTL4_SDC2	angptl4 - sdc2	ANGPTL	Secreted Signaling	PMID: 29017031
p-tCMs	p-tCMs	angptl4	sdc2	0.00136888	0	ANGPTL4_SDC2	angptl4 - sdc2	ANGPTL	Secreted Signaling	PMID: 29017031
EPDCs 1	p-tCMs	angptl4	sdc2	0.00210367	0	ANGPTL4_SDC2	angptl4 - sdc2	ANGPTL	Secreted Signaling	PMID: 29017031
EPDCs 2	p-tCMs	angptl4	sdc2	0.00605122	0	ANGPTL4_SDC2	angptl4 - sdc2	ANGPTL	Secreted Signaling	PMID: 29017031
Mesenchymal	p-tCMs	angptl4	sdc2	0.00136024	0	ANGPTL4_SDC2	angptl4 - sdc2	ANGPTL	Secreted Signaling	PMID: 29017031
Mural Cells 1	p-tCMs	angptl4	sdc2	0.00364798	0	ANGPTL4_SDC2	angptl4 - sdc2	ANGPTL	Secreted Signaling	PMID: 29017031
Mural Cells 2	p-tCMs	angptl4	sdc2	0.0077241	0	ANGPTL4_SDC2	angptl4 - sdc2	ANGPTL	Secreted Signaling	PMID: 29017031
Coronary ECs	EPDCs 1	angptl4	sdc2	0.0176791	0	ANGPTL4_SDC2	angptl4 - sdc2	ANGPTL	Secreted Signaling	PMID: 29017031
p-tCMs	EPDCs 1	angptl4	sdc2	0.0104181	0	ANGPTL4_SDC2	angptl4 - sdc2	ANGPTL	Secreted Signaling	PMID: 29017031
EPDCs 1	EPDCs 1	angptl4	sdc2	0.0159328	0	ANGPTL4_SDC2	angptl4 - sdc2	ANGPTL	Secreted Signaling	PMID: 29017031
EPDCs 2	EPDCs 1	angptl4	sdc2	0.0446692	0	ANGPTL4_SDC2	angptl4 - sdc2	ANGPTL	Secreted Signaling	PMID: 29017031
Mesenchymal	EPDCs 1	angptl4	sdc2	0.0103529	0	ANGPTL4_SDC2	angptl4 - sdc2	ANGPTL	Secreted Signaling	PMID: 29017031
Mural Cells 1	EPDCs 1	angptl4	sdc2	0.0273509	0	ANGPTL4_SDC2	angptl4 - sdc2	ANGPTL	Secreted Signaling	PMID: 29017031
Mural Cells 2	EPDCs 1	angptl4	sdc2	0.0564122	0	ANGPTL4_SDC2	angptl4 - sdc2	ANGPTL	Secreted Signaling	PMID: 29017031
Coronary ECs	EPDCs 2	angptl4	sdc2	0.0075631	0	ANGPTL4_SDC2	angptl4 - sdc2	ANGPTL	Secreted Signaling	PMID: 29017031
p-tCMs	EPDCs 2	angptl4	sdc2	0.00443807	0	ANGPTL4_SDC2	angptl4 - sdc2	ANGPTL	Secreted Signaling	PMID: 29017031
EPDCs 1	EPDCs 2	angptl4	sdc2	0.00680911	0	ANGPTL4_SDC2	angptl4 - sdc2	ANGPTL	Secreted Signaling	PMID: 29017031
EPDCs 2	EPDCs 2	angptl4	sdc2	0.0194147	0	ANGPTL4_SDC2	angptl4 - sdc2	ANGPTL	Secreted Signaling	PMID: 29017031
Mesenchymal	EPDCs 2	angptl4	sdc2	0.00441016	0	ANGPTL4_SDC2	angptl4 - sdc2	ANGPTL	Secreted Signaling	PMID: 29017031
Mural Cells 1	EPDCs 2	angptl4	sdc2	0.011767	0	ANGPTL4_SDC2	angptl4 - sdc2	ANGPTL	Secreted Signaling	PMID: 29017031
Mural Cells 2	EPDCs 2	angptl4	sdc2	0.0246902	0	ANGPTL4_SDC2	angptl4 - sdc2	ANGPTL	Secreted Signaling	PMID: 29017031
Coronary ECs	Mesenchymal	angptl4	sdc2	0.0233105	0	ANGPTL4_SDC2	angptl4 - sdc2	ANGPTL	Secreted Signaling	PMID: 29017031
p-tCMs	Mesenchymal	angptl4	sdc2	0.013769	0	ANGPTL4_SDC2	angptl4 - sdc2	ANGPTL	Secreted Signaling	PMID: 29017031
EPDCs 1	Mesenchymal	angptl4	sdc2	0.0210199	0	ANGPTL4_SDC2	angptl4 - sdc2	ANGPTL	Secreted Signaling	PMID: 29017031
EPDCs 2	Mesenchymal	angptl4	sdc2	0.0583871	0	ANGPTL4_SDC2	angptl4 - sdc2	ANGPTL	Secreted Signaling	PMID: 29017031
Mesenchymal	Mesenchymal	angptl4	sdc2	0.0136833	0	ANGPTL4_SDC2	angptl4 - sdc2	ANGPTL	Secreted Signaling	PMID: 29017031
Mural Cells 1	Mesenchymal	angptl4	sdc2	0.0359505	0	ANGPTL4_SDC2	angptl4 - sdc2	ANGPTL	Secreted Signaling	PMID: 29017031
Mural Cells 2	Mesenchymal	angptl4	sdc2	0.073459	0	ANGPTL4_SDC2	angptl4 - sdc2	ANGPTL	Secreted Signaling	PMID: 29017031
Coronary ECs	Mural Cells 1	angptl4	sdc2	0.0257925	0	ANGPTL4_SDC2	angptl4 - sdc2	ANGPTL	Secreted Signaling	PMID: 29017031
p-tCMs	Mural Cells 1	angptl4	sdc2	0.015251	0	ANGPTL4_SDC2	angptl4 - sdc2	ANGPTL	Secreted Signaling	PMID: 29017031
EPDCs 1	Mural Cells 1	angptl4	sdc2	0.0232638	0	ANGPTL4_SDC2	angptl4 - sdc2	ANGPTL	Secreted Signaling	PMID: 29017031
EPDCs 2	Mural Cells 1	angptl4	sdc2	0.0643577	0	ANGPTL4_SDC2	angptl4 - sdc2	ANGPTL	Secreted Signaling	PMID: 29017031
Mesenchymal	Mural Cells 1	angptl4	sdc2	0.0151561	0	ANGPTL4_SDC2	angptl4 - sdc2	ANGPTL	Secreted Signaling	PMID: 29017031
Mural Cells 1	Mural Cells 1	angptl4	sdc2	0.0397235	0	ANGPTL4_SDC2	angptl4 - sdc2	ANGPTL	Secreted Signaling	PMID: 29017031
Mural Cells 2	Mural Cells 1	angptl4	sdc2	0.0808386	0	ANGPTL4_SDC2	angptl4 - sdc2	ANGPTL	Secreted Signaling	PMID: 29017031
Coronary ECs	Mural Cells 2	angptl4	sdc2	0.01389	0	ANGPTL4_SDC2	angptl4 - sdc2	ANGPTL	Secreted Signaling	PMID: 29017031
p-tCMs	Mural Cells 2	angptl4	sdc2	0.00817223	0	ANGPTL4_SDC2	angptl4 - sdc2	ANGPTL	Secreted Signaling	PMID: 29017031
EPDCs 1	Mural Cells 2	angptl4	sdc2	0.0125132	0	ANGPTL4_SDC2	angptl4 - sdc2	ANGPTL	Secreted Signaling	PMID: 29017031
EPDCs 2	Mural Cells 2	angptl4	sdc2	0.0353032	0	ANGPTL4_SDC2	angptl4 - sdc2	ANGPTL	Secreted Signaling	PMID: 29017031
Mesenchymal	Mural Cells 2	angptl4	sdc2	0.00812103	0	ANGPTL4_SDC2	angptl4 - sdc2	ANGPTL	Secreted Signaling	PMID: 29017031
Mural Cells 1	Mural Cells 2	angptl4	sdc2	0.0215343	0	ANGPTL4_SDC2	angptl4 - sdc2	ANGPTL	Secreted Signaling	PMID: 29017031
Mural Cells 2	Mural Cells 2	angptl4	sdc2	0.0446992	0	ANGPTL4_SDC2	angptl4 - sdc2	ANGPTL	Secreted Signaling	PMID: 29017031
Coronary ECs	Macrophages	angptl4	sdc2	0.00325364	0	ANGPTL4_SDC2	angptl4 - sdc2	ANGPTL	Secreted Signaling	PMID: 29017031
p-tCMs	Macrophages	angptl4	sdc2	0.00190583	0	ANGPTL4_SDC2	angptl4 - sdc2	ANGPTL	Secreted Signaling	PMID: 29017031
EPDCs 1	Macrophages	angptl4	sdc2	0.002928	0	ANGPTL4_SDC2	angptl4 - sdc2	ANGPTL	Secreted Signaling	PMID: 29017031
EPDCs 2	Macrophages	angptl4	sdc2	0.0084094	0	ANGPTL4_SDC2	angptl4 - sdc2	ANGPTL	Secreted Signaling	PMID: 29017031
Mesenchymal	Macrophages	angptl4	sdc2	0.00189382	0	ANGPTL4_SDC2	angptl4 - sdc2	ANGPTL	Secreted Signaling	PMID: 29017031
Mural Cells 1	Macrophages	angptl4	sdc2	0.0050744	0	ANGPTL4_SDC2	angptl4 - sdc2	ANGPTL	Secreted Signaling	PMID: 29017031
Mural Cells 2	Macrophages	angptl4	sdc2	0.0107272	0	ANGPTL4_SDC2	angptl4 - sdc2	ANGPTL	Secreted Signaling	PMID: 29017031
Coronary ECs	T/NK/B	angptl4	sdc2	0.00407486	0	ANGPTL4_SDC2	angptl4 - sdc2	ANGPTL	Secreted Signaling	PMID: 29017031
p-tCMs	T/NK/B	angptl4	sdc2	0.00238769	0	ANGPTL4_SDC2	angptl4 - sdc2	ANGPTL	Secreted Signaling	PMID: 29017031
EPDCs 1	T/NK/B	angptl4	sdc2	0.00366734	0	ANGPTL4_SDC2	angptl4 - sdc2	ANGPTL	Secreted Signaling	PMID: 29017031
EPDCs 2	T/NK/B	angptl4	sdc2	0.0105182	0	ANGPTL4_SDC2	angptl4 - sdc2	ANGPTL	Secreted Signaling	PMID: 29017031
Mesenchymal	T/NK/B	angptl4	sdc2	0.00237264	0	ANGPTL4_SDC2	angptl4 - sdc2	ANGPTL	Secreted Signaling	PMID: 29017031
Mural Cells 1	T/NK/B	angptl4	sdc2	0.00635226	0	ANGPTL4_SDC2	angptl4 - sdc2	ANGPTL	Secreted Signaling	PMID: 29017031
Mural Cells 2	T/NK/B	angptl4	sdc2	0.0134094	0	ANGPTL4_SDC2	angptl4 - sdc2	ANGPTL	Secreted Signaling	PMID: 29017031
Coronary ECs	ECs 1	angptl4	sdc4	0.0176442	0	ANGPTL4_SDC4	angptl4 - sdc4	ANGPTL	Secreted Signaling	PMID: 29017031
p-tCMs	ECs 1	angptl4	sdc4	0.0103973	0	ANGPTL4_SDC4	angptl4 - sdc4	ANGPTL	Secreted Signaling	PMID: 29017031
EPDCs 1	ECs 1	angptl4	sdc4	0.0159013	0	ANGPTL4_SDC4	angptl4 - sdc4	ANGPTL	Secreted Signaling	PMID: 29017031
EPDCs 2	ECs 1	angptl4	sdc4	0.0445834	0	ANGPTL4_SDC4	angptl4 - sdc4	ANGPTL	Secreted Signaling	PMID: 29017031
Mesenchymal	ECs 1	angptl4	sdc4	0.0103323	0	ANGPTL4_SDC4	angptl4 - sdc4	ANGPTL	Secreted Signaling	PMID: 29017031
Mural Cells 1	ECs 1	angptl4	sdc4	0.0272974	0	ANGPTL4_SDC4	angptl4 - sdc4	ANGPTL	Secreted Signaling	PMID: 29017031
Mural Cells 2	ECs 1	angptl4	sdc4	0.0563052	0	ANGPTL4_SDC4	angptl4 - sdc4	ANGPTL	Secreted Signaling	PMID: 29017031
Coronary ECs	ECs 2	angptl4	sdc4	0.0267242	0	ANGPTL4_SDC4	angptl4 - sdc4	ANGPTL	Secreted Signaling	PMID: 29017031
p-tCMs	ECs 2	angptl4	sdc4	0.015808	0	ANGPTL4_SDC4	angptl4 - sdc4	ANGPTL	Secreted Signaling	PMID: 29017031
EPDCs 1	ECs 2	angptl4	sdc4	0.0241064	0	ANGPTL4_SDC4	angptl4 - sdc4	ANGPTL	Secreted Signaling	PMID: 29017031
EPDCs 2	ECs 2	angptl4	sdc4	0.0665872	0	ANGPTL4_SDC4	angptl4 - sdc4	ANGPTL	Secreted Signaling	PMID: 29017031
Mesenchymal	ECs 2	angptl4	sdc4	0.0157097	0	ANGPTL4_SDC4	angptl4 - sdc4	ANGPTL	Secreted Signaling	PMID: 29017031
Mural Cells 1	ECs 2	angptl4	sdc4	0.0411372	0	ANGPTL4_SDC4	angptl4 - sdc4	ANGPTL	Secreted Signaling	PMID: 29017031
Mural Cells 2	ECs 2	angptl4	sdc4	0.083588	0	ANGPTL4_SDC4	angptl4 - sdc4	ANGPTL	Secreted Signaling	PMID: 29017031
Coronary ECs	ECs 3	angptl4	sdc4	0.0276675	0	ANGPTL4_SDC4	angptl4 - sdc4	ANGPTL	Secreted Signaling	PMID: 29017031
p-tCMs	ECs 3	angptl4	sdc4	0.0163725	0	ANGPTL4_SDC4	angptl4 - sdc4	ANGPTL	Secreted Signaling	PMID: 29017031
EPDCs 1	ECs 3	angptl4	sdc4	0.0249597	0	ANGPTL4_SDC4	angptl4 - sdc4	ANGPTL	Secreted Signaling	PMID: 29017031
EPDCs 2	ECs 3	angptl4	sdc4	0.0688381	0	ANGPTL4_SDC4	angptl4 - sdc4	ANGPTL	Secreted Signaling	PMID: 29017031
Mesenchymal	ECs 3	angptl4	sdc4	0.0162708	0	ANGPTL4_SDC4	angptl4 - sdc4	ANGPTL	Secreted Signaling	PMID: 29017031
Mural Cells 1	ECs 3	angptl4	sdc4	0.042567	0	ANGPTL4_SDC4	angptl4 - sdc4	ANGPTL	Secreted Signaling	PMID: 29017031
Mural Cells 2	ECs 3	angptl4	sdc4	0.0863604	0	ANGPTL4_SDC4	angptl4 - sdc4	ANGPTL	Secreted Signaling	PMID: 29017031
Coronary ECs	Coronary ECs	angptl4	sdc4	0.0324874	0	ANGPTL4_SDC4	angptl4 - sdc4	ANGPTL	Secreted Signaling	PMID: 29017031
p-tCMs	Coronary ECs	angptl4	sdc4	0.0192637	0	ANGPTL4_SDC4	angptl4 - sdc4	ANGPTL	Secreted Signaling	PMID: 29017031
EPDCs 1	Coronary ECs	angptl4	sdc4	0.029322	0	ANGPTL4_SDC4	angptl4 - sdc4	ANGPTL	Secreted Signaling	PMID: 29017031
EPDCs 2	Coronary ECs	angptl4	sdc4	0.0802383	0	ANGPTL4_SDC4	angptl4 - sdc4	ANGPTL	Secreted Signaling	PMID: 29017031
Mesenchymal	Coronary ECs	angptl4	sdc4	0.0191443	0	ANGPTL4_SDC4	angptl4 - sdc4	ANGPTL	Secreted Signaling	PMID: 29017031
Mural Cells 1	Coronary ECs	angptl4	sdc4	0.0498494	0	ANGPTL4_SDC4	angptl4 - sdc4	ANGPTL	Secreted Signaling	PMID: 29017031
Mural Cells 2	Coronary ECs	angptl4	sdc4	0.10035	0	ANGPTL4_SDC4	angptl4 - sdc4	ANGPTL	Secreted Signaling	PMID: 29017031
Coronary ECs	p-tCMs	angptl4	sdc4	0.00387502	0	ANGPTL4_SDC4	angptl4 - sdc4	ANGPTL	Secreted Signaling	PMID: 29017031
p-tCMs	p-tCMs	angptl4	sdc4	0.0022704	0	ANGPTL4_SDC4	angptl4 - sdc4	ANGPTL	Secreted Signaling	PMID: 29017031
EPDCs 1	p-tCMs	angptl4	sdc4	0.00348742	0	ANGPTL4_SDC4	angptl4 - sdc4	ANGPTL	Secreted Signaling	PMID: 29017031
EPDCs 2	p-tCMs	angptl4	sdc4	0.0100056	0	ANGPTL4_SDC4	angptl4 - sdc4	ANGPTL	Secreted Signaling	PMID: 29017031
Mesenchymal	p-tCMs	angptl4	sdc4	0.00225609	0	ANGPTL4_SDC4	angptl4 - sdc4	ANGPTL	Secreted Signaling	PMID: 29017031
Mural Cells 1	p-tCMs	angptl4	sdc4	0.0060414	0	ANGPTL4_SDC4	angptl4 - sdc4	ANGPTL	Secreted Signaling	PMID: 29017031
Mural Cells 2	p-tCMs	angptl4	sdc4	0.0127576	0	ANGPTL4_SDC4	angptl4 - sdc4	ANGPTL	Secreted Signaling	PMID: 29017031
Coronary ECs	EPDCs 1	angptl4	sdc4	0.0399391	0	ANGPTL4_SDC4	angptl4 - sdc4	ANGPTL	Secreted Signaling	PMID: 29017031
p-tCMs	EPDCs 1	angptl4	sdc4	0.0237567	0	ANGPTL4_SDC4	angptl4 - sdc4	ANGPTL	Secreted Signaling	PMID: 29017031
EPDCs 1	EPDCs 1	angptl4	sdc4	0.0360747	0	ANGPTL4_SDC4	angptl4 - sdc4	ANGPTL	Secreted Signaling	PMID: 29017031
EPDCs 2	EPDCs 1	angptl4	sdc4	0.0975385	0	ANGPTL4_SDC4	angptl4 - sdc4	ANGPTL	Secreted Signaling	PMID: 29017031
Mesenchymal	EPDCs 1	angptl4	sdc4	0.0236102	0	ANGPTL4_SDC4	angptl4 - sdc4	ANGPTL	Secreted Signaling	PMID: 29017031
Mural Cells 1	EPDCs 1	angptl4	sdc4	0.0610322	0	ANGPTL4_SDC4	angptl4 - sdc4	ANGPTL	Secreted Signaling	PMID: 29017031
Mural Cells 2	EPDCs 1	angptl4	sdc4	0.121414	0	ANGPTL4_SDC4	angptl4 - sdc4	ANGPTL	Secreted Signaling	PMID: 29017031
Coronary ECs	EPDCs 2	angptl4	sdc4	0.0486828	0	ANGPTL4_SDC4	angptl4 - sdc4	ANGPTL	Secreted Signaling	PMID: 29017031
p-tCMs	EPDCs 2	angptl4	sdc4	0.0290649	0	ANGPTL4_SDC4	angptl4 - sdc4	ANGPTL	Secreted Signaling	PMID: 29017031
EPDCs 1	EPDCs 2	angptl4	sdc4	0.0440112	0	ANGPTL4_SDC4	angptl4 - sdc4	ANGPTL	Secreted Signaling	PMID: 29017031
EPDCs 2	EPDCs 2	angptl4	sdc4	0.117351	0	ANGPTL4_SDC4	angptl4 - sdc4	ANGPTL	Secreted Signaling	PMID: 29017031
Mesenchymal	EPDCs 2	angptl4	sdc4	0.0288866	0	ANGPTL4_SDC4	angptl4 - sdc4	ANGPTL	Secreted Signaling	PMID: 29017031
Mural Cells 1	EPDCs 2	angptl4	sdc4	0.0740376	0	ANGPTL4_SDC4	angptl4 - sdc4	ANGPTL	Secreted Signaling	PMID: 29017031
Mural Cells 2	EPDCs 2	angptl4	sdc4	0.145295	0	ANGPTL4_SDC4	angptl4 - sdc4	ANGPTL	Secreted Signaling	PMID: 29017031
Coronary ECs	Mesenchymal	angptl4	sdc4	0.0416199	0	ANGPTL4_SDC4	angptl4 - sdc4	ANGPTL	Secreted Signaling	PMID: 29017031
p-tCMs	Mesenchymal	angptl4	sdc4	0.0247741	0	ANGPTL4_SDC4	angptl4 - sdc4	ANGPTL	Secreted Signaling	PMID: 29017031
EPDCs 1	Mesenchymal	angptl4	sdc4	0.0375993	0	ANGPTL4_SDC4	angptl4 - sdc4	ANGPTL	Secreted Signaling	PMID: 29017031
EPDCs 2	Mesenchymal	angptl4	sdc4	0.101387	0	ANGPTL4_SDC4	angptl4 - sdc4	ANGPTL	Secreted Signaling	PMID: 29017031
Mesenchymal	Mesenchymal	angptl4	sdc4	0.0246215	0	ANGPTL4_SDC4	angptl4 - sdc4	ANGPTL	Secreted Signaling	PMID: 29017031
Mural Cells 1	Mesenchymal	angptl4	sdc4	0.063542	0	ANGPTL4_SDC4	angptl4 - sdc4	ANGPTL	Secreted Signaling	PMID: 29017031
Mural Cells 2	Mesenchymal	angptl4	sdc4	0.126073	0	ANGPTL4_SDC4	angptl4 - sdc4	ANGPTL	Secreted Signaling	PMID: 29017031
Coronary ECs	Mural Cells 1	angptl4	sdc4	0.0434541	0	ANGPTL4_SDC4	angptl4 - sdc4	ANGPTL	Secreted Signaling	PMID: 29017031
p-tCMs	Mural Cells 1	angptl4	sdc4	0.0258859	0	ANGPTL4_SDC4	angptl4 - sdc4	ANGPTL	Secreted Signaling	PMID: 29017031
EPDCs 1	Mural Cells 1	angptl4	sdc4	0.0392636	0	ANGPTL4_SDC4	angptl4 - sdc4	ANGPTL	Secreted Signaling	PMID: 29017031
EPDCs 2	Mural Cells 1	angptl4	sdc4	0.105565	0	ANGPTL4_SDC4	angptl4 - sdc4	ANGPTL	Secreted Signaling	PMID: 29017031
Mesenchymal	Mural Cells 1	angptl4	sdc4	0.0257266	0	ANGPTL4_SDC4	angptl4 - sdc4	ANGPTL	Secreted Signaling	PMID: 29017031
Mural Cells 1	Mural Cells 1	angptl4	sdc4	0.0662755	0	ANGPTL4_SDC4	angptl4 - sdc4	ANGPTL	Secreted Signaling	PMID: 29017031
Mural Cells 2	Mural Cells 1	angptl4	sdc4	0.13112	0	ANGPTL4_SDC4	angptl4 - sdc4	ANGPTL	Secreted Signaling	PMID: 29017031
Coronary ECs	Mural Cells 2	angptl4	sdc4	0.0373824	0	ANGPTL4_SDC4	angptl4 - sdc4	ANGPTL	Secreted Signaling	PMID: 29017031
p-tCMs	Mural Cells 2	angptl4	sdc4	0.022212	0	ANGPTL4_SDC4	angptl4 - sdc4	ANGPTL	Secreted Signaling	PMID: 29017031
EPDCs 1	Mural Cells 2	angptl4	sdc4	0.0337568	0	ANGPTL4_SDC4	angptl4 - sdc4	ANGPTL	Secreted Signaling	PMID: 29017031
EPDCs 2	Mural Cells 2	angptl4	sdc4	0.0916467	0	ANGPTL4_SDC4	angptl4 - sdc4	ANGPTL	Secreted Signaling	PMID: 29017031
Mesenchymal	Mural Cells 2	angptl4	sdc4	0.0220748	0	ANGPTL4_SDC4	angptl4 - sdc4	ANGPTL	Secreted Signaling	PMID: 29017031
Mural Cells 1	Mural Cells 2	angptl4	sdc4	0.0572058	0	ANGPTL4_SDC4	angptl4 - sdc4	ANGPTL	Secreted Signaling	PMID: 29017031
Mural Cells 2	Mural Cells 2	angptl4	sdc4	0.114262	0	ANGPTL4_SDC4	angptl4 - sdc4	ANGPTL	Secreted Signaling	PMID: 29017031
Coronary ECs	Macrophages	angptl4	sdc4	0.0280969	0	ANGPTL4_SDC4	angptl4 - sdc4	ANGPTL	Secreted Signaling	PMID: 29017031
p-tCMs	Macrophages	angptl4	sdc4	0.0166296	0	ANGPTL4_SDC4	angptl4 - sdc4	ANGPTL	Secreted Signaling	PMID: 29017031
EPDCs 1	Macrophages	angptl4	sdc4	0.0253481	0	ANGPTL4_SDC4	angptl4 - sdc4	ANGPTL	Secreted Signaling	PMID: 29017031
EPDCs 2	Macrophages	angptl4	sdc4	0.0698605	0	ANGPTL4_SDC4	angptl4 - sdc4	ANGPTL	Secreted Signaling	PMID: 29017031
Mesenchymal	Macrophages	angptl4	sdc4	0.0165263	0	ANGPTL4_SDC4	angptl4 - sdc4	ANGPTL	Secreted Signaling	PMID: 29017031
Mural Cells 1	Macrophages	angptl4	sdc4	0.0432173	0	ANGPTL4_SDC4	angptl4 - sdc4	ANGPTL	Secreted Signaling	PMID: 29017031
Mural Cells 2	Macrophages	angptl4	sdc4	0.0876186	0	ANGPTL4_SDC4	angptl4 - sdc4	ANGPTL	Secreted Signaling	PMID: 29017031
Coronary ECs	T/NK/B	angptl4	sdc4	0.00539836	0	ANGPTL4_SDC4	angptl4 - sdc4	ANGPTL	Secreted Signaling	PMID: 29017031
p-tCMs	T/NK/B	angptl4	sdc4	0.00316493	0	ANGPTL4_SDC4	angptl4 - sdc4	ANGPTL	Secreted Signaling	PMID: 29017031
EPDCs 1	T/NK/B	angptl4	sdc4	0.00485912	0	ANGPTL4_SDC4	angptl4 - sdc4	ANGPTL	Secreted Signaling	PMID: 29017031
EPDCs 2	T/NK/B	angptl4	sdc4	0.0139053	0	ANGPTL4_SDC4	angptl4 - sdc4	ANGPTL	Secreted Signaling	PMID: 29017031
Mesenchymal	T/NK/B	angptl4	sdc4	0.00314501	0	ANGPTL4_SDC4	angptl4 - sdc4	ANGPTL	Secreted Signaling	PMID: 29017031
Mural Cells 1	T/NK/B	angptl4	sdc4	0.00840919	0	ANGPTL4_SDC4	angptl4 - sdc4	ANGPTL	Secreted Signaling	PMID: 29017031
Mural Cells 2	T/NK/B	angptl4	sdc4	0.0177107	0	ANGPTL4_SDC4	angptl4 - sdc4	ANGPTL	Secreted Signaling	PMID: 29017031
p-tCMs	ECs 1	angpt1	tek	0.00255435	0	ANGPT1_TEK	angpt1 - tek	ANGPT	Secreted Signaling	PMID: 20651738
Mesenchymal	ECs 1	angpt1	tek	0.00354451	0	ANGPT1_TEK	angpt1 - tek	ANGPT	Secreted Signaling	PMID: 20651738
Mural Cells 1	ECs 1	angpt1	tek	0.00399036	0	ANGPT1_TEK	angpt1 - tek	ANGPT	Secreted Signaling	PMID: 20651738
Mural Cells 2	ECs 1	angpt1	tek	0.00437239	0	ANGPT1_TEK	angpt1 - tek	ANGPT	Secreted Signaling	PMID: 20651738
p-tCMs	ECs 3	angpt1	tek	0.00131329	0	ANGPT1_TEK	angpt1 - tek	ANGPT	Secreted Signaling	PMID: 20651738
Mesenchymal	ECs 3	angpt1	tek	0.00182325	0	ANGPT1_TEK	angpt1 - tek	ANGPT	Secreted Signaling	PMID: 20651738
Mural Cells 1	ECs 3	angpt1	tek	0.00205303	0	ANGPT1_TEK	angpt1 - tek	ANGPT	Secreted Signaling	PMID: 20651738
Mural Cells 2	ECs 3	angpt1	tek	0.00225001	0	ANGPT1_TEK	angpt1 - tek	ANGPT	Secreted Signaling	PMID: 20651738
p-tCMs	Coronary ECs	angpt1	tek	0.00125198	0	ANGPT1_TEK	angpt1 - tek	ANGPT	Secreted Signaling	PMID: 20651738
Mesenchymal	Coronary ECs	angpt1	tek	0.00173817	0	ANGPT1_TEK	angpt1 - tek	ANGPT	Secreted Signaling	PMID: 20651738
Mural Cells 1	Coronary ECs	angpt1	tek	0.00195726	0	ANGPT1_TEK	angpt1 - tek	ANGPT	Secreted Signaling	PMID: 20651738
Mural Cells 2	Coronary ECs	angpt1	tek	0.00214506	0	ANGPT1_TEK	angpt1 - tek	ANGPT	Secreted Signaling	PMID: 20651738
Coronary ECs	ECs 1	angpt2a	tek	0.00198731	0	ANGPT2_TEK	angpt2a - tek	ANGPT	Secreted Signaling	PMID: 20651738
Coronary ECs	ECs 3	angpt2a	tek	0.00102147	0	ANGPT2_TEK	angpt2a - tek	ANGPT	Secreted Signaling	PMID: 20651738
Coronary ECs	Coronary ECs	angpt2a	tek	0.000973773	0	ANGPT2_TEK	angpt2a - tek	ANGPT	Secreted Signaling	PMID: 20651738
EPDCs 2	ECs 1	mdkb	sdc2	0.00644852	0	MDK_SDC2_1	mdkb - sdc2	MK	Secreted Signaling	PMID: 28356350
EPDCs 2	ECs 2	mdkb	sdc2	0.0021119	0	MDK_SDC2_1	mdkb - sdc2	MK	Secreted Signaling	PMID: 28356350
EPDCs 2	ECs 3	mdkb	sdc2	0.00931625	0	MDK_SDC2_1	mdkb - sdc2	MK	Secreted Signaling	PMID: 28356350
EPDCs 2	Coronary ECs	mdkb	sdc2	0.00203521	0	MDK_SDC2_1	mdkb - sdc2	MK	Secreted Signaling	PMID: 28356350
EPDCs 2	p-tCMs	mdkb	sdc2	0.00103099	0	MDK_SDC2_1	mdkb - sdc2	MK	Secreted Signaling	PMID: 28356350
EPDCs 2	EPDCs 1	mdkb	sdc2	0.0078641	0	MDK_SDC2_1	mdkb - sdc2	MK	Secreted Signaling	PMID: 28356350
EPDCs 2	EPDCs 2	mdkb	sdc2	0.00334513	0	MDK_SDC2_1	mdkb - sdc2	MK	Secreted Signaling	PMID: 28356350
EPDCs 2	Mesenchymal	mdkb	sdc2	0.0104022	0	MDK_SDC2_1	mdkb - sdc2	MK	Secreted Signaling	PMID: 28356350
EPDCs 2	Mural Cells 1	mdkb	sdc2	0.011526	0	MDK_SDC2_1	mdkb - sdc2	MK	Secreted Signaling	PMID: 28356350
EPDCs 2	Mural Cells 2	mdkb	sdc2	0.0061654	0	MDK_SDC2_1	mdkb - sdc2	MK	Secreted Signaling	PMID: 28356350
EPDCs 2	Macrophages	mdkb	sdc2	0.00143559	0	MDK_SDC2_1	mdkb - sdc2	MK	Secreted Signaling	PMID: 28356350
EPDCs 2	T/NK/B	mdkb	sdc2	0.00179877	0	MDK_SDC2_1	mdkb - sdc2	MK	Secreted Signaling	PMID: 28356350
ECs 1	ECs 1	mdka	sdc2	0.0133811	0	MDK_SDC2_2	mdka - sdc2	MK	Secreted Signaling	PMID: 28356350
ECs 2	ECs 1	mdka	sdc2	0.0134614	0	MDK_SDC2_2	mdka - sdc2	MK	Secreted Signaling	PMID: 28356350
ECs 3	ECs 1	mdka	sdc2	0.0346415	0	MDK_SDC2_2	mdka - sdc2	MK	Secreted Signaling	PMID: 28356350
EPDCs 1	ECs 1	mdka	sdc2	0.0492333	0	MDK_SDC2_2	mdka - sdc2	MK	Secreted Signaling	PMID: 28356350
EPDCs 2	ECs 1	mdka	sdc2	0.0307727	0	MDK_SDC2_2	mdka - sdc2	MK	Secreted Signaling	PMID: 28356350
Mesenchymal	ECs 1	mdka	sdc2	0.0163709	0	MDK_SDC2_2	mdka - sdc2	MK	Secreted Signaling	PMID: 28356350
Mural Cells 1	ECs 1	mdka	sdc2	0.0142947	0	MDK_SDC2_2	mdka - sdc2	MK	Secreted Signaling	PMID: 28356350
Mural Cells 2	ECs 1	mdka	sdc2	0.0173396	0	MDK_SDC2_2	mdka - sdc2	MK	Secreted Signaling	PMID: 28356350
ECs 1	ECs 2	mdka	sdc2	0.00440299	0	MDK_SDC2_2	mdka - sdc2	MK	Secreted Signaling	PMID: 28356350
ECs 2	ECs 2	mdka	sdc2	0.00442965	0	MDK_SDC2_2	mdka - sdc2	MK	Secreted Signaling	PMID: 28356350
ECs 3	ECs 2	mdka	sdc2	0.0115658	0	MDK_SDC2_2	mdka - sdc2	MK	Secreted Signaling	PMID: 28356350
EPDCs 1	ECs 2	mdka	sdc2	0.0166048	0	MDK_SDC2_2	mdka - sdc2	MK	Secreted Signaling	PMID: 28356350
EPDCs 2	ECs 2	mdka	sdc2	0.0102468	0	MDK_SDC2_2	mdka - sdc2	MK	Secreted Signaling	PMID: 28356350
Mesenchymal	ECs 2	mdka	sdc2	0.00539773	0	MDK_SDC2_2	mdka - sdc2	MK	Secreted Signaling	PMID: 28356350
Mural Cells 1	ECs 2	mdka	sdc2	0.00470651	0	MDK_SDC2_2	mdka - sdc2	MK	Secreted Signaling	PMID: 28356350
Mural Cells 2	ECs 2	mdka	sdc2	0.00572091	0	MDK_SDC2_2	mdka - sdc2	MK	Secreted Signaling	PMID: 28356350
ECs 1	ECs 3	mdka	sdc2	0.0192721	0	MDK_SDC2_2	mdka - sdc2	MK	Secreted Signaling	PMID: 28356350
ECs 2	ECs 3	mdka	sdc2	0.019387	0	MDK_SDC2_2	mdka - sdc2	MK	Secreted Signaling	PMID: 28356350
ECs 3	ECs 3	mdka	sdc2	0.0494233	0	MDK_SDC2_2	mdka - sdc2	MK	Secreted Signaling	PMID: 28356350
EPDCs 1	ECs 3	mdka	sdc2	0.0697914	0	MDK_SDC2_2	mdka - sdc2	MK	Secreted Signaling	PMID: 28356350
EPDCs 2	ECs 3	mdka	sdc2	0.0439788	0	MDK_SDC2_2	mdka - sdc2	MK	Secreted Signaling	PMID: 28356350
Mesenchymal	ECs 3	mdka	sdc2	0.0235466	0	MDK_SDC2_2	mdka - sdc2	MK	Secreted Signaling	PMID: 28356350
Mural Cells 1	ECs 3	mdka	sdc2	0.0205794	0	MDK_SDC2_2	mdka - sdc2	MK	Secreted Signaling	PMID: 28356350
Mural Cells 2	ECs 3	mdka	sdc2	0.0249292	0	MDK_SDC2_2	mdka - sdc2	MK	Secreted Signaling	PMID: 28356350
ECs 1	Coronary ECs	mdka	sdc2	0.00424348	0	MDK_SDC2_2	mdka - sdc2	MK	Secreted Signaling	PMID: 28356350
ECs 2	Coronary ECs	mdka	sdc2	0.00426917	0	MDK_SDC2_2	mdka - sdc2	MK	Secreted Signaling	PMID: 28356350
ECs 3	Coronary ECs	mdka	sdc2	0.0111497	0	MDK_SDC2_2	mdka - sdc2	MK	Secreted Signaling	PMID: 28356350
EPDCs 1	Coronary ECs	mdka	sdc2	0.0160103	0	MDK_SDC2_2	mdka - sdc2	MK	Secreted Signaling	PMID: 28356350
EPDCs 2	Coronary ECs	mdka	sdc2	0.00987765	0	MDK_SDC2_2	mdka - sdc2	MK	Secreted Signaling	PMID: 28356350
Mesenchymal	Coronary ECs	mdka	sdc2	0.00520236	0	MDK_SDC2_2	mdka - sdc2	MK	Secreted Signaling	PMID: 28356350
Mural Cells 1	Coronary ECs	mdka	sdc2	0.00453605	0	MDK_SDC2_2	mdka - sdc2	MK	Secreted Signaling	PMID: 28356350
Mural Cells 2	Coronary ECs	mdka	sdc2	0.00551391	0	MDK_SDC2_2	mdka - sdc2	MK	Secreted Signaling	PMID: 28356350
ECs 1	p-tCMs	mdka	sdc2	0.00215199	0	MDK_SDC2_2	mdka - sdc2	MK	Secreted Signaling	PMID: 28356350
ECs 2	p-tCMs	mdka	sdc2	0.00216505	0	MDK_SDC2_2	mdka - sdc2	MK	Secreted Signaling	PMID: 28356350
ECs 3	p-tCMs	mdka	sdc2	0.00567374	0	MDK_SDC2_2	mdka - sdc2	MK	Secreted Signaling	PMID: 28356350
EPDCs 1	p-tCMs	mdka	sdc2	0.00816688	0	MDK_SDC2_2	mdka - sdc2	MK	Secreted Signaling	PMID: 28356350
EPDCs 2	p-tCMs	mdka	sdc2	0.00502326	0	MDK_SDC2_2	mdka - sdc2	MK	Secreted Signaling	PMID: 28356350
Mesenchymal	p-tCMs	mdka	sdc2	0.00263952	0	MDK_SDC2_2	mdka - sdc2	MK	Secreted Signaling	PMID: 28356350
Mural Cells 1	p-tCMs	mdka	sdc2	0.0023007	0.01	MDK_SDC2_2	mdka - sdc2	MK	Secreted Signaling	PMID: 28356350
Mural Cells 2	p-tCMs	mdka	sdc2	0.00279802	0	MDK_SDC2_2	mdka - sdc2	MK	Secreted Signaling	PMID: 28356350
ECs 1	EPDCs 1	mdka	sdc2	0.0162936	0	MDK_SDC2_2	mdka - sdc2	MK	Secreted Signaling	PMID: 28356350
ECs 2	EPDCs 1	mdka	sdc2	0.0163911	0	MDK_SDC2_2	mdka - sdc2	MK	Secreted Signaling	PMID: 28356350
ECs 3	EPDCs 1	mdka	sdc2	0.0419845	0	MDK_SDC2_2	mdka - sdc2	MK	Secreted Signaling	PMID: 28356350
EPDCs 1	EPDCs 1	mdka	sdc2	0.0594788	0	MDK_SDC2_2	mdka - sdc2	MK	Secreted Signaling	PMID: 28356350
EPDCs 2	EPDCs 1	mdka	sdc2	0.0373273	0	MDK_SDC2_2	mdka - sdc2	MK	Secreted Signaling	PMID: 28356350
Mesenchymal	EPDCs 1	mdka	sdc2	0.0199209	0	MDK_SDC2_2	mdka - sdc2	MK	Secreted Signaling	PMID: 28356350
Mural Cells 1	EPDCs 1	mdka	sdc2	0.0174025	0	MDK_SDC2_2	mdka - sdc2	MK	Secreted Signaling	PMID: 28356350
Mural Cells 2	EPDCs 1	mdka	sdc2	0.0210952	0	MDK_SDC2_2	mdka - sdc2	MK	Secreted Signaling	PMID: 28356350
ECs 1	EPDCs 2	mdka	sdc2	0.00696477	0	MDK_SDC2_2	mdka - sdc2	MK	Secreted Signaling	PMID: 28356350
ECs 2	EPDCs 2	mdka	sdc2	0.00700683	0	MDK_SDC2_2	mdka - sdc2	MK	Secreted Signaling	PMID: 28356350
ECs 3	EPDCs 2	mdka	sdc2	0.0182189	0	MDK_SDC2_2	mdka - sdc2	MK	Secreted Signaling	PMID: 28356350
EPDCs 1	EPDCs 2	mdka	sdc2	0.02608	0	MDK_SDC2_2	mdka - sdc2	MK	Secreted Signaling	PMID: 28356350
EPDCs 2	EPDCs 2	mdka	sdc2	0.0161535	0	MDK_SDC2_2	mdka - sdc2	MK	Secreted Signaling	PMID: 28356350
Mesenchymal	EPDCs 2	mdka	sdc2	0.00853331	0	MDK_SDC2_2	mdka - sdc2	MK	Secreted Signaling	PMID: 28356350
Mural Cells 1	EPDCs 2	mdka	sdc2	0.00744356	0	MDK_SDC2_2	mdka - sdc2	MK	Secreted Signaling	PMID: 28356350
Mural Cells 2	EPDCs 2	mdka	sdc2	0.00904252	0	MDK_SDC2_2	mdka - sdc2	MK	Secreted Signaling	PMID: 28356350
ECs 1	Mesenchymal	mdka	sdc2	0.0214934	0	MDK_SDC2_2	mdka - sdc2	MK	Secreted Signaling	PMID: 28356350
ECs 2	Mesenchymal	mdka	sdc2	0.0216213	0	MDK_SDC2_2	mdka - sdc2	MK	Secreted Signaling	PMID: 28356350
ECs 3	Mesenchymal	mdka	sdc2	0.0549252	0	MDK_SDC2_2	mdka - sdc2	MK	Secreted Signaling	PMID: 28356350
EPDCs 1	Mesenchymal	mdka	sdc2	0.0773762	0	MDK_SDC2_2	mdka - sdc2	MK	Secreted Signaling	PMID: 28356350
EPDCs 2	Mesenchymal	mdka	sdc2	0.0489059	0	MDK_SDC2_2	mdka - sdc2	MK	Secreted Signaling	PMID: 28356350
Mesenchymal	Mesenchymal	mdka	sdc2	0.0262474	0	MDK_SDC2_2	mdka - sdc2	MK	Secreted Signaling	PMID: 28356350
Mural Cells 1	Mesenchymal	mdka	sdc2	0.0229479	0	MDK_SDC2_2	mdka - sdc2	MK	Secreted Signaling	PMID: 28356350
Mural Cells 2	Mesenchymal	mdka	sdc2	0.0277841	0	MDK_SDC2_2	mdka - sdc2	MK	Secreted Signaling	PMID: 28356350
ECs 1	Mural Cells 1	mdka	sdc2	0.0237866	0	MDK_SDC2_2	mdka - sdc2	MK	Secreted Signaling	PMID: 28356350
ECs 2	Mural Cells 1	mdka	sdc2	0.0239278	0	MDK_SDC2_2	mdka - sdc2	MK	Secreted Signaling	PMID: 28356350
ECs 3	Mural Cells 1	mdka	sdc2	0.0605646	0	MDK_SDC2_2	mdka - sdc2	MK	Secreted Signaling	PMID: 28356350
EPDCs 1	Mural Cells 1	mdka	sdc2	0.0851131	0	MDK_SDC2_2	mdka - sdc2	MK	Secreted Signaling	PMID: 28356350
EPDCs 2	Mural Cells 1	mdka	sdc2	0.0539625	0	MDK_SDC2_2	mdka - sdc2	MK	Secreted Signaling	PMID: 28356350
Mesenchymal	Mural Cells 1	mdka	sdc2	0.0290328	0	MDK_SDC2_2	mdka - sdc2	MK	Secreted Signaling	PMID: 28356350
Mural Cells 1	Mural Cells 1	mdka	sdc2	0.0253922	0	MDK_SDC2_2	mdka - sdc2	MK	Secreted Signaling	PMID: 28356350
Mural Cells 2	Mural Cells 1	mdka	sdc2	0.0307274	0	MDK_SDC2_2	mdka - sdc2	MK	Secreted Signaling	PMID: 28356350
ECs 1	Mural Cells 2	mdka	sdc2	0.0127976	0	MDK_SDC2_2	mdka - sdc2	MK	Secreted Signaling	PMID: 28356350
ECs 2	Mural Cells 2	mdka	sdc2	0.0128744	0	MDK_SDC2_2	mdka - sdc2	MK	Secreted Signaling	PMID: 28356350
ECs 3	Mural Cells 2	mdka	sdc2	0.0331619	0	MDK_SDC2_2	mdka - sdc2	MK	Secreted Signaling	PMID: 28356350
EPDCs 1	Mural Cells 2	mdka	sdc2	0.0471609	0	MDK_SDC2_2	mdka - sdc2	MK	Secreted Signaling	PMID: 28356350
EPDCs 2	Mural Cells 2	mdka	sdc2	0.0294533	0	MDK_SDC2_2	mdka - sdc2	MK	Secreted Signaling	PMID: 28356350
Mesenchymal	Mural Cells 2	mdka	sdc2	0.015659	0	MDK_SDC2_2	mdka - sdc2	MK	Secreted Signaling	PMID: 28356350
Mural Cells 1	Mural Cells 2	mdka	sdc2	0.0136718	0	MDK_SDC2_2	mdka - sdc2	MK	Secreted Signaling	PMID: 28356350
Mural Cells 2	Mural Cells 2	mdka	sdc2	0.0165863	0	MDK_SDC2_2	mdka - sdc2	MK	Secreted Signaling	PMID: 28356350
ECs 1	Macrophages	mdka	sdc2	0.00299521	0	MDK_SDC2_2	mdka - sdc2	MK	Secreted Signaling	PMID: 28356350
ECs 2	Macrophages	mdka	sdc2	0.00301337	0	MDK_SDC2_2	mdka - sdc2	MK	Secreted Signaling	PMID: 28356350
ECs 3	Macrophages	mdka	sdc2	0.00788598	0	MDK_SDC2_2	mdka - sdc2	MK	Secreted Signaling	PMID: 28356350
EPDCs 1	Macrophages	mdka	sdc2	0.0113401	0	MDK_SDC2_2	mdka - sdc2	MK	Secreted Signaling	PMID: 28356350
EPDCs 2	Macrophages	mdka	sdc2	0.00698365	0	MDK_SDC2_2	mdka - sdc2	MK	Secreted Signaling	PMID: 28356350
Mesenchymal	Macrophages	mdka	sdc2	0.00367306	0	MDK_SDC2_2	mdka - sdc2	MK	Secreted Signaling	PMID: 28356350
Mural Cells 1	Macrophages	mdka	sdc2	0.00320199	0	MDK_SDC2_2	mdka - sdc2	MK	Secreted Signaling	PMID: 28356350
Mural Cells 2	Macrophages	mdka	sdc2	0.00389339	0	MDK_SDC2_2	mdka - sdc2	MK	Secreted Signaling	PMID: 28356350
ECs 1	T/NK/B	mdka	sdc2	0.00375145	0	MDK_SDC2_2	mdka - sdc2	MK	Secreted Signaling	PMID: 28356350
ECs 2	T/NK/B	mdka	sdc2	0.00377418	0	MDK_SDC2_2	mdka - sdc2	MK	Secreted Signaling	PMID: 28356350
ECs 3	T/NK/B	mdka	sdc2	0.00986485	0	MDK_SDC2_2	mdka - sdc2	MK	Secreted Signaling	PMID: 28356350
EPDCs 1	T/NK/B	mdka	sdc2	0.0141734	0	MDK_SDC2_2	mdka - sdc2	MK	Secreted Signaling	PMID: 28356350
EPDCs 2	T/NK/B	mdka	sdc2	0.00873808	0	MDK_SDC2_2	mdka - sdc2	MK	Secreted Signaling	PMID: 28356350
Mesenchymal	T/NK/B	mdka	sdc2	0.00459967	0	MDK_SDC2_2	mdka - sdc2	MK	Secreted Signaling	PMID: 28356350
Mural Cells 1	T/NK/B	mdka	sdc2	0.00401023	0	MDK_SDC2_2	mdka - sdc2	MK	Secreted Signaling	PMID: 28356350
Mural Cells 2	T/NK/B	mdka	sdc2	0.0048753	0	MDK_SDC2_2	mdka - sdc2	MK	Secreted Signaling	PMID: 28356350
EPDCs 2	ECs 1	mdkb	sdc4	0.00784842	0	MDK_SDC4_1	mdkb - sdc4	MK	Secreted Signaling	PMID: 28356350
EPDCs 2	ECs 2	mdkb	sdc4	0.0119487	0	MDK_SDC4_1	mdkb - sdc4	MK	Secreted Signaling	PMID: 28356350
EPDCs 2	ECs 3	mdkb	sdc4	0.0123771	0	MDK_SDC4_1	mdkb - sdc4	MK	Secreted Signaling	PMID: 28356350
EPDCs 2	Coronary ECs	mdkb	sdc4	0.0145732	0	MDK_SDC4_1	mdkb - sdc4	MK	Secreted Signaling	PMID: 28356350
EPDCs 2	p-tCMs	mdkb	sdc4	0.00171036	0	MDK_SDC4_1	mdkb - sdc4	MK	Secreted Signaling	PMID: 28356350
EPDCs 2	EPDCs 1	mdkb	sdc4	0.0179923	0	MDK_SDC4_1	mdkb - sdc4	MK	Secreted Signaling	PMID: 28356350
EPDCs 2	EPDCs 2	mdkb	sdc4	0.0220415	0	MDK_SDC4_1	mdkb - sdc4	MK	Secreted Signaling	PMID: 28356350
EPDCs 2	Mesenchymal	mdkb	sdc4	0.0187675	0	MDK_SDC4_1	mdkb - sdc4	MK	Secreted Signaling	PMID: 28356350
EPDCs 2	Mural Cells 1	mdkb	sdc4	0.0196152	0	MDK_SDC4_1	mdkb - sdc4	MK	Secreted Signaling	PMID: 28356350
EPDCs 2	Mural Cells 2	mdkb	sdc4	0.0168159	0	MDK_SDC4_1	mdkb - sdc4	MK	Secreted Signaling	PMID: 28356350
EPDCs 2	Macrophages	mdkb	sdc4	0.0125722	0	MDK_SDC4_1	mdkb - sdc4	MK	Secreted Signaling	PMID: 28356350
EPDCs 2	T/NK/B	mdkb	sdc4	0.00238477	0	MDK_SDC4_1	mdkb - sdc4	MK	Secreted Signaling	PMID: 28356350
ECs 1	ECs 1	mdka	sdc4	0.0162614	0	MDK_SDC4_2	mdka - sdc4	MK	Secreted Signaling	PMID: 28356350
ECs 2	ECs 1	mdka	sdc4	0.0163586	0	MDK_SDC4_2	mdka - sdc4	MK	Secreted Signaling	PMID: 28356350
ECs 3	ECs 1	mdka	sdc4	0.0419036	0	MDK_SDC4_2	mdka - sdc4	MK	Secreted Signaling	PMID: 28356350
EPDCs 1	ECs 1	mdka	sdc4	0.0593663	0	MDK_SDC4_2	mdka - sdc4	MK	Secreted Signaling	PMID: 28356350
EPDCs 2	ECs 1	mdka	sdc4	0.0372551	0	MDK_SDC4_2	mdka - sdc4	MK	Secreted Signaling	PMID: 28356350
Mesenchymal	ECs 1	mdka	sdc4	0.0198817	0	MDK_SDC4_2	mdka - sdc4	MK	Secreted Signaling	PMID: 28356350
Mural Cells 1	ECs 1	mdka	sdc4	0.0173681	0	MDK_SDC4_2	mdka - sdc4	MK	Secreted Signaling	PMID: 28356350
Mural Cells 2	ECs 1	mdka	sdc4	0.0210537	0	MDK_SDC4_2	mdka - sdc4	MK	Secreted Signaling	PMID: 28356350
ECs 1	ECs 2	mdka	sdc4	0.0246477	0	MDK_SDC4_2	mdka - sdc4	MK	Secreted Signaling	PMID: 28356350
ECs 2	ECs 2	mdka	sdc4	0.0247938	0	MDK_SDC4_2	mdka - sdc4	MK	Secreted Signaling	PMID: 28356350
ECs 3	ECs 2	mdka	sdc4	0.0626715	0	MDK_SDC4_2	mdka - sdc4	MK	Secreted Signaling	PMID: 28356350
EPDCs 1	ECs 2	mdka	sdc4	0.087994	0	MDK_SDC4_2	mdka - sdc4	MK	Secreted Signaling	PMID: 28356350
EPDCs 2	ECs 2	mdka	sdc4	0.0558534	0	MDK_SDC4_2	mdka - sdc4	MK	Secreted Signaling	PMID: 28356350
Mesenchymal	ECs 2	mdka	sdc4	0.0300779	0	MDK_SDC4_2	mdka - sdc4	MK	Secreted Signaling	PMID: 28356350
Mural Cells 1	ECs 2	mdka	sdc4	0.0263098	0	MDK_SDC4_2	mdka - sdc4	MK	Secreted Signaling	PMID: 28356350
Mural Cells 2	ECs 2	mdka	sdc4	0.0318315	0	MDK_SDC4_2	mdka - sdc4	MK	Secreted Signaling	PMID: 28356350
ECs 1	ECs 3	mdka	sdc4	0.0255196	0	MDK_SDC4_2	mdka - sdc4	MK	Secreted Signaling	PMID: 28356350
ECs 2	ECs 3	mdka	sdc4	0.0256708	0	MDK_SDC4_2	mdka - sdc4	MK	Secreted Signaling	PMID: 28356350
ECs 3	ECs 3	mdka	sdc4	0.0647992	0	MDK_SDC4_2	mdka - sdc4	MK	Secreted Signaling	PMID: 28356350
EPDCs 1	ECs 3	mdka	sdc4	0.0908981	0	MDK_SDC4_2	mdka - sdc4	MK	Secreted Signaling	PMID: 28356350
EPDCs 2	ECs 3	mdka	sdc4	0.0577639	0	MDK_SDC4_2	mdka - sdc4	MK	Secreted Signaling	PMID: 28356350
Mesenchymal	ECs 3	mdka	sdc4	0.0311358	0	MDK_SDC4_2	mdka - sdc4	MK	Secreted Signaling	PMID: 28356350
Mural Cells 1	ECs 3	mdka	sdc4	0.0272389	0	MDK_SDC4_2	mdka - sdc4	MK	Secreted Signaling	PMID: 28356350
Mural Cells 2	ECs 3	mdka	sdc4	0.032949	0	MDK_SDC4_2	mdka - sdc4	MK	Secreted Signaling	PMID: 28356350
ECs 1	Coronary ECs	mdka	sdc4	0.0299768	0	MDK_SDC4_2	mdka - sdc4	MK	Secreted Signaling	PMID: 28356350
ECs 2	Coronary ECs	mdka	sdc4	0.0301536	0	MDK_SDC4_2	mdka - sdc4	MK	Secreted Signaling	PMID: 28356350
ECs 3	Coronary ECs	mdka	sdc4	0.0755848	0	MDK_SDC4_2	mdka - sdc4	MK	Secreted Signaling	PMID: 28356350
EPDCs 1	Coronary ECs	mdka	sdc4	0.105538	0	MDK_SDC4_2	mdka - sdc4	MK	Secreted Signaling	PMID: 28356350
EPDCs 2	Coronary ECs	mdka	sdc4	0.067463	0	MDK_SDC4_2	mdka - sdc4	MK	Secreted Signaling	PMID: 28356350
Mesenchymal	Coronary ECs	mdka	sdc4	0.0365372	0	MDK_SDC4_2	mdka - sdc4	MK	Secreted Signaling	PMID: 28356350
Mural Cells 1	Coronary ECs	mdka	sdc4	0.0319866	0	MDK_SDC4_2	mdka - sdc4	MK	Secreted Signaling	PMID: 28356350
Mural Cells 2	Coronary ECs	mdka	sdc4	0.0386523	0	MDK_SDC4_2	mdka - sdc4	MK	Secreted Signaling	PMID: 28356350
ECs 1	p-tCMs	mdka	sdc4	0.00356741	0	MDK_SDC4_2	mdka - sdc4	MK	Secreted Signaling	PMID: 28356350
ECs 2	p-tCMs	mdka	sdc4	0.00358903	0	MDK_SDC4_2	mdka - sdc4	MK	Secreted Signaling	PMID: 28356350
ECs 3	p-tCMs	mdka	sdc4	0.00938373	0	MDK_SDC4_2	mdka - sdc4	MK	Secreted Signaling	PMID: 28356350
EPDCs 1	p-tCMs	mdka	sdc4	0.013485	0	MDK_SDC4_2	mdka - sdc4	MK	Secreted Signaling	PMID: 28356350
EPDCs 2	p-tCMs	mdka	sdc4	0.00831145	0	MDK_SDC4_2	mdka - sdc4	MK	Secreted Signaling	PMID: 28356350
Mesenchymal	p-tCMs	mdka	sdc4	0.0043742	0	MDK_SDC4_2	mdka - sdc4	MK	Secreted Signaling	PMID: 28356350
Mural Cells 1	p-tCMs	mdka	sdc4	0.00381355	0.02	MDK_SDC4_2	mdka - sdc4	MK	Secreted Signaling	PMID: 28356350
Mural Cells 2	p-tCMs	mdka	sdc4	0.00463638	0	MDK_SDC4_2	mdka - sdc4	MK	Secreted Signaling	PMID: 28356350
ECs 1	EPDCs 1	mdka	sdc4	0.0368746	0	MDK_SDC4_2	mdka - sdc4	MK	Secreted Signaling	PMID: 28356350
ECs 2	EPDCs 1	mdka	sdc4	0.0370905	0	MDK_SDC4_2	mdka - sdc4	MK	Secreted Signaling	PMID: 28356350
ECs 3	EPDCs 1	mdka	sdc4	0.0919821	0	MDK_SDC4_2	mdka - sdc4	MK	Secreted Signaling	PMID: 28356350
EPDCs 1	EPDCs 1	mdka	sdc4	0.127536	0	MDK_SDC4_2	mdka - sdc4	MK	Secreted Signaling	PMID: 28356350
EPDCs 2	EPDCs 1	mdka	sdc4	0.0822551	0	MDK_SDC4_2	mdka - sdc4	MK	Secreted Signaling	PMID: 28356350
Mesenchymal	EPDCs 1	mdka	sdc4	0.0448747	0	MDK_SDC4_2	mdka - sdc4	MK	Secreted Signaling	PMID: 28356350
Mural Cells 1	EPDCs 1	mdka	sdc4	0.0393281	0	MDK_SDC4_2	mdka - sdc4	MK	Secreted Signaling	PMID: 28356350
Mural Cells 2	EPDCs 1	mdka	sdc4	0.0474487	0	MDK_SDC4_2	mdka - sdc4	MK	Secreted Signaling	PMID: 28356350
ECs 1	EPDCs 2	mdka	sdc4	0.0449788	0	MDK_SDC4_2	mdka - sdc4	MK	Secreted Signaling	PMID: 28356350
ECs 2	EPDCs 2	mdka	sdc4	0.04524	0	MDK_SDC4_2	mdka - sdc4	MK	Secreted Signaling	PMID: 28356350
ECs 3	EPDCs 2	mdka	sdc4	0.110804	0	MDK_SDC4_2	mdka - sdc4	MK	Secreted Signaling	PMID: 28356350
EPDCs 1	EPDCs 2	mdka	sdc4	0.152413	0	MDK_SDC4_2	mdka - sdc4	MK	Secreted Signaling	PMID: 28356350
EPDCs 2	EPDCs 2	mdka	sdc4	0.0993046	0	MDK_SDC4_2	mdka - sdc4	MK	Secreted Signaling	PMID: 28356350
Mesenchymal	EPDCs 2	mdka	sdc4	0.0546375	0	MDK_SDC4_2	mdka - sdc4	MK	Secreted Signaling	PMID: 28356350
Mural Cells 1	EPDCs 2	mdka	sdc4	0.0479447	0	MDK_SDC4_2	mdka - sdc4	MK	Secreted Signaling	PMID: 28356350
Mural Cells 2	EPDCs 2	mdka	sdc4	0.0577376	0	MDK_SDC4_2	mdka - sdc4	MK	Secreted Signaling	PMID: 28356350
ECs 1	Mesenchymal	mdka	sdc4	0.0384316	0	MDK_SDC4_2	mdka - sdc4	MK	Secreted Signaling	PMID: 28356350
ECs 2	Mesenchymal	mdka	sdc4	0.0386563	0	MDK_SDC4_2	mdka - sdc4	MK	Secreted Signaling	PMID: 28356350
ECs 3	Mesenchymal	mdka	sdc4	0.095635	0	MDK_SDC4_2	mdka - sdc4	MK	Secreted Signaling	PMID: 28356350
EPDCs 1	Mesenchymal	mdka	sdc4	0.132395	0	MDK_SDC4_2	mdka - sdc4	MK	Secreted Signaling	PMID: 28356350
EPDCs 2	Mesenchymal	mdka	sdc4	0.0855581	0	MDK_SDC4_2	mdka - sdc4	MK	Secreted Signaling	PMID: 28356350
Mesenchymal	Mesenchymal	mdka	sdc4	0.0467532	0	MDK_SDC4_2	mdka - sdc4	MK	Secreted Signaling	PMID: 28356350
Mural Cells 1	Mesenchymal	mdka	sdc4	0.0409843	0	MDK_SDC4_2	mdka - sdc4	MK	Secreted Signaling	PMID: 28356350
Mural Cells 2	Mesenchymal	mdka	sdc4	0.0494294	0	MDK_SDC4_2	mdka - sdc4	MK	Secreted Signaling	PMID: 28356350
ECs 1	Mural Cells 1	mdka	sdc4	0.0401312	0	MDK_SDC4_2	mdka - sdc4	MK	Secreted Signaling	PMID: 28356350
ECs 2	Mural Cells 1	mdka	sdc4	0.0403654	0	MDK_SDC4_2	mdka - sdc4	MK	Secreted Signaling	PMID: 28356350
ECs 3	Mural Cells 1	mdka	sdc4	0.0996023	0	MDK_SDC4_2	mdka - sdc4	MK	Secreted Signaling	PMID: 28356350
EPDCs 1	Mural Cells 1	mdka	sdc4	0.137655	0	MDK_SDC4_2	mdka - sdc4	MK	Secreted Signaling	PMID: 28356350
EPDCs 2	Mural Cells 1	mdka	sdc4	0.0891485	0	MDK_SDC4_2	mdka - sdc4	MK	Secreted Signaling	PMID: 28356350
Mesenchymal	Mural Cells 1	mdka	sdc4	0.0488021	0	MDK_SDC4_2	mdka - sdc4	MK	Secreted Signaling	PMID: 28356350
Mural Cells 1	Mural Cells 1	mdka	sdc4	0.0427917	0	MDK_SDC4_2	mdka - sdc4	MK	Secreted Signaling	PMID: 28356350
Mural Cells 2	Mural Cells 1	mdka	sdc4	0.0515892	0	MDK_SDC4_2	mdka - sdc4	MK	Secreted Signaling	PMID: 28356350
ECs 1	Mural Cells 2	mdka	sdc4	0.0345071	0	MDK_SDC4_2	mdka - sdc4	MK	Secreted Signaling	PMID: 28356350
ECs 2	Mural Cells 2	mdka	sdc4	0.0347096	0	MDK_SDC4_2	mdka - sdc4	MK	Secreted Signaling	PMID: 28356350
ECs 3	Mural Cells 2	mdka	sdc4	0.0863938	0	MDK_SDC4_2	mdka - sdc4	MK	Secreted Signaling	PMID: 28356350
EPDCs 1	Mural Cells 2	mdka	sdc4	0.120073	0	MDK_SDC4_2	mdka - sdc4	MK	Secreted Signaling	PMID: 28356350
EPDCs 2	Mural Cells 2	mdka	sdc4	0.0772074	0	MDK_SDC4_2	mdka - sdc4	MK	Secreted Signaling	PMID: 28356350
Mesenchymal	Mural Cells 2	mdka	sdc4	0.042016	0	MDK_SDC4_2	mdka - sdc4	MK	Secreted Signaling	PMID: 28356350
Mural Cells 1	Mural Cells 2	mdka	sdc4	0.036809	0	MDK_SDC4_2	mdka - sdc4	MK	Secreted Signaling	PMID: 28356350
Mural Cells 2	Mural Cells 2	mdka	sdc4	0.0444336	0	MDK_SDC4_2	mdka - sdc4	MK	Secreted Signaling	PMID: 28356350
ECs 1	Macrophages	mdka	sdc4	0.0259165	0	MDK_SDC4_2	mdka - sdc4	MK	Secreted Signaling	PMID: 28356350
ECs 2	Macrophages	mdka	sdc4	0.02607	0	MDK_SDC4_2	mdka - sdc4	MK	Secreted Signaling	PMID: 28356350
ECs 3	Macrophages	mdka	sdc4	0.0657659	0	MDK_SDC4_2	mdka - sdc4	MK	Secreted Signaling	PMID: 28356350
EPDCs 1	Macrophages	mdka	sdc4	0.0922157	0	MDK_SDC4_2	mdka - sdc4	MK	Secreted Signaling	PMID: 28356350
EPDCs 2	Macrophages	mdka	sdc4	0.0586322	0	MDK_SDC4_2	mdka - sdc4	MK	Secreted Signaling	PMID: 28356350
Mesenchymal	Macrophages	mdka	sdc4	0.0316173	0	MDK_SDC4_2	mdka - sdc4	MK	Secreted Signaling	PMID: 28356350
Mural Cells 1	Macrophages	mdka	sdc4	0.0276618	0	MDK_SDC4_2	mdka - sdc4	MK	Secreted Signaling	PMID: 28356350
Mural Cells 2	Macrophages	mdka	sdc4	0.0334575	0	MDK_SDC4_2	mdka - sdc4	MK	Secreted Signaling	PMID: 28356350
ECs 1	T/NK/B	mdka	sdc4	0.00497043	0	MDK_SDC4_2	mdka - sdc4	MK	Secreted Signaling	PMID: 28356350
ECs 2	T/NK/B	mdka	sdc4	0.0050005	0	MDK_SDC4_2	mdka - sdc4	MK	Secreted Signaling	PMID: 28356350
ECs 3	T/NK/B	mdka	sdc4	0.0130443	0	MDK_SDC4_2	mdka - sdc4	MK	Secreted Signaling	PMID: 28356350
EPDCs 1	T/NK/B	mdka	sdc4	0.0187152	0	MDK_SDC4_2	mdka - sdc4	MK	Secreted Signaling	PMID: 28356350
EPDCs 2	T/NK/B	mdka	sdc4	0.0115586	0	MDK_SDC4_2	mdka - sdc4	MK	Secreted Signaling	PMID: 28356350
Mesenchymal	T/NK/B	mdka	sdc4	0.00609257	0	MDK_SDC4_2	mdka - sdc4	MK	Secreted Signaling	PMID: 28356350
Mural Cells 1	T/NK/B	mdka	sdc4	0.00531285	0.01	MDK_SDC4_2	mdka - sdc4	MK	Secreted Signaling	PMID: 28356350
Mural Cells 2	T/NK/B	mdka	sdc4	0.00645708	0	MDK_SDC4_2	mdka - sdc4	MK	Secreted Signaling	PMID: 28356350
EPDCs 2	EPDCs 1	mdkb	lrp1ab	0.0082343	0	MDK_LRP1_1	mdkb - lrp1ab	MK	Secreted Signaling	PMID: 28356350
EPDCs 2	EPDCs 2	mdkb	lrp1ab	0.0116348	0	MDK_LRP1_1	mdkb - lrp1ab	MK	Secreted Signaling	PMID: 28356350
EPDCs 2	Mesenchymal	mdkb	lrp1ab	0.00226317	0	MDK_LRP1_1	mdkb - lrp1ab	MK	Secreted Signaling	PMID: 28356350
EPDCs 2	Mural Cells 1	mdkb	lrp1ab	0.0055827	0	MDK_LRP1_1	mdkb - lrp1ab	MK	Secreted Signaling	PMID: 28356350
EPDCs 2	ECs 3	mdkb	lrp1aa	0.00157751	0	MDK_LRP1_2	mdkb - lrp1aa	MK	Secreted Signaling	PMID: 28356350
EPDCs 2	EPDCs 1	mdkb	lrp1aa	0.0085128	0	MDK_LRP1_2	mdkb - lrp1aa	MK	Secreted Signaling	PMID: 28356350
EPDCs 2	EPDCs 2	mdkb	lrp1aa	0.00425352	0	MDK_LRP1_2	mdkb - lrp1aa	MK	Secreted Signaling	PMID: 28356350
EPDCs 2	Mesenchymal	mdkb	lrp1aa	0.00642538	0	MDK_LRP1_2	mdkb - lrp1aa	MK	Secreted Signaling	PMID: 28356350
EPDCs 2	Mural Cells 1	mdkb	lrp1aa	0.0114588	0	MDK_LRP1_2	mdkb - lrp1aa	MK	Secreted Signaling	PMID: 28356350
ECs 1	EPDCs 1	mdka	lrp1ab	0.0170538	0	MDK_LRP1_3	mdka - lrp1ab	MK	Secreted Signaling	PMID: 28356350
ECs 2	EPDCs 1	mdka	lrp1ab	0.0171557	0	MDK_LRP1_3	mdka - lrp1ab	MK	Secreted Signaling	PMID: 28356350
ECs 3	EPDCs 1	mdka	lrp1ab	0.0438898	0	MDK_LRP1_3	mdka - lrp1ab	MK	Secreted Signaling	PMID: 28356350
EPDCs 1	EPDCs 1	mdka	lrp1ab	0.0621266	0	MDK_LRP1_3	mdka - lrp1ab	MK	Secreted Signaling	PMID: 28356350
EPDCs 2	EPDCs 1	mdka	lrp1ab	0.0390299	0	MDK_LRP1_3	mdka - lrp1ab	MK	Secreted Signaling	PMID: 28356350
Mesenchymal	EPDCs 1	mdka	lrp1ab	0.0208468	0	MDK_LRP1_3	mdka - lrp1ab	MK	Secreted Signaling	PMID: 28356350
Mural Cells 1	EPDCs 1	mdka	lrp1ab	0.0182134	0	MDK_LRP1_3	mdka - lrp1ab	MK	Secreted Signaling	PMID: 28356350
Mural Cells 2	EPDCs 1	mdka	lrp1ab	0.0220744	0	MDK_LRP1_3	mdka - lrp1ab	MK	Secreted Signaling	PMID: 28356350
ECs 1	EPDCs 2	mdka	lrp1ab	0.0240083	0	MDK_LRP1_3	mdka - lrp1ab	MK	Secreted Signaling	PMID: 28356350
ECs 2	EPDCs 2	mdka	lrp1ab	0.0241507	0	MDK_LRP1_3	mdka - lrp1ab	MK	Secreted Signaling	PMID: 28356350
ECs 3	EPDCs 2	mdka	lrp1ab	0.0611076	0	MDK_LRP1_3	mdka - lrp1ab	MK	Secreted Signaling	PMID: 28356350
EPDCs 1	EPDCs 2	mdka	lrp1ab	0.085856	0	MDK_LRP1_3	mdka - lrp1ab	MK	Secreted Signaling	PMID: 28356350
EPDCs 2	EPDCs 2	mdka	lrp1ab	0.0544497	0	MDK_LRP1_3	mdka - lrp1ab	MK	Secreted Signaling	PMID: 28356350
Mesenchymal	EPDCs 2	mdka	lrp1ab	0.0293019	0	MDK_LRP1_3	mdka - lrp1ab	MK	Secreted Signaling	PMID: 28356350
Mural Cells 1	EPDCs 2	mdka	lrp1ab	0.0256285	0	MDK_LRP1_3	mdka - lrp1ab	MK	Secreted Signaling	PMID: 28356350
Mural Cells 2	EPDCs 2	mdka	lrp1ab	0.0310117	0	MDK_LRP1_3	mdka - lrp1ab	MK	Secreted Signaling	PMID: 28356350
ECs 1	Mesenchymal	mdka	lrp1ab	0.00471761	0	MDK_LRP1_3	mdka - lrp1ab	MK	Secreted Signaling	PMID: 28356350
ECs 2	Mesenchymal	mdka	lrp1ab	0.00474616	0	MDK_LRP1_3	mdka - lrp1ab	MK	Secreted Signaling	PMID: 28356350
ECs 3	Mesenchymal	mdka	lrp1ab	0.0123859	0	MDK_LRP1_3	mdka - lrp1ab	MK	Secreted Signaling	PMID: 28356350
EPDCs 1	Mesenchymal	mdka	lrp1ab	0.0177758	0	MDK_LRP1_3	mdka - lrp1ab	MK	Secreted Signaling	PMID: 28356350
EPDCs 2	Mesenchymal	mdka	lrp1ab	0.0109744	0	MDK_LRP1_3	mdka - lrp1ab	MK	Secreted Signaling	PMID: 28356350
Mesenchymal	Mesenchymal	mdka	lrp1ab	0.00578301	0	MDK_LRP1_3	mdka - lrp1ab	MK	Secreted Signaling	PMID: 28356350
Mural Cells 1	Mesenchymal	mdka	lrp1ab	0.0050427	0	MDK_LRP1_3	mdka - lrp1ab	MK	Secreted Signaling	PMID: 28356350
Mural Cells 2	Mesenchymal	mdka	lrp1ab	0.00612911	0	MDK_LRP1_3	mdka - lrp1ab	MK	Secreted Signaling	PMID: 28356350
ECs 1	Mural Cells 1	mdka	lrp1ab	0.0115954	0	MDK_LRP1_3	mdka - lrp1ab	MK	Secreted Signaling	PMID: 28356350
ECs 2	Mural Cells 1	mdka	lrp1ab	0.011665	0	MDK_LRP1_3	mdka - lrp1ab	MK	Secreted Signaling	PMID: 28356350
ECs 3	Mural Cells 1	mdka	lrp1ab	0.030105	0	MDK_LRP1_3	mdka - lrp1ab	MK	Secreted Signaling	PMID: 28356350
EPDCs 1	Mural Cells 1	mdka	lrp1ab	0.0428708	0	MDK_LRP1_3	mdka - lrp1ab	MK	Secreted Signaling	PMID: 28356350
EPDCs 2	Mural Cells 1	mdka	lrp1ab	0.0267288	0	MDK_LRP1_3	mdka - lrp1ab	MK	Secreted Signaling	PMID: 28356350
Mesenchymal	Mural Cells 1	mdka	lrp1ab	0.0141918	0	MDK_LRP1_3	mdka - lrp1ab	MK	Secreted Signaling	PMID: 28356350
Mural Cells 1	Mural Cells 1	mdka	lrp1ab	0.0123885	0	MDK_LRP1_3	mdka - lrp1ab	MK	Secreted Signaling	PMID: 28356350
Mural Cells 2	Mural Cells 1	mdka	lrp1ab	0.0150336	0	MDK_LRP1_3	mdka - lrp1ab	MK	Secreted Signaling	PMID: 28356350
ECs 1	ECs 3	mdka	lrp1aa	0.00329079	0	MDK_LRP1_4	mdka - lrp1aa	MK	Secreted Signaling	PMID: 28356350
ECs 2	ECs 3	mdka	lrp1aa	0.00331073	0	MDK_LRP1_4	mdka - lrp1aa	MK	Secreted Signaling	PMID: 28356350
ECs 3	ECs 3	mdka	lrp1aa	0.00866001	0	MDK_LRP1_4	mdka - lrp1aa	MK	Secreted Signaling	PMID: 28356350
EPDCs 1	ECs 3	mdka	lrp1aa	0.0124489	0	MDK_LRP1_4	mdka - lrp1aa	MK	Secreted Signaling	PMID: 28356350
EPDCs 2	ECs 3	mdka	lrp1aa	0.00766979	0	MDK_LRP1_4	mdka - lrp1aa	MK	Secreted Signaling	PMID: 28356350
Mesenchymal	ECs 3	mdka	lrp1aa	0.00403527	0	MDK_LRP1_4	mdka - lrp1aa	MK	Secreted Signaling	PMID: 28356350
Mural Cells 1	ECs 3	mdka	lrp1aa	0.0035179	0	MDK_LRP1_4	mdka - lrp1aa	MK	Secreted Signaling	PMID: 28356350
Mural Cells 2	ECs 3	mdka	lrp1aa	0.00427722	0	MDK_LRP1_4	mdka - lrp1aa	MK	Secreted Signaling	PMID: 28356350
ECs 1	EPDCs 1	mdka	lrp1aa	0.0176253	0	MDK_LRP1_4	mdka - lrp1aa	MK	Secreted Signaling	PMID: 28356350
ECs 2	EPDCs 1	mdka	lrp1aa	0.0177306	0	MDK_LRP1_4	mdka - lrp1aa	MK	Secreted Signaling	PMID: 28356350
ECs 3	EPDCs 1	mdka	lrp1aa	0.0453192	0	MDK_LRP1_4	mdka - lrp1aa	MK	Secreted Signaling	PMID: 28356350
EPDCs 1	EPDCs 1	mdka	lrp1aa	0.06411	0	MDK_LRP1_4	mdka - lrp1aa	MK	Secreted Signaling	PMID: 28356350
EPDCs 2	EPDCs 1	mdka	lrp1aa	0.0403076	0	MDK_LRP1_4	mdka - lrp1aa	MK	Secreted Signaling	PMID: 28356350
Mesenchymal	EPDCs 1	mdka	lrp1aa	0.0215426	0	MDK_LRP1_4	mdka - lrp1aa	MK	Secreted Signaling	PMID: 28356350
Mural Cells 1	EPDCs 1	mdka	lrp1aa	0.018823	0	MDK_LRP1_4	mdka - lrp1aa	MK	Secreted Signaling	PMID: 28356350
Mural Cells 2	EPDCs 1	mdka	lrp1aa	0.0228103	0	MDK_LRP1_4	mdka - lrp1aa	MK	Secreted Signaling	PMID: 28356350
ECs 1	EPDCs 2	mdka	lrp1aa	0.00884737	0	MDK_LRP1_4	mdka - lrp1aa	MK	Secreted Signaling	PMID: 28356350
ECs 2	EPDCs 2	mdka	lrp1aa	0.00890069	0	MDK_LRP1_4	mdka - lrp1aa	MK	Secreted Signaling	PMID: 28356350
ECs 3	EPDCs 2	mdka	lrp1aa	0.0230728	0	MDK_LRP1_4	mdka - lrp1aa	MK	Secreted Signaling	PMID: 28356350
EPDCs 1	EPDCs 2	mdka	lrp1aa	0.032958	0	MDK_LRP1_4	mdka - lrp1aa	MK	Secreted Signaling	PMID: 28356350
EPDCs 2	EPDCs 2	mdka	lrp1aa	0.0204686	0	MDK_LRP1_4	mdka - lrp1aa	MK	Secreted Signaling	PMID: 28356350
Mesenchymal	EPDCs 2	mdka	lrp1aa	0.0108353	0	MDK_LRP1_4	mdka - lrp1aa	MK	Secreted Signaling	PMID: 28356350
Mural Cells 1	EPDCs 2	mdka	lrp1aa	0.00945434	0	MDK_LRP1_4	mdka - lrp1aa	MK	Secreted Signaling	PMID: 28356350
Mural Cells 2	EPDCs 2	mdka	lrp1aa	0.0114802	0	MDK_LRP1_4	mdka - lrp1aa	MK	Secreted Signaling	PMID: 28356350
ECs 1	Mesenchymal	mdka	lrp1aa	0.0133334	0	MDK_LRP1_4	mdka - lrp1aa	MK	Secreted Signaling	PMID: 28356350
ECs 2	Mesenchymal	mdka	lrp1aa	0.0134134	0	MDK_LRP1_4	mdka - lrp1aa	MK	Secreted Signaling	PMID: 28356350
ECs 3	Mesenchymal	mdka	lrp1aa	0.0345207	0	MDK_LRP1_4	mdka - lrp1aa	MK	Secreted Signaling	PMID: 28356350
EPDCs 1	Mesenchymal	mdka	lrp1aa	0.0490642	0	MDK_LRP1_4	mdka - lrp1aa	MK	Secreted Signaling	PMID: 28356350
EPDCs 2	Mesenchymal	mdka	lrp1aa	0.0306649	0	MDK_LRP1_4	mdka - lrp1aa	MK	Secreted Signaling	PMID: 28356350
Mesenchymal	Mesenchymal	mdka	lrp1aa	0.0163127	0	MDK_LRP1_4	mdka - lrp1aa	MK	Secreted Signaling	PMID: 28356350
Mural Cells 1	Mesenchymal	mdka	lrp1aa	0.0142438	0	MDK_LRP1_4	mdka - lrp1aa	MK	Secreted Signaling	PMID: 28356350
Mural Cells 2	Mesenchymal	mdka	lrp1aa	0.017278	0	MDK_LRP1_4	mdka - lrp1aa	MK	Secreted Signaling	PMID: 28356350
ECs 1	Mural Cells 1	mdka	lrp1aa	0.0236496	0	MDK_LRP1_4	mdka - lrp1aa	MK	Secreted Signaling	PMID: 28356350
ECs 2	Mural Cells 1	mdka	lrp1aa	0.0237899	0	MDK_LRP1_4	mdka - lrp1aa	MK	Secreted Signaling	PMID: 28356350
ECs 3	Mural Cells 1	mdka	lrp1aa	0.0602287	0	MDK_LRP1_4	mdka - lrp1aa	MK	Secreted Signaling	PMID: 28356350
EPDCs 1	Mural Cells 1	mdka	lrp1aa	0.0846534	0	MDK_LRP1_4	mdka - lrp1aa	MK	Secreted Signaling	PMID: 28356350
EPDCs 2	Mural Cells 1	mdka	lrp1aa	0.0536612	0	MDK_LRP1_4	mdka - lrp1aa	MK	Secreted Signaling	PMID: 28356350
Mesenchymal	Mural Cells 1	mdka	lrp1aa	0.0288664	0	MDK_LRP1_4	mdka - lrp1aa	MK	Secreted Signaling	PMID: 28356350
Mural Cells 1	Mural Cells 1	mdka	lrp1aa	0.0252462	0	MDK_LRP1_4	mdka - lrp1aa	MK	Secreted Signaling	PMID: 28356350
Mural Cells 2	Mural Cells 1	mdka	lrp1aa	0.0305516	0	MDK_LRP1_4	mdka - lrp1aa	MK	Secreted Signaling	PMID: 28356350
ECs 3	ECs 1	ptn	sdc2	0.0411949	0	PTN_SDC2	ptn - sdc2	PTN	Secreted Signaling	PMID: 28356350; PMID: 25620911
ECs 3	ECs 2	ptn	sdc2	0.0138163	0	PTN_SDC2	ptn - sdc2	PTN	Secreted Signaling	PMID: 28356350; PMID: 25620911
ECs 3	ECs 3	ptn	sdc2	0.0586033	0	PTN_SDC2	ptn - sdc2	PTN	Secreted Signaling	PMID: 28356350; PMID: 25620911
ECs 3	Coronary ECs	ptn	sdc2	0.0133203	0	PTN_SDC2	ptn - sdc2	PTN	Secreted Signaling	PMID: 28356350; PMID: 25620911
ECs 3	p-tCMs	ptn	sdc2	0.0067856	0	PTN_SDC2	ptn - sdc2	PTN	Secreted Signaling	PMID: 28356350; PMID: 25620911
ECs 3	EPDCs 1	ptn	sdc2	0.0498552	0	PTN_SDC2	ptn - sdc2	PTN	Secreted Signaling	PMID: 28356350; PMID: 25620911
ECs 3	EPDCs 2	ptn	sdc2	0.0217354	0	PTN_SDC2	ptn - sdc2	PTN	Secreted Signaling	PMID: 28356350; PMID: 25620911
ECs 3	Mesenchymal	ptn	sdc2	0.0650572	0	PTN_SDC2	ptn - sdc2	PTN	Secreted Signaling	PMID: 28356350; PMID: 25620911
ECs 3	Mural Cells 1	ptn	sdc2	0.071658	0	PTN_SDC2	ptn - sdc2	PTN	Secreted Signaling	PMID: 28356350; PMID: 25620911
ECs 3	Mural Cells 2	ptn	sdc2	0.0394468	0	PTN_SDC2	ptn - sdc2	PTN	Secreted Signaling	PMID: 28356350; PMID: 25620911
ECs 3	Macrophages	ptn	sdc2	0.00942725	0	PTN_SDC2	ptn - sdc2	PTN	Secreted Signaling	PMID: 28356350; PMID: 25620911
ECs 3	T/NK/B	ptn	sdc2	0.0117883	0	PTN_SDC2	ptn - sdc2	PTN	Secreted Signaling	PMID: 28356350; PMID: 25620911
ECs 3	ECs 1	ptn	sdc4	0.04976	0	PTN_SDC4	ptn - sdc4	PTN	Secreted Signaling	PMID: 28356350; PMID: 25620911
ECs 3	ECs 2	ptn	sdc4	0.0741204	0	PTN_SDC4	ptn - sdc4	PTN	Secreted Signaling	PMID: 28356350; PMID: 25620911
ECs 3	ECs 3	ptn	sdc4	0.076605	0	PTN_SDC4	ptn - sdc4	PTN	Secreted Signaling	PMID: 28356350; PMID: 25620911
ECs 3	Coronary ECs	ptn	sdc4	0.0891683	0	PTN_SDC4	ptn - sdc4	PTN	Secreted Signaling	PMID: 28356350; PMID: 25620911
ECs 3	p-tCMs	ptn	sdc4	0.0112144	0	PTN_SDC4	ptn - sdc4	PTN	Secreted Signaling	PMID: 28356350; PMID: 25620911
ECs 3	EPDCs 1	ptn	sdc4	0.108167	0	PTN_SDC4	ptn - sdc4	PTN	Secreted Signaling	PMID: 28356350; PMID: 25620911
ECs 3	EPDCs 2	ptn	sdc4	0.129828	0	PTN_SDC4	ptn - sdc4	PTN	Secreted Signaling	PMID: 28356350; PMID: 25620911
ECs 3	Mesenchymal	ptn	sdc4	0.112384	0	PTN_SDC4	ptn - sdc4	PTN	Secreted Signaling	PMID: 28356350; PMID: 25620911
ECs 3	Mural Cells 1	ptn	sdc4	0.116956	0	PTN_SDC4	ptn - sdc4	PTN	Secreted Signaling	PMID: 28356350; PMID: 25620911
ECs 3	Mural Cells 2	ptn	sdc4	0.101706	0	PTN_SDC4	ptn - sdc4	PTN	Secreted Signaling	PMID: 28356350; PMID: 25620911
ECs 3	Macrophages	ptn	sdc4	0.0777331	0	PTN_SDC4	ptn - sdc4	PTN	Secreted Signaling	PMID: 28356350; PMID: 25620911
ECs 3	T/NK/B	ptn	sdc4	0.0155779	0	PTN_SDC4	ptn - sdc4	PTN	Secreted Signaling	PMID: 28356350; PMID: 25620911
ECs 3	ECs 1	edn2	ednraa	0.00627587	0	EDN2_EDNRA_2	edn2 - ednraa	EDN	Secreted Signaling	KEGG: mmu04080
ECs 3	ECs 2	edn2	ednraa	0.00569748	0	EDN2_EDNRA_2	edn2 - ednraa	EDN	Secreted Signaling	KEGG: mmu04080
ECs 3	ECs 3	edn2	ednraa	0.00563238	0	EDN2_EDNRA_2	edn2 - ednraa	EDN	Secreted Signaling	KEGG: mmu04080
ECs 3	Coronary ECs	edn2	ednraa	0.0337571	0	EDN2_EDNRA_2	edn2 - ednraa	EDN	Secreted Signaling	KEGG: mmu04080
ECs 3	EPDCs 2	edn2	ednraa	0.0104091	0	EDN2_EDNRA_2	edn2 - ednraa	EDN	Secreted Signaling	KEGG: mmu04080
ECs 3	Mural Cells 1	edn2	ednraa	0.00387721	0	EDN2_EDNRA_2	edn2 - ednraa	EDN	Secreted Signaling	KEGG: mmu04080
ECs 3	Mural Cells 2	edn2	ednraa	0.0484296	0	EDN2_EDNRA_2	edn2 - ednraa	EDN	Secreted Signaling	KEGG: mmu04080
tCMs-2	EPDCs 2	nppa	npr2	0.00306101	0	NPPA_NPR1_1	nppa - npr2	NPR1	Secreted Signaling	KEGG: mmu04080; PMID:29934640
pCMs	EPDCs 2	nppa	npr2	0.00342733	0	NPPA_NPR1_1	nppa - npr2	NPR1	Secreted Signaling	KEGG: mmu04080; PMID:29934640
p-tCMs	EPDCs 2	nppa	npr2	0.00827084	0	NPPA_NPR1_1	nppa - npr2	NPR1	Secreted Signaling	KEGG: mmu04080; PMID:29934640
cCMs-1	EPDCs 2	nppa	npr2	0.00297268	0	NPPA_NPR1_1	nppa - npr2	NPR1	Secreted Signaling	KEGG: mmu04080; PMID:29934640
tCMs-2	Mural Cells 1	nppa	npr2	0.00265788	0	NPPA_NPR1_1	nppa - npr2	NPR1	Secreted Signaling	KEGG: mmu04080; PMID:29934640
pCMs	Mural Cells 1	nppa	npr2	0.0029761	0	NPPA_NPR1_1	nppa - npr2	NPR1	Secreted Signaling	KEGG: mmu04080; PMID:29934640
p-tCMs	Mural Cells 1	nppa	npr2	0.00718652	0	NPPA_NPR1_1	nppa - npr2	NPR1	Secreted Signaling	KEGG: mmu04080; PMID:29934640
cCMs-1	Mural Cells 1	nppa	npr2	0.00258115	0	NPPA_NPR1_1	nppa - npr2	NPR1	Secreted Signaling	KEGG: mmu04080; PMID:29934640
ECs 2	EPDCs 2	nppb	npr2	0.00167671	0	NPPB_NPR1_2	nppb - npr2	NPR1	Secreted Signaling	KEGG: mmu04080; PMID:29934640
tCMs-2	EPDCs 2	nppb	npr2	0.00225566	0	NPPB_NPR1_2	nppb - npr2	NPR1	Secreted Signaling	KEGG: mmu04080; PMID:29934640
pCMs	EPDCs 2	nppb	npr2	0.00564777	0	NPPB_NPR1_2	nppb - npr2	NPR1	Secreted Signaling	KEGG: mmu04080; PMID:29934640
p-tCMs	EPDCs 2	nppb	npr2	0.00345661	0	NPPB_NPR1_2	nppb - npr2	NPR1	Secreted Signaling	KEGG: mmu04080; PMID:29934640
cCMs-1	EPDCs 2	nppb	npr2	0.00214874	0	NPPB_NPR1_2	nppb - npr2	NPR1	Secreted Signaling	KEGG: mmu04080; PMID:29934640
ECs 2	Mural Cells 1	nppb	npr2	0.00145563	0	NPPB_NPR1_2	nppb - npr2	NPR1	Secreted Signaling	KEGG: mmu04080; PMID:29934640
tCMs-2	Mural Cells 1	nppb	npr2	0.00195838	0	NPPB_NPR1_2	nppb - npr2	NPR1	Secreted Signaling	KEGG: mmu04080; PMID:29934640
pCMs	Mural Cells 1	nppb	npr2	0.00490564	0	NPPB_NPR1_2	nppb - npr2	NPR1	Secreted Signaling	KEGG: mmu04080; PMID:29934640
p-tCMs	Mural Cells 1	nppb	npr2	0.00300154	0	NPPB_NPR1_2	nppb - npr2	NPR1	Secreted Signaling	KEGG: mmu04080; PMID:29934640
cCMs-1	Mural Cells 1	nppb	npr2	0.00186552	0	NPPB_NPR1_2	nppb - npr2	NPR1	Secreted Signaling	KEGG: mmu04080; PMID:29934640
ECs 2	EPDCs 1	nppc	npr1a	0.0417149	0	NPPC_NPR2_1	nppc - npr1a	NPR2	Secreted Signaling	KEGG: mmu04080; PMID:29934640
ECs 2	EPDCs 2	nppc	npr1a	0.0256167	0	NPPC_NPR2_1	nppc - npr1a	NPR2	Secreted Signaling	KEGG: mmu04080; PMID:29934640
ECs 2	Mesenchymal	nppc	npr1a	0.030728	0	NPPC_NPR2_1	nppc - npr1a	NPR2	Secreted Signaling	KEGG: mmu04080; PMID:29934640
ECs 2	Mural Cells 1	nppc	npr1a	0.0122758	0	NPPC_NPR2_1	nppc - npr1a	NPR2	Secreted Signaling	KEGG: mmu04080; PMID:29934640
EPDCs 2	ECs 2	adma	calcr	0.00288904	0	ADM_CALCR_1	adma - calcr	CALCR	Secreted Signaling	KEGG: mmu04080
EPDCs 2	ECs 1	adma	calcrlb	0.00297299	0	ADM_CALCRL_1	adma - calcrlb	CALCR	Secreted Signaling	KEGG: mmu04080
EPDCs 2	ECs 3	adma	calcrlb	0.00562282	0	ADM_CALCRL_1	adma - calcrlb	CALCR	Secreted Signaling	KEGG: mmu04080
EPDCs 2	Coronary ECs	adma	calcrlb	0.0157165	0	ADM_CALCRL_1	adma - calcrlb	CALCR	Secreted Signaling	KEGG: mmu04080
Macrophages	EPDCs 2	grn2	sort1a	0.009547	0	GRN_SORT1_4	grn2 - sort1a	GRN	Secreted Signaling	PMID: 29555433
Macrophages	EPDCs 2	grn1	sort1a	0.0105642	0	GRN_SORT1_6	grn1 - sort1a	GRN	Secreted Signaling	PMID: 29555433
Macrophages	EPDCs 2	grna	sort1a	0.00790327	0	GRN_SORT1_8	grna - sort1a	GRN	Secreted Signaling	PMID: 29555433
ECs 1	ECs 1	col1a1b	sdc4	0.0132565	0	COL1A1_SDC4_1	col1a1b - sdc4	COLLAGEN	ECM-Receptor	KEGG: mmu04512
ECs 2	ECs 1	col1a1b	sdc4	0.0109867	0	COL1A1_SDC4_1	col1a1b - sdc4	COLLAGEN	ECM-Receptor	KEGG: mmu04512
ECs 3	ECs 1	col1a1b	sdc4	0.0787313	0	COL1A1_SDC4_1	col1a1b - sdc4	COLLAGEN	ECM-Receptor	KEGG: mmu04512
EPDCs 1	ECs 1	col1a1b	sdc4	0.142209	0	COL1A1_SDC4_1	col1a1b - sdc4	COLLAGEN	ECM-Receptor	KEGG: mmu04512
EPDCs 2	ECs 1	col1a1b	sdc4	0.108933	0	COL1A1_SDC4_1	col1a1b - sdc4	COLLAGEN	ECM-Receptor	KEGG: mmu04512
Mesenchymal	ECs 1	col1a1b	sdc4	0.0831111	0	COL1A1_SDC4_1	col1a1b - sdc4	COLLAGEN	ECM-Receptor	KEGG: mmu04512
Mural Cells 1	ECs 1	col1a1b	sdc4	0.126585	0	COL1A1_SDC4_1	col1a1b - sdc4	COLLAGEN	ECM-Receptor	KEGG: mmu04512
Mural Cells 2	ECs 1	col1a1b	sdc4	0.0572938	0	COL1A1_SDC4_1	col1a1b - sdc4	COLLAGEN	ECM-Receptor	KEGG: mmu04512
ECs 1	ECs 2	col1a1b	sdc4	0.0201248	0	COL1A1_SDC4_1	col1a1b - sdc4	COLLAGEN	ECM-Receptor	KEGG: mmu04512
ECs 2	ECs 2	col1a1b	sdc4	0.016699	0	COL1A1_SDC4_1	col1a1b - sdc4	COLLAGEN	ECM-Receptor	KEGG: mmu04512
ECs 3	ECs 2	col1a1b	sdc4	0.11555	0	COL1A1_SDC4_1	col1a1b - sdc4	COLLAGEN	ECM-Receptor	KEGG: mmu04512
EPDCs 1	ECs 2	col1a1b	sdc4	0.202198	0	COL1A1_SDC4_1	col1a1b - sdc4	COLLAGEN	ECM-Receptor	KEGG: mmu04512
EPDCs 2	ECs 2	col1a1b	sdc4	0.157462	0	COL1A1_SDC4_1	col1a1b - sdc4	COLLAGEN	ECM-Receptor	KEGG: mmu04512
Mesenchymal	ECs 2	col1a1b	sdc4	0.121708	0	COL1A1_SDC4_1	col1a1b - sdc4	COLLAGEN	ECM-Receptor	KEGG: mmu04512
Mural Cells 1	ECs 2	col1a1b	sdc4	0.181376	0	COL1A1_SDC4_1	col1a1b - sdc4	COLLAGEN	ECM-Receptor	KEGG: mmu04512
Mural Cells 2	ECs 2	col1a1b	sdc4	0.0850125	0	COL1A1_SDC4_1	col1a1b - sdc4	COLLAGEN	ECM-Receptor	KEGG: mmu04512
ECs 1	ECs 3	col1a1b	sdc4	0.0208401	0	COL1A1_SDC4_1	col1a1b - sdc4	COLLAGEN	ECM-Receptor	KEGG: mmu04512
ECs 2	ECs 3	col1a1b	sdc4	0.0172947	0	COL1A1_SDC4_1	col1a1b - sdc4	COLLAGEN	ECM-Receptor	KEGG: mmu04512
ECs 3	ECs 3	col1a1b	sdc4	0.119245	0	COL1A1_SDC4_1	col1a1b - sdc4	COLLAGEN	ECM-Receptor	KEGG: mmu04512
EPDCs 1	ECs 3	col1a1b	sdc4	0.208012	0	COL1A1_SDC4_1	col1a1b - sdc4	COLLAGEN	ECM-Receptor	KEGG: mmu04512
EPDCs 2	ECs 3	col1a1b	sdc4	0.162251	0	COL1A1_SDC4_1	col1a1b - sdc4	COLLAGEN	ECM-Receptor	KEGG: mmu04512
Mesenchymal	ECs 3	col1a1b	sdc4	0.125571	0	COL1A1_SDC4_1	col1a1b - sdc4	COLLAGEN	ECM-Receptor	KEGG: mmu04512
Mural Cells 1	ECs 3	col1a1b	sdc4	0.186731	0	COL1A1_SDC4_1	col1a1b - sdc4	COLLAGEN	ECM-Receptor	KEGG: mmu04512
Mural Cells 2	ECs 3	col1a1b	sdc4	0.0878276	0	COL1A1_SDC4_1	col1a1b - sdc4	COLLAGEN	ECM-Receptor	KEGG: mmu04512
ECs 1	Coronary ECs	col1a1b	sdc4	0.0245006	0	COL1A1_SDC4_1	col1a1b - sdc4	COLLAGEN	ECM-Receptor	KEGG: mmu04512
ECs 2	Coronary ECs	col1a1b	sdc4	0.0203453	0	COL1A1_SDC4_1	col1a1b - sdc4	COLLAGEN	ECM-Receptor	KEGG: mmu04512
ECs 3	Coronary ECs	col1a1b	sdc4	0.137758	0	COL1A1_SDC4_1	col1a1b - sdc4	COLLAGEN	ECM-Receptor	KEGG: mmu04512
EPDCs 1	Coronary ECs	col1a1b	sdc4	0.236604	0	COL1A1_SDC4_1	col1a1b - sdc4	COLLAGEN	ECM-Receptor	KEGG: mmu04512
EPDCs 2	Coronary ECs	col1a1b	sdc4	0.18603	0	COL1A1_SDC4_1	col1a1b - sdc4	COLLAGEN	ECM-Receptor	KEGG: mmu04512
Mesenchymal	Coronary ECs	col1a1b	sdc4	0.144905	0	COL1A1_SDC4_1	col1a1b - sdc4	COLLAGEN	ECM-Receptor	KEGG: mmu04512
Mural Cells 1	Coronary ECs	col1a1b	sdc4	0.213186	0	COL1A1_SDC4_1	col1a1b - sdc4	COLLAGEN	ECM-Receptor	KEGG: mmu04512
Mural Cells 2	Coronary ECs	col1a1b	sdc4	0.102028	0	COL1A1_SDC4_1	col1a1b - sdc4	COLLAGEN	ECM-Receptor	KEGG: mmu04512
ECs 1	p-tCMs	col1a1b	sdc4	0.00290128	0	COL1A1_SDC4_1	col1a1b - sdc4	COLLAGEN	ECM-Receptor	KEGG: mmu04512
ECs 2	p-tCMs	col1a1b	sdc4	0.00240022	0.03	COL1A1_SDC4_1	col1a1b - sdc4	COLLAGEN	ECM-Receptor	KEGG: mmu04512
ECs 3	p-tCMs	col1a1b	sdc4	0.0181729	0	COL1A1_SDC4_1	col1a1b - sdc4	COLLAGEN	ECM-Receptor	KEGG: mmu04512
EPDCs 1	p-tCMs	col1a1b	sdc4	0.034662	0	COL1A1_SDC4_1	col1a1b - sdc4	COLLAGEN	ECM-Receptor	KEGG: mmu04512
EPDCs 2	p-tCMs	col1a1b	sdc4	0.0257946	0	COL1A1_SDC4_1	col1a1b - sdc4	COLLAGEN	ECM-Receptor	KEGG: mmu04512
Mesenchymal	p-tCMs	col1a1b	sdc4	0.0192542	0	COL1A1_SDC4_1	col1a1b - sdc4	COLLAGEN	ECM-Receptor	KEGG: mmu04512
Mural Cells 1	p-tCMs	col1a1b	sdc4	0.0304344	0	COL1A1_SDC4_1	col1a1b - sdc4	COLLAGEN	ECM-Receptor	KEGG: mmu04512
Mural Cells 2	p-tCMs	col1a1b	sdc4	0.0129921	0	COL1A1_SDC4_1	col1a1b - sdc4	COLLAGEN	ECM-Receptor	KEGG: mmu04512
ECs 1	EPDCs 1	col1a1b	sdc4	0.0301775	0	COL1A1_SDC4_1	col1a1b - sdc4	COLLAGEN	ECM-Receptor	KEGG: mmu04512
ECs 2	EPDCs 1	col1a1b	sdc4	0.0250842	0	COL1A1_SDC4_1	col1a1b - sdc4	COLLAGEN	ECM-Receptor	KEGG: mmu04512
ECs 3	EPDCs 1	col1a1b	sdc4	0.165232	0	COL1A1_SDC4_1	col1a1b - sdc4	COLLAGEN	ECM-Receptor	KEGG: mmu04512
EPDCs 1	EPDCs 1	col1a1b	sdc4	0.277448	0	COL1A1_SDC4_1	col1a1b - sdc4	COLLAGEN	ECM-Receptor	KEGG: mmu04512
EPDCs 2	EPDCs 1	col1a1b	sdc4	0.220668	0	COL1A1_SDC4_1	col1a1b - sdc4	COLLAGEN	ECM-Receptor	KEGG: mmu04512
Mesenchymal	EPDCs 1	col1a1b	sdc4	0.173517	0	COL1A1_SDC4_1	col1a1b - sdc4	COLLAGEN	ECM-Receptor	KEGG: mmu04512
Mural Cells 1	EPDCs 1	col1a1b	sdc4	0.251318	0	COL1A1_SDC4_1	col1a1b - sdc4	COLLAGEN	ECM-Receptor	KEGG: mmu04512
Mural Cells 2	EPDCs 1	col1a1b	sdc4	0.123396	0	COL1A1_SDC4_1	col1a1b - sdc4	COLLAGEN	ECM-Receptor	KEGG: mmu04512
ECs 1	EPDCs 2	col1a1b	sdc4	0.0368662	0	COL1A1_SDC4_1	col1a1b - sdc4	COLLAGEN	ECM-Receptor	KEGG: mmu04512
ECs 2	EPDCs 2	col1a1b	sdc4	0.0306797	0	COL1A1_SDC4_1	col1a1b - sdc4	COLLAGEN	ECM-Receptor	KEGG: mmu04512
ECs 3	EPDCs 2	col1a1b	sdc4	0.195811	0	COL1A1_SDC4_1	col1a1b - sdc4	COLLAGEN	ECM-Receptor	KEGG: mmu04512
EPDCs 1	EPDCs 2	col1a1b	sdc4	0.320813	0	COL1A1_SDC4_1	col1a1b - sdc4	COLLAGEN	ECM-Receptor	KEGG: mmu04512
EPDCs 2	EPDCs 2	col1a1b	sdc4	0.258332	0	COL1A1_SDC4_1	col1a1b - sdc4	COLLAGEN	ECM-Receptor	KEGG: mmu04512
Mesenchymal	EPDCs 2	col1a1b	sdc4	0.205253	0	COL1A1_SDC4_1	col1a1b - sdc4	COLLAGEN	ECM-Receptor	KEGG: mmu04512
Mural Cells 1	EPDCs 2	col1a1b	sdc4	0.292252	0	COL1A1_SDC4_1	col1a1b - sdc4	COLLAGEN	ECM-Receptor	KEGG: mmu04512
Mural Cells 2	EPDCs 2	col1a1b	sdc4	0.147602	0	COL1A1_SDC4_1	col1a1b - sdc4	COLLAGEN	ECM-Receptor	KEGG: mmu04512
ECs 1	Mesenchymal	col1a1b	sdc4	0.031461	0	COL1A1_SDC4_1	col1a1b - sdc4	COLLAGEN	ECM-Receptor	KEGG: mmu04512
ECs 2	Mesenchymal	col1a1b	sdc4	0.0261569	0	COL1A1_SDC4_1	col1a1b - sdc4	COLLAGEN	ECM-Receptor	KEGG: mmu04512
ECs 3	Mesenchymal	col1a1b	sdc4	0.171245	0	COL1A1_SDC4_1	col1a1b - sdc4	COLLAGEN	ECM-Receptor	KEGG: mmu04512
EPDCs 1	Mesenchymal	col1a1b	sdc4	0.286145	0	COL1A1_SDC4_1	col1a1b - sdc4	COLLAGEN	ECM-Receptor	KEGG: mmu04512
EPDCs 2	Mesenchymal	col1a1b	sdc4	0.228147	0	COL1A1_SDC4_1	col1a1b - sdc4	COLLAGEN	ECM-Receptor	KEGG: mmu04512
Mesenchymal	Mesenchymal	col1a1b	sdc4	0.179767	0	COL1A1_SDC4_1	col1a1b - sdc4	COLLAGEN	ECM-Receptor	KEGG: mmu04512
Mural Cells 1	Mesenchymal	col1a1b	sdc4	0.259491	0	COL1A1_SDC4_1	col1a1b - sdc4	COLLAGEN	ECM-Receptor	KEGG: mmu04512
Mural Cells 2	Mesenchymal	col1a1b	sdc4	0.12812	0	COL1A1_SDC4_1	col1a1b - sdc4	COLLAGEN	ECM-Receptor	KEGG: mmu04512
ECs 1	Mural Cells 1	col1a1b	sdc4	0.0328628	0	COL1A1_SDC4_1	col1a1b - sdc4	COLLAGEN	ECM-Receptor	KEGG: mmu04512
ECs 2	Mural Cells 1	col1a1b	sdc4	0.0273291	0	COL1A1_SDC4_1	col1a1b - sdc4	COLLAGEN	ECM-Receptor	KEGG: mmu04512
ECs 3	Mural Cells 1	col1a1b	sdc4	0.177732	0	COL1A1_SDC4_1	col1a1b - sdc4	COLLAGEN	ECM-Receptor	KEGG: mmu04512
EPDCs 1	Mural Cells 1	col1a1b	sdc4	0.295434	0	COL1A1_SDC4_1	col1a1b - sdc4	COLLAGEN	ECM-Receptor	KEGG: mmu04512
EPDCs 2	Mural Cells 1	col1a1b	sdc4	0.236176	0	COL1A1_SDC4_1	col1a1b - sdc4	COLLAGEN	ECM-Receptor	KEGG: mmu04512
Mesenchymal	Mural Cells 1	col1a1b	sdc4	0.186505	0	COL1A1_SDC4_1	col1a1b - sdc4	COLLAGEN	ECM-Receptor	KEGG: mmu04512
Mural Cells 1	Mural Cells 1	col1a1b	sdc4	0.268239	0	COL1A1_SDC4_1	col1a1b - sdc4	COLLAGEN	ECM-Receptor	KEGG: mmu04512
Mural Cells 2	Mural Cells 1	col1a1b	sdc4	0.133237	0	COL1A1_SDC4_1	col1a1b - sdc4	COLLAGEN	ECM-Receptor	KEGG: mmu04512
ECs 1	Mural Cells 2	col1a1b	sdc4	0.0282273	0	COL1A1_SDC4_1	col1a1b - sdc4	COLLAGEN	ECM-Receptor	KEGG: mmu04512
ECs 2	Mural Cells 2	col1a1b	sdc4	0.0234552	0	COL1A1_SDC4_1	col1a1b - sdc4	COLLAGEN	ECM-Receptor	KEGG: mmu04512
ECs 3	Mural Cells 2	col1a1b	sdc4	0.155958	0	COL1A1_SDC4_1	col1a1b - sdc4	COLLAGEN	ECM-Receptor	KEGG: mmu04512
EPDCs 1	Mural Cells 2	col1a1b	sdc4	0.263866	0	COL1A1_SDC4_1	col1a1b - sdc4	COLLAGEN	ECM-Receptor	KEGG: mmu04512
EPDCs 2	Mural Cells 2	col1a1b	sdc4	0.209062	0	COL1A1_SDC4_1	col1a1b - sdc4	COLLAGEN	ECM-Receptor	KEGG: mmu04512
Mesenchymal	Mural Cells 2	col1a1b	sdc4	0.163869	0	COL1A1_SDC4_1	col1a1b - sdc4	COLLAGEN	ECM-Receptor	KEGG: mmu04512
Mural Cells 1	Mural Cells 2	col1a1b	sdc4	0.238593	0	COL1A1_SDC4_1	col1a1b - sdc4	COLLAGEN	ECM-Receptor	KEGG: mmu04512
Mural Cells 2	Mural Cells 2	col1a1b	sdc4	0.116143	0	COL1A1_SDC4_1	col1a1b - sdc4	COLLAGEN	ECM-Receptor	KEGG: mmu04512
ECs 1	Macrophages	col1a1b	sdc4	0.0211659	0	COL1A1_SDC4_1	col1a1b - sdc4	COLLAGEN	ECM-Receptor	KEGG: mmu04512
ECs 2	Macrophages	col1a1b	sdc4	0.017566	0	COL1A1_SDC4_1	col1a1b - sdc4	COLLAGEN	ECM-Receptor	KEGG: mmu04512
ECs 3	Macrophages	col1a1b	sdc4	0.120918	0	COL1A1_SDC4_1	col1a1b - sdc4	COLLAGEN	ECM-Receptor	KEGG: mmu04512
EPDCs 1	Macrophages	col1a1b	sdc4	0.210633	0	COL1A1_SDC4_1	col1a1b - sdc4	COLLAGEN	ECM-Receptor	KEGG: mmu04512
EPDCs 2	Macrophages	col1a1b	sdc4	0.164416	0	COL1A1_SDC4_1	col1a1b - sdc4	COLLAGEN	ECM-Receptor	KEGG: mmu04512
Mesenchymal	Macrophages	col1a1b	sdc4	0.127321	0	COL1A1_SDC4_1	col1a1b - sdc4	COLLAGEN	ECM-Receptor	KEGG: mmu04512
Mural Cells 1	Macrophages	col1a1b	sdc4	0.189149	0	COL1A1_SDC4_1	col1a1b - sdc4	COLLAGEN	ECM-Receptor	KEGG: mmu04512
Mural Cells 2	Macrophages	col1a1b	sdc4	0.089105	0	COL1A1_SDC4_1	col1a1b - sdc4	COLLAGEN	ECM-Receptor	KEGG: mmu04512
ECs 1	T/NK/B	col1a1b	sdc4	0.00404338	0	COL1A1_SDC4_1	col1a1b - sdc4	COLLAGEN	ECM-Receptor	KEGG: mmu04512
ECs 2	T/NK/B	col1a1b	sdc4	0.00334573	0.01	COL1A1_SDC4_1	col1a1b - sdc4	COLLAGEN	ECM-Receptor	KEGG: mmu04512
ECs 3	T/NK/B	col1a1b	sdc4	0.0251749	0	COL1A1_SDC4_1	col1a1b - sdc4	COLLAGEN	ECM-Receptor	KEGG: mmu04512
EPDCs 1	T/NK/B	col1a1b	sdc4	0.0477085	0	COL1A1_SDC4_1	col1a1b - sdc4	COLLAGEN	ECM-Receptor	KEGG: mmu04512
EPDCs 2	T/NK/B	col1a1b	sdc4	0.0356267	0	COL1A1_SDC4_1	col1a1b - sdc4	COLLAGEN	ECM-Receptor	KEGG: mmu04512
Mesenchymal	T/NK/B	col1a1b	sdc4	0.0266616	0	COL1A1_SDC4_1	col1a1b - sdc4	COLLAGEN	ECM-Receptor	KEGG: mmu04512
Mural Cells 1	T/NK/B	col1a1b	sdc4	0.0419589	0	COL1A1_SDC4_1	col1a1b - sdc4	COLLAGEN	ECM-Receptor	KEGG: mmu04512
Mural Cells 2	T/NK/B	col1a1b	sdc4	0.0180346	0	COL1A1_SDC4_1	col1a1b - sdc4	COLLAGEN	ECM-Receptor	KEGG: mmu04512
ECs 1	ECs 1	col1a1a	sdc4	0.014667	0	COL1A1_SDC4_2	col1a1a - sdc4	COLLAGEN	ECM-Receptor	KEGG: mmu04512
ECs 2	ECs 1	col1a1a	sdc4	0.00867587	0	COL1A1_SDC4_2	col1a1a - sdc4	COLLAGEN	ECM-Receptor	KEGG: mmu04512
ECs 3	ECs 1	col1a1a	sdc4	0.04976	0	COL1A1_SDC4_2	col1a1a - sdc4	COLLAGEN	ECM-Receptor	KEGG: mmu04512
EPDCs 1	ECs 1	col1a1a	sdc4	0.11646	0	COL1A1_SDC4_2	col1a1a - sdc4	COLLAGEN	ECM-Receptor	KEGG: mmu04512
EPDCs 2	ECs 1	col1a1a	sdc4	0.0879121	0	COL1A1_SDC4_2	col1a1a - sdc4	COLLAGEN	ECM-Receptor	KEGG: mmu04512
Mesenchymal	ECs 1	col1a1a	sdc4	0.0462853	0	COL1A1_SDC4_2	col1a1a - sdc4	COLLAGEN	ECM-Receptor	KEGG: mmu04512
Mural Cells 1	ECs 1	col1a1a	sdc4	0.0990642	0	COL1A1_SDC4_2	col1a1a - sdc4	COLLAGEN	ECM-Receptor	KEGG: mmu04512
Mural Cells 2	ECs 1	col1a1a	sdc4	0.0466467	0	COL1A1_SDC4_2	col1a1a - sdc4	COLLAGEN	ECM-Receptor	KEGG: mmu04512
ECs 1	ECs 2	col1a1a	sdc4	0.0222496	0	COL1A1_SDC4_2	col1a1a - sdc4	COLLAGEN	ECM-Receptor	KEGG: mmu04512
ECs 2	ECs 2	col1a1a	sdc4	0.0132027	0	COL1A1_SDC4_2	col1a1a - sdc4	COLLAGEN	ECM-Receptor	KEGG: mmu04512
ECs 3	ECs 2	col1a1a	sdc4	0.0741204	0	COL1A1_SDC4_2	col1a1a - sdc4	COLLAGEN	ECM-Receptor	KEGG: mmu04512
EPDCs 1	ECs 2	col1a1a	sdc4	0.167711	0	COL1A1_SDC4_2	col1a1a - sdc4	COLLAGEN	ECM-Receptor	KEGG: mmu04512
EPDCs 2	ECs 2	col1a1a	sdc4	0.128426	0	COL1A1_SDC4_2	col1a1a - sdc4	COLLAGEN	ECM-Receptor	KEGG: mmu04512
Mesenchymal	ECs 2	col1a1a	sdc4	0.0690683	0	COL1A1_SDC4_2	col1a1a - sdc4	COLLAGEN	ECM-Receptor	KEGG: mmu04512
Mural Cells 1	ECs 2	col1a1a	sdc4	0.143907	0	COL1A1_SDC4_2	col1a1a - sdc4	COLLAGEN	ECM-Receptor	KEGG: mmu04512
Mural Cells 2	ECs 2	col1a1a	sdc4	0.0695945	0	COL1A1_SDC4_2	col1a1a - sdc4	COLLAGEN	ECM-Receptor	KEGG: mmu04512
ECs 1	ECs 3	col1a1a	sdc4	0.0230387	0	COL1A1_SDC4_2	col1a1a - sdc4	COLLAGEN	ECM-Receptor	KEGG: mmu04512
ECs 2	ECs 3	col1a1a	sdc4	0.0136754	0	COL1A1_SDC4_2	col1a1a - sdc4	COLLAGEN	ECM-Receptor	KEGG: mmu04512
ECs 3	ECs 3	col1a1a	sdc4	0.076605	0	COL1A1_SDC4_2	col1a1a - sdc4	COLLAGEN	ECM-Receptor	KEGG: mmu04512
EPDCs 1	ECs 3	col1a1a	sdc4	0.172748	0	COL1A1_SDC4_2	col1a1a - sdc4	COLLAGEN	ECM-Receptor	KEGG: mmu04512
EPDCs 2	ECs 3	col1a1a	sdc4	0.13247	0	COL1A1_SDC4_2	col1a1a - sdc4	COLLAGEN	ECM-Receptor	KEGG: mmu04512
Mesenchymal	ECs 3	col1a1a	sdc4	0.0713966	0	COL1A1_SDC4_2	col1a1a - sdc4	COLLAGEN	ECM-Receptor	KEGG: mmu04512
Mural Cells 1	ECs 3	col1a1a	sdc4	0.148356	0	COL1A1_SDC4_2	col1a1a - sdc4	COLLAGEN	ECM-Receptor	KEGG: mmu04512
Mural Cells 2	ECs 3	col1a1a	sdc4	0.0719392	0	COL1A1_SDC4_2	col1a1a - sdc4	COLLAGEN	ECM-Receptor	KEGG: mmu04512
ECs 1	Coronary ECs	col1a1a	sdc4	0.0270747	0	COL1A1_SDC4_2	col1a1a - sdc4	COLLAGEN	ECM-Receptor	KEGG: mmu04512
ECs 2	Coronary ECs	col1a1a	sdc4	0.0160981	0	COL1A1_SDC4_2	col1a1a - sdc4	COLLAGEN	ECM-Receptor	KEGG: mmu04512
ECs 3	Coronary ECs	col1a1a	sdc4	0.0891683	0	COL1A1_SDC4_2	col1a1a - sdc4	COLLAGEN	ECM-Receptor	KEGG: mmu04512
EPDCs 1	Coronary ECs	col1a1a	sdc4	0.197703	0	COL1A1_SDC4_2	col1a1a - sdc4	COLLAGEN	ECM-Receptor	KEGG: mmu04512
EPDCs 2	Coronary ECs	col1a1a	sdc4	0.152681	0	COL1A1_SDC4_2	col1a1a - sdc4	COLLAGEN	ECM-Receptor	KEGG: mmu04512
Mesenchymal	Coronary ECs	col1a1a	sdc4	0.0831826	0	COL1A1_SDC4_2	col1a1a - sdc4	COLLAGEN	ECM-Receptor	KEGG: mmu04512
Mural Cells 1	Coronary ECs	col1a1a	sdc4	0.170513	0	COL1A1_SDC4_2	col1a1a - sdc4	COLLAGEN	ECM-Receptor	KEGG: mmu04512
Mural Cells 2	Coronary ECs	col1a1a	sdc4	0.0838068	0	COL1A1_SDC4_2	col1a1a - sdc4	COLLAGEN	ECM-Receptor	KEGG: mmu04512
ECs 1	p-tCMs	col1a1a	sdc4	0.00321357	0	COL1A1_SDC4_2	col1a1a - sdc4	COLLAGEN	ECM-Receptor	KEGG: mmu04512
ECs 2	p-tCMs	col1a1a	sdc4	0.00189192	0.02	COL1A1_SDC4_2	col1a1a - sdc4	COLLAGEN	ECM-Receptor	KEGG: mmu04512
ECs 3	p-tCMs	col1a1a	sdc4	0.0112144	0	COL1A1_SDC4_2	col1a1a - sdc4	COLLAGEN	ECM-Receptor	KEGG: mmu04512
EPDCs 1	p-tCMs	col1a1a	sdc4	0.0277559	0	COL1A1_SDC4_2	col1a1a - sdc4	COLLAGEN	ECM-Receptor	KEGG: mmu04512
EPDCs 2	p-tCMs	col1a1a	sdc4	0.0204487	0	COL1A1_SDC4_2	col1a1a - sdc4	COLLAGEN	ECM-Receptor	KEGG: mmu04512
Mesenchymal	p-tCMs	col1a1a	sdc4	0.0104019	0	COL1A1_SDC4_2	col1a1a - sdc4	COLLAGEN	ECM-Receptor	KEGG: mmu04512
Mural Cells 1	p-tCMs	col1a1a	sdc4	0.023261	0	COL1A1_SDC4_2	col1a1a - sdc4	COLLAGEN	ECM-Receptor	KEGG: mmu04512
Mural Cells 2	p-tCMs	col1a1a	sdc4	0.0104862	0	COL1A1_SDC4_2	col1a1a - sdc4	COLLAGEN	ECM-Receptor	KEGG: mmu04512
ECs 1	EPDCs 1	col1a1a	sdc4	0.0333276	0	COL1A1_SDC4_2	col1a1a - sdc4	COLLAGEN	ECM-Receptor	KEGG: mmu04512
ECs 2	EPDCs 1	col1a1a	sdc4	0.0198678	0	COL1A1_SDC4_2	col1a1a - sdc4	COLLAGEN	ECM-Receptor	KEGG: mmu04512
ECs 3	EPDCs 1	col1a1a	sdc4	0.108167	0	COL1A1_SDC4_2	col1a1a - sdc4	COLLAGEN	ECM-Receptor	KEGG: mmu04512
EPDCs 1	EPDCs 1	col1a1a	sdc4	0.233889	0	COL1A1_SDC4_2	col1a1a - sdc4	COLLAGEN	ECM-Receptor	KEGG: mmu04512
EPDCs 2	EPDCs 1	col1a1a	sdc4	0.182501	0	COL1A1_SDC4_2	col1a1a - sdc4	COLLAGEN	ECM-Receptor	KEGG: mmu04512
Mesenchymal	EPDCs 1	col1a1a	sdc4	0.101048	0	COL1A1_SDC4_2	col1a1a - sdc4	COLLAGEN	ECM-Receptor	KEGG: mmu04512
Mural Cells 1	EPDCs 1	col1a1a	sdc4	0.202982	0	COL1A1_SDC4_2	col1a1a - sdc4	COLLAGEN	ECM-Receptor	KEGG: mmu04512
Mural Cells 2	EPDCs 1	col1a1a	sdc4	0.101791	0	COL1A1_SDC4_2	col1a1a - sdc4	COLLAGEN	ECM-Receptor	KEGG: mmu04512
ECs 1	EPDCs 2	col1a1a	sdc4	0.0406853	0	COL1A1_SDC4_2	col1a1a - sdc4	COLLAGEN	ECM-Receptor	KEGG: mmu04512
ECs 2	EPDCs 2	col1a1a	sdc4	0.0243287	0	COL1A1_SDC4_2	col1a1a - sdc4	COLLAGEN	ECM-Receptor	KEGG: mmu04512
ECs 3	EPDCs 2	col1a1a	sdc4	0.129828	0	COL1A1_SDC4_2	col1a1a - sdc4	COLLAGEN	ECM-Receptor	KEGG: mmu04512
EPDCs 1	EPDCs 2	col1a1a	sdc4	0.273019	0	COL1A1_SDC4_2	col1a1a - sdc4	COLLAGEN	ECM-Receptor	KEGG: mmu04512
EPDCs 2	EPDCs 2	col1a1a	sdc4	0.215451	0	COL1A1_SDC4_2	col1a1a - sdc4	COLLAGEN	ECM-Receptor	KEGG: mmu04512
Mesenchymal	EPDCs 2	col1a1a	sdc4	0.121477	0	COL1A1_SDC4_2	col1a1a - sdc4	COLLAGEN	ECM-Receptor	KEGG: mmu04512
Mural Cells 1	EPDCs 2	col1a1a	sdc4	0.238551	0	COL1A1_SDC4_2	col1a1a - sdc4	COLLAGEN	ECM-Receptor	KEGG: mmu04512
Mural Cells 2	EPDCs 2	col1a1a	sdc4	0.12235	0	COL1A1_SDC4_2	col1a1a - sdc4	COLLAGEN	ECM-Receptor	KEGG: mmu04512
ECs 1	Mesenchymal	col1a1a	sdc4	0.0347403	0	COL1A1_SDC4_2	col1a1a - sdc4	COLLAGEN	ECM-Receptor	KEGG: mmu04512
ECs 2	Mesenchymal	col1a1a	sdc4	0.0207221	0	COL1A1_SDC4_2	col1a1a - sdc4	COLLAGEN	ECM-Receptor	KEGG: mmu04512
ECs 3	Mesenchymal	col1a1a	sdc4	0.112384	0	COL1A1_SDC4_2	col1a1a - sdc4	COLLAGEN	ECM-Receptor	KEGG: mmu04512
EPDCs 1	Mesenchymal	col1a1a	sdc4	0.241678	0	COL1A1_SDC4_2	col1a1a - sdc4	COLLAGEN	ECM-Receptor	KEGG: mmu04512
EPDCs 2	Mesenchymal	col1a1a	sdc4	0.189001	0	COL1A1_SDC4_2	col1a1a - sdc4	COLLAGEN	ECM-Receptor	KEGG: mmu04512
Mesenchymal	Mesenchymal	col1a1a	sdc4	0.105019	0	COL1A1_SDC4_2	col1a1a - sdc4	COLLAGEN	ECM-Receptor	KEGG: mmu04512
Mural Cells 1	Mesenchymal	col1a1a	sdc4	0.210024	0	COL1A1_SDC4_2	col1a1a - sdc4	COLLAGEN	ECM-Receptor	KEGG: mmu04512
Mural Cells 2	Mesenchymal	col1a1a	sdc4	0.105788	0	COL1A1_SDC4_2	col1a1a - sdc4	COLLAGEN	ECM-Receptor	KEGG: mmu04512
ECs 1	Mural Cells 1	col1a1a	sdc4	0.0362828	0	COL1A1_SDC4_2	col1a1a - sdc4	COLLAGEN	ECM-Receptor	KEGG: mmu04512
ECs 2	Mural Cells 1	col1a1a	sdc4	0.0216562	0	COL1A1_SDC4_2	col1a1a - sdc4	COLLAGEN	ECM-Receptor	KEGG: mmu04512
ECs 3	Mural Cells 1	col1a1a	sdc4	0.116956	0	COL1A1_SDC4_2	col1a1a - sdc4	COLLAGEN	ECM-Receptor	KEGG: mmu04512
EPDCs 1	Mural Cells 1	col1a1a	sdc4	0.250029	0	COL1A1_SDC4_2	col1a1a - sdc4	COLLAGEN	ECM-Receptor	KEGG: mmu04512
EPDCs 2	Mural Cells 1	col1a1a	sdc4	0.196002	0	COL1A1_SDC4_2	col1a1a - sdc4	COLLAGEN	ECM-Receptor	KEGG: mmu04512
Mesenchymal	Mural Cells 1	col1a1a	sdc4	0.109329	0	COL1A1_SDC4_2	col1a1a - sdc4	COLLAGEN	ECM-Receptor	KEGG: mmu04512
Mural Cells 1	Mural Cells 1	col1a1a	sdc4	0.217594	0	COL1A1_SDC4_2	col1a1a - sdc4	COLLAGEN	ECM-Receptor	KEGG: mmu04512
Mural Cells 2	Mural Cells 1	col1a1a	sdc4	0.110126	0	COL1A1_SDC4_2	col1a1a - sdc4	COLLAGEN	ECM-Receptor	KEGG: mmu04512
ECs 1	Mural Cells 2	col1a1a	sdc4	0.0311805	0	COL1A1_SDC4_2	col1a1a - sdc4	COLLAGEN	ECM-Receptor	KEGG: mmu04512
ECs 2	Mural Cells 2	col1a1a	sdc4	0.0185711	0	COL1A1_SDC4_2	col1a1a - sdc4	COLLAGEN	ECM-Receptor	KEGG: mmu04512
ECs 3	Mural Cells 2	col1a1a	sdc4	0.101706	0	COL1A1_SDC4_2	col1a1a - sdc4	COLLAGEN	ECM-Receptor	KEGG: mmu04512
EPDCs 1	Mural Cells 2	col1a1a	sdc4	0.221785	0	COL1A1_SDC4_2	col1a1a - sdc4	COLLAGEN	ECM-Receptor	KEGG: mmu04512
EPDCs 2	Mural Cells 2	col1a1a	sdc4	0.172458	0	COL1A1_SDC4_2	col1a1a - sdc4	COLLAGEN	ECM-Receptor	KEGG: mmu04512
Mesenchymal	Mural Cells 2	col1a1a	sdc4	0.0949665	0	COL1A1_SDC4_2	col1a1a - sdc4	COLLAGEN	ECM-Receptor	KEGG: mmu04512
Mural Cells 1	Mural Cells 2	col1a1a	sdc4	0.192077	0	COL1A1_SDC4_2	col1a1a - sdc4	COLLAGEN	ECM-Receptor	KEGG: mmu04512
Mural Cells 2	Mural Cells 2	col1a1a	sdc4	0.0956698	0	COL1A1_SDC4_2	col1a1a - sdc4	COLLAGEN	ECM-Receptor	KEGG: mmu04512
ECs 1	Macrophages	col1a1a	sdc4	0.023398	0	COL1A1_SDC4_2	col1a1a - sdc4	COLLAGEN	ECM-Receptor	KEGG: mmu04512
ECs 2	Macrophages	col1a1a	sdc4	0.0138907	0	COL1A1_SDC4_2	col1a1a - sdc4	COLLAGEN	ECM-Receptor	KEGG: mmu04512
ECs 3	Macrophages	col1a1a	sdc4	0.0777331	0	COL1A1_SDC4_2	col1a1a - sdc4	COLLAGEN	ECM-Receptor	KEGG: mmu04512
EPDCs 1	Macrophages	col1a1a	sdc4	0.175024	0	COL1A1_SDC4_2	col1a1a - sdc4	COLLAGEN	ECM-Receptor	KEGG: mmu04512
EPDCs 2	Macrophages	col1a1a	sdc4	0.134302	0	COL1A1_SDC4_2	col1a1a - sdc4	COLLAGEN	ECM-Receptor	KEGG: mmu04512
Mesenchymal	Macrophages	col1a1a	sdc4	0.072454	0	COL1A1_SDC4_2	col1a1a - sdc4	COLLAGEN	ECM-Receptor	KEGG: mmu04512
Mural Cells 1	Macrophages	col1a1a	sdc4	0.150368	0	COL1A1_SDC4_2	col1a1a - sdc4	COLLAGEN	ECM-Receptor	KEGG: mmu04512
Mural Cells 2	Macrophages	col1a1a	sdc4	0.0730041	0	COL1A1_SDC4_2	col1a1a - sdc4	COLLAGEN	ECM-Receptor	KEGG: mmu04512
ECs 1	T/NK/B	col1a1a	sdc4	0.00447805	0	COL1A1_SDC4_2	col1a1a - sdc4	COLLAGEN	ECM-Receptor	KEGG: mmu04512
ECs 2	T/NK/B	col1a1a	sdc4	0.00263773	0.01	COL1A1_SDC4_2	col1a1a - sdc4	COLLAGEN	ECM-Receptor	KEGG: mmu04512
ECs 3	T/NK/B	col1a1a	sdc4	0.0155779	0	COL1A1_SDC4_2	col1a1a - sdc4	COLLAGEN	ECM-Receptor	KEGG: mmu04512
EPDCs 1	T/NK/B	col1a1a	sdc4	0.0383062	0	COL1A1_SDC4_2	col1a1a - sdc4	COLLAGEN	ECM-Receptor	KEGG: mmu04512
EPDCs 2	T/NK/B	col1a1a	sdc4	0.0283024	0	COL1A1_SDC4_2	col1a1a - sdc4	COLLAGEN	ECM-Receptor	KEGG: mmu04512
Mesenchymal	T/NK/B	col1a1a	sdc4	0.0144538	0	COL1A1_SDC4_2	col1a1a - sdc4	COLLAGEN	ECM-Receptor	KEGG: mmu04512
Mural Cells 1	T/NK/B	col1a1a	sdc4	0.0321593	0	COL1A1_SDC4_2	col1a1a - sdc4	COLLAGEN	ECM-Receptor	KEGG: mmu04512
Mural Cells 2	T/NK/B	col1a1a	sdc4	0.0145704	0	COL1A1_SDC4_2	col1a1a - sdc4	COLLAGEN	ECM-Receptor	KEGG: mmu04512
ECs 1	ECs 1	col1a2	sdc4	0.0115895	0	COL1A2_SDC4	col1a2 - sdc4	COLLAGEN	ECM-Receptor	KEGG: mmu04512
ECs 3	ECs 1	col1a2	sdc4	0.0746506	0	COL1A2_SDC4	col1a2 - sdc4	COLLAGEN	ECM-Receptor	KEGG: mmu04512
EPDCs 1	ECs 1	col1a2	sdc4	0.132334	0	COL1A2_SDC4	col1a2 - sdc4	COLLAGEN	ECM-Receptor	KEGG: mmu04512
EPDCs 2	ECs 1	col1a2	sdc4	0.110602	0	COL1A2_SDC4	col1a2 - sdc4	COLLAGEN	ECM-Receptor	KEGG: mmu04512
Mesenchymal	ECs 1	col1a2	sdc4	0.0844664	0	COL1A2_SDC4	col1a2 - sdc4	COLLAGEN	ECM-Receptor	KEGG: mmu04512
Mural Cells 1	ECs 1	col1a2	sdc4	0.119221	0	COL1A2_SDC4	col1a2 - sdc4	COLLAGEN	ECM-Receptor	KEGG: mmu04512
Mural Cells 2	ECs 1	col1a2	sdc4	0.0642818	0	COL1A2_SDC4	col1a2 - sdc4	COLLAGEN	ECM-Receptor	KEGG: mmu04512
ECs 1	ECs 2	col1a2	sdc4	0.0176095	0	COL1A2_SDC4	col1a2 - sdc4	COLLAGEN	ECM-Receptor	KEGG: mmu04512
ECs 3	ECs 2	col1a2	sdc4	0.109789	0	COL1A2_SDC4	col1a2 - sdc4	COLLAGEN	ECM-Receptor	KEGG: mmu04512
EPDCs 1	ECs 2	col1a2	sdc4	0.189076	0	COL1A2_SDC4	col1a2 - sdc4	COLLAGEN	ECM-Receptor	KEGG: mmu04512
EPDCs 2	ECs 2	col1a2	sdc4	0.159741	0	COL1A2_SDC4	col1a2 - sdc4	COLLAGEN	ECM-Receptor	KEGG: mmu04512
Mesenchymal	ECs 2	col1a2	sdc4	0.123608	0	COL1A2_SDC4	col1a2 - sdc4	COLLAGEN	ECM-Receptor	KEGG: mmu04512
Mural Cells 1	ECs 2	col1a2	sdc4	0.171451	0	COL1A2_SDC4	col1a2 - sdc4	COLLAGEN	ECM-Receptor	KEGG: mmu04512
Mural Cells 2	ECs 2	col1a2	sdc4	0.0950404	0	COL1A2_SDC4	col1a2 - sdc4	COLLAGEN	ECM-Receptor	KEGG: mmu04512
ECs 1	ECs 3	col1a2	sdc4	0.0182371	0	COL1A2_SDC4	col1a2 - sdc4	COLLAGEN	ECM-Receptor	KEGG: mmu04512
ECs 3	ECs 3	col1a2	sdc4	0.113322	0	COL1A2_SDC4	col1a2 - sdc4	COLLAGEN	ECM-Receptor	KEGG: mmu04512
EPDCs 1	ECs 3	col1a2	sdc4	0.194604	0	COL1A2_SDC4	col1a2 - sdc4	COLLAGEN	ECM-Receptor	KEGG: mmu04512
EPDCs 2	ECs 3	col1a2	sdc4	0.164586	0	COL1A2_SDC4	col1a2 - sdc4	COLLAGEN	ECM-Receptor	KEGG: mmu04512
Mesenchymal	ECs 3	col1a2	sdc4	0.127523	0	COL1A2_SDC4	col1a2 - sdc4	COLLAGEN	ECM-Receptor	KEGG: mmu04512
Mural Cells 1	ECs 3	col1a2	sdc4	0.176576	0	COL1A2_SDC4	col1a2 - sdc4	COLLAGEN	ECM-Receptor	KEGG: mmu04512
Mural Cells 2	ECs 3	col1a2	sdc4	0.0981519	0	COL1A2_SDC4	col1a2 - sdc4	COLLAGEN	ECM-Receptor	KEGG: mmu04512
ECs 1	Coronary ECs	col1a2	sdc4	0.0214504	0	COL1A2_SDC4	col1a2 - sdc4	COLLAGEN	ECM-Receptor	KEGG: mmu04512
ECs 3	Coronary ECs	col1a2	sdc4	0.131053	0	COL1A2_SDC4	col1a2 - sdc4	COLLAGEN	ECM-Receptor	KEGG: mmu04512
EPDCs 1	Coronary ECs	col1a2	sdc4	0.221869	0	COL1A2_SDC4	col1a2 - sdc4	COLLAGEN	ECM-Receptor	KEGG: mmu04512
EPDCs 2	Coronary ECs	col1a2	sdc4	0.18863	0	COL1A2_SDC4	col1a2 - sdc4	COLLAGEN	ECM-Receptor	KEGG: mmu04512
Mesenchymal	Coronary ECs	col1a2	sdc4	0.147106	0	COL1A2_SDC4	col1a2 - sdc4	COLLAGEN	ECM-Receptor	KEGG: mmu04512
Mural Cells 1	Coronary ECs	col1a2	sdc4	0.201949	0	COL1A2_SDC4	col1a2 - sdc4	COLLAGEN	ECM-Receptor	KEGG: mmu04512
Mural Cells 2	Coronary ECs	col1a2	sdc4	0.113813	0	COL1A2_SDC4	col1a2 - sdc4	COLLAGEN	ECM-Receptor	KEGG: mmu04512
ECs 1	p-tCMs	col1a2	sdc4	0.00253311	0	COL1A2_SDC4	col1a2 - sdc4	COLLAGEN	ECM-Receptor	KEGG: mmu04512
ECs 3	p-tCMs	col1a2	sdc4	0.0171725	0	COL1A2_SDC4	col1a2 - sdc4	COLLAGEN	ECM-Receptor	KEGG: mmu04512
EPDCs 1	p-tCMs	col1a2	sdc4	0.0319766	0	COL1A2_SDC4	col1a2 - sdc4	COLLAGEN	ECM-Receptor	KEGG: mmu04512
EPDCs 2	p-tCMs	col1a2	sdc4	0.0262272	0	COL1A2_SDC4	col1a2 - sdc4	COLLAGEN	ECM-Receptor	KEGG: mmu04512
Mesenchymal	p-tCMs	col1a2	sdc4	0.0195905	0	COL1A2_SDC4	col1a2 - sdc4	COLLAGEN	ECM-Receptor	KEGG: mmu04512
Mural Cells 1	p-tCMs	col1a2	sdc4	0.0284816	0	COL1A2_SDC4	col1a2 - sdc4	COLLAGEN	ECM-Receptor	KEGG: mmu04512
Mural Cells 2	p-tCMs	col1a2	sdc4	0.0146607	0	COL1A2_SDC4	col1a2 - sdc4	COLLAGEN	ECM-Receptor	KEGG: mmu04512
ECs 1	EPDCs 1	col1a2	sdc4	0.0264397	0	COL1A2_SDC4	col1a2 - sdc4	COLLAGEN	ECM-Receptor	KEGG: mmu04512
ECs 3	EPDCs 1	col1a2	sdc4	0.157434	0	COL1A2_SDC4	col1a2 - sdc4	COLLAGEN	ECM-Receptor	KEGG: mmu04512
EPDCs 1	EPDCs 1	col1a2	sdc4	0.26104	0	COL1A2_SDC4	col1a2 - sdc4	COLLAGEN	ECM-Receptor	KEGG: mmu04512
EPDCs 2	EPDCs 1	col1a2	sdc4	0.223619	0	COL1A2_SDC4	col1a2 - sdc4	COLLAGEN	ECM-Receptor	KEGG: mmu04512
Mesenchymal	EPDCs 1	col1a2	sdc4	0.176064	0	COL1A2_SDC4	col1a2 - sdc4	COLLAGEN	ECM-Receptor	KEGG: mmu04512
Mural Cells 1	EPDCs 1	col1a2	sdc4	0.238681	0	COL1A2_SDC4	col1a2 - sdc4	COLLAGEN	ECM-Receptor	KEGG: mmu04512
Mural Cells 2	EPDCs 1	col1a2	sdc4	0.137272	0	COL1A2_SDC4	col1a2 - sdc4	COLLAGEN	ECM-Receptor	KEGG: mmu04512
ECs 1	EPDCs 2	col1a2	sdc4	0.0323276	0	COL1A2_SDC4	col1a2 - sdc4	COLLAGEN	ECM-Receptor	KEGG: mmu04512
ECs 3	EPDCs 2	col1a2	sdc4	0.186893	0	COL1A2_SDC4	col1a2 - sdc4	COLLAGEN	ECM-Receptor	KEGG: mmu04512
EPDCs 1	EPDCs 2	col1a2	sdc4	0.302916	0	COL1A2_SDC4	col1a2 - sdc4	COLLAGEN	ECM-Receptor	KEGG: mmu04512
EPDCs 2	EPDCs 2	col1a2	sdc4	0.261617	0	COL1A2_SDC4	col1a2 - sdc4	COLLAGEN	ECM-Receptor	KEGG: mmu04512
Mesenchymal	EPDCs 2	col1a2	sdc4	0.208148	0	COL1A2_SDC4	col1a2 - sdc4	COLLAGEN	ECM-Receptor	KEGG: mmu04512
Mural Cells 1	EPDCs 2	col1a2	sdc4	0.278321	0	COL1A2_SDC4	col1a2 - sdc4	COLLAGEN	ECM-Receptor	KEGG: mmu04512
Mural Cells 2	EPDCs 2	col1a2	sdc4	0.163692	0	COL1A2_SDC4	col1a2 - sdc4	COLLAGEN	ECM-Receptor	KEGG: mmu04512
ECs 1	Mesenchymal	col1a2	sdc4	0.0275688	0	COL1A2_SDC4	col1a2 - sdc4	COLLAGEN	ECM-Receptor	KEGG: mmu04512
ECs 3	Mesenchymal	col1a2	sdc4	0.163219	0	COL1A2_SDC4	col1a2 - sdc4	COLLAGEN	ECM-Receptor	KEGG: mmu04512
EPDCs 1	Mesenchymal	col1a2	sdc4	0.269415	0	COL1A2_SDC4	col1a2 - sdc4	COLLAGEN	ECM-Receptor	KEGG: mmu04512
EPDCs 2	Mesenchymal	col1a2	sdc4	0.231169	0	COL1A2_SDC4	col1a2 - sdc4	COLLAGEN	ECM-Receptor	KEGG: mmu04512
Mesenchymal	Mesenchymal	col1a2	sdc4	0.182385	0	COL1A2_SDC4	col1a2 - sdc4	COLLAGEN	ECM-Receptor	KEGG: mmu04512
Mural Cells 1	Mesenchymal	col1a2	sdc4	0.246578	0	COL1A2_SDC4	col1a2 - sdc4	COLLAGEN	ECM-Receptor	KEGG: mmu04512
Mural Cells 2	Mesenchymal	col1a2	sdc4	0.142442	0	COL1A2_SDC4	col1a2 - sdc4	COLLAGEN	ECM-Receptor	KEGG: mmu04512
ECs 1	Mural Cells 1	col1a2	sdc4	0.0288023	0	COL1A2_SDC4	col1a2 - sdc4	COLLAGEN	ECM-Receptor	KEGG: mmu04512
ECs 3	Mural Cells 1	col1a2	sdc4	0.169464	0	COL1A2_SDC4	col1a2 - sdc4	COLLAGEN	ECM-Receptor	KEGG: mmu04512
EPDCs 1	Mural Cells 1	col1a2	sdc4	0.278372	0	COL1A2_SDC4	col1a2 - sdc4	COLLAGEN	ECM-Receptor	KEGG: mmu04512
EPDCs 2	Mural Cells 1	col1a2	sdc4	0.239271	0	COL1A2_SDC4	col1a2 - sdc4	COLLAGEN	ECM-Receptor	KEGG: mmu04512
Mesenchymal	Mural Cells 1	col1a2	sdc4	0.189198	0	COL1A2_SDC4	col1a2 - sdc4	COLLAGEN	ECM-Receptor	KEGG: mmu04512
Mural Cells 1	Mural Cells 1	col1a2	sdc4	0.255041	0	COL1A2_SDC4	col1a2 - sdc4	COLLAGEN	ECM-Receptor	KEGG: mmu04512
Mural Cells 2	Mural Cells 1	col1a2	sdc4	0.148033	0	COL1A2_SDC4	col1a2 - sdc4	COLLAGEN	ECM-Receptor	KEGG: mmu04512
ECs 1	Mural Cells 2	col1a2	sdc4	0.024725	0	COL1A2_SDC4	col1a2 - sdc4	COLLAGEN	ECM-Receptor	KEGG: mmu04512
ECs 3	Mural Cells 2	col1a2	sdc4	0.148519	0	COL1A2_SDC4	col1a2 - sdc4	COLLAGEN	ECM-Receptor	KEGG: mmu04512
EPDCs 1	Mural Cells 2	col1a2	sdc4	0.247986	0	COL1A2_SDC4	col1a2 - sdc4	COLLAGEN	ECM-Receptor	KEGG: mmu04512
EPDCs 2	Mural Cells 2	col1a2	sdc4	0.211899	0	COL1A2_SDC4	col1a2 - sdc4	COLLAGEN	ECM-Receptor	KEGG: mmu04512
Mesenchymal	Mural Cells 2	col1a2	sdc4	0.166303	0	COL1A2_SDC4	col1a2 - sdc4	COLLAGEN	ECM-Receptor	KEGG: mmu04512
Mural Cells 1	Mural Cells 2	col1a2	sdc4	0.226403	0	COL1A2_SDC4	col1a2 - sdc4	COLLAGEN	ECM-Receptor	KEGG: mmu04512
Mural Cells 2	Mural Cells 2	col1a2	sdc4	0.129324	0	COL1A2_SDC4	col1a2 - sdc4	COLLAGEN	ECM-Receptor	KEGG: mmu04512
ECs 1	Macrophages	col1a2	sdc4	0.0185229	0	COL1A2_SDC4	col1a2 - sdc4	COLLAGEN	ECM-Receptor	KEGG: mmu04512
ECs 3	Macrophages	col1a2	sdc4	0.114924	0	COL1A2_SDC4	col1a2 - sdc4	COLLAGEN	ECM-Receptor	KEGG: mmu04512
EPDCs 1	Macrophages	col1a2	sdc4	0.197099	0	COL1A2_SDC4	col1a2 - sdc4	COLLAGEN	ECM-Receptor	KEGG: mmu04512
EPDCs 2	Macrophages	col1a2	sdc4	0.166775	0	COL1A2_SDC4	col1a2 - sdc4	COLLAGEN	ECM-Receptor	KEGG: mmu04512
Mesenchymal	Macrophages	col1a2	sdc4	0.129295	0	COL1A2_SDC4	col1a2 - sdc4	COLLAGEN	ECM-Receptor	KEGG: mmu04512
Mural Cells 1	Macrophages	col1a2	sdc4	0.178891	0	COL1A2_SDC4	col1a2 - sdc4	COLLAGEN	ECM-Receptor	KEGG: mmu04512
Mural Cells 2	Macrophages	col1a2	sdc4	0.0995631	0	COL1A2_SDC4	col1a2 - sdc4	COLLAGEN	ECM-Receptor	KEGG: mmu04512
ECs 1	T/NK/B	col1a2	sdc4	0.00353078	0	COL1A2_SDC4	col1a2 - sdc4	COLLAGEN	ECM-Receptor	KEGG: mmu04512
ECs 3	T/NK/B	col1a2	sdc4	0.0237983	0	COL1A2_SDC4	col1a2 - sdc4	COLLAGEN	ECM-Receptor	KEGG: mmu04512
EPDCs 1	T/NK/B	col1a2	sdc4	0.0440586	0	COL1A2_SDC4	col1a2 - sdc4	COLLAGEN	ECM-Receptor	KEGG: mmu04512
EPDCs 2	T/NK/B	col1a2	sdc4	0.0362181	0	COL1A2_SDC4	col1a2 - sdc4	COLLAGEN	ECM-Receptor	KEGG: mmu04512
Mesenchymal	T/NK/B	col1a2	sdc4	0.0271236	0	COL1A2_SDC4	col1a2 - sdc4	COLLAGEN	ECM-Receptor	KEGG: mmu04512
Mural Cells 1	T/NK/B	col1a2	sdc4	0.0392966	0	COL1A2_SDC4	col1a2 - sdc4	COLLAGEN	ECM-Receptor	KEGG: mmu04512
Mural Cells 2	T/NK/B	col1a2	sdc4	0.0203376	0	COL1A2_SDC4	col1a2 - sdc4	COLLAGEN	ECM-Receptor	KEGG: mmu04512
ECs 1	ECs 1	col4a1	sdc4	0.10229	0	COL4A1_SDC4	col4a1 - sdc4	COLLAGEN	ECM-Receptor	KEGG: mmu04512
ECs 2	ECs 1	col4a1	sdc4	0.0782483	0	COL4A1_SDC4	col4a1 - sdc4	COLLAGEN	ECM-Receptor	KEGG: mmu04512
ECs 3	ECs 1	col4a1	sdc4	0.0818478	0	COL4A1_SDC4	col4a1 - sdc4	COLLAGEN	ECM-Receptor	KEGG: mmu04512
Coronary ECs	ECs 1	col4a1	sdc4	0.124586	0	COL4A1_SDC4	col4a1 - sdc4	COLLAGEN	ECM-Receptor	KEGG: mmu04512
EPDCs 1	ECs 1	col4a1	sdc4	0.142974	0	COL4A1_SDC4	col4a1 - sdc4	COLLAGEN	ECM-Receptor	KEGG: mmu04512
EPDCs 2	ECs 1	col4a1	sdc4	0.0947619	0	COL4A1_SDC4	col4a1 - sdc4	COLLAGEN	ECM-Receptor	KEGG: mmu04512
Mesenchymal	ECs 1	col4a1	sdc4	0.0538877	0	COL4A1_SDC4	col4a1 - sdc4	COLLAGEN	ECM-Receptor	KEGG: mmu04512
Mural Cells 1	ECs 1	col4a1	sdc4	0.0940405	0	COL4A1_SDC4	col4a1 - sdc4	COLLAGEN	ECM-Receptor	KEGG: mmu04512
Mural Cells 2	ECs 1	col4a1	sdc4	0.131724	0	COL4A1_SDC4	col4a1 - sdc4	COLLAGEN	ECM-Receptor	KEGG: mmu04512
ECs 1	ECs 2	col4a1	sdc4	0.148352	0	COL4A1_SDC4	col4a1 - sdc4	COLLAGEN	ECM-Receptor	KEGG: mmu04512
ECs 2	ECs 2	col4a1	sdc4	0.114869	0	COL4A1_SDC4	col4a1 - sdc4	COLLAGEN	ECM-Receptor	KEGG: mmu04512
ECs 3	ECs 2	col4a1	sdc4	0.119934	0	COL4A1_SDC4	col4a1 - sdc4	COLLAGEN	ECM-Receptor	KEGG: mmu04512
Coronary ECs	ECs 2	col4a1	sdc4	0.17869	0	COL4A1_SDC4	col4a1 - sdc4	COLLAGEN	ECM-Receptor	KEGG: mmu04512
EPDCs 1	ECs 2	col4a1	sdc4	0.20321	0	COL4A1_SDC4	col4a1 - sdc4	COLLAGEN	ECM-Receptor	KEGG: mmu04512
EPDCs 2	ECs 2	col4a1	sdc4	0.137955	0	COL4A1_SDC4	col4a1 - sdc4	COLLAGEN	ECM-Receptor	KEGG: mmu04512
Mesenchymal	ECs 2	col4a1	sdc4	0.0800986	0	COL4A1_SDC4	col4a1 - sdc4	COLLAGEN	ECM-Receptor	KEGG: mmu04512
Mural Cells 1	ECs 2	col4a1	sdc4	0.136954	0	COL4A1_SDC4	col4a1 - sdc4	COLLAGEN	ECM-Receptor	KEGG: mmu04512
Mural Cells 2	ECs 2	col4a1	sdc4	0.188261	0	COL4A1_SDC4	col4a1 - sdc4	COLLAGEN	ECM-Receptor	KEGG: mmu04512
ECs 1	ECs 3	col4a1	sdc4	0.152914	0	COL4A1_SDC4	col4a1 - sdc4	COLLAGEN	ECM-Receptor	KEGG: mmu04512
ECs 2	ECs 3	col4a1	sdc4	0.118545	0	COL4A1_SDC4	col4a1 - sdc4	COLLAGEN	ECM-Receptor	KEGG: mmu04512
ECs 3	ECs 3	col4a1	sdc4	0.123749	0	COL4A1_SDC4	col4a1 - sdc4	COLLAGEN	ECM-Receptor	KEGG: mmu04512
Coronary ECs	ECs 3	col4a1	sdc4	0.183983	0	COL4A1_SDC4	col4a1 - sdc4	COLLAGEN	ECM-Receptor	KEGG: mmu04512
EPDCs 1	ECs 3	col4a1	sdc4	0.209044	0	COL4A1_SDC4	col4a1 - sdc4	COLLAGEN	ECM-Receptor	KEGG: mmu04512
EPDCs 2	ECs 3	col4a1	sdc4	0.142251	0	COL4A1_SDC4	col4a1 - sdc4	COLLAGEN	ECM-Receptor	KEGG: mmu04512
Mesenchymal	ECs 3	col4a1	sdc4	0.0827657	0	COL4A1_SDC4	col4a1 - sdc4	COLLAGEN	ECM-Receptor	KEGG: mmu04512
Mural Cells 1	ECs 3	col4a1	sdc4	0.141224	0	COL4A1_SDC4	col4a1 - sdc4	COLLAGEN	ECM-Receptor	KEGG: mmu04512
Mural Cells 2	ECs 3	col4a1	sdc4	0.193771	0	COL4A1_SDC4	col4a1 - sdc4	COLLAGEN	ECM-Receptor	KEGG: mmu04512
ECs 1	Coronary ECs	col4a1	sdc4	0.175612	0	COL4A1_SDC4	col4a1 - sdc4	COLLAGEN	ECM-Receptor	KEGG: mmu04512
ECs 2	Coronary ECs	col4a1	sdc4	0.136966	0	COL4A1_SDC4	col4a1 - sdc4	COLLAGEN	ECM-Receptor	KEGG: mmu04512
ECs 3	Coronary ECs	col4a1	sdc4	0.142848	0	COL4A1_SDC4	col4a1 - sdc4	COLLAGEN	ECM-Receptor	KEGG: mmu04512
Coronary ECs	Coronary ECs	col4a1	sdc4	0.210149	0	COL4A1_SDC4	col4a1 - sdc4	COLLAGEN	ECM-Receptor	KEGG: mmu04512
EPDCs 1	Coronary ECs	col4a1	sdc4	0.237736	0	COL4A1_SDC4	col4a1 - sdc4	COLLAGEN	ECM-Receptor	KEGG: mmu04512
EPDCs 2	Coronary ECs	col4a1	sdc4	0.163672	0	COL4A1_SDC4	col4a1 - sdc4	COLLAGEN	ECM-Receptor	KEGG: mmu04512
Mesenchymal	Coronary ECs	col4a1	sdc4	0.096234	0	COL4A1_SDC4	col4a1 - sdc4	COLLAGEN	ECM-Receptor	KEGG: mmu04512
Mural Cells 1	Coronary ECs	col4a1	sdc4	0.16252	0	COL4A1_SDC4	col4a1 - sdc4	COLLAGEN	ECM-Receptor	KEGG: mmu04512
Mural Cells 2	Coronary ECs	col4a1	sdc4	0.220952	0	COL4A1_SDC4	col4a1 - sdc4	COLLAGEN	ECM-Receptor	KEGG: mmu04512
ECs 1	p-tCMs	col4a1	sdc4	0.0240844	0	COL4A1_SDC4	col4a1 - sdc4	COLLAGEN	ECM-Receptor	KEGG: mmu04512
ECs 2	p-tCMs	col4a1	sdc4	0.0180541	0	COL4A1_SDC4	col4a1 - sdc4	COLLAGEN	ECM-Receptor	KEGG: mmu04512
ECs 3	p-tCMs	col4a1	sdc4	0.0189415	0	COL4A1_SDC4	col4a1 - sdc4	COLLAGEN	ECM-Receptor	KEGG: mmu04512
Coronary ECs	p-tCMs	col4a1	sdc4	0.029902	0	COL4A1_SDC4	col4a1 - sdc4	COLLAGEN	ECM-Receptor	KEGG: mmu04512
EPDCs 1	p-tCMs	col4a1	sdc4	0.034872	0	COL4A1_SDC4	col4a1 - sdc4	COLLAGEN	ECM-Receptor	KEGG: mmu04512
EPDCs 2	p-tCMs	col4a1	sdc4	0.0221698	0	COL4A1_SDC4	col4a1 - sdc4	COLLAGEN	ECM-Receptor	KEGG: mmu04512
Mesenchymal	p-tCMs	col4a1	sdc4	0.0121857	0.02	COL4A1_SDC4	col4a1 - sdc4	COLLAGEN	ECM-Receptor	KEGG: mmu04512
Mural Cells 1	p-tCMs	col4a1	sdc4	0.0219876	0.01	COL4A1_SDC4	col4a1 - sdc4	COLLAGEN	ECM-Receptor	KEGG: mmu04512
Mural Cells 2	p-tCMs	col4a1	sdc4	0.0318123	0	COL4A1_SDC4	col4a1 - sdc4	COLLAGEN	ECM-Receptor	KEGG: mmu04512
ECs 1	EPDCs 1	col4a1	sdc4	0.208807	0	COL4A1_SDC4	col4a1 - sdc4	COLLAGEN	ECM-Receptor	KEGG: mmu04512
ECs 2	EPDCs 1	col4a1	sdc4	0.164313	0	COL4A1_SDC4	col4a1 - sdc4	COLLAGEN	ECM-Receptor	KEGG: mmu04512
ECs 3	EPDCs 1	col4a1	sdc4	0.171136	0	COL4A1_SDC4	col4a1 - sdc4	COLLAGEN	ECM-Receptor	KEGG: mmu04512
Coronary ECs	EPDCs 1	col4a1	sdc4	0.24791	0	COL4A1_SDC4	col4a1 - sdc4	COLLAGEN	ECM-Receptor	KEGG: mmu04512
EPDCs 1	EPDCs 1	col4a1	sdc4	0.278704	0	COL4A1_SDC4	col4a1 - sdc4	COLLAGEN	ECM-Receptor	KEGG: mmu04512
EPDCs 2	EPDCs 1	col4a1	sdc4	0.195144	0	COL4A1_SDC4	col4a1 - sdc4	COLLAGEN	ECM-Receptor	KEGG: mmu04512
Mesenchymal	EPDCs 1	col4a1	sdc4	0.116546	0	COL4A1_SDC4	col4a1 - sdc4	COLLAGEN	ECM-Receptor	KEGG: mmu04512
Mural Cells 1	EPDCs 1	col4a1	sdc4	0.193822	0	COL4A1_SDC4	col4a1 - sdc4	COLLAGEN	ECM-Receptor	KEGG: mmu04512
Mural Cells 2	EPDCs 1	col4a1	sdc4	0.260015	0	COL4A1_SDC4	col4a1 - sdc4	COLLAGEN	ECM-Receptor	KEGG: mmu04512
ECs 1	EPDCs 2	col4a1	sdc4	0.245083	0	COL4A1_SDC4	col4a1 - sdc4	COLLAGEN	ECM-Receptor	KEGG: mmu04512
ECs 2	EPDCs 2	col4a1	sdc4	0.194761	0	COL4A1_SDC4	col4a1 - sdc4	COLLAGEN	ECM-Receptor	KEGG: mmu04512
ECs 3	EPDCs 2	col4a1	sdc4	0.202543	0	COL4A1_SDC4	col4a1 - sdc4	COLLAGEN	ECM-Receptor	KEGG: mmu04512
Coronary ECs	EPDCs 2	col4a1	sdc4	0.288502	0	COL4A1_SDC4	col4a1 - sdc4	COLLAGEN	ECM-Receptor	KEGG: mmu04512
EPDCs 1	EPDCs 2	col4a1	sdc4	0.322178	0	COL4A1_SDC4	col4a1 - sdc4	COLLAGEN	ECM-Receptor	KEGG: mmu04512
EPDCs 2	EPDCs 2	col4a1	sdc4	0.229736	0	COL4A1_SDC4	col4a1 - sdc4	COLLAGEN	ECM-Receptor	KEGG: mmu04512
Mesenchymal	EPDCs 2	col4a1	sdc4	0.139622	0	COL4A1_SDC4	col4a1 - sdc4	COLLAGEN	ECM-Receptor	KEGG: mmu04512
Mural Cells 1	EPDCs 2	col4a1	sdc4	0.228246	0	COL4A1_SDC4	col4a1 - sdc4	COLLAGEN	ECM-Receptor	KEGG: mmu04512
Mural Cells 2	EPDCs 2	col4a1	sdc4	0.301793	0	COL4A1_SDC4	col4a1 - sdc4	COLLAGEN	ECM-Receptor	KEGG: mmu04512
ECs 1	Mesenchymal	col4a1	sdc4	0.215996	0	COL4A1_SDC4	col4a1 - sdc4	COLLAGEN	ECM-Receptor	KEGG: mmu04512
ECs 2	Mesenchymal	col4a1	sdc4	0.170299	0	COL4A1_SDC4	col4a1 - sdc4	COLLAGEN	ECM-Receptor	KEGG: mmu04512
ECs 3	Mesenchymal	col4a1	sdc4	0.177319	0	COL4A1_SDC4	col4a1 - sdc4	COLLAGEN	ECM-Receptor	KEGG: mmu04512
Coronary ECs	Mesenchymal	col4a1	sdc4	0.256009	0	COL4A1_SDC4	col4a1 - sdc4	COLLAGEN	ECM-Receptor	KEGG: mmu04512
EPDCs 1	Mesenchymal	col4a1	sdc4	0.287425	0	COL4A1_SDC4	col4a1 - sdc4	COLLAGEN	ECM-Receptor	KEGG: mmu04512
EPDCs 2	Mesenchymal	col4a1	sdc4	0.201983	0	COL4A1_SDC4	col4a1 - sdc4	COLLAGEN	ECM-Receptor	KEGG: mmu04512
Mesenchymal	Mesenchymal	col4a1	sdc4	0.121044	0	COL4A1_SDC4	col4a1 - sdc4	COLLAGEN	ECM-Receptor	KEGG: mmu04512
Mural Cells 1	Mesenchymal	col4a1	sdc4	0.200626	0	COL4A1_SDC4	col4a1 - sdc4	COLLAGEN	ECM-Receptor	KEGG: mmu04512
Mural Cells 2	Mesenchymal	col4a1	sdc4	0.268369	0	COL4A1_SDC4	col4a1 - sdc4	COLLAGEN	ECM-Receptor	KEGG: mmu04512
ECs 1	Mural Cells 1	col4a1	sdc4	0.223721	0	COL4A1_SDC4	col4a1 - sdc4	COLLAGEN	ECM-Receptor	KEGG: mmu04512
ECs 2	Mural Cells 1	col4a1	sdc4	0.176759	0	COL4A1_SDC4	col4a1 - sdc4	COLLAGEN	ECM-Receptor	KEGG: mmu04512
ECs 3	Mural Cells 1	col4a1	sdc4	0.183985	0	COL4A1_SDC4	col4a1 - sdc4	COLLAGEN	ECM-Receptor	KEGG: mmu04512
Coronary ECs	Mural Cells 1	col4a1	sdc4	0.264682	0	COL4A1_SDC4	col4a1 - sdc4	COLLAGEN	ECM-Receptor	KEGG: mmu04512
EPDCs 1	Mural Cells 1	col4a1	sdc4	0.296738	0	COL4A1_SDC4	col4a1 - sdc4	COLLAGEN	ECM-Receptor	KEGG: mmu04512
EPDCs 2	Mural Cells 1	col4a1	sdc4	0.20934	0	COL4A1_SDC4	col4a1 - sdc4	COLLAGEN	ECM-Receptor	KEGG: mmu04512
Mesenchymal	Mural Cells 1	col4a1	sdc4	0.125919	0	COL4A1_SDC4	col4a1 - sdc4	COLLAGEN	ECM-Receptor	KEGG: mmu04512
Mural Cells 1	Mural Cells 1	col4a1	sdc4	0.207947	0	COL4A1_SDC4	col4a1 - sdc4	COLLAGEN	ECM-Receptor	KEGG: mmu04512
Mural Cells 2	Mural Cells 1	col4a1	sdc4	0.277304	0	COL4A1_SDC4	col4a1 - sdc4	COLLAGEN	ECM-Receptor	KEGG: mmu04512
ECs 1	Mural Cells 2	col4a1	sdc4	0.197666	0	COL4A1_SDC4	col4a1 - sdc4	COLLAGEN	ECM-Receptor	KEGG: mmu04512
ECs 2	Mural Cells 2	col4a1	sdc4	0.155081	0	COL4A1_SDC4	col4a1 - sdc4	COLLAGEN	ECM-Receptor	KEGG: mmu04512
ECs 3	Mural Cells 2	col4a1	sdc4	0.161595	0	COL4A1_SDC4	col4a1 - sdc4	COLLAGEN	ECM-Receptor	KEGG: mmu04512
Coronary ECs	Mural Cells 2	col4a1	sdc4	0.235303	0	COL4A1_SDC4	col4a1 - sdc4	COLLAGEN	ECM-Receptor	KEGG: mmu04512
EPDCs 1	Mural Cells 2	col4a1	sdc4	0.265084	0	COL4A1_SDC4	col4a1 - sdc4	COLLAGEN	ECM-Receptor	KEGG: mmu04512
EPDCs 2	Mural Cells 2	col4a1	sdc4	0.184562	0	COL4A1_SDC4	col4a1 - sdc4	COLLAGEN	ECM-Receptor	KEGG: mmu04512
Mesenchymal	Mural Cells 2	col4a1	sdc4	0.109646	0	COL4A1_SDC4	col4a1 - sdc4	COLLAGEN	ECM-Receptor	KEGG: mmu04512
Mural Cells 1	Mural Cells 2	col4a1	sdc4	0.183296	0	COL4A1_SDC4	col4a1 - sdc4	COLLAGEN	ECM-Receptor	KEGG: mmu04512
Mural Cells 2	Mural Cells 2	col4a1	sdc4	0.246995	0	COL4A1_SDC4	col4a1 - sdc4	COLLAGEN	ECM-Receptor	KEGG: mmu04512
ECs 1	Macrophages	col4a1	sdc4	0.154977	0	COL4A1_SDC4	col4a1 - sdc4	COLLAGEN	ECM-Receptor	KEGG: mmu04512
ECs 2	Macrophages	col4a1	sdc4	0.12021	0	COL4A1_SDC4	col4a1 - sdc4	COLLAGEN	ECM-Receptor	KEGG: mmu04512
ECs 3	Macrophages	col4a1	sdc4	0.125477	0	COL4A1_SDC4	col4a1 - sdc4	COLLAGEN	ECM-Receptor	KEGG: mmu04512
Coronary ECs	Macrophages	col4a1	sdc4	0.186374	0	COL4A1_SDC4	col4a1 - sdc4	COLLAGEN	ECM-Receptor	KEGG: mmu04512
EPDCs 1	Macrophages	col4a1	sdc4	0.211676	0	COL4A1_SDC4	col4a1 - sdc4	COLLAGEN	ECM-Receptor	KEGG: mmu04512
EPDCs 2	Macrophages	col4a1	sdc4	0.144195	0	COL4A1_SDC4	col4a1 - sdc4	COLLAGEN	ECM-Receptor	KEGG: mmu04512
Mesenchymal	Macrophages	col4a1	sdc4	0.0839762	0	COL4A1_SDC4	col4a1 - sdc4	COLLAGEN	ECM-Receptor	KEGG: mmu04512
Mural Cells 1	Macrophages	col4a1	sdc4	0.143156	0	COL4A1_SDC4	col4a1 - sdc4	COLLAGEN	ECM-Receptor	KEGG: mmu04512
Mural Cells 2	Macrophages	col4a1	sdc4	0.196258	0	COL4A1_SDC4	col4a1 - sdc4	COLLAGEN	ECM-Receptor	KEGG: mmu04512
ECs 1	T/NK/B	col4a1	sdc4	0.0332869	0	COL4A1_SDC4	col4a1 - sdc4	COLLAGEN	ECM-Receptor	KEGG: mmu04512
ECs 2	T/NK/B	col4a1	sdc4	0.0250115	0	COL4A1_SDC4	col4a1 - sdc4	COLLAGEN	ECM-Receptor	KEGG: mmu04512
ECs 3	T/NK/B	col4a1	sdc4	0.0262318	0	COL4A1_SDC4	col4a1 - sdc4	COLLAGEN	ECM-Receptor	KEGG: mmu04512
Coronary ECs	T/NK/B	col4a1	sdc4	0.0412334	0	COL4A1_SDC4	col4a1 - sdc4	COLLAGEN	ECM-Receptor	KEGG: mmu04512
EPDCs 1	T/NK/B	col4a1	sdc4	0.0479936	0	COL4A1_SDC4	col4a1 - sdc4	COLLAGEN	ECM-Receptor	KEGG: mmu04512
EPDCs 2	T/NK/B	col4a1	sdc4	0.0306638	0	COL4A1_SDC4	col4a1 - sdc4	COLLAGEN	ECM-Receptor	KEGG: mmu04512
Mesenchymal	T/NK/B	col4a1	sdc4	0.0169206	0	COL4A1_SDC4	col4a1 - sdc4	COLLAGEN	ECM-Receptor	KEGG: mmu04512
Mural Cells 1	T/NK/B	col4a1	sdc4	0.0304139	0	COL4A1_SDC4	col4a1 - sdc4	COLLAGEN	ECM-Receptor	KEGG: mmu04512
Mural Cells 2	T/NK/B	col4a1	sdc4	0.043835	0	COL4A1_SDC4	col4a1 - sdc4	COLLAGEN	ECM-Receptor	KEGG: mmu04512
ECs 1	ECs 1	col4a2	sdc4	0.0484013	0	COL4A2_SDC4	col4a2 - sdc4	COLLAGEN	ECM-Receptor	KEGG: mmu04512
ECs 2	ECs 1	col4a2	sdc4	0.0143725	0	COL4A2_SDC4	col4a2 - sdc4	COLLAGEN	ECM-Receptor	KEGG: mmu04512
ECs 3	ECs 1	col4a2	sdc4	0.0255268	0	COL4A2_SDC4	col4a2 - sdc4	COLLAGEN	ECM-Receptor	KEGG: mmu04512
Coronary ECs	ECs 1	col4a2	sdc4	0.0813911	0	COL4A2_SDC4	col4a2 - sdc4	COLLAGEN	ECM-Receptor	KEGG: mmu04512
EPDCs 1	ECs 1	col4a2	sdc4	0.0959929	0	COL4A2_SDC4	col4a2 - sdc4	COLLAGEN	ECM-Receptor	KEGG: mmu04512
EPDCs 2	ECs 1	col4a2	sdc4	0.0450397	0	COL4A2_SDC4	col4a2 - sdc4	COLLAGEN	ECM-Receptor	KEGG: mmu04512
Mesenchymal	ECs 1	col4a2	sdc4	0.015701	0	COL4A2_SDC4	col4a2 - sdc4	COLLAGEN	ECM-Receptor	KEGG: mmu04512
Mural Cells 1	ECs 1	col4a2	sdc4	0.0417565	0	COL4A2_SDC4	col4a2 - sdc4	COLLAGEN	ECM-Receptor	KEGG: mmu04512
Mural Cells 2	ECs 1	col4a2	sdc4	0.0963503	0	COL4A2_SDC4	col4a2 - sdc4	COLLAGEN	ECM-Receptor	KEGG: mmu04512
ECs 1	ECs 2	col4a2	sdc4	0.072147	0	COL4A2_SDC4	col4a2 - sdc4	COLLAGEN	ECM-Receptor	KEGG: mmu04512
ECs 2	ECs 2	col4a2	sdc4	0.0218062	0	COL4A2_SDC4	col4a2 - sdc4	COLLAGEN	ECM-Receptor	KEGG: mmu04512
ECs 3	ECs 2	col4a2	sdc4	0.0385044	0	COL4A2_SDC4	col4a2 - sdc4	COLLAGEN	ECM-Receptor	KEGG: mmu04512
Coronary ECs	ECs 2	col4a2	sdc4	0.119293	0	COL4A2_SDC4	col4a2 - sdc4	COLLAGEN	ECM-Receptor	KEGG: mmu04512
EPDCs 1	ECs 2	col4a2	sdc4	0.13966	0	COL4A2_SDC4	col4a2 - sdc4	COLLAGEN	ECM-Receptor	KEGG: mmu04512
EPDCs 2	ECs 2	col4a2	sdc4	0.0672527	0	COL4A2_SDC4	col4a2 - sdc4	COLLAGEN	ECM-Receptor	KEGG: mmu04512
Mesenchymal	ECs 2	col4a2	sdc4	0.0238052	0	COL4A2_SDC4	col4a2 - sdc4	COLLAGEN	ECM-Receptor	KEGG: mmu04512
Mural Cells 1	ECs 2	col4a2	sdc4	0.0624563	0	COL4A2_SDC4	col4a2 - sdc4	COLLAGEN	ECM-Receptor	KEGG: mmu04512
Mural Cells 2	ECs 2	col4a2	sdc4	0.140155	0	COL4A2_SDC4	col4a2 - sdc4	COLLAGEN	ECM-Receptor	KEGG: mmu04512
ECs 1	ECs 3	col4a2	sdc4	0.0745708	0	COL4A2_SDC4	col4a2 - sdc4	COLLAGEN	ECM-Receptor	KEGG: mmu04512
ECs 2	ECs 3	col4a2	sdc4	0.02258	0	COL4A2_SDC4	col4a2 - sdc4	COLLAGEN	ECM-Receptor	KEGG: mmu04512
ECs 3	ECs 3	col4a2	sdc4	0.0398465	0	COL4A2_SDC4	col4a2 - sdc4	COLLAGEN	ECM-Receptor	KEGG: mmu04512
Coronary ECs	ECs 3	col4a2	sdc4	0.12309	0	COL4A2_SDC4	col4a2 - sdc4	COLLAGEN	ECM-Receptor	KEGG: mmu04512
EPDCs 1	ECs 3	col4a2	sdc4	0.144	0	COL4A2_SDC4	col4a2 - sdc4	COLLAGEN	ECM-Receptor	KEGG: mmu04512
EPDCs 2	ECs 3	col4a2	sdc4	0.0695244	0	COL4A2_SDC4	col4a2 - sdc4	COLLAGEN	ECM-Receptor	KEGG: mmu04512
Mesenchymal	ECs 3	col4a2	sdc4	0.0246481	0	COL4A2_SDC4	col4a2 - sdc4	COLLAGEN	ECM-Receptor	KEGG: mmu04512
Mural Cells 1	ECs 3	col4a2	sdc4	0.0645772	0	COL4A2_SDC4	col4a2 - sdc4	COLLAGEN	ECM-Receptor	KEGG: mmu04512
Mural Cells 2	ECs 3	col4a2	sdc4	0.144508	0	COL4A2_SDC4	col4a2 - sdc4	COLLAGEN	ECM-Receptor	KEGG: mmu04512
ECs 1	Coronary ECs	col4a2	sdc4	0.0868318	0	COL4A2_SDC4	col4a2 - sdc4	COLLAGEN	ECM-Receptor	KEGG: mmu04512
ECs 2	Coronary ECs	col4a2	sdc4	0.0265377	0	COL4A2_SDC4	col4a2 - sdc4	COLLAGEN	ECM-Receptor	KEGG: mmu04512
ECs 3	Coronary ECs	col4a2	sdc4	0.0466862	0	COL4A2_SDC4	col4a2 - sdc4	COLLAGEN	ECM-Receptor	KEGG: mmu04512
Coronary ECs	Coronary ECs	col4a2	sdc4	0.142104	0	COL4A2_SDC4	col4a2 - sdc4	COLLAGEN	ECM-Receptor	KEGG: mmu04512
EPDCs 1	Coronary ECs	col4a2	sdc4	0.165634	0	COL4A2_SDC4	col4a2 - sdc4	COLLAGEN	ECM-Receptor	KEGG: mmu04512
EPDCs 2	Coronary ECs	col4a2	sdc4	0.0810284	0	COL4A2_SDC4	col4a2 - sdc4	COLLAGEN	ECM-Receptor	KEGG: mmu04512
Mesenchymal	Coronary ECs	col4a2	sdc4	0.0289577	0	COL4A2_SDC4	col4a2 - sdc4	COLLAGEN	ECM-Receptor	KEGG: mmu04512
Mural Cells 1	Coronary ECs	col4a2	sdc4	0.0753289	0	COL4A2_SDC4	col4a2 - sdc4	COLLAGEN	ECM-Receptor	KEGG: mmu04512
Mural Cells 2	Coronary ECs	col4a2	sdc4	0.166203	0	COL4A2_SDC4	col4a2 - sdc4	COLLAGEN	ECM-Receptor	KEGG: mmu04512
ECs 1	p-tCMs	col4a2	sdc4	0.0108961	0	COL4A2_SDC4	col4a2 - sdc4	COLLAGEN	ECM-Receptor	KEGG: mmu04512
Coronary ECs	p-tCMs	col4a2	sdc4	0.0188286	0	COL4A2_SDC4	col4a2 - sdc4	COLLAGEN	ECM-Receptor	KEGG: mmu04512
EPDCs 1	p-tCMs	col4a2	sdc4	0.0224812	0	COL4A2_SDC4	col4a2 - sdc4	COLLAGEN	ECM-Receptor	KEGG: mmu04512
EPDCs 2	p-tCMs	col4a2	sdc4	0.0101117	0	COL4A2_SDC4	col4a2 - sdc4	COLLAGEN	ECM-Receptor	KEGG: mmu04512
Mural Cells 1	p-tCMs	col4a2	sdc4	0.00934968	0	COL4A2_SDC4	col4a2 - sdc4	COLLAGEN	ECM-Receptor	KEGG: mmu04512
Mural Cells 2	p-tCMs	col4a2	sdc4	0.0225718	0	COL4A2_SDC4	col4a2 - sdc4	COLLAGEN	ECM-Receptor	KEGG: mmu04512
ECs 1	EPDCs 1	col4a2	sdc4	0.105391	0	COL4A2_SDC4	col4a2 - sdc4	COLLAGEN	ECM-Receptor	KEGG: mmu04512
ECs 2	EPDCs 1	col4a2	sdc4	0.0326708	0	COL4A2_SDC4	col4a2 - sdc4	COLLAGEN	ECM-Receptor	KEGG: mmu04512
ECs 3	EPDCs 1	col4a2	sdc4	0.0572022	0	COL4A2_SDC4	col4a2 - sdc4	COLLAGEN	ECM-Receptor	KEGG: mmu04512
Coronary ECs	EPDCs 1	col4a2	sdc4	0.170274	0	COL4A2_SDC4	col4a2 - sdc4	COLLAGEN	ECM-Receptor	KEGG: mmu04512
EPDCs 1	EPDCs 1	col4a2	sdc4	0.197395	0	COL4A2_SDC4	col4a2 - sdc4	COLLAGEN	ECM-Receptor	KEGG: mmu04512
EPDCs 2	EPDCs 1	col4a2	sdc4	0.0984808	0	COL4A2_SDC4	col4a2 - sdc4	COLLAGEN	ECM-Receptor	KEGG: mmu04512
Mesenchymal	EPDCs 1	col4a2	sdc4	0.0356296	0	COL4A2_SDC4	col4a2 - sdc4	COLLAGEN	ECM-Receptor	KEGG: mmu04512
Mural Cells 1	EPDCs 1	col4a2	sdc4	0.0916761	0	COL4A2_SDC4	col4a2 - sdc4	COLLAGEN	ECM-Receptor	KEGG: mmu04512
Mural Cells 2	EPDCs 1	col4a2	sdc4	0.198047	0	COL4A2_SDC4	col4a2 - sdc4	COLLAGEN	ECM-Receptor	KEGG: mmu04512
ECs 1	EPDCs 2	col4a2	sdc4	0.126574	0	COL4A2_SDC4	col4a2 - sdc4	COLLAGEN	ECM-Receptor	KEGG: mmu04512
ECs 2	EPDCs 2	col4a2	sdc4	0.0398894	0	COL4A2_SDC4	col4a2 - sdc4	COLLAGEN	ECM-Receptor	KEGG: mmu04512
ECs 3	EPDCs 2	col4a2	sdc4	0.0694518	0	COL4A2_SDC4	col4a2 - sdc4	COLLAGEN	ECM-Receptor	KEGG: mmu04512
Coronary ECs	EPDCs 2	col4a2	sdc4	0.201561	0	COL4A2_SDC4	col4a2 - sdc4	COLLAGEN	ECM-Receptor	KEGG: mmu04512
EPDCs 1	EPDCs 2	col4a2	sdc4	0.23227	0	COL4A2_SDC4	col4a2 - sdc4	COLLAGEN	ECM-Receptor	KEGG: mmu04512
EPDCs 2	EPDCs 2	col4a2	sdc4	0.118459	0	COL4A2_SDC4	col4a2 - sdc4	COLLAGEN	ECM-Receptor	KEGG: mmu04512
Mesenchymal	EPDCs 2	col4a2	sdc4	0.0434725	0	COL4A2_SDC4	col4a2 - sdc4	COLLAGEN	ECM-Receptor	KEGG: mmu04512
Mural Cells 1	EPDCs 2	col4a2	sdc4	0.110443	0	COL4A2_SDC4	col4a2 - sdc4	COLLAGEN	ECM-Receptor	KEGG: mmu04512
Mural Cells 2	EPDCs 2	col4a2	sdc4	0.233004	0	COL4A2_SDC4	col4a2 - sdc4	COLLAGEN	ECM-Receptor	KEGG: mmu04512
ECs 1	Mesenchymal	col4a2	sdc4	0.109512	0	COL4A2_SDC4	col4a2 - sdc4	COLLAGEN	ECM-Receptor	KEGG: mmu04512
ECs 2	Mesenchymal	col4a2	sdc4	0.0340566	0	COL4A2_SDC4	col4a2 - sdc4	COLLAGEN	ECM-Receptor	KEGG: mmu04512
ECs 3	Mesenchymal	col4a2	sdc4	0.0595644	0	COL4A2_SDC4	col4a2 - sdc4	COLLAGEN	ECM-Receptor	KEGG: mmu04512
Coronary ECs	Mesenchymal	col4a2	sdc4	0.176432	0	COL4A2_SDC4	col4a2 - sdc4	COLLAGEN	ECM-Receptor	KEGG: mmu04512
EPDCs 1	Mesenchymal	col4a2	sdc4	0.204292	0	COL4A2_SDC4	col4a2 - sdc4	COLLAGEN	ECM-Receptor	KEGG: mmu04512
EPDCs 2	Mesenchymal	col4a2	sdc4	0.102363	0	COL4A2_SDC4	col4a2 - sdc4	COLLAGEN	ECM-Receptor	KEGG: mmu04512
Mesenchymal	Mesenchymal	col4a2	sdc4	0.0371361	0	COL4A2_SDC4	col4a2 - sdc4	COLLAGEN	ECM-Receptor	KEGG: mmu04512
Mural Cells 1	Mesenchymal	col4a2	sdc4	0.0953181	0	COL4A2_SDC4	col4a2 - sdc4	COLLAGEN	ECM-Receptor	KEGG: mmu04512
Mural Cells 2	Mesenchymal	col4a2	sdc4	0.204961	0	COL4A2_SDC4	col4a2 - sdc4	COLLAGEN	ECM-Receptor	KEGG: mmu04512
ECs 1	Mural Cells 1	col4a2	sdc4	0.113982	0	COL4A2_SDC4	col4a2 - sdc4	COLLAGEN	ECM-Receptor	KEGG: mmu04512
ECs 2	Mural Cells 1	col4a2	sdc4	0.0355699	0	COL4A2_SDC4	col4a2 - sdc4	COLLAGEN	ECM-Receptor	KEGG: mmu04512
ECs 3	Mural Cells 1	col4a2	sdc4	0.0621382	0	COL4A2_SDC4	col4a2 - sdc4	COLLAGEN	ECM-Receptor	KEGG: mmu04512
Coronary ECs	Mural Cells 1	col4a2	sdc4	0.183072	0	COL4A2_SDC4	col4a2 - sdc4	COLLAGEN	ECM-Receptor	KEGG: mmu04512
EPDCs 1	Mural Cells 1	col4a2	sdc4	0.211712	0	COL4A2_SDC4	col4a2 - sdc4	COLLAGEN	ECM-Receptor	KEGG: mmu04512
EPDCs 2	Mural Cells 1	col4a2	sdc4	0.106576	0	COL4A2_SDC4	col4a2 - sdc4	COLLAGEN	ECM-Receptor	KEGG: mmu04512
Mesenchymal	Mural Cells 1	col4a2	sdc4	0.0387806	0	COL4A2_SDC4	col4a2 - sdc4	COLLAGEN	ECM-Receptor	KEGG: mmu04512
Mural Cells 1	Mural Cells 1	col4a2	sdc4	0.0992737	0	COL4A2_SDC4	col4a2 - sdc4	COLLAGEN	ECM-Receptor	KEGG: mmu04512
Mural Cells 2	Mural Cells 1	col4a2	sdc4	0.212399	0	COL4A2_SDC4	col4a2 - sdc4	COLLAGEN	ECM-Receptor	KEGG: mmu04512
ECs 1	Mural Cells 2	col4a2	sdc4	0.0990767	0	COL4A2_SDC4	col4a2 - sdc4	COLLAGEN	ECM-Receptor	KEGG: mmu04512
ECs 2	Mural Cells 2	col4a2	sdc4	0.0305646	0	COL4A2_SDC4	col4a2 - sdc4	COLLAGEN	ECM-Receptor	KEGG: mmu04512
ECs 3	Mural Cells 2	col4a2	sdc4	0.0536021	0	COL4A2_SDC4	col4a2 - sdc4	COLLAGEN	ECM-Receptor	KEGG: mmu04512
Coronary ECs	Mural Cells 2	col4a2	sdc4	0.160771	0	COL4A2_SDC4	col4a2 - sdc4	COLLAGEN	ECM-Receptor	KEGG: mmu04512
EPDCs 1	Mural Cells 2	col4a2	sdc4	0.186719	0	COL4A2_SDC4	col4a2 - sdc4	COLLAGEN	ECM-Receptor	KEGG: mmu04512
EPDCs 2	Mural Cells 2	col4a2	sdc4	0.0925378	0	COL4A2_SDC4	col4a2 - sdc4	COLLAGEN	ECM-Receptor	KEGG: mmu04512
Mesenchymal	Mural Cells 2	col4a2	sdc4	0.0333392	0	COL4A2_SDC4	col4a2 - sdc4	COLLAGEN	ECM-Receptor	KEGG: mmu04512
Mural Cells 1	Mural Cells 2	col4a2	sdc4	0.0861046	0	COL4A2_SDC4	col4a2 - sdc4	COLLAGEN	ECM-Receptor	KEGG: mmu04512
Mural Cells 2	Mural Cells 2	col4a2	sdc4	0.187344	0	COL4A2_SDC4	col4a2 - sdc4	COLLAGEN	ECM-Receptor	KEGG: mmu04512
ECs 1	Macrophages	col4a2	sdc4	0.0756714	0	COL4A2_SDC4	col4a2 - sdc4	COLLAGEN	ECM-Receptor	KEGG: mmu04512
ECs 2	Macrophages	col4a2	sdc4	0.0229322	0	COL4A2_SDC4	col4a2 - sdc4	COLLAGEN	ECM-Receptor	KEGG: mmu04512
ECs 3	Macrophages	col4a2	sdc4	0.040457	0	COL4A2_SDC4	col4a2 - sdc4	COLLAGEN	ECM-Receptor	KEGG: mmu04512
Coronary ECs	Macrophages	col4a2	sdc4	0.124811	0	COL4A2_SDC4	col4a2 - sdc4	COLLAGEN	ECM-Receptor	KEGG: mmu04512
EPDCs 1	Macrophages	col4a2	sdc4	0.145964	0	COL4A2_SDC4	col4a2 - sdc4	COLLAGEN	ECM-Receptor	KEGG: mmu04512
EPDCs 2	Macrophages	col4a2	sdc4	0.0705562	0	COL4A2_SDC4	col4a2 - sdc4	COLLAGEN	ECM-Receptor	KEGG: mmu04512
Mesenchymal	Macrophages	col4a2	sdc4	0.0250319	0	COL4A2_SDC4	col4a2 - sdc4	COLLAGEN	ECM-Receptor	KEGG: mmu04512
Mural Cells 1	Macrophages	col4a2	sdc4	0.0655408	0	COL4A2_SDC4	col4a2 - sdc4	COLLAGEN	ECM-Receptor	KEGG: mmu04512
Mural Cells 2	Macrophages	col4a2	sdc4	0.146477	0	COL4A2_SDC4	col4a2 - sdc4	COLLAGEN	ECM-Receptor	KEGG: mmu04512
ECs 1	T/NK/B	col4a2	sdc4	0.0151376	0	COL4A2_SDC4	col4a2 - sdc4	COLLAGEN	ECM-Receptor	KEGG: mmu04512
ECs 3	T/NK/B	col4a2	sdc4	0.00785385	0	COL4A2_SDC4	col4a2 - sdc4	COLLAGEN	ECM-Receptor	KEGG: mmu04512
Coronary ECs	T/NK/B	col4a2	sdc4	0.0260766	0	COL4A2_SDC4	col4a2 - sdc4	COLLAGEN	ECM-Receptor	KEGG: mmu04512
EPDCs 1	T/NK/B	col4a2	sdc4	0.0310907	0	COL4A2_SDC4	col4a2 - sdc4	COLLAGEN	ECM-Receptor	KEGG: mmu04512
EPDCs 2	T/NK/B	col4a2	sdc4	0.0140522	0	COL4A2_SDC4	col4a2 - sdc4	COLLAGEN	ECM-Receptor	KEGG: mmu04512
Mural Cells 1	T/NK/B	col4a2	sdc4	0.0129971	0	COL4A2_SDC4	col4a2 - sdc4	COLLAGEN	ECM-Receptor	KEGG: mmu04512
Mural Cells 2	T/NK/B	col4a2	sdc4	0.0312148	0	COL4A2_SDC4	col4a2 - sdc4	COLLAGEN	ECM-Receptor	KEGG: mmu04512
ECs 1	ECs 1	col6a1	sdc4	0.0179619	0	COL6A1_SDC4	col6a1 - sdc4	COLLAGEN	ECM-Receptor	KEGG: mmu04512
ECs 2	ECs 1	col6a1	sdc4	0.0125026	0	COL6A1_SDC4	col6a1 - sdc4	COLLAGEN	ECM-Receptor	KEGG: mmu04512
ECs 3	ECs 1	col6a1	sdc4	0.0336701	0	COL6A1_SDC4	col6a1 - sdc4	COLLAGEN	ECM-Receptor	KEGG: mmu04512
EPDCs 1	ECs 1	col6a1	sdc4	0.0955888	0	COL6A1_SDC4	col6a1 - sdc4	COLLAGEN	ECM-Receptor	KEGG: mmu04512
EPDCs 2	ECs 1	col6a1	sdc4	0.0451959	0	COL6A1_SDC4	col6a1 - sdc4	COLLAGEN	ECM-Receptor	KEGG: mmu04512
Mesenchymal	ECs 1	col6a1	sdc4	0.0142917	0	COL6A1_SDC4	col6a1 - sdc4	COLLAGEN	ECM-Receptor	KEGG: mmu04512
Mural Cells 1	ECs 1	col6a1	sdc4	0.0768776	0	COL6A1_SDC4	col6a1 - sdc4	COLLAGEN	ECM-Receptor	KEGG: mmu04512
Mural Cells 2	ECs 1	col6a1	sdc4	0.0677413	0	COL6A1_SDC4	col6a1 - sdc4	COLLAGEN	ECM-Receptor	KEGG: mmu04512
ECs 1	ECs 2	col6a1	sdc4	0.0272009	0	COL6A1_SDC4	col6a1 - sdc4	COLLAGEN	ECM-Receptor	KEGG: mmu04512
ECs 2	ECs 2	col6a1	sdc4	0.0189878	0	COL6A1_SDC4	col6a1 - sdc4	COLLAGEN	ECM-Receptor	KEGG: mmu04512
ECs 3	ECs 2	col6a1	sdc4	0.0505727	0	COL6A1_SDC4	col6a1 - sdc4	COLLAGEN	ECM-Receptor	KEGG: mmu04512
EPDCs 1	ECs 2	col6a1	sdc4	0.139101	0	COL6A1_SDC4	col6a1 - sdc4	COLLAGEN	ECM-Receptor	KEGG: mmu04512
EPDCs 2	ECs 2	col6a1	sdc4	0.0674807	0	COL6A1_SDC4	col6a1 - sdc4	COLLAGEN	ECM-Receptor	KEGG: mmu04512
Mesenchymal	ECs 2	col6a1	sdc4	0.0216845	0	COL6A1_SDC4	col6a1 - sdc4	COLLAGEN	ECM-Receptor	KEGG: mmu04512
Mural Cells 1	ECs 2	col6a1	sdc4	0.112936	0	COL6A1_SDC4	col6a1 - sdc4	COLLAGEN	ECM-Receptor	KEGG: mmu04512
Mural Cells 2	ECs 2	col6a1	sdc4	0.0999784	0	COL6A1_SDC4	col6a1 - sdc4	COLLAGEN	ECM-Receptor	KEGG: mmu04512
ECs 1	ECs 3	col6a1	sdc4	0.0281606	0	COL6A1_SDC4	col6a1 - sdc4	COLLAGEN	ECM-Receptor	KEGG: mmu04512
ECs 2	ECs 3	col6a1	sdc4	0.0196635	0	COL6A1_SDC4	col6a1 - sdc4	COLLAGEN	ECM-Receptor	KEGG: mmu04512
ECs 3	ECs 3	col6a1	sdc4	0.0523126	0	COL6A1_SDC4	col6a1 - sdc4	COLLAGEN	ECM-Receptor	KEGG: mmu04512
EPDCs 1	ECs 3	col6a1	sdc4	0.143426	0	COL6A1_SDC4	col6a1 - sdc4	COLLAGEN	ECM-Receptor	KEGG: mmu04512
EPDCs 2	ECs 3	col6a1	sdc4	0.0697595	0	COL6A1_SDC4	col6a1 - sdc4	COLLAGEN	ECM-Receptor	KEGG: mmu04512
Mesenchymal	ECs 3	col6a1	sdc4	0.0224541	0	COL6A1_SDC4	col6a1 - sdc4	COLLAGEN	ECM-Receptor	KEGG: mmu04512
Mural Cells 1	ECs 3	col6a1	sdc4	0.116558	0	COL6A1_SDC4	col6a1 - sdc4	COLLAGEN	ECM-Receptor	KEGG: mmu04512
Mural Cells 2	ECs 3	col6a1	sdc4	0.103233	0	COL6A1_SDC4	col6a1 - sdc4	COLLAGEN	ECM-Receptor	KEGG: mmu04512
ECs 1	Coronary ECs	col6a1	sdc4	0.0330634	0	COL6A1_SDC4	col6a1 - sdc4	COLLAGEN	ECM-Receptor	KEGG: mmu04512
ECs 2	Coronary ECs	col6a1	sdc4	0.0231222	0	COL6A1_SDC4	col6a1 - sdc4	COLLAGEN	ECM-Receptor	KEGG: mmu04512
ECs 3	Coronary ECs	col6a1	sdc4	0.0611558	0	COL6A1_SDC4	col6a1 - sdc4	COLLAGEN	ECM-Receptor	KEGG: mmu04512
EPDCs 1	Coronary ECs	col6a1	sdc4	0.16499	0	COL6A1_SDC4	col6a1 - sdc4	COLLAGEN	ECM-Receptor	KEGG: mmu04512
EPDCs 2	Coronary ECs	col6a1	sdc4	0.0812989	0	COL6A1_SDC4	col6a1 - sdc4	COLLAGEN	ECM-Receptor	KEGG: mmu04512
Mesenchymal	Coronary ECs	col6a1	sdc4	0.0263904	0	COL6A1_SDC4	col6a1 - sdc4	COLLAGEN	ECM-Receptor	KEGG: mmu04512
Mural Cells 1	Coronary ECs	col6a1	sdc4	0.134718	0	COL6A1_SDC4	col6a1 - sdc4	COLLAGEN	ECM-Receptor	KEGG: mmu04512
Mural Cells 2	Coronary ECs	col6a1	sdc4	0.119598	0	COL6A1_SDC4	col6a1 - sdc4	COLLAGEN	ECM-Receptor	KEGG: mmu04512
ECs 1	p-tCMs	col6a1	sdc4	0.0039458	0	COL6A1_SDC4	col6a1 - sdc4	COLLAGEN	ECM-Receptor	KEGG: mmu04512
ECs 2	p-tCMs	col6a1	sdc4	0.00273465	0.02	COL6A1_SDC4	col6a1 - sdc4	COLLAGEN	ECM-Receptor	KEGG: mmu04512
ECs 3	p-tCMs	col6a1	sdc4	0.00748999	0	COL6A1_SDC4	col6a1 - sdc4	COLLAGEN	ECM-Receptor	KEGG: mmu04512
EPDCs 1	p-tCMs	col6a1	sdc4	0.0223789	0	COL6A1_SDC4	col6a1 - sdc4	COLLAGEN	ECM-Receptor	KEGG: mmu04512
EPDCs 2	p-tCMs	col6a1	sdc4	0.0101481	0	COL6A1_SDC4	col6a1 - sdc4	COLLAGEN	ECM-Receptor	KEGG: mmu04512
Mesenchymal	p-tCMs	col6a1	sdc4	0.00313041	0	COL6A1_SDC4	col6a1 - sdc4	COLLAGEN	ECM-Receptor	KEGG: mmu04512
Mural Cells 1	p-tCMs	col6a1	sdc4	0.0177176	0	COL6A1_SDC4	col6a1 - sdc4	COLLAGEN	ECM-Receptor	KEGG: mmu04512
Mural Cells 2	p-tCMs	col6a1	sdc4	0.015494	0	COL6A1_SDC4	col6a1 - sdc4	COLLAGEN	ECM-Receptor	KEGG: mmu04512
ECs 1	EPDCs 1	col6a1	sdc4	0.0406417	0	COL6A1_SDC4	col6a1 - sdc4	COLLAGEN	ECM-Receptor	KEGG: mmu04512
ECs 2	EPDCs 1	col6a1	sdc4	0.028489	0	COL6A1_SDC4	col6a1 - sdc4	COLLAGEN	ECM-Receptor	KEGG: mmu04512
ECs 3	EPDCs 1	col6a1	sdc4	0.0746757	0	COL6A1_SDC4	col6a1 - sdc4	COLLAGEN	ECM-Receptor	KEGG: mmu04512
EPDCs 1	EPDCs 1	col6a1	sdc4	0.196657	0	COL6A1_SDC4	col6a1 - sdc4	COLLAGEN	ECM-Receptor	KEGG: mmu04512
EPDCs 2	EPDCs 1	col6a1	sdc4	0.0988033	0	COL6A1_SDC4	col6a1 - sdc4	COLLAGEN	ECM-Receptor	KEGG: mmu04512
Mesenchymal	EPDCs 1	col6a1	sdc4	0.0324905	0	COL6A1_SDC4	col6a1 - sdc4	COLLAGEN	ECM-Receptor	KEGG: mmu04512
Mural Cells 1	EPDCs 1	col6a1	sdc4	0.161699	0	COL6A1_SDC4	col6a1 - sdc4	COLLAGEN	ECM-Receptor	KEGG: mmu04512
Mural Cells 2	EPDCs 1	col6a1	sdc4	0.144055	0	COL6A1_SDC4	col6a1 - sdc4	COLLAGEN	ECM-Receptor	KEGG: mmu04512
ECs 1	EPDCs 2	col6a1	sdc4	0.0495313	0	COL6A1_SDC4	col6a1 - sdc4	COLLAGEN	ECM-Receptor	KEGG: mmu04512
ECs 2	EPDCs 2	col6a1	sdc4	0.0348169	0	COL6A1_SDC4	col6a1 - sdc4	COLLAGEN	ECM-Receptor	KEGG: mmu04512
ECs 3	EPDCs 2	col6a1	sdc4	0.0903087	0	COL6A1_SDC4	col6a1 - sdc4	COLLAGEN	ECM-Receptor	KEGG: mmu04512
EPDCs 1	EPDCs 2	col6a1	sdc4	0.231439	0	COL6A1_SDC4	col6a1 - sdc4	COLLAGEN	ECM-Receptor	KEGG: mmu04512
EPDCs 2	EPDCs 2	col6a1	sdc4	0.118839	0	COL6A1_SDC4	col6a1 - sdc4	COLLAGEN	ECM-Receptor	KEGG: mmu04512
Mesenchymal	EPDCs 2	col6a1	sdc4	0.0396709	0	COL6A1_SDC4	col6a1 - sdc4	COLLAGEN	ECM-Receptor	KEGG: mmu04512
Mural Cells 1	EPDCs 2	col6a1	sdc4	0.191774	0	COL6A1_SDC4	col6a1 - sdc4	COLLAGEN	ECM-Receptor	KEGG: mmu04512
Mural Cells 2	EPDCs 2	col6a1	sdc4	0.171521	0	COL6A1_SDC4	col6a1 - sdc4	COLLAGEN	ECM-Receptor	KEGG: mmu04512
ECs 1	Mesenchymal	col6a1	sdc4	0.0423508	0	COL6A1_SDC4	col6a1 - sdc4	COLLAGEN	ECM-Receptor	KEGG: mmu04512
ECs 2	Mesenchymal	col6a1	sdc4	0.0297029	0	COL6A1_SDC4	col6a1 - sdc4	COLLAGEN	ECM-Receptor	KEGG: mmu04512
ECs 3	Mesenchymal	col6a1	sdc4	0.0777001	0	COL6A1_SDC4	col6a1 - sdc4	COLLAGEN	ECM-Receptor	KEGG: mmu04512
EPDCs 1	Mesenchymal	col6a1	sdc4	0.203535	0	COL6A1_SDC4	col6a1 - sdc4	COLLAGEN	ECM-Receptor	KEGG: mmu04512
EPDCs 2	Mesenchymal	col6a1	sdc4	0.102696	0	COL6A1_SDC4	col6a1 - sdc4	COLLAGEN	ECM-Receptor	KEGG: mmu04512
Mesenchymal	Mesenchymal	col6a1	sdc4	0.033869	0	COL6A1_SDC4	col6a1 - sdc4	COLLAGEN	ECM-Receptor	KEGG: mmu04512
Mural Cells 1	Mesenchymal	col6a1	sdc4	0.16761	0	COL6A1_SDC4	col6a1 - sdc4	COLLAGEN	ECM-Receptor	KEGG: mmu04512
Mural Cells 2	Mesenchymal	col6a1	sdc4	0.149436	0	COL6A1_SDC4	col6a1 - sdc4	COLLAGEN	ECM-Receptor	KEGG: mmu04512
ECs 1	Mural Cells 1	col6a1	sdc4	0.0442157	0	COL6A1_SDC4	col6a1 - sdc4	COLLAGEN	ECM-Receptor	KEGG: mmu04512
ECs 2	Mural Cells 1	col6a1	sdc4	0.0310289	0	COL6A1_SDC4	col6a1 - sdc4	COLLAGEN	ECM-Receptor	KEGG: mmu04512
ECs 3	Mural Cells 1	col6a1	sdc4	0.08099	0	COL6A1_SDC4	col6a1 - sdc4	COLLAGEN	ECM-Receptor	KEGG: mmu04512
EPDCs 1	Mural Cells 1	col6a1	sdc4	0.210934	0	COL6A1_SDC4	col6a1 - sdc4	COLLAGEN	ECM-Receptor	KEGG: mmu04512
EPDCs 2	Mural Cells 1	col6a1	sdc4	0.106922	0	COL6A1_SDC4	col6a1 - sdc4	COLLAGEN	ECM-Receptor	KEGG: mmu04512
Mesenchymal	Mural Cells 1	col6a1	sdc4	0.0353742	0	COL6A1_SDC4	col6a1 - sdc4	COLLAGEN	ECM-Receptor	KEGG: mmu04512
Mural Cells 1	Mural Cells 1	col6a1	sdc4	0.173988	0	COL6A1_SDC4	col6a1 - sdc4	COLLAGEN	ECM-Receptor	KEGG: mmu04512
Mural Cells 2	Mural Cells 1	col6a1	sdc4	0.155252	0	COL6A1_SDC4	col6a1 - sdc4	COLLAGEN	ECM-Receptor	KEGG: mmu04512
ECs 1	Mural Cells 2	col6a1	sdc4	0.0380418	0	COL6A1_SDC4	col6a1 - sdc4	COLLAGEN	ECM-Receptor	KEGG: mmu04512
ECs 2	Mural Cells 2	col6a1	sdc4	0.026645	0	COL6A1_SDC4	col6a1 - sdc4	COLLAGEN	ECM-Receptor	KEGG: mmu04512
ECs 3	Mural Cells 2	col6a1	sdc4	0.0700577	0	COL6A1_SDC4	col6a1 - sdc4	COLLAGEN	ECM-Receptor	KEGG: mmu04512
EPDCs 1	Mural Cells 2	col6a1	sdc4	0.186012	0	COL6A1_SDC4	col6a1 - sdc4	COLLAGEN	ECM-Receptor	KEGG: mmu04512
EPDCs 2	Mural Cells 2	col6a1	sdc4	0.0928429	0	COL6A1_SDC4	col6a1 - sdc4	COLLAGEN	ECM-Receptor	KEGG: mmu04512
Mesenchymal	Mural Cells 2	col6a1	sdc4	0.0303956	0	COL6A1_SDC4	col6a1 - sdc4	COLLAGEN	ECM-Receptor	KEGG: mmu04512
Mural Cells 1	Mural Cells 2	col6a1	sdc4	0.152587	0	COL6A1_SDC4	col6a1 - sdc4	COLLAGEN	ECM-Receptor	KEGG: mmu04512
Mural Cells 2	Mural Cells 2	col6a1	sdc4	0.135776	0	COL6A1_SDC4	col6a1 - sdc4	COLLAGEN	ECM-Receptor	KEGG: mmu04512
ECs 1	Macrophages	col6a1	sdc4	0.0285974	0	COL6A1_SDC4	col6a1 - sdc4	COLLAGEN	ECM-Receptor	KEGG: mmu04512
ECs 2	Macrophages	col6a1	sdc4	0.0199712	0	COL6A1_SDC4	col6a1 - sdc4	COLLAGEN	ECM-Receptor	KEGG: mmu04512
ECs 3	Macrophages	col6a1	sdc4	0.0531035	0	COL6A1_SDC4	col6a1 - sdc4	COLLAGEN	ECM-Receptor	KEGG: mmu04512
EPDCs 1	Macrophages	col6a1	sdc4	0.145383	0	COL6A1_SDC4	col6a1 - sdc4	COLLAGEN	ECM-Receptor	KEGG: mmu04512
EPDCs 2	Macrophages	col6a1	sdc4	0.0707945	0	COL6A1_SDC4	col6a1 - sdc4	COLLAGEN	ECM-Receptor	KEGG: mmu04512
Mesenchymal	Macrophages	col6a1	sdc4	0.0228044	0	COL6A1_SDC4	col6a1 - sdc4	COLLAGEN	ECM-Receptor	KEGG: mmu04512
Mural Cells 1	Macrophages	col6a1	sdc4	0.118199	0	COL6A1_SDC4	col6a1 - sdc4	COLLAGEN	ECM-Receptor	KEGG: mmu04512
Mural Cells 2	Macrophages	col6a1	sdc4	0.104709	0	COL6A1_SDC4	col6a1 - sdc4	COLLAGEN	ECM-Receptor	KEGG: mmu04512
ECs 1	T/NK/B	col6a1	sdc4	0.0054968	0	COL6A1_SDC4	col6a1 - sdc4	COLLAGEN	ECM-Receptor	KEGG: mmu04512
ECs 2	T/NK/B	col6a1	sdc4	0.0038114	0	COL6A1_SDC4	col6a1 - sdc4	COLLAGEN	ECM-Receptor	KEGG: mmu04512
ECs 3	T/NK/B	col6a1	sdc4	0.0104196	0	COL6A1_SDC4	col6a1 - sdc4	COLLAGEN	ECM-Receptor	KEGG: mmu04512
EPDCs 1	T/NK/B	col6a1	sdc4	0.0309504	0	COL6A1_SDC4	col6a1 - sdc4	COLLAGEN	ECM-Receptor	KEGG: mmu04512
EPDCs 2	T/NK/B	col6a1	sdc4	0.0141025	0	COL6A1_SDC4	col6a1 - sdc4	COLLAGEN	ECM-Receptor	KEGG: mmu04512
Mesenchymal	T/NK/B	col6a1	sdc4	0.00436231	0	COL6A1_SDC4	col6a1 - sdc4	COLLAGEN	ECM-Receptor	KEGG: mmu04512
Mural Cells 1	T/NK/B	col6a1	sdc4	0.0245486	0	COL6A1_SDC4	col6a1 - sdc4	COLLAGEN	ECM-Receptor	KEGG: mmu04512
Mural Cells 2	T/NK/B	col6a1	sdc4	0.0214864	0	COL6A1_SDC4	col6a1 - sdc4	COLLAGEN	ECM-Receptor	KEGG: mmu04512
ECs 1	ECs 1	col6a2	sdc4	0.0482448	0	COL6A2_SDC4	col6a2 - sdc4	COLLAGEN	ECM-Receptor	KEGG: mmu04512
ECs 2	ECs 1	col6a2	sdc4	0.016694	0	COL6A2_SDC4	col6a2 - sdc4	COLLAGEN	ECM-Receptor	KEGG: mmu04512
ECs 3	ECs 1	col6a2	sdc4	0.0166151	0	COL6A2_SDC4	col6a2 - sdc4	COLLAGEN	ECM-Receptor	KEGG: mmu04512
Coronary ECs	ECs 1	col6a2	sdc4	0.00593052	0	COL6A2_SDC4	col6a2 - sdc4	COLLAGEN	ECM-Receptor	KEGG: mmu04512
EPDCs 1	ECs 1	col6a2	sdc4	0.084004	0	COL6A2_SDC4	col6a2 - sdc4	COLLAGEN	ECM-Receptor	KEGG: mmu04512
EPDCs 2	ECs 1	col6a2	sdc4	0.0565275	0	COL6A2_SDC4	col6a2 - sdc4	COLLAGEN	ECM-Receptor	KEGG: mmu04512
Mesenchymal	ECs 1	col6a2	sdc4	0.0129752	0	COL6A2_SDC4	col6a2 - sdc4	COLLAGEN	ECM-Receptor	KEGG: mmu04512
Mural Cells 1	ECs 1	col6a2	sdc4	0.0564303	0	COL6A2_SDC4	col6a2 - sdc4	COLLAGEN	ECM-Receptor	KEGG: mmu04512
Mural Cells 2	ECs 1	col6a2	sdc4	0.0547459	0	COL6A2_SDC4	col6a2 - sdc4	COLLAGEN	ECM-Receptor	KEGG: mmu04512
ECs 1	ECs 2	col6a2	sdc4	0.0719196	0	COL6A2_SDC4	col6a2 - sdc4	COLLAGEN	ECM-Receptor	KEGG: mmu04512
ECs 2	ECs 2	col6a2	sdc4	0.0252976	0	COL6A2_SDC4	col6a2 - sdc4	COLLAGEN	ECM-Receptor	KEGG: mmu04512
ECs 3	ECs 2	col6a2	sdc4	0.0251791	0	COL6A2_SDC4	col6a2 - sdc4	COLLAGEN	ECM-Receptor	KEGG: mmu04512
Coronary ECs	ECs 2	col6a2	sdc4	0.00903794	0	COL6A2_SDC4	col6a2 - sdc4	COLLAGEN	ECM-Receptor	KEGG: mmu04512
EPDCs 1	ECs 2	col6a2	sdc4	0.12296	0	COL6A2_SDC4	col6a2 - sdc4	COLLAGEN	ECM-Receptor	KEGG: mmu04512
EPDCs 2	ECs 2	col6a2	sdc4	0.0839084	0	COL6A2_SDC4	col6a2 - sdc4	COLLAGEN	ECM-Receptor	KEGG: mmu04512
Mesenchymal	ECs 2	col6a2	sdc4	0.0197006	0	COL6A2_SDC4	col6a2 - sdc4	COLLAGEN	ECM-Receptor	KEGG: mmu04512
Mural Cells 1	ECs 2	col6a2	sdc4	0.0837684	0	COL6A2_SDC4	col6a2 - sdc4	COLLAGEN	ECM-Receptor	KEGG: mmu04512
Mural Cells 2	ECs 2	col6a2	sdc4	0.0813383	0	COL6A2_SDC4	col6a2 - sdc4	COLLAGEN	ECM-Receptor	KEGG: mmu04512
ECs 1	ECs 3	col6a2	sdc4	0.0743364	0	COL6A2_SDC4	col6a2 - sdc4	COLLAGEN	ECM-Receptor	KEGG: mmu04512
ECs 2	ECs 3	col6a2	sdc4	0.0261919	0	COL6A2_SDC4	col6a2 - sdc4	COLLAGEN	ECM-Receptor	KEGG: mmu04512
ECs 3	ECs 3	col6a2	sdc4	0.0260694	0	COL6A2_SDC4	col6a2 - sdc4	COLLAGEN	ECM-Receptor	KEGG: mmu04512
Coronary ECs	ECs 3	col6a2	sdc4	0.00936297	0	COL6A2_SDC4	col6a2 - sdc4	COLLAGEN	ECM-Receptor	KEGG: mmu04512
EPDCs 1	ECs 3	col6a2	sdc4	0.126857	0	COL6A2_SDC4	col6a2 - sdc4	COLLAGEN	ECM-Receptor	KEGG: mmu04512
EPDCs 2	ECs 3	col6a2	sdc4	0.0866904	0	COL6A2_SDC4	col6a2 - sdc4	COLLAGEN	ECM-Receptor	KEGG: mmu04512
Mesenchymal	ECs 3	col6a2	sdc4	0.0204012	0	COL6A2_SDC4	col6a2 - sdc4	COLLAGEN	ECM-Receptor	KEGG: mmu04512
Mural Cells 1	ECs 3	col6a2	sdc4	0.0865462	0	COL6A2_SDC4	col6a2 - sdc4	COLLAGEN	ECM-Receptor	KEGG: mmu04512
Mural Cells 2	ECs 3	col6a2	sdc4	0.0840429	0	COL6A2_SDC4	col6a2 - sdc4	COLLAGEN	ECM-Receptor	KEGG: mmu04512
ECs 1	Coronary ECs	col6a2	sdc4	0.0865625	0	COL6A2_SDC4	col6a2 - sdc4	COLLAGEN	ECM-Receptor	KEGG: mmu04512
ECs 2	Coronary ECs	col6a2	sdc4	0.0307629	0	COL6A2_SDC4	col6a2 - sdc4	COLLAGEN	ECM-Receptor	KEGG: mmu04512
ECs 3	Coronary ECs	col6a2	sdc4	0.0306196	0	COL6A2_SDC4	col6a2 - sdc4	COLLAGEN	ECM-Receptor	KEGG: mmu04512
Coronary ECs	Coronary ECs	col6a2	sdc4	0.0110302	0	COL6A2_SDC4	col6a2 - sdc4	COLLAGEN	ECM-Receptor	KEGG: mmu04512
EPDCs 1	Coronary ECs	col6a2	sdc4	0.146355	0	COL6A2_SDC4	col6a2 - sdc4	COLLAGEN	ECM-Receptor	KEGG: mmu04512
EPDCs 2	Coronary ECs	col6a2	sdc4	0.100727	0	COL6A2_SDC4	col6a2 - sdc4	COLLAGEN	ECM-Receptor	KEGG: mmu04512
Mesenchymal	Coronary ECs	col6a2	sdc4	0.0239865	0	COL6A2_SDC4	col6a2 - sdc4	COLLAGEN	ECM-Receptor	KEGG: mmu04512
Mural Cells 1	Coronary ECs	col6a2	sdc4	0.100562	0	COL6A2_SDC4	col6a2 - sdc4	COLLAGEN	ECM-Receptor	KEGG: mmu04512
Mural Cells 2	Coronary ECs	col6a2	sdc4	0.0976969	0	COL6A2_SDC4	col6a2 - sdc4	COLLAGEN	ECM-Receptor	KEGG: mmu04512
ECs 1	p-tCMs	col6a2	sdc4	0.0108595	0	COL6A2_SDC4	col6a2 - sdc4	COLLAGEN	ECM-Receptor	KEGG: mmu04512
EPDCs 1	p-tCMs	col6a2	sdc4	0.0194757	0	COL6A2_SDC4	col6a2 - sdc4	COLLAGEN	ECM-Receptor	KEGG: mmu04512
EPDCs 2	p-tCMs	col6a2	sdc4	0.0128103	0	COL6A2_SDC4	col6a2 - sdc4	COLLAGEN	ECM-Receptor	KEGG: mmu04512
Mural Cells 1	p-tCMs	col6a2	sdc4	0.0127872	0	COL6A2_SDC4	col6a2 - sdc4	COLLAGEN	ECM-Receptor	KEGG: mmu04512
Mural Cells 2	p-tCMs	col6a2	sdc4	0.0123884	0	COL6A2_SDC4	col6a2 - sdc4	COLLAGEN	ECM-Receptor	KEGG: mmu04512
ECs 1	EPDCs 1	col6a2	sdc4	0.105071	0	COL6A2_SDC4	col6a2 - sdc4	COLLAGEN	ECM-Receptor	KEGG: mmu04512
ECs 2	EPDCs 1	col6a2	sdc4	0.0378345	0	COL6A2_SDC4	col6a2 - sdc4	COLLAGEN	ECM-Receptor	KEGG: mmu04512
ECs 3	EPDCs 1	col6a2	sdc4	0.0376595	0	COL6A2_SDC4	col6a2 - sdc4	COLLAGEN	ECM-Receptor	KEGG: mmu04512
Coronary ECs	EPDCs 1	col6a2	sdc4	0.0136296	0	COL6A2_SDC4	col6a2 - sdc4	COLLAGEN	ECM-Receptor	KEGG: mmu04512
EPDCs 1	EPDCs 1	col6a2	sdc4	0.175196	0	COL6A2_SDC4	col6a2 - sdc4	COLLAGEN	ECM-Receptor	KEGG: mmu04512
EPDCs 2	EPDCs 1	col6a2	sdc4	0.12186	0	COL6A2_SDC4	col6a2 - sdc4	COLLAGEN	ECM-Receptor	KEGG: mmu04512
Mesenchymal	EPDCs 1	col6a2	sdc4	0.0295478	0	COL6A2_SDC4	col6a2 - sdc4	COLLAGEN	ECM-Receptor	KEGG: mmu04512
Mural Cells 1	EPDCs 1	col6a2	sdc4	0.121665	0	COL6A2_SDC4	col6a2 - sdc4	COLLAGEN	ECM-Receptor	KEGG: mmu04512
Mural Cells 2	EPDCs 1	col6a2	sdc4	0.118277	0	COL6A2_SDC4	col6a2 - sdc4	COLLAGEN	ECM-Receptor	KEGG: mmu04512
ECs 1	EPDCs 2	col6a2	sdc4	0.126199	0	COL6A2_SDC4	col6a2 - sdc4	COLLAGEN	ECM-Receptor	KEGG: mmu04512
ECs 2	EPDCs 2	col6a2	sdc4	0.0461396	0	COL6A2_SDC4	col6a2 - sdc4	COLLAGEN	ECM-Receptor	KEGG: mmu04512
ECs 3	EPDCs 2	col6a2	sdc4	0.0459281	0	COL6A2_SDC4	col6a2 - sdc4	COLLAGEN	ECM-Receptor	KEGG: mmu04512
Coronary ECs	EPDCs 2	col6a2	sdc4	0.0167137	0	COL6A2_SDC4	col6a2 - sdc4	COLLAGEN	ECM-Receptor	KEGG: mmu04512
EPDCs 1	EPDCs 2	col6a2	sdc4	0.207161	0	COL6A2_SDC4	col6a2 - sdc4	COLLAGEN	ECM-Receptor	KEGG: mmu04512
EPDCs 2	EPDCs 2	col6a2	sdc4	0.145814	0	COL6A2_SDC4	col6a2 - sdc4	COLLAGEN	ECM-Receptor	KEGG: mmu04512
Mesenchymal	EPDCs 2	col6a2	sdc4	0.0361022	0	COL6A2_SDC4	col6a2 - sdc4	COLLAGEN	ECM-Receptor	KEGG: mmu04512
Mural Cells 1	EPDCs 2	col6a2	sdc4	0.145587	0	COL6A2_SDC4	col6a2 - sdc4	COLLAGEN	ECM-Receptor	KEGG: mmu04512
Mural Cells 2	EPDCs 2	col6a2	sdc4	0.141641	0	COL6A2_SDC4	col6a2 - sdc4	COLLAGEN	ECM-Receptor	KEGG: mmu04512
ECs 1	Mesenchymal	col6a2	sdc4	0.109181	0	COL6A2_SDC4	col6a2 - sdc4	COLLAGEN	ECM-Receptor	KEGG: mmu04512
ECs 2	Mesenchymal	col6a2	sdc4	0.0394304	0	COL6A2_SDC4	col6a2 - sdc4	COLLAGEN	ECM-Receptor	KEGG: mmu04512
ECs 3	Mesenchymal	col6a2	sdc4	0.0392484	0	COL6A2_SDC4	col6a2 - sdc4	COLLAGEN	ECM-Receptor	KEGG: mmu04512
Coronary ECs	Mesenchymal	col6a2	sdc4	0.0142196	0	COL6A2_SDC4	col6a2 - sdc4	COLLAGEN	ECM-Receptor	KEGG: mmu04512
EPDCs 1	Mesenchymal	col6a2	sdc4	0.181493	0	COL6A2_SDC4	col6a2 - sdc4	COLLAGEN	ECM-Receptor	KEGG: mmu04512
EPDCs 2	Mesenchymal	col6a2	sdc4	0.126534	0	COL6A2_SDC4	col6a2 - sdc4	COLLAGEN	ECM-Receptor	KEGG: mmu04512
Mesenchymal	Mesenchymal	col6a2	sdc4	0.0308054	0	COL6A2_SDC4	col6a2 - sdc4	COLLAGEN	ECM-Receptor	KEGG: mmu04512
Mural Cells 1	Mesenchymal	col6a2	sdc4	0.126333	0	COL6A2_SDC4	col6a2 - sdc4	COLLAGEN	ECM-Receptor	KEGG: mmu04512
Mural Cells 2	Mesenchymal	col6a2	sdc4	0.122833	0	COL6A2_SDC4	col6a2 - sdc4	COLLAGEN	ECM-Receptor	KEGG: mmu04512
ECs 1	Mural Cells 1	col6a2	sdc4	0.113639	0	COL6A2_SDC4	col6a2 - sdc4	COLLAGEN	ECM-Receptor	KEGG: mmu04512
ECs 2	Mural Cells 1	col6a2	sdc4	0.0411722	0	COL6A2_SDC4	col6a2 - sdc4	COLLAGEN	ECM-Receptor	KEGG: mmu04512
ECs 3	Mural Cells 1	col6a2	sdc4	0.0409825	0	COL6A2_SDC4	col6a2 - sdc4	COLLAGEN	ECM-Receptor	KEGG: mmu04512
Coronary ECs	Mural Cells 1	col6a2	sdc4	0.014865	0	COL6A2_SDC4	col6a2 - sdc4	COLLAGEN	ECM-Receptor	KEGG: mmu04512
EPDCs 1	Mural Cells 1	col6a2	sdc4	0.18828	0	COL6A2_SDC4	col6a2 - sdc4	COLLAGEN	ECM-Receptor	KEGG: mmu04512
EPDCs 2	Mural Cells 1	col6a2	sdc4	0.131596	0	COL6A2_SDC4	col6a2 - sdc4	COLLAGEN	ECM-Receptor	KEGG: mmu04512
Mesenchymal	Mural Cells 1	col6a2	sdc4	0.032179	0	COL6A2_SDC4	col6a2 - sdc4	COLLAGEN	ECM-Receptor	KEGG: mmu04512
Mural Cells 1	Mural Cells 1	col6a2	sdc4	0.131388	0	COL6A2_SDC4	col6a2 - sdc4	COLLAGEN	ECM-Receptor	KEGG: mmu04512
Mural Cells 2	Mural Cells 1	col6a2	sdc4	0.127769	0	COL6A2_SDC4	col6a2 - sdc4	COLLAGEN	ECM-Receptor	KEGG: mmu04512
ECs 1	Mural Cells 2	col6a2	sdc4	0.0987735	0	COL6A2_SDC4	col6a2 - sdc4	COLLAGEN	ECM-Receptor	KEGG: mmu04512
ECs 2	Mural Cells 2	col6a2	sdc4	0.0354076	0	COL6A2_SDC4	col6a2 - sdc4	COLLAGEN	ECM-Receptor	KEGG: mmu04512
ECs 3	Mural Cells 2	col6a2	sdc4	0.0352435	0	COL6A2_SDC4	col6a2 - sdc4	COLLAGEN	ECM-Receptor	KEGG: mmu04512
Coronary ECs	Mural Cells 2	col6a2	sdc4	0.0127348	0	COL6A2_SDC4	col6a2 - sdc4	COLLAGEN	ECM-Receptor	KEGG: mmu04512
EPDCs 1	Mural Cells 2	col6a2	sdc4	0.165473	0	COL6A2_SDC4	col6a2 - sdc4	COLLAGEN	ECM-Receptor	KEGG: mmu04512
EPDCs 2	Mural Cells 2	col6a2	sdc4	0.114686	0	COL6A2_SDC4	col6a2 - sdc4	COLLAGEN	ECM-Receptor	KEGG: mmu04512
Mesenchymal	Mural Cells 2	col6a2	sdc4	0.0276372	0	COL6A2_SDC4	col6a2 - sdc4	COLLAGEN	ECM-Receptor	KEGG: mmu04512
Mural Cells 1	Mural Cells 2	col6a2	sdc4	0.114501	0	COL6A2_SDC4	col6a2 - sdc4	COLLAGEN	ECM-Receptor	KEGG: mmu04512
Mural Cells 2	Mural Cells 2	col6a2	sdc4	0.111287	0	COL6A2_SDC4	col6a2 - sdc4	COLLAGEN	ECM-Receptor	KEGG: mmu04512
ECs 1	Macrophages	col6a2	sdc4	0.0754338	0	COL6A2_SDC4	col6a2 - sdc4	COLLAGEN	ECM-Receptor	KEGG: mmu04512
ECs 2	Macrophages	col6a2	sdc4	0.026599	0	COL6A2_SDC4	col6a2 - sdc4	COLLAGEN	ECM-Receptor	KEGG: mmu04512
ECs 3	Macrophages	col6a2	sdc4	0.0264746	0	COL6A2_SDC4	col6a2 - sdc4	COLLAGEN	ECM-Receptor	KEGG: mmu04512
Coronary ECs	Macrophages	col6a2	sdc4	0.00951105	0	COL6A2_SDC4	col6a2 - sdc4	COLLAGEN	ECM-Receptor	KEGG: mmu04512
EPDCs 1	Macrophages	col6a2	sdc4	0.128622	0	COL6A2_SDC4	col6a2 - sdc4	COLLAGEN	ECM-Receptor	KEGG: mmu04512
EPDCs 2	Macrophages	col6a2	sdc4	0.0879529	0	COL6A2_SDC4	col6a2 - sdc4	COLLAGEN	ECM-Receptor	KEGG: mmu04512
Mesenchymal	Macrophages	col6a2	sdc4	0.0207202	0	COL6A2_SDC4	col6a2 - sdc4	COLLAGEN	ECM-Receptor	KEGG: mmu04512
Mural Cells 1	Macrophages	col6a2	sdc4	0.0878068	0	COL6A2_SDC4	col6a2 - sdc4	COLLAGEN	ECM-Receptor	KEGG: mmu04512
Mural Cells 2	Macrophages	col6a2	sdc4	0.0852704	0	COL6A2_SDC4	col6a2 - sdc4	COLLAGEN	ECM-Receptor	KEGG: mmu04512
ECs 1	T/NK/B	col6a2	sdc4	0.015087	0	COL6A2_SDC4	col6a2 - sdc4	COLLAGEN	ECM-Receptor	KEGG: mmu04512
ECs 2	T/NK/B	col6a2	sdc4	0.00510421	0.01	COL6A2_SDC4	col6a2 - sdc4	COLLAGEN	ECM-Receptor	KEGG: mmu04512
EPDCs 1	T/NK/B	col6a2	sdc4	0.0269659	0	COL6A2_SDC4	col6a2 - sdc4	COLLAGEN	ECM-Receptor	KEGG: mmu04512
EPDCs 2	T/NK/B	col6a2	sdc4	0.0177835	0	COL6A2_SDC4	col6a2 - sdc4	COLLAGEN	ECM-Receptor	KEGG: mmu04512
Mural Cells 1	T/NK/B	col6a2	sdc4	0.0177517	0	COL6A2_SDC4	col6a2 - sdc4	COLLAGEN	ECM-Receptor	KEGG: mmu04512
Mural Cells 2	T/NK/B	col6a2	sdc4	0.0172008	0	COL6A2_SDC4	col6a2 - sdc4	COLLAGEN	ECM-Receptor	KEGG: mmu04512
ECs 1	ECs 1	col6a3	sdc4	0.0149154	0	COL6A3_SDC4	col6a3 - sdc4	COLLAGEN	ECM-Receptor	KEGG: mmu04512
ECs 2	ECs 1	col6a3	sdc4	0.00480487	0	COL6A3_SDC4	col6a3 - sdc4	COLLAGEN	ECM-Receptor	KEGG: mmu04512
ECs 3	ECs 1	col6a3	sdc4	0.0701288	0	COL6A3_SDC4	col6a3 - sdc4	COLLAGEN	ECM-Receptor	KEGG: mmu04512
EPDCs 1	ECs 1	col6a3	sdc4	0.147412	0	COL6A3_SDC4	col6a3 - sdc4	COLLAGEN	ECM-Receptor	KEGG: mmu04512
EPDCs 2	ECs 1	col6a3	sdc4	0.10341	0	COL6A3_SDC4	col6a3 - sdc4	COLLAGEN	ECM-Receptor	KEGG: mmu04512
Mesenchymal	ECs 1	col6a3	sdc4	0.0523344	0	COL6A3_SDC4	col6a3 - sdc4	COLLAGEN	ECM-Receptor	KEGG: mmu04512
Mural Cells 1	ECs 1	col6a3	sdc4	0.0909373	0	COL6A3_SDC4	col6a3 - sdc4	COLLAGEN	ECM-Receptor	KEGG: mmu04512
Mural Cells 2	ECs 1	col6a3	sdc4	0.0620815	0	COL6A3_SDC4	col6a3 - sdc4	COLLAGEN	ECM-Receptor	KEGG: mmu04512
ECs 1	ECs 2	col6a3	sdc4	0.0226236	0	COL6A3_SDC4	col6a3 - sdc4	COLLAGEN	ECM-Receptor	KEGG: mmu04512
ECs 2	ECs 2	col6a3	sdc4	0.00732682	0	COL6A3_SDC4	col6a3 - sdc4	COLLAGEN	ECM-Receptor	KEGG: mmu04512
ECs 3	ECs 2	col6a3	sdc4	0.103376	0	COL6A3_SDC4	col6a3 - sdc4	COLLAGEN	ECM-Receptor	KEGG: mmu04512
EPDCs 1	ECs 2	col6a3	sdc4	0.209061	0	COL6A3_SDC4	col6a3 - sdc4	COLLAGEN	ECM-Receptor	KEGG: mmu04512
EPDCs 2	ECs 2	col6a3	sdc4	0.149892	0	COL6A3_SDC4	col6a3 - sdc4	COLLAGEN	ECM-Receptor	KEGG: mmu04512
Mesenchymal	ECs 2	col6a3	sdc4	0.0778518	0	COL6A3_SDC4	col6a3 - sdc4	COLLAGEN	ECM-Receptor	KEGG: mmu04512
Mural Cells 1	ECs 2	col6a3	sdc4	0.132642	0	COL6A3_SDC4	col6a3 - sdc4	COLLAGEN	ECM-Receptor	KEGG: mmu04512
Mural Cells 2	ECs 2	col6a3	sdc4	0.0918906	0	COL6A3_SDC4	col6a3 - sdc4	COLLAGEN	ECM-Receptor	KEGG: mmu04512
ECs 1	ECs 3	col6a3	sdc4	0.0234256	0	COL6A3_SDC4	col6a3 - sdc4	COLLAGEN	ECM-Receptor	KEGG: mmu04512
ECs 2	ECs 3	col6a3	sdc4	0.00759079	0	COL6A3_SDC4	col6a3 - sdc4	COLLAGEN	ECM-Receptor	KEGG: mmu04512
ECs 3	ECs 3	col6a3	sdc4	0.106728	0	COL6A3_SDC4	col6a3 - sdc4	COLLAGEN	ECM-Receptor	KEGG: mmu04512
EPDCs 1	ECs 3	col6a3	sdc4	0.215019	0	COL6A3_SDC4	col6a3 - sdc4	COLLAGEN	ECM-Receptor	KEGG: mmu04512
EPDCs 2	ECs 3	col6a3	sdc4	0.154493	0	COL6A3_SDC4	col6a3 - sdc4	COLLAGEN	ECM-Receptor	KEGG: mmu04512
Mesenchymal	ECs 3	col6a3	sdc4	0.0804507	0	COL6A3_SDC4	col6a3 - sdc4	COLLAGEN	ECM-Receptor	KEGG: mmu04512
Mural Cells 1	ECs 3	col6a3	sdc4	0.136799	0	COL6A3_SDC4	col6a3 - sdc4	COLLAGEN	ECM-Receptor	KEGG: mmu04512
Mural Cells 2	ECs 3	col6a3	sdc4	0.0949099	0	COL6A3_SDC4	col6a3 - sdc4	COLLAGEN	ECM-Receptor	KEGG: mmu04512
ECs 1	Coronary ECs	col6a3	sdc4	0.0275274	0	COL6A3_SDC4	col6a3 - sdc4	COLLAGEN	ECM-Receptor	KEGG: mmu04512
ECs 2	Coronary ECs	col6a3	sdc4	0.00894532	0	COL6A3_SDC4	col6a3 - sdc4	COLLAGEN	ECM-Receptor	KEGG: mmu04512
ECs 3	Coronary ECs	col6a3	sdc4	0.123571	0	COL6A3_SDC4	col6a3 - sdc4	COLLAGEN	ECM-Receptor	KEGG: mmu04512
EPDCs 1	Coronary ECs	col6a3	sdc4	0.244277	0	COL6A3_SDC4	col6a3 - sdc4	COLLAGEN	ECM-Receptor	KEGG: mmu04512
EPDCs 2	Coronary ECs	col6a3	sdc4	0.177376	0	COL6A3_SDC4	col6a3 - sdc4	COLLAGEN	ECM-Receptor	KEGG: mmu04512
Mesenchymal	Coronary ECs	col6a3	sdc4	0.0935807	0	COL6A3_SDC4	col6a3 - sdc4	COLLAGEN	ECM-Receptor	KEGG: mmu04512
Mural Cells 1	Coronary ECs	col6a3	sdc4	0.15755	0	COL6A3_SDC4	col6a3 - sdc4	COLLAGEN	ECM-Receptor	KEGG: mmu04512
Mural Cells 2	Coronary ECs	col6a3	sdc4	0.110117	0	COL6A3_SDC4	col6a3 - sdc4	COLLAGEN	ECM-Receptor	KEGG: mmu04512
ECs 1	p-tCMs	col6a3	sdc4	0.00326865	0	COL6A3_SDC4	col6a3 - sdc4	COLLAGEN	ECM-Receptor	KEGG: mmu04512
ECs 2	p-tCMs	col6a3	sdc4	0.00104459	0.04	COL6A3_SDC4	col6a3 - sdc4	COLLAGEN	ECM-Receptor	KEGG: mmu04512
ECs 3	p-tCMs	col6a3	sdc4	0.0160718	0	COL6A3_SDC4	col6a3 - sdc4	COLLAGEN	ECM-Receptor	KEGG: mmu04512
EPDCs 1	p-tCMs	col6a3	sdc4	0.0360957	0	COL6A3_SDC4	col6a3 - sdc4	COLLAGEN	ECM-Receptor	KEGG: mmu04512
EPDCs 2	p-tCMs	col6a3	sdc4	0.0243715	0	COL6A3_SDC4	col6a3 - sdc4	COLLAGEN	ECM-Receptor	KEGG: mmu04512
Mesenchymal	p-tCMs	col6a3	sdc4	0.0118194	0	COL6A3_SDC4	col6a3 - sdc4	COLLAGEN	ECM-Receptor	KEGG: mmu04512
Mural Cells 1	p-tCMs	col6a3	sdc4	0.0212064	0	COL6A3_SDC4	col6a3 - sdc4	COLLAGEN	ECM-Receptor	KEGG: mmu04512
Mural Cells 2	p-tCMs	col6a3	sdc4	0.0141333	0	COL6A3_SDC4	col6a3 - sdc4	COLLAGEN	ECM-Receptor	KEGG: mmu04512
ECs 1	EPDCs 1	col6a3	sdc4	0.0338813	0	COL6A3_SDC4	col6a3 - sdc4	COLLAGEN	ECM-Receptor	KEGG: mmu04512
ECs 2	EPDCs 1	col6a3	sdc4	0.0110589	0	COL6A3_SDC4	col6a3 - sdc4	COLLAGEN	ECM-Receptor	KEGG: mmu04512
ECs 3	EPDCs 1	col6a3	sdc4	0.148703	0	COL6A3_SDC4	col6a3 - sdc4	COLLAGEN	ECM-Receptor	KEGG: mmu04512
EPDCs 1	EPDCs 1	col6a3	sdc4	0.28595	0	COL6A3_SDC4	col6a3 - sdc4	COLLAGEN	ECM-Receptor	KEGG: mmu04512
EPDCs 2	EPDCs 1	col6a3	sdc4	0.21082	0	COL6A3_SDC4	col6a3 - sdc4	COLLAGEN	ECM-Receptor	KEGG: mmu04512
Mesenchymal	EPDCs 1	col6a3	sdc4	0.113403	0	COL6A3_SDC4	col6a3 - sdc4	COLLAGEN	ECM-Receptor	KEGG: mmu04512
Mural Cells 1	EPDCs 1	col6a3	sdc4	0.18811	0	COL6A3_SDC4	col6a3 - sdc4	COLLAGEN	ECM-Receptor	KEGG: mmu04512
Mural Cells 2	EPDCs 1	col6a3	sdc4	0.132929	0	COL6A3_SDC4	col6a3 - sdc4	COLLAGEN	ECM-Receptor	KEGG: mmu04512
ECs 1	EPDCs 2	col6a3	sdc4	0.0413559	0	COL6A3_SDC4	col6a3 - sdc4	COLLAGEN	ECM-Receptor	KEGG: mmu04512
ECs 2	EPDCs 2	col6a3	sdc4	0.0135693	0	COL6A3_SDC4	col6a3 - sdc4	COLLAGEN	ECM-Receptor	KEGG: mmu04512
ECs 3	EPDCs 2	col6a3	sdc4	0.176872	0	COL6A3_SDC4	col6a3 - sdc4	COLLAGEN	ECM-Receptor	KEGG: mmu04512
EPDCs 1	EPDCs 2	col6a3	sdc4	0.330037	0	COL6A3_SDC4	col6a3 - sdc4	COLLAGEN	ECM-Receptor	KEGG: mmu04512
EPDCs 2	EPDCs 2	col6a3	sdc4	0.247336	0	COL6A3_SDC4	col6a3 - sdc4	COLLAGEN	ECM-Receptor	KEGG: mmu04512
Mesenchymal	EPDCs 2	col6a3	sdc4	0.135952	0	COL6A3_SDC4	col6a3 - sdc4	COLLAGEN	ECM-Receptor	KEGG: mmu04512
Mural Cells 1	EPDCs 2	col6a3	sdc4	0.221798	0	COL6A3_SDC4	col6a3 - sdc4	COLLAGEN	ECM-Receptor	KEGG: mmu04512
Mural Cells 2	EPDCs 2	col6a3	sdc4	0.158666	0	COL6A3_SDC4	col6a3 - sdc4	COLLAGEN	ECM-Receptor	KEGG: mmu04512
ECs 1	Mesenchymal	col6a3	sdc4	0.0353166	0	COL6A3_SDC4	col6a3 - sdc4	COLLAGEN	ECM-Receptor	KEGG: mmu04512
ECs 2	Mesenchymal	col6a3	sdc4	0.0115389	0	COL6A3_SDC4	col6a3 - sdc4	COLLAGEN	ECM-Receptor	KEGG: mmu04512
ECs 3	Mesenchymal	col6a3	sdc4	0.154226	0	COL6A3_SDC4	col6a3 - sdc4	COLLAGEN	ECM-Receptor	KEGG: mmu04512
EPDCs 1	Mesenchymal	col6a3	sdc4	0.294805	0	COL6A3_SDC4	col6a3 - sdc4	COLLAGEN	ECM-Receptor	KEGG: mmu04512
EPDCs 2	Mesenchymal	col6a3	sdc4	0.218059	0	COL6A3_SDC4	col6a3 - sdc4	COLLAGEN	ECM-Receptor	KEGG: mmu04512
Mesenchymal	Mesenchymal	col6a3	sdc4	0.117796	0	COL6A3_SDC4	col6a3 - sdc4	COLLAGEN	ECM-Receptor	KEGG: mmu04512
Mural Cells 1	Mesenchymal	col6a3	sdc4	0.194762	0	COL6A3_SDC4	col6a3 - sdc4	COLLAGEN	ECM-Receptor	KEGG: mmu04512
Mural Cells 2	Mesenchymal	col6a3	sdc4	0.13796	0	COL6A3_SDC4	col6a3 - sdc4	COLLAGEN	ECM-Receptor	KEGG: mmu04512
ECs 1	Mural Cells 1	col6a3	sdc4	0.0368837	0	COL6A3_SDC4	col6a3 - sdc4	COLLAGEN	ECM-Receptor	KEGG: mmu04512
ECs 2	Mural Cells 1	col6a3	sdc4	0.0120641	0	COL6A3_SDC4	col6a3 - sdc4	COLLAGEN	ECM-Receptor	KEGG: mmu04512
ECs 3	Mural Cells 1	col6a3	sdc4	0.160194	0	COL6A3_SDC4	col6a3 - sdc4	COLLAGEN	ECM-Receptor	KEGG: mmu04512
EPDCs 1	Mural Cells 1	col6a3	sdc4	0.304255	0	COL6A3_SDC4	col6a3 - sdc4	COLLAGEN	ECM-Receptor	KEGG: mmu04512
EPDCs 2	Mural Cells 1	col6a3	sdc4	0.225837	0	COL6A3_SDC4	col6a3 - sdc4	COLLAGEN	ECM-Receptor	KEGG: mmu04512
Mesenchymal	Mural Cells 1	col6a3	sdc4	0.122558	0	COL6A3_SDC4	col6a3 - sdc4	COLLAGEN	ECM-Receptor	KEGG: mmu04512
Mural Cells 1	Mural Cells 1	col6a3	sdc4	0.201923	0	COL6A3_SDC4	col6a3 - sdc4	COLLAGEN	ECM-Receptor	KEGG: mmu04512
Mural Cells 2	Mural Cells 1	col6a3	sdc4	0.143405	0	COL6A3_SDC4	col6a3 - sdc4	COLLAGEN	ECM-Receptor	KEGG: mmu04512
ECs 1	Mural Cells 2	col6a3	sdc4	0.0316996	0	COL6A3_SDC4	col6a3 - sdc4	COLLAGEN	ECM-Receptor	KEGG: mmu04512
ECs 2	Mural Cells 2	col6a3	sdc4	0.010331	0	COL6A3_SDC4	col6a3 - sdc4	COLLAGEN	ECM-Receptor	KEGG: mmu04512
ECs 3	Mural Cells 2	col6a3	sdc4	0.140201	0	COL6A3_SDC4	col6a3 - sdc4	COLLAGEN	ECM-Receptor	KEGG: mmu04512
EPDCs 1	Mural Cells 2	col6a3	sdc4	0.272109	0	COL6A3_SDC4	col6a3 - sdc4	COLLAGEN	ECM-Receptor	KEGG: mmu04512
EPDCs 2	Mural Cells 2	col6a3	sdc4	0.199599	0	COL6A3_SDC4	col6a3 - sdc4	COLLAGEN	ECM-Receptor	KEGG: mmu04512
Mesenchymal	Mural Cells 2	col6a3	sdc4	0.106666	0	COL6A3_SDC4	col6a3 - sdc4	COLLAGEN	ECM-Receptor	KEGG: mmu04512
Mural Cells 1	Mural Cells 2	col6a3	sdc4	0.177825	0	COL6A3_SDC4	col6a3 - sdc4	COLLAGEN	ECM-Receptor	KEGG: mmu04512
Mural Cells 2	Mural Cells 2	col6a3	sdc4	0.125196	0	COL6A3_SDC4	col6a3 - sdc4	COLLAGEN	ECM-Receptor	KEGG: mmu04512
ECs 1	Macrophages	col6a3	sdc4	0.0237908	0	COL6A3_SDC4	col6a3 - sdc4	COLLAGEN	ECM-Receptor	KEGG: mmu04512
ECs 2	Macrophages	col6a3	sdc4	0.00771106	0	COL6A3_SDC4	col6a3 - sdc4	COLLAGEN	ECM-Receptor	KEGG: mmu04512
ECs 3	Macrophages	col6a3	sdc4	0.108248	0	COL6A3_SDC4	col6a3 - sdc4	COLLAGEN	ECM-Receptor	KEGG: mmu04512
EPDCs 1	Macrophages	col6a3	sdc4	0.217705	0	COL6A3_SDC4	col6a3 - sdc4	COLLAGEN	ECM-Receptor	KEGG: mmu04512
EPDCs 2	Macrophages	col6a3	sdc4	0.156574	0	COL6A3_SDC4	col6a3 - sdc4	COLLAGEN	ECM-Receptor	KEGG: mmu04512
Mesenchymal	Macrophages	col6a3	sdc4	0.0816304	0	COL6A3_SDC4	col6a3 - sdc4	COLLAGEN	ECM-Receptor	KEGG: mmu04512
Mural Cells 1	Macrophages	col6a3	sdc4	0.13868	0	COL6A3_SDC4	col6a3 - sdc4	COLLAGEN	ECM-Receptor	KEGG: mmu04512
Mural Cells 2	Macrophages	col6a3	sdc4	0.0962794	0	COL6A3_SDC4	col6a3 - sdc4	COLLAGEN	ECM-Receptor	KEGG: mmu04512
ECs 1	T/NK/B	col6a3	sdc4	0.0045547	0	COL6A3_SDC4	col6a3 - sdc4	COLLAGEN	ECM-Receptor	KEGG: mmu04512
ECs 2	T/NK/B	col6a3	sdc4	0.00145687	0.04	COL6A3_SDC4	col6a3 - sdc4	COLLAGEN	ECM-Receptor	KEGG: mmu04512
ECs 3	T/NK/B	col6a3	sdc4	0.0222826	0	COL6A3_SDC4	col6a3 - sdc4	COLLAGEN	ECM-Receptor	KEGG: mmu04512
EPDCs 1	T/NK/B	col6a3	sdc4	0.0496542	0	COL6A3_SDC4	col6a3 - sdc4	COLLAGEN	ECM-Receptor	KEGG: mmu04512
EPDCs 2	T/NK/B	col6a3	sdc4	0.0336799	0	COL6A3_SDC4	col6a3 - sdc4	COLLAGEN	ECM-Receptor	KEGG: mmu04512
Mesenchymal	T/NK/B	col6a3	sdc4	0.0164144	0	COL6A3_SDC4	col6a3 - sdc4	COLLAGEN	ECM-Receptor	KEGG: mmu04512
Mural Cells 1	T/NK/B	col6a3	sdc4	0.0293423	0	COL6A3_SDC4	col6a3 - sdc4	COLLAGEN	ECM-Receptor	KEGG: mmu04512
Mural Cells 2	T/NK/B	col6a3	sdc4	0.0196099	0	COL6A3_SDC4	col6a3 - sdc4	COLLAGEN	ECM-Receptor	KEGG: mmu04512
ECs 1	ECs 1	col6a4a	sdc4	0.0173287	0	COL6A6_SDC4_1	col6a4a - sdc4	COLLAGEN	ECM-Receptor	KEGG: mmu04512
ECs 2	ECs 1	col6a4a	sdc4	0.0114903	0	COL6A6_SDC4_1	col6a4a - sdc4	COLLAGEN	ECM-Receptor	KEGG: mmu04512
ECs 3	ECs 1	col6a4a	sdc4	0.00953282	0	COL6A6_SDC4_1	col6a4a - sdc4	COLLAGEN	ECM-Receptor	KEGG: mmu04512
EPDCs 1	ECs 1	col6a4a	sdc4	0.0179564	0	COL6A6_SDC4_1	col6a4a - sdc4	COLLAGEN	ECM-Receptor	KEGG: mmu04512
EPDCs 2	ECs 1	col6a4a	sdc4	0.0618164	0	COL6A6_SDC4_1	col6a4a - sdc4	COLLAGEN	ECM-Receptor	KEGG: mmu04512
Mesenchymal	ECs 1	col6a4a	sdc4	0.0154754	0	COL6A6_SDC4_1	col6a4a - sdc4	COLLAGEN	ECM-Receptor	KEGG: mmu04512
Mural Cells 1	ECs 1	col6a4a	sdc4	0.0533963	0	COL6A6_SDC4_1	col6a4a - sdc4	COLLAGEN	ECM-Receptor	KEGG: mmu04512
ECs 1	ECs 2	col6a4a	sdc4	0.0262506	0	COL6A6_SDC4_1	col6a4a - sdc4	COLLAGEN	ECM-Receptor	KEGG: mmu04512
ECs 2	ECs 2	col6a4a	sdc4	0.0174596	0	COL6A6_SDC4_1	col6a4a - sdc4	COLLAGEN	ECM-Receptor	KEGG: mmu04512
ECs 3	ECs 2	col6a4a	sdc4	0.0145002	0	COL6A6_SDC4_1	col6a4a - sdc4	COLLAGEN	ECM-Receptor	KEGG: mmu04512
EPDCs 1	ECs 2	col6a4a	sdc4	0.0271927	0	COL6A6_SDC4_1	col6a4a - sdc4	COLLAGEN	ECM-Receptor	KEGG: mmu04512
EPDCs 2	ECs 2	col6a4a	sdc4	0.0915107	0	COL6A6_SDC4_1	col6a4a - sdc4	COLLAGEN	ECM-Receptor	KEGG: mmu04512
Mesenchymal	ECs 2	col6a4a	sdc4	0.023466	0	COL6A6_SDC4_1	col6a4a - sdc4	COLLAGEN	ECM-Receptor	KEGG: mmu04512
Mural Cells 1	ECs 2	col6a4a	sdc4	0.0793882	0	COL6A6_SDC4_1	col6a4a - sdc4	COLLAGEN	ECM-Receptor	KEGG: mmu04512
ECs 1	ECs 3	col6a4a	sdc4	0.0271777	0	COL6A6_SDC4_1	col6a4a - sdc4	COLLAGEN	ECM-Receptor	KEGG: mmu04512
ECs 2	ECs 3	col6a4a	sdc4	0.018082	0	COL6A6_SDC4_1	col6a4a - sdc4	COLLAGEN	ECM-Receptor	KEGG: mmu04512
ECs 3	ECs 3	col6a4a	sdc4	0.0150187	0	COL6A6_SDC4_1	col6a4a - sdc4	COLLAGEN	ECM-Receptor	KEGG: mmu04512
EPDCs 1	ECs 3	col6a4a	sdc4	0.028152	0	COL6A6_SDC4_1	col6a4a - sdc4	COLLAGEN	ECM-Receptor	KEGG: mmu04512
EPDCs 2	ECs 3	col6a4a	sdc4	0.0945188	0	COL6A6_SDC4_1	col6a4a - sdc4	COLLAGEN	ECM-Receptor	KEGG: mmu04512
Mesenchymal	ECs 3	col6a4a	sdc4	0.0242972	0	COL6A6_SDC4_1	col6a4a - sdc4	COLLAGEN	ECM-Receptor	KEGG: mmu04512
Mural Cells 1	ECs 3	col6a4a	sdc4	0.0820338	0	COL6A6_SDC4_1	col6a4a - sdc4	COLLAGEN	ECM-Receptor	KEGG: mmu04512
ECs 1	Coronary ECs	col6a4a	sdc4	0.031915	0	COL6A6_SDC4_1	col6a4a - sdc4	COLLAGEN	ECM-Receptor	KEGG: mmu04512
ECs 2	Coronary ECs	col6a4a	sdc4	0.0212685	0	COL6A6_SDC4_1	col6a4a - sdc4	COLLAGEN	ECM-Receptor	KEGG: mmu04512
ECs 3	Coronary ECs	col6a4a	sdc4	0.0176751	0	COL6A6_SDC4_1	col6a4a - sdc4	COLLAGEN	ECM-Receptor	KEGG: mmu04512
EPDCs 1	Coronary ECs	col6a4a	sdc4	0.0330534	0	COL6A6_SDC4_1	col6a4a - sdc4	COLLAGEN	ECM-Receptor	KEGG: mmu04512
EPDCs 2	Coronary ECs	col6a4a	sdc4	0.109671	0	COL6A6_SDC4_1	col6a4a - sdc4	COLLAGEN	ECM-Receptor	KEGG: mmu04512
Mesenchymal	Coronary ECs	col6a4a	sdc4	0.0285472	0	COL6A6_SDC4_1	col6a4a - sdc4	COLLAGEN	ECM-Receptor	KEGG: mmu04512
Mural Cells 1	Coronary ECs	col6a4a	sdc4	0.0953954	0	COL6A6_SDC4_1	col6a4a - sdc4	COLLAGEN	ECM-Receptor	KEGG: mmu04512
ECs 1	p-tCMs	col6a4a	sdc4	0.00380477	0	COL6A6_SDC4_1	col6a4a - sdc4	COLLAGEN	ECM-Receptor	KEGG: mmu04512
ECs 2	p-tCMs	col6a4a	sdc4	0.00251122	0	COL6A6_SDC4_1	col6a4a - sdc4	COLLAGEN	ECM-Receptor	KEGG: mmu04512
ECs 3	p-tCMs	col6a4a	sdc4	0.0020802	0.01	COL6A6_SDC4_1	col6a4a - sdc4	COLLAGEN	ECM-Receptor	KEGG: mmu04512
EPDCs 1	p-tCMs	col6a4a	sdc4	0.00394457	0	COL6A6_SDC4_1	col6a4a - sdc4	COLLAGEN	ECM-Receptor	KEGG: mmu04512
EPDCs 2	p-tCMs	col6a4a	sdc4	0.0140699	0	COL6A6_SDC4_1	col6a4a - sdc4	COLLAGEN	ECM-Receptor	KEGG: mmu04512
Mesenchymal	p-tCMs	col6a4a	sdc4	0.00339287	0	COL6A6_SDC4_1	col6a4a - sdc4	COLLAGEN	ECM-Receptor	KEGG: mmu04512
Mural Cells 1	p-tCMs	col6a4a	sdc4	0.0120697	0	COL6A6_SDC4_1	col6a4a - sdc4	COLLAGEN	ECM-Receptor	KEGG: mmu04512
ECs 1	EPDCs 1	col6a4a	sdc4	0.0392408	0	COL6A6_SDC4_1	col6a4a - sdc4	COLLAGEN	ECM-Receptor	KEGG: mmu04512
ECs 2	EPDCs 1	col6a4a	sdc4	0.0262167	0	COL6A6_SDC4_1	col6a4a - sdc4	COLLAGEN	ECM-Receptor	KEGG: mmu04512
ECs 3	EPDCs 1	col6a4a	sdc4	0.0218058	0	COL6A6_SDC4_1	col6a4a - sdc4	COLLAGEN	ECM-Receptor	KEGG: mmu04512
EPDCs 1	EPDCs 1	col6a4a	sdc4	0.0406295	0	COL6A6_SDC4_1	col6a4a - sdc4	COLLAGEN	ECM-Receptor	KEGG: mmu04512
EPDCs 2	EPDCs 1	col6a4a	sdc4	0.132404	0	COL6A6_SDC4_1	col6a4a - sdc4	COLLAGEN	ECM-Receptor	KEGG: mmu04512
Mesenchymal	EPDCs 1	col6a4a	sdc4	0.0351279	0	COL6A6_SDC4_1	col6a4a - sdc4	COLLAGEN	ECM-Receptor	KEGG: mmu04512
Mural Cells 1	EPDCs 1	col6a4a	sdc4	0.115553	0	COL6A6_SDC4_1	col6a4a - sdc4	COLLAGEN	ECM-Receptor	KEGG: mmu04512
ECs 1	EPDCs 2	col6a4a	sdc4	0.0478392	0	COL6A6_SDC4_1	col6a4a - sdc4	COLLAGEN	ECM-Receptor	KEGG: mmu04512
ECs 2	EPDCs 2	col6a4a	sdc4	0.0320565	0	COL6A6_SDC4_1	col6a4a - sdc4	COLLAGEN	ECM-Receptor	KEGG: mmu04512
ECs 3	EPDCs 2	col6a4a	sdc4	0.0266901	0	COL6A6_SDC4_1	col6a4a - sdc4	COLLAGEN	ECM-Receptor	KEGG: mmu04512
EPDCs 1	EPDCs 2	col6a4a	sdc4	0.0495166	0	COL6A6_SDC4_1	col6a4a - sdc4	COLLAGEN	ECM-Receptor	KEGG: mmu04512
EPDCs 2	EPDCs 2	col6a4a	sdc4	0.158058	0	COL6A6_SDC4_1	col6a4a - sdc4	COLLAGEN	ECM-Receptor	KEGG: mmu04512
Mesenchymal	EPDCs 2	col6a4a	sdc4	0.0428654	0	COL6A6_SDC4_1	col6a4a - sdc4	COLLAGEN	ECM-Receptor	KEGG: mmu04512
Mural Cells 1	EPDCs 2	col6a4a	sdc4	0.138463	0	COL6A6_SDC4_1	col6a4a - sdc4	COLLAGEN	ECM-Receptor	KEGG: mmu04512
ECs 1	Mesenchymal	col6a4a	sdc4	0.0408935	0	COL6A6_SDC4_1	col6a4a - sdc4	COLLAGEN	ECM-Receptor	KEGG: mmu04512
ECs 2	Mesenchymal	col6a4a	sdc4	0.0273365	0	COL6A6_SDC4_1	col6a4a - sdc4	COLLAGEN	ECM-Receptor	KEGG: mmu04512
ECs 3	Mesenchymal	col6a4a	sdc4	0.0227416	0	COL6A6_SDC4_1	col6a4a - sdc4	COLLAGEN	ECM-Receptor	KEGG: mmu04512
EPDCs 1	Mesenchymal	col6a4a	sdc4	0.0423381	0	COL6A6_SDC4_1	col6a4a - sdc4	COLLAGEN	ECM-Receptor	KEGG: mmu04512
EPDCs 2	Mesenchymal	col6a4a	sdc4	0.137419	0	COL6A6_SDC4_1	col6a4a - sdc4	COLLAGEN	ECM-Receptor	KEGG: mmu04512
Mesenchymal	Mesenchymal	col6a4a	sdc4	0.036614	0	COL6A6_SDC4_1	col6a4a - sdc4	COLLAGEN	ECM-Receptor	KEGG: mmu04512
Mural Cells 1	Mesenchymal	col6a4a	sdc4	0.120018	0	COL6A6_SDC4_1	col6a4a - sdc4	COLLAGEN	ECM-Receptor	KEGG: mmu04512
ECs 1	Mural Cells 1	col6a4a	sdc4	0.0426971	0	COL6A6_SDC4_1	col6a4a - sdc4	COLLAGEN	ECM-Receptor	KEGG: mmu04512
ECs 2	Mural Cells 1	col6a4a	sdc4	0.0285599	0	COL6A6_SDC4_1	col6a4a - sdc4	COLLAGEN	ECM-Receptor	KEGG: mmu04512
ECs 3	Mural Cells 1	col6a4a	sdc4	0.0237645	0	COL6A6_SDC4_1	col6a4a - sdc4	COLLAGEN	ECM-Receptor	KEGG: mmu04512
EPDCs 1	Mural Cells 1	col6a4a	sdc4	0.0442025	0	COL6A6_SDC4_1	col6a4a - sdc4	COLLAGEN	ECM-Receptor	KEGG: mmu04512
EPDCs 2	Mural Cells 1	col6a4a	sdc4	0.142846	0	COL6A6_SDC4_1	col6a4a - sdc4	COLLAGEN	ECM-Receptor	KEGG: mmu04512
Mesenchymal	Mural Cells 1	col6a4a	sdc4	0.0382364	0	COL6A6_SDC4_1	col6a4a - sdc4	COLLAGEN	ECM-Receptor	KEGG: mmu04512
Mural Cells 1	Mural Cells 1	col6a4a	sdc4	0.124857	0	COL6A6_SDC4_1	col6a4a - sdc4	COLLAGEN	ECM-Receptor	KEGG: mmu04512
ECs 1	Mural Cells 2	col6a4a	sdc4	0.0367271	0	COL6A6_SDC4_1	col6a4a - sdc4	COLLAGEN	ECM-Receptor	KEGG: mmu04512
ECs 2	Mural Cells 2	col6a4a	sdc4	0.024516	0	COL6A6_SDC4_1	col6a4a - sdc4	COLLAGEN	ECM-Receptor	KEGG: mmu04512
ECs 3	Mural Cells 2	col6a4a	sdc4	0.0203853	0	COL6A6_SDC4_1	col6a4a - sdc4	COLLAGEN	ECM-Receptor	KEGG: mmu04512
EPDCs 1	Mural Cells 2	col6a4a	sdc4	0.0380304	0	COL6A6_SDC4_1	col6a4a - sdc4	COLLAGEN	ECM-Receptor	KEGG: mmu04512
EPDCs 2	Mural Cells 2	col6a4a	sdc4	0.124697	0	COL6A6_SDC4_1	col6a4a - sdc4	COLLAGEN	ECM-Receptor	KEGG: mmu04512
Mesenchymal	Mural Cells 2	col6a4a	sdc4	0.0328687	0	COL6A6_SDC4_1	col6a4a - sdc4	COLLAGEN	ECM-Receptor	KEGG: mmu04512
Mural Cells 1	Mural Cells 2	col6a4a	sdc4	0.108704	0	COL6A6_SDC4_1	col6a4a - sdc4	COLLAGEN	ECM-Receptor	KEGG: mmu04512
ECs 1	Macrophages	col6a4a	sdc4	0.0275997	0	COL6A6_SDC4_1	col6a4a - sdc4	COLLAGEN	ECM-Receptor	KEGG: mmu04512
ECs 2	Macrophages	col6a4a	sdc4	0.0183654	0	COL6A6_SDC4_1	col6a4a - sdc4	COLLAGEN	ECM-Receptor	KEGG: mmu04512
ECs 3	Macrophages	col6a4a	sdc4	0.0152548	0	COL6A6_SDC4_1	col6a4a - sdc4	COLLAGEN	ECM-Receptor	KEGG: mmu04512
EPDCs 1	Macrophages	col6a4a	sdc4	0.0285887	0	COL6A6_SDC4_1	col6a4a - sdc4	COLLAGEN	ECM-Receptor	KEGG: mmu04512
EPDCs 2	Macrophages	col6a4a	sdc4	0.0958833	0	COL6A6_SDC4_1	col6a4a - sdc4	COLLAGEN	ECM-Receptor	KEGG: mmu04512
Mesenchymal	Macrophages	col6a4a	sdc4	0.0246756	0	COL6A6_SDC4_1	col6a4a - sdc4	COLLAGEN	ECM-Receptor	KEGG: mmu04512
Mural Cells 1	Macrophages	col6a4a	sdc4	0.0832346	0	COL6A6_SDC4_1	col6a4a - sdc4	COLLAGEN	ECM-Receptor	KEGG: mmu04512
ECs 1	T/NK/B	col6a4a	sdc4	0.00530064	0	COL6A6_SDC4_1	col6a4a - sdc4	COLLAGEN	ECM-Receptor	KEGG: mmu04512
ECs 2	T/NK/B	col6a4a	sdc4	0.0035003	0	COL6A6_SDC4_1	col6a4a - sdc4	COLLAGEN	ECM-Receptor	KEGG: mmu04512
ECs 3	T/NK/B	col6a4a	sdc4	0.00290001	0	COL6A6_SDC4_1	col6a4a - sdc4	COLLAGEN	ECM-Receptor	KEGG: mmu04512
EPDCs 1	T/NK/B	col6a4a	sdc4	0.0054951	0	COL6A6_SDC4_1	col6a4a - sdc4	COLLAGEN	ECM-Receptor	KEGG: mmu04512
EPDCs 2	T/NK/B	col6a4a	sdc4	0.0195224	0	COL6A6_SDC4_1	col6a4a - sdc4	COLLAGEN	ECM-Receptor	KEGG: mmu04512
Mesenchymal	T/NK/B	col6a4a	sdc4	0.00472757	0	COL6A6_SDC4_1	col6a4a - sdc4	COLLAGEN	ECM-Receptor	KEGG: mmu04512
Mural Cells 1	T/NK/B	col6a4a	sdc4	0.0167603	0	COL6A6_SDC4_1	col6a4a - sdc4	COLLAGEN	ECM-Receptor	KEGG: mmu04512
ECs 3	ECs 1	fn1b	sdc4	0.00734078	0	FN1_SDC4_1	fn1b - sdc4	FN1	ECM-Receptor	KEGG: mmu04512
Coronary ECs	ECs 1	fn1b	sdc4	0.00733544	0	FN1_SDC4_1	fn1b - sdc4	FN1	ECM-Receptor	KEGG: mmu04512
EPDCs 1	ECs 1	fn1b	sdc4	0.154205	0	FN1_SDC4_1	fn1b - sdc4	FN1	ECM-Receptor	KEGG: mmu04512
EPDCs 2	ECs 1	fn1b	sdc4	0.180566	0	FN1_SDC4_1	fn1b - sdc4	FN1	ECM-Receptor	KEGG: mmu04512
Mesenchymal	ECs 1	fn1b	sdc4	0.0220967	0	FN1_SDC4_1	fn1b - sdc4	FN1	ECM-Receptor	KEGG: mmu04512
Mural Cells 1	ECs 1	fn1b	sdc4	0.168094	0	FN1_SDC4_1	fn1b - sdc4	FN1	ECM-Receptor	KEGG: mmu04512
ECs 3	ECs 2	fn1b	sdc4	0.0111788	0	FN1_SDC4_1	fn1b - sdc4	FN1	ECM-Receptor	KEGG: mmu04512
Coronary ECs	ECs 2	fn1b	sdc4	0.0111707	0	FN1_SDC4_1	fn1b - sdc4	FN1	ECM-Receptor	KEGG: mmu04512
EPDCs 1	ECs 2	fn1b	sdc4	0.217968	0	FN1_SDC4_1	fn1b - sdc4	FN1	ECM-Receptor	KEGG: mmu04512
EPDCs 2	ECs 2	fn1b	sdc4	0.251982	0	FN1_SDC4_1	fn1b - sdc4	FN1	ECM-Receptor	KEGG: mmu04512
Mesenchymal	ECs 2	fn1b	sdc4	0.0333903	0	FN1_SDC4_1	fn1b - sdc4	FN1	ECM-Receptor	KEGG: mmu04512
Mural Cells 1	ECs 2	fn1b	sdc4	0.235998	0	FN1_SDC4_1	fn1b - sdc4	FN1	ECM-Receptor	KEGG: mmu04512
ECs 3	ECs 3	fn1b	sdc4	0.0115799	0	FN1_SDC4_1	fn1b - sdc4	FN1	ECM-Receptor	KEGG: mmu04512
Coronary ECs	ECs 3	fn1b	sdc4	0.0115716	0	FN1_SDC4_1	fn1b - sdc4	FN1	ECM-Receptor	KEGG: mmu04512
EPDCs 1	ECs 3	fn1b	sdc4	0.224108	0	FN1_SDC4_1	fn1b - sdc4	FN1	ECM-Receptor	KEGG: mmu04512
EPDCs 2	ECs 3	fn1b	sdc4	0.258762	0	FN1_SDC4_1	fn1b - sdc4	FN1	ECM-Receptor	KEGG: mmu04512
Mesenchymal	ECs 3	fn1b	sdc4	0.0345605	0	FN1_SDC4_1	fn1b - sdc4	FN1	ECM-Receptor	KEGG: mmu04512
Mural Cells 1	ECs 3	fn1b	sdc4	0.242488	0	FN1_SDC4_1	fn1b - sdc4	FN1	ECM-Receptor	KEGG: mmu04512
ECs 3	Coronary ECs	fn1b	sdc4	0.0136365	0	FN1_SDC4_1	fn1b - sdc4	FN1	ECM-Receptor	KEGG: mmu04512
Coronary ECs	Coronary ECs	fn1b	sdc4	0.0136267	0	FN1_SDC4_1	fn1b - sdc4	FN1	ECM-Receptor	KEGG: mmu04512
EPDCs 1	Coronary ECs	fn1b	sdc4	0.254202	0	FN1_SDC4_1	fn1b - sdc4	FN1	ECM-Receptor	KEGG: mmu04512
EPDCs 2	Coronary ECs	fn1b	sdc4	0.291761	0	FN1_SDC4_1	fn1b - sdc4	FN1	ECM-Receptor	KEGG: mmu04512
Mesenchymal	Coronary ECs	fn1b	sdc4	0.0405311	0	FN1_SDC4_1	fn1b - sdc4	FN1	ECM-Receptor	KEGG: mmu04512
Mural Cells 1	Coronary ECs	fn1b	sdc4	0.274178	0	FN1_SDC4_1	fn1b - sdc4	FN1	ECM-Receptor	KEGG: mmu04512
ECs 3	p-tCMs	fn1b	sdc4	0.0015991	0	FN1_SDC4_1	fn1b - sdc4	FN1	ECM-Receptor	KEGG: mmu04512
Coronary ECs	p-tCMs	fn1b	sdc4	0.00159793	0	FN1_SDC4_1	fn1b - sdc4	FN1	ECM-Receptor	KEGG: mmu04512
EPDCs 1	p-tCMs	fn1b	sdc4	0.0379875	0	FN1_SDC4_1	fn1b - sdc4	FN1	ECM-Receptor	KEGG: mmu04512
EPDCs 2	p-tCMs	fn1b	sdc4	0.0455513	0	FN1_SDC4_1	fn1b - sdc4	FN1	ECM-Receptor	KEGG: mmu04512
Mesenchymal	p-tCMs	fn1b	sdc4	0.00487012	0	FN1_SDC4_1	fn1b - sdc4	FN1	ECM-Receptor	KEGG: mmu04512
Mural Cells 1	p-tCMs	fn1b	sdc4	0.0419279	0	FN1_SDC4_1	fn1b - sdc4	FN1	ECM-Receptor	KEGG: mmu04512
ECs 3	EPDCs 1	fn1b	sdc4	0.0168396	0	FN1_SDC4_1	fn1b - sdc4	FN1	ECM-Receptor	KEGG: mmu04512
Coronary ECs	EPDCs 1	fn1b	sdc4	0.0168275	0	FN1_SDC4_1	fn1b - sdc4	FN1	ECM-Receptor	KEGG: mmu04512
EPDCs 1	EPDCs 1	fn1b	sdc4	0.296903	0	FN1_SDC4_1	fn1b - sdc4	FN1	ECM-Receptor	KEGG: mmu04512
EPDCs 2	EPDCs 1	fn1b	sdc4	0.337912	0	FN1_SDC4_1	fn1b - sdc4	FN1	ECM-Receptor	KEGG: mmu04512
Mesenchymal	EPDCs 1	fn1b	sdc4	0.049733	0	FN1_SDC4_1	fn1b - sdc4	FN1	ECM-Receptor	KEGG: mmu04512
[truncated: 3,643 more rows]
